# Supplementary material for: Proteomic Analysis Reveals the Composition of Glutamatergic Organelles of Auditory Inner Hair Cells
Source: Mol Cell Proteomics. 2023 Dec 20;23(2):100704. doi: 10.1016/j.mcpro.2023.100704 (PMC10832297; doi:10.1016/j.mcpro.2023.100704)
Supplement: Supplemental Table S1 [file mmc2.xlsx]

## Sheet: Protein Identifications
Protein Identity					log2 iBAQ values
Fasta headers	Protein IDs	Majority protein IDs	Protein names	Gene names	H_R1	H_R2	P1_R1	P1_R2	S1_R1	S1_R2	P1_R1	P1_R2	S2_R1	S2_R2	Peptides	Razor + unique peptides	Unique peptides	Sequence coverage [%]	Unique + razor sequence coverage [%]	Unique sequence coverage [%]	Mol. weight [kDa]	Q-value	Score	Intensity	MS/MS count
tr|A0A075B5J9|A0A075B5J9_MOUSE Immunoglobulin kappa variable 17-127 OS=Mus musculus OX=10090 GN=Igkv17-127 PE=4 SV=7;tr|A0A075B5K3|A0A075B5K3_MOUSE Immunoglobulin kappa variable 17-121 OS=Mus musculus OX=10090 GN=Igkv17-121 PE=4 SV=7;tr|A0A0G2JFA8|A0A0G2JF	A0A075B5J9;A0A075B5K3;A0A0G2JFA8;A0A0G2JDN5	A0A075B5J9;A0A075B5K3;A0A0G2JFA8;A0A0G2JDN5		Igkv17-127;Igkv17-121	22.6011	22.3238	24.4547	23.549	21.9109	21.8216	22.1624	23.1042	23.4451	23.0102	2	2	2	34.5	34.5	34.5	12.33	0.00069061	4.6191	176210000	21
tr|A0A140T8P9|A0A140T8P9_MOUSE Immunoglobulin kappa variable 14-111 (Fragment) OS=Mus musculus OX=10090 GN=Igkv14-111 PE=4 SV=2;tr|A0A075B5K0|A0A075B5K0_MOUSE Immunoglobulin kappa variable 14-126 (Fragment) OS=Mus musculus OX=10090 GN=Igkv14-126 PE=4 SV=7;	A0A140T8P9;A0A075B5K0;P01638;P01637	A0A140T8P9;A0A075B5K0;P01638;P01637	Ig kappa chain V-V region L6;Ig kappa chain V-V region T1	Igkv14-126	20.3551	20.0085	NaN	NaN	20.5583	20.3934	18.4383	20.6974	21.6462	21.3671	1	1	1	12.8	12.8	12.8	13.232	0	14.353	53439000	10
tr|A0A075B5K2|A0A075B5K2_MOUSE Immunoglobulin kappa chain variable 9-124 OS=Mus musculus OX=10090 GN=Igkv9-124 PE=1 SV=7;tr|A0A0G2JDR3|A0A0G2JDR3_MOUSE Immunoglobulin kappa chain variable 9-124 (Fragment) OS=Mus musculus OX=10090 GN=Igkv9-124 PE=1 SV=4	A0A075B5K2;A0A0G2JDR3	A0A075B5K2;A0A0G2JDR3		Igkv9-124	20.2957	19.6316	20.0898	20.0332	21.1248	20.7219	20.8988	21.8469	19.7052	NaN	3	3	3	55.8	55.8	55.8	10.419	0	38.175	59545000	20
tr|A0A075B5K6|A0A075B5K6_MOUSE Immunoglobulin kappa variable 2-109 (Fragment) OS=Mus musculus OX=10090 GN=Igkv2-109 PE=4 SV=4;sp|P03976|KV2A5_MOUSE Ig kappa chain V-II region 17S29.1 OS=Mus musculus OX=10090 PE=1 SV=1	A0A075B5K6;P03976	A0A075B5K6;P03976	Ig kappa chain V-II region 17S29.1	Igkv2-109	20.5646	19.8461	20.2189	19.5453	20.5712	20.2416	19.5707	20.2905	20.3084	20.1097	1	1	1	10.8	10.8	10.8	13.057	0.001049	3.17	47070000	6
tr|A0A075B5K9|A0A075B5K9_MOUSE Immunoglobulin kappa variable 12-98 OS=Mus musculus OX=10090 GN=Igkv12-98 PE=4 SV=7;tr|A0A0G2JGF9|A0A0G2JGF9_MOUSE Immunoglobulin kappa variable 12-98 (Fragment) OS=Mus musculus OX=10090 GN=Igkv12-98 PE=4 SV=4	A0A075B5K9;A0A0G2JGF9	A0A075B5K9;A0A0G2JGF9		Igkv12-98	NaN	NaN	NaN	NaN	NaN	NaN	NaN	NaN	20.5022	20.5055	1	1	1	16.7	16.7	16.7	12.345	0.0023086	2.6718	11895000	6
tr|A0A075B5L1|A0A075B5L1_MOUSE Immunoglobulin kappa variable 10-94 (Fragment) OS=Mus musculus OX=10090 GN=Igkv10-94 PE=4 SV=7	A0A075B5L1	A0A075B5L1		Igkv10-94	19.565	19.0209	16.0629	15.5148	21.1405	19.9895	17.7647	18.6436	NaN	19.9647	3	3	2	65.2	65.2	51.3	12.576	0.0001547	10.596	25724000	12
tr|A0A075B5M7|A0A075B5M7_MOUSE Immunoglobulin kappa variable 5-39 OS=Mus musculus OX=10090 GN=Igkv5-39 PE=1 SV=7;tr|A0A0G2JDV4|A0A0G2JDV4_MOUSE Immunoglobulin kappa variable 5-39 (Fragment) OS=Mus musculus OX=10090 GN=Igkv5-39 PE=1 SV=4	A0A075B5M7;A0A0G2JDV4;A0A0B4J1J2;A0A0B4J1J1	A0A075B5M7;A0A0G2JDV4		Igkv5-39	23.0039	22.3294	22.8989	22.5356	23.1056	18.7897	22.2689	22.8521	24.0882	23.772	3	3	3	47.4	47.4	47.4	10.345	0	29.151	245540000	15
tr|A0A075B5N4|A0A075B5N4_MOUSE Immunoglobulin kappa chain variable 8-27 OS=Mus musculus OX=10090 GN=Igkv8-27 PE=4 SV=1;tr|A0A0G2JF28|A0A0G2JF28_MOUSE Immunoglobulin kappa chain variable 8-27 (Fragment) OS=Mus musculus OX=10090 GN=Igkv8-27 PE=4 SV=1;tr|A0A1	A0A075B5N4;A0A0G2JF28;A0A140T8P7	A0A075B5N4;A0A0G2JF28;A0A140T8P7		Igkv8-27	21.9604	21.1588	21.828	21.6158	22.2016	21.666	21.9225	22.5591	23.301	22.9354	4	4	2	54	54	30	10.976	0.00014386	6.432	250100000	36
tr|A0A075B5N9|A0A075B5N9_MOUSE Immunoglobulin kappa variable 3-7 OS=Mus musculus OX=10090 GN=Igkv3-7 PE=4 SV=7;tr|A0A0G2JE31|A0A0G2JE31_MOUSE Immunoglobulin kappa variable 3-7 (Fragment) OS=Mus musculus OX=10090 GN=Igkv3-7 PE=4 SV=4;sp|P01674|KV3AM_MOUSE I	A0A075B5N9;A0A0G2JE31;P01674	A0A075B5N9;A0A0G2JE31;P01674	Ig kappa chain V-III region PC 2154	Igkv3-7	20.5414	NaN	21.2139	21.0731	NaN	21.3533	NaN	NaN	NaN	20.0962	2	1	1	30.3	12.1	12.1	10.856	0.0089003	1.8023	29893000	9
tr|A0A075B5P3|A0A075B5P3_MOUSE Immunoglobulin heavy constant gamma 2B (Fragment) OS=Mus musculus OX=10090 GN=Ighg2b PE=1 SV=1;tr|A0A0A6YVP0|A0A0A6YVP0_MOUSE Immunoglobulin heavy constant gamma 2B (Fragment) OS=Mus musculus OX=10090 GN=Ighg2b PE=1 SV=2;sp|P	A0A075B5P3;A0A0A6YVP0;P01867-2;P01867;P01863;P01865	A0A075B5P3;A0A0A6YVP0;P01867-2;P01867	Ig gamma-2B chain C region	Ighg2b;Igh-3	26.4965	26.247	26.5529	25.9441	27.0173	26.6967	25.981	26.6387	27.9444	27.3728	13	13	12	52.7	52.7	47.9	36.568	0	323.31	14217000000	832
tr|A0A075B5P4|A0A075B5P4_MOUSE Ig gamma-1 chain C region secreted form (Fragment) OS=Mus musculus OX=10090 GN=Ighg1 PE=1 SV=1;tr|A0A0A6YWR2|A0A0A6YWR2_MOUSE Ig gamma-1 chain C region secreted form (Fragment) OS=Mus musculus OX=10090 GN=Ighg1 PE=1 SV=1;sp|P	A0A075B5P4;A0A0A6YWR2;P01868;P01869	A0A075B5P4;A0A0A6YWR2;P01868;P01869	Ig gamma-1 chain C region secreted form;Ig gamma-1 chain C region, membrane-bound form	Ighg1	24.6755	24.6214	24.2235	23.6016	25.2491	25.2146	23.581	23.9328	26.0549	25.5145	12	12	12	56.5	56.5	56.5	35.633	0	158.25	4029300000	279
tr|A0A075B5P5|A0A075B5P5_MOUSE Immunoglobulin heavy constant gamma 3 (Fragment) OS=Mus musculus OX=10090 GN=Ighg3 PE=4 SV=1;tr|A0A1Y7VJN6|A0A1Y7VJN6_MOUSE Immunoglobulin heavy constant gamma 3 (Fragment) OS=Mus musculus OX=10090 GN=Ighg3 PE=4 SV=1;sp|P0398	A0A075B5P5;A0A1Y7VJN6;P03987-2;P03987	A0A075B5P5;A0A1Y7VJN6;P03987-2;P03987	Ig gamma-3 chain C region	Ighg3	21.2872	21.3302	22.6258	21.6401	22.2797	21.7027	21.7889	22.0952	23.5365	22.9044	11	11	11	54.5	54.5	54.5	36.198	0	32.311	721870000	72
tr|A0A075B5Q9|A0A075B5Q9_MOUSE Immunoglobulin heavy variable 5-15 OS=Mus musculus OX=10090 GN=Ighv5-15 PE=4 SV=1;tr|A0A0A6YWC7|A0A0A6YWC7_MOUSE Immunoglobulin heavy variable 5-15 (Fragment) OS=Mus musculus OX=10090 GN=Ighv5-15 PE=4 SV=1;tr|A0A075B5Q4|A0A07	A0A075B5Q9;A0A0A6YWC7;A0A075B5Q4;P18525;A0A075B5R1;A0A075B5Q0;A0A075B5P9;P18527;P18529;P18526	A0A075B5Q9;A0A0A6YWC7;A0A075B5Q4;P18525;A0A075B5R1;A0A075B5Q0;A0A075B5P9;P18527;P18529;P18526	Ig heavy chain V region 5-84;Ig heavy chain V region 914;Ig heavy chain V region 5-76;Ig heavy chain V region 345	Ighv5-15;Ighv5-12;Ighv5-17;Ighv5-6;Ighv5-4	NaN	NaN	NaN	18.7092	19.0669	19.7087	18.7224	18.5153	18.5146	18.8698	2	2	1	23.3	23.3	13.8	12.943	0.0010489	3.1682	20972000	5
tr|A0A075B5R0|A0A075B5R0_MOUSE Immunoglobulin heavy variable 5-16 OS=Mus musculus OX=10090 GN=Ighv5-16 PE=1 SV=1;tr|A0A0B4J1P4|A0A0B4J1P4_MOUSE Immunoglobulin heavy variable 5-16 (Fragment) OS=Mus musculus OX=10090 GN=Ighv5-16 PE=1 SV=1	A0A075B5R0;A0A0B4J1P4	A0A075B5R0;A0A0B4J1P4		Ighv5-16	NaN	NaN	NaN	NaN	NaN	19.759	NaN	NaN	20.9319	20.2994	2	2	2	23.3	23.3	23.3	13.217	0.00067686	3.9901	25069000	6
tr|A0A075B5R5|A0A075B5R5_MOUSE Immunoglobulin heavy variable 4-1 (Fragment) OS=Mus musculus OX=10090 GN=Ighv4-1 PE=1 SV=7	A0A075B5R5;A0A075B5P7;A0A0A6YWG4;A0A0A6YVX8;A0A075B5Q2;P01806;P18524;P01812;P01809;P01810;P01808;P01807	A0A075B5R5		Ighv4-1	20.1749	19.1367	21.066	20.469	19.6685	18.8387	19.8688	20.2895	20.025	18.5313	3	3	3	33.6	33.6	33.6	12.874	0.00014628	7.2382	83149000	21
tr|A0A075B5S6|A0A075B5S6_MOUSE Immunoglobulin heavy variable 3-1 (Fragment) OS=Mus musculus OX=10090 GN=Ighv3-1 PE=4 SV=1;sp|P18531|HVM60_MOUSE Ig heavy chain V region 3-6 OS=Mus musculus OX=10090 GN=Ighv3-6 PE=1 SV=1	A0A075B5S6;P18531	A0A075B5S6;P18531	Ig heavy chain V region 3-6	Ighv3-1;Ighv3-6	19.5706	NaN	19.6068	18.8862	20.4526	19.9107	19.3116	20.282	20.2193	20.4014	1	1	1	13.8	13.8	13.8	13.109	0	14.739	36054000	7
tr|A0A075B5T2|A0A075B5T2_MOUSE Immunoglobulin heavy variable 6-3 (Fragment) OS=Mus musculus OX=10090 GN=Ighv6-3 PE=4 SV=7	A0A075B5T2;A0A0A6YWU3;P01804;P01803;P01799;P01797;P01796;P01801	A0A075B5T2		Ighv6-3	NaN	NaN	16.302	14.8663	19.4759	19.1637	17.5336	16.645	21.5416	21.3098	4	4	4	29.7	29.7	29.7	13.259	0.00066516	3.5022	58970000	7
tr|A0A075B5X7|A0A075B5X7_MOUSE Immunoglobulin heavy variable 1-69 OS=Mus musculus OX=10090 GN=Ighv1-69 PE=4 SV=1;tr|A0A0G2JFS5|A0A0G2JFS5_MOUSE Immunoglobulin heavy variable 1-69 (Fragment) OS=Mus musculus OX=10090 GN=Ighv1-69 PE=4 SV=1;tr|A0A075B5W1|A0A07	A0A075B5X7;A0A0G2JFS5;A0A075B5W1	A0A075B5X7;A0A0G2JFS5;A0A075B5W1		Ighv1-69;Ighv1-50	NaN	NaN	NaN	NaN	18.3316	19.8572	19.5469	18.1805	21.1391	20.773	2	2	1	34.5	34.5	21.6	12.891	0	23.563	25776000	7
tr|A0A075B5Y4|A0A075B5Y4_MOUSE Immunoglobulin heavy variable 1-81 (Fragment) OS=Mus musculus OX=10090 GN=Ighv1-81 PE=4 SV=1	A0A075B5Y4;P01747;P01746	A0A075B5Y4		Ighv1-81	19.2855	18.3892	19.9413	18.377	19.7619	19.6054	NaN	20.4554	20.029	20.0942	3	2	2	32.5	23.9	23.9	12.989	0.00068231	4.2604	45859000	19
tr|A0A076FR46|A0A076FR46_MOUSE KCC2a-S25 variant 1 OS=Mus musculus OX=10090 GN=Slc12a5 PE=1 SV=1;sp|Q91V14-2|S12A5_MOUSE Isoform 2 of Solute carrier family 12 member 5 OS=Mus musculus OX=10090 GN=Slc12a5;sp|Q91V14|S12A5_MOUSE Solute carrier family 12 membe	A0A076FR46;Q91V14-2;Q91V14	A0A076FR46;Q91V14-2;Q91V14	Solute carrier family 12 member 5	Slc12a5	NaN	NaN	NaN	11.9378	NaN	NaN	15.4318	15.9171	NaN	NaN	10	4	4	10.1	4.9	4.9	125.6	0.0026673	2.5089	4730000	5
tr|A0A087WP63|A0A087WP63_MOUSE Predicted gene 42715 (Fragment) OS=Mus musculus OX=10090 GN=Gm42715 PE=1 SV=1;tr|A0A087WNX7|A0A087WNX7_MOUSE Snf2-related CREBBP activator protein OS=Mus musculus OX=10090 GN=Srcap PE=1 SV=1;tr|A0A087WNL7|A0A087WNL7_MOUSE Snf	A0A087WP63;A0A087WNX7;A0A087WNL7;A0A087WQ44;A0A087WQY5;E9Q9V7;Q8BQA6;A0A087WSL6;A0A087WS36	A0A087WP63;A0A087WNX7;A0A087WNL7;A0A087WQ44		Srcap	23.9774	25.5809	26.4626	25.3432	25.0119	13.5901	19.9129	17.0187	25.7732	24.9939	19	18	18	6.6	6.3	6.3	331.54	0.00068148	4.2202	29800000000	36
tr|A0A087WNM1|A0A087WNM1_MOUSE SLIT-ROBO Rho GTPase-activating protein 2 OS=Mus musculus OX=10090 GN=Srgap2 PE=1 SV=1;sp|Q91Z67|SRGP2_MOUSE SLIT-ROBO Rho GTPase-activating protein 2 OS=Mus musculus OX=10090 GN=Srgap2 PE=1 SV=2;tr|A0A087WSQ1|A0A087WSQ1_MOUS	A0A087WNM1;Q91Z67;A0A087WSQ1;A0A087WS59;A0A087WRV4;A0A087WNR5;A0A087WS73	A0A087WNM1;Q91Z67;A0A087WSQ1	SLIT-ROBO Rho GTPase-activating protein 2	Srgap2	22.5496	22.1537	21.7619	21.0272	22.9825	22.7033	21.2195	22.1146	23.8981	23.2603	29	29	27	44.4	44.4	41.6	98.278	0	181.61	2571100000	350
tr|A0A087WR08|A0A087WR08_MOUSE Transcription initiation factor TFIID subunit 9 (Fragment) OS=Mus musculus OX=10090 GN=Taf9 PE=1 SV=1;tr|A0A087WQ57|A0A087WQ57_MOUSE Transcription initiation factor TFIID subunit 9 (Fragment) OS=Mus musculus OX=10090 GN=Taf9	A0A087WR08;A0A087WQ57;A0A087WNM2;A2AP82;Q6NZA9;Q8VI33;A2AP81	A0A087WR08;A0A087WQ57;A0A087WNM2;A2AP82;Q6NZA9;Q8VI33;A2AP81	Transcription initiation factor TFIID subunit 9B;Transcription initiation factor TFIID subunit 9	Taf9;Taf9b	20.1104	17.9431	21.6311	20.9606	NaN	17.9464	15.8439	18.2721	16.9161	NaN	2	2	2	12.3	12.3	12.3	17.311	0.0074985	1.9034	89089000	7
tr|A0A087WNN3|A0A087WNN3_MOUSE Inhibitor of Bruton tyrosine kinase OS=Mus musculus OX=10090 GN=Ibtk PE=1 SV=1;sp|Q6ZPR6|IBTK_MOUSE Inhibitor of Bruton tyrosine kinase OS=Mus musculus OX=10090 GN=Ibtk PE=1 SV=3	A0A087WNN3;Q6ZPR6;Q6ZPR6-2	A0A087WNN3;Q6ZPR6	Inhibitor of Bruton tyrosine kinase	Ibtk	16.8244	NaN	17.8794	18.6127	NaN	16.4818	18.5315	16.9317	NaN	NaN	3	3	3	11.5	11.5	11.5	54.675	0.00067806	4.0508	41957000	14
tr|E9Q3K4|E9Q3K4_MOUSE Small integral membrane protein 10-like 1 OS=Mus musculus OX=10090 GN=Smim10l1 PE=1 SV=1;tr|A0A087WPM1|A0A087WPM1_MOUSE Small integral membrane protein 10-like 1 OS=Mus musculus OX=10090 GN=Smim10l1 PE=1 SV=1;tr|A0A087WNQ7|A0A087WNQ7	E9Q3K4;A0A087WPM1;A0A087WNQ7	E9Q3K4;A0A087WPM1;A0A087WNQ7		2700089E24Rik	NaN	19.5114	NaN	NaN	NaN	NaN	20.5324	20.8301	NaN	NaN	1	1	1	22.4	22.4	22.4	7.2976	0	14.614	16513000	8
tr|A0A087WQE6|A0A087WQE6_MOUSE Elongin-C (Fragment) OS=Mus musculus OX=10090 GN=Eloc PE=1 SV=1;tr|A0A087WNT1|A0A087WNT1_MOUSE Elongin-C OS=Mus musculus OX=10090 GN=Eloc PE=1 SV=1;sp|P83940|ELOC_MOUSE Elongin-C OS=Mus musculus OX=10090 GN=Eloc PE=1 SV=1;tr|	A0A087WQE6;A0A087WNT1;P83940;A0A087WPE4	A0A087WQE6;A0A087WNT1;P83940;A0A087WPE4	Transcription elongation factor B polypeptide 1	Tceb1	26.3602	25.5959	25.9211	25.3202	27.0495	26.7934	26.1327	26.6592	27.5157	26.7763	8	8	8	77.9	77.9	77.9	10.657	0	323.31	6887200000	223
tr|A0A087WNV1|A0A087WNV1_MOUSE Arf-GAP domain and FG repeat-containing protein 1 OS=Mus musculus OX=10090 GN=Agfg1 PE=1 SV=1;tr|A0A087WSR7|A0A087WSR7_MOUSE Arf-GAP domain and FG repeat-containing protein 1 OS=Mus musculus OX=10090 GN=Agfg1 PE=1 SV=1;tr|A0A	A0A087WNV1;A0A087WSR7;A0A087WR52;Q8K2K6-3;Q8K2K6-2;Q8K2K6-1;Q8K2K6;A0A087WRL1	A0A087WNV1;A0A087WSR7;A0A087WR52;Q8K2K6-3;Q8K2K6-2;Q8K2K6-1;Q8K2K6	Arf-GAP domain and FG repeat-containing protein 1	Agfg1	21.863	21.661	21.885	21.2498	21.5617	21.1745	22.1185	22.4436	20.8374	18.5336	6	6	6	17.9	17.9	17.9	53.974	0	78.882	534980000	78
tr|A0A087WQF1|A0A087WQF1_MOUSE CLIP-associating protein 1 OS=Mus musculus OX=10090 GN=Clasp1 PE=1 SV=2;tr|A0A087WNW8|A0A087WNW8_MOUSE CLIP-associating protein 1 OS=Mus musculus OX=10090 GN=Clasp1 PE=1 SV=2;tr|E9QKH0|E9QKH0_MOUSE CLIP-associating protein 1	A0A087WQF1;A0A087WNW8;E9QKH0;A0A087WQ31;A0A087WRE8;E9QNY9;A0A087WP42;E9Q6L0;J3QP81;A0A087WS18;A0A087WRK0;A0A087WQ95;Q80TV8;Q80TV8-2;A0A0A6YXZ1;A0A0N4SVH2;A0A0A6YWK1;A0A0N4SUT7;A0A087WRU7	A0A087WQF1;A0A087WNW8;E9QKH0;A0A087WQ31;A0A087WRE8;E9QNY9;A0A087WP42;E9Q6L0;J3QP81;A0A087WS18;A0A087WRK0;A0A087WQ95;Q80TV8;Q80TV8-2;A0A0A6YXZ1	CLIP-associating protein 1	Clasp1	21.3768	21.2171	22.2596	21.4867	21.9862	21.5548	21.5412	22.2483	22.7262	22.1786	41	41	35	34.5	34.5	30.6	162.14	0	236.29	3486500000	375
tr|A0A087WRP7|A0A087WRP7_MOUSE Lymphocyte antigen 6C1 (Fragment) OS=Mus musculus OX=10090 GN=Ly6c1 PE=1 SV=1;tr|A0A087WNZ5|A0A087WNZ5_MOUSE Lymphocyte antigen 6C1 OS=Mus musculus OX=10090 GN=Ly6c1 PE=1 SV=1;sp|P0CW02|LY6C1_MOUSE Lymphocyte antigen 6C1 OS=M	A0A087WRP7;A0A087WNZ5;P0CW02;P0CW03	A0A087WRP7;A0A087WNZ5;P0CW02;P0CW03	Lymphocyte antigen 6C1;Lymphocyte antigen 6C2	Ly6c1;Ly6c2	22.691	22.0814	22.0793	21.1428	22.6566	22.3284	22.776	23.7146	22.6086	21.8412	3	3	3	34.2	34.2	34.2	12.032	0	48.379	365610000	28
sp|Q9Z2H2|RGS6_MOUSE Regulator of G-protein signaling 6 OS=Mus musculus OX=10090 GN=Rgs6 PE=1 SV=2;tr|A0A087WSH2|A0A087WSH2_MOUSE Regulator of G-protein-signaling 6 OS=Mus musculus OX=10090 GN=Rgs6 PE=1 SV=4;tr|A0A087WPC4|A0A087WPC4_MOUSE Regulator of G-pr	Q9Z2H2;A0A087WSH2;A0A087WPC4;A0A087WRP8;A0A087WNZ9;A0A087WQG6;F6WDS8;A0A087WPW1;A0A087WSJ9;A0A087WPD1;A0A0J9YTS6;Q3UTM5;A0A0J9YUE4;Q80XD3;A0A0A6YW36;O54829;Q45FE2;Q45FE1;A0A0J9YU74;A0A0J9YUD1;A0A0J9YUY2;A0A0A6YVV6	Q9Z2H2;A0A087WSH2;A0A087WPC4;A0A087WRP8;A0A087WNZ9;A0A087WQG6;F6WDS8;A0A087WPW1;A0A087WSJ9;A0A087WPD1;A0A0J9YTS6	Regulator of G-protein signaling 6	Rgs6	19.7355	19.4804	20.657	19.957	20.213	20.9282	19.2816	19.6959	21.6059	20.2824	9	9	9	30.3	30.3	30.3	54.53	0	26.805	282240000	56
tr|Q3ZAQ4|Q3ZAQ4_MOUSE Autophagy-related protein 9 OS=Mus musculus OX=10090 GN=Atg9a PE=1 SV=1;tr|A0A087WP33|A0A087WP33_MOUSE Autophagy-related protein 9 (Fragment) OS=Mus musculus OX=10090 GN=Atg9a PE=1 SV=1;tr|A0A087WPL8|A0A087WPL8_MOUSE Autophagy-relate	Q3ZAQ4;A0A087WP33;A0A087WPL8;Q68FE2;A0A087WQ26	Q3ZAQ4;A0A087WP33;A0A087WPL8;Q68FE2	Autophagy-related protein 9A	Atg9a	14.5915	16.745	14.9184	15.2333	17.5612	17.5468	18.0021	17.7922	17.4951	16.822	4	4	4	5.8	5.8	5.8	94.424	0.0032953	2.4447	53780000	28
tr|A0A087WP54|A0A087WP54_MOUSE Protein FAM135A OS=Mus musculus OX=10090 GN=Fam135a PE=1 SV=1;tr|A0A087WRT5|A0A087WRT5_MOUSE Protein FAM135A OS=Mus musculus OX=10090 GN=Fam135a PE=1 SV=1;sp|Q6NS59|F135A_MOUSE Protein FAM135A OS=Mus musculus OX=10090 GN=Fam1	A0A087WP54;A0A087WRT5;Q6NS59;A0A087WQH5;Q6NS59-2;A0A087WS93;A0A087WPF3;A0A087WQ08;A0A2R8VHM2;A0A087WQ81	A0A087WP54;A0A087WRT5;Q6NS59;A0A087WQH5;Q6NS59-2	Protein FAM135A	Fam135a	20.0689	19.5858	15.36	16.7523	20.761	20.5803	18.8208	18.669	20.6018	20.0743	8	8	7	7	7	6.3	143.81	0.0006908	4.6297	430030000	12
tr|A0A087WP69|A0A087WP69_MOUSE Dual serine/threonine and tyrosine protein kinase OS=Mus musculus OX=10090 GN=Dstyk PE=1 SV=1;sp|Q6XUX1-3|DUSTY_MOUSE Isoform 3 of Dual serine/threonine and tyrosine protein kinase OS=Mus musculus OX=10090 GN=Dstyk;sp|Q6XUX1-	A0A087WP69;Q6XUX1-3;Q6XUX1-2;Q6XUX1;Q6XUX1-4;A0A087WQX0	A0A087WP69;Q6XUX1-3;Q6XUX1-2;Q6XUX1	Dual serine/threonine and tyrosine protein kinase	Dstyk	19.5805	19.5285	17.1843	16.0923	20.9424	19.7419	17.4534	17.9905	21.5488	20.3866	18	18	18	26.8	26.8	26.8	99.648	0	24.179	438360000	66
tr|Q3TYE5|Q3TYE5_MOUSE Limbic system-associated membrane protein OS=Mus musculus OX=10090 GN=Lsamp PE=1 SV=1;tr|A0A087WP80|A0A087WP80_MOUSE Limbic system-associated membrane protein OS=Mus musculus OX=10090 GN=Lsamp PE=1 SV=1;sp|Q8BLK3|LSAMP_MOUSE Limbic s	Q3TYE5;A0A087WP80;Q8BLK3;A0A087WP70;F6SB80	Q3TYE5;A0A087WP80;Q8BLK3	Limbic system-associated membrane protein	Lsamp	20.519	20.1588	20.8175	20.2245	21.1518	21.3604	22.8531	23.1661	21.4076	20.7676	8	8	8	30.5	30.5	30.5	37.31	0	70.242	646480000	74
tr|E0CY18|E0CY18_MOUSE AN1-type zinc finger protein 2B (Fragment) OS=Mus musculus OX=10090 GN=Zfand2b PE=1 SV=1;tr|A0A087WPF5|A0A087WPF5_MOUSE AN1-type zinc finger protein 2B (Fragment) OS=Mus musculus OX=10090 GN=Zfand2b PE=1 SV=1;sp|Q91X58|ZFN2B_MOUSE AN	E0CY18;A0A087WPF5;Q91X58	E0CY18;A0A087WPF5;Q91X58	AN1-type zinc finger protein 2B	Zfand2b	NaN	NaN	NaN	NaN	NaN	NaN	NaN	NaN	18.3298	17.9031	1	1	1	8.3	8.3	8.3	23.698	0.0072651	1.936	7469600	2
tr|A0A087WPH7|A0A087WPH7_MOUSE 26S proteasome regulatory subunit 6A (Fragment) OS=Mus musculus OX=10090 GN=Psmc3 PE=1 SV=6	A0A087WPH7;F6Q2E3	A0A087WPH7		Psmc3	19.0216	19.4515	15.9634	NaN	20.1176	19.7899	17.7338	18.8075	22.3746	22.0237	23	2	2	76.1	10.2	10.2	34.02	0	121	233510000	50
tr|A0A087WRS3|A0A087WRS3_MOUSE Abl interactor 2 OS=Mus musculus OX=10090 GN=Abi2 PE=1 SV=1;tr|A0A087WPP8|A0A087WPP8_MOUSE Abl interactor 2 OS=Mus musculus OX=10090 GN=Abi2 PE=1 SV=1;tr|Q6AXH6|Q6AXH6_MOUSE Abi2 protein OS=Mus musculus OX=10090 GN=Abi2 PE=1	A0A087WRS3;A0A087WPP8;Q6AXH6;Q6AXD2;P62484;A0A087WR90;A0A087WNT3;A0A087WP64;A0A087WPE6;A0A087WNU9	A0A087WRS3;A0A087WPP8;Q6AXH6;Q6AXD2;P62484;A0A087WR90;A0A087WNT3	Abl interactor 2	Abi2	21.2064	21.1526	20.9592	20.5081	21.6611	20.9391	21.4845	22.1463	22.7745	21.5203	10	5	5	22.9	15.1	15.1	49.358	0	24.499	470480000	30
tr|A0A087WPR7|A0A087WPR7_MOUSE Dystonin (Fragment) OS=Mus musculus OX=10090 GN=Dst PE=1 SV=1	A0A087WPR7	A0A087WPR7		Dst	15.5892	16.2215	12.3473	11.7007	16.535	16.4618	14.9426	14.5527	16.0984	14.0864	63	2	2	25.6	0.6	0.6	331.49	0	28.185	76781000	25
tr|A0A087WPT7|A0A087WPT7_MOUSE Phosphatidylinositol 3,4,5-trisphosphate 5-phosphatase 2 (Fragment) OS=Mus musculus OX=10090 GN=Inppl1 PE=1 SV=1;sp|Q6P549|SHIP2_MOUSE Phosphatidylinositol 3,4,5-trisphosphate 5-phosphatase 2 OS=Mus musculus OX=10090 GN=Inppl	A0A087WPT7;Q6P549;A0A1B0GR64;A0A1B0GST7	A0A087WPT7;Q6P549	Phosphatidylinositol 3,4,5-trisphosphate 5-phosphatase 2	Inppl1	21.2618	21.0653	21.2298	20.6764	21.8383	21.1664	19.264	21.6535	22.4248	21.7508	32	32	30	37.1	37.1	35.7	128.93	0	115.93	1766200000	249
tr|A0A087WPX3|A0A087WPX3_MOUSE Neurofascin OS=Mus musculus OX=10090 GN=Nfasc PE=1 SV=1;tr|A0A087WR56|A0A087WR56_MOUSE Neurofascin (Fragment) OS=Mus musculus OX=10090 GN=Nfasc PE=1 SV=1;tr|A0A087WNW2|A0A087WNW2_MOUSE Neurofascin OS=Mus musculus OX=10090 GN=	A0A087WPX3;A0A087WR56;A0A087WNW2	A0A087WPX3;A0A087WR56;A0A087WNW2		Nfasc	22.3526	21.8991	22.5553	21.6509	22.7589	22.583	23.2337	23.7462	22.9537	22.3313	34	34	0	33.4	33.4	0	150.36	0	291.8	3888600000	489
tr|A0A087WQ01|A0A087WQ01_MOUSE Inactive tyrosine-protein kinase PEAK1 OS=Mus musculus OX=10090 GN=Peak1 PE=1 SV=1;sp|Q69Z38|PEAK1_MOUSE Inactive tyrosine-protein kinase PEAK1 OS=Mus musculus OX=10090 GN=Peak1 PE=1 SV=4	A0A087WQ01;Q69Z38	A0A087WQ01;Q69Z38	Pseudopodium-enriched atypical kinase 1	Peak1	16.4792	17.3054	16.9905	16.8387	19.2127	18.4246	13.3602	17.2424	20.5491	18.2438	8	8	8	17.2	17.2	17.2	78.834	0.00015451	10.511	124930000	17
tr|E9QPY6|E9QPY6_MOUSE DNA mismatch repair protein OS=Mus musculus OX=10090 GN=Msh3 PE=1 SV=2;tr|A0A087WQ16|A0A087WQ16_MOUSE DNA mismatch repair protein OS=Mus musculus OX=10090 GN=Msh3 PE=1 SV=1;sp|P13705|MSH3_MOUSE DNA mismatch repair protein Msh3 OS=Mus	E9QPY6;A0A087WQ16;P13705;A0A087WQZ2;A0A087WSS2;A0A087WP43;A0A087WRJ5;A0A087WP45	E9QPY6;A0A087WQ16;P13705	DNA mismatch repair protein Msh3	Msh3	18.0012	20.8185	20.1968	17.5043	16.014	15.4216	12.7232	14.0841	15.5473	16.2099	13	13	13	19.9	19.9	19.9	123.28	0	27.879	214150000	32
tr|A0A087WS03|A0A087WS03_MOUSE GPI ethanolamine phosphate transferase 1 OS=Mus musculus OX=10090 GN=Pign PE=1 SV=1;tr|A0A087WQ32|A0A087WQ32_MOUSE GPI ethanolamine phosphate transferase 1 OS=Mus musculus OX=10090 GN=Pign PE=1 SV=1;tr|G3X9F1|G3X9F1_MOUSE GPI	A0A087WS03;A0A087WQ32;G3X9F1;Q9R1S3-2;Q9R1S3-3;Q9R1S3;A0A087WNT9;Q9R1S3-4	A0A087WS03;A0A087WQ32;G3X9F1;Q9R1S3-2;Q9R1S3-3;Q9R1S3	GPI ethanolamine phosphate transferase 1	Pign	20.3598	18.9819	21.0557	20.294	19.0754	17.9703	20.5703	19.9843	19.2271	18.9523	9	9	9	14.4	14.4	14.4	90.454	0	23.89	305440000	53
sp|Q08460-3|KCMA1_MOUSE Isoform 3 of Calcium-activated potassium channel subunit alpha-1 OS=Mus musculus OX=10090 GN=Kcnma1;tr|A0A087WQ41|A0A087WQ41_MOUSE Calcium-activated potassium channel subunit alpha-1 OS=Mus musculus OX=10090 GN=Kcnma1 PE=1 SV=1;tr|A	Q08460-3;A0A087WQ41;A0A286YCZ9;A0A087WQN5;A0A087WRS4;A0A286YD35;E3VRY9;A0A286YCP1;A0A286YDC1;E3VRY6;J3QN27;A0A286YD59;A0A286YE30;A0A286YDR7;A0A286YCQ2;A0A286YDU9;J3QMT8;F6ZSN2;F7BHL0;Q08460-5;J3QP84;F6V0P5;F6XW53;A0A286YCF5;A0A286YDM6;A0A286YCW3;E3VRZ4;E9Q9P4;A0A286YCI9;F6WSZ3;Q08460-2;Q08460;Q08460-4;A0A087WQE1;A0A286YDB5	Q08460-3;A0A087WQ41;A0A286YCZ9;A0A087WQN5;A0A087WRS4;A0A286YD35;E3VRY9;A0A286YCP1;A0A286YDC1;E3VRY6;J3QN27;A0A286YD59;A0A286YE30;A0A286YDR7;A0A286YCQ2;A0A286YDU9;J3QMT8;F6ZSN2;F7BHL0;Q08460-5;J3QP84;F6V0P5;F6XW53;A0A286YCF5;A0A286YDM6;A0A286YCW3;E3VRZ4;E9Q9P4;A0A286YCI9;F6WSZ3;Q08460-2;Q08460;Q08460-4;A0A087WQE1	Calcium-activated potassium channel subunit alpha-1	Kcnma1	17.9889	19.4681	17.6241	18.3138	18.0005	20.1348	19.8077	19.8626	18.424	16.5052	7	7	7	7.7	7.7	7.7	130.97	0.00015316	9.8537	251640000	19
tr|A0A087WQ61|A0A087WQ61_MOUSE Ras-specific guanine nucleotide-releasing factor RalGPS2 OS=Mus musculus OX=10090 GN=Ralgps2 PE=1 SV=1;tr|A0A087WQU0|A0A087WQU0_MOUSE Ras-specific guanine nucleotide-releasing factor RalGPS2 OS=Mus musculus OX=10090 GN=Ralgps	A0A087WQ61;A0A087WQU0;Q8C134;Q9ERD6-3;Q9ERD6-4;Q9ERD6;Q9ERD6-2;A0A087WPL3;A0A087WQA4;A0A0A6YXI6;A0A0A0MQE4;A2AR50-2;A2AR50-3;A2AR50	A0A087WQ61;A0A087WQU0;Q8C134;Q9ERD6-3;Q9ERD6-4;Q9ERD6;Q9ERD6-2;A0A087WPL3	Ras-specific guanine nucleotide-releasing factor RalGPS2	Ralgps2	16.8555	18.2177	19.2071	17.6711	20.5479	20.1802	18.0253	19.1488	22.0211	21.371	7	7	7	19	19	19	51.006	0	13.254	294370000	46
tr|A0A087WRP5|A0A087WRP5_MOUSE Dedicator of cytokinesis protein 10 OS=Mus musculus OX=10090 GN=Dock10 PE=1 SV=1;tr|A0A087WQ86|A0A087WQ86_MOUSE Dedicator of cytokinesis protein 10 OS=Mus musculus OX=10090 GN=Dock10 PE=1 SV=1;tr|E9QM99|E9QM99_MOUSE Dedicator	A0A087WRP5;A0A087WQ86;E9QM99;Q8BZN6;Q8BZN6-4;Q8BZN6-2;Q8BZN6-3;A0A0R4J2B7;Q8BLX9;A0A087WQA1	A0A087WRP5;A0A087WQ86;E9QM99;Q8BZN6;Q8BZN6-4;Q8BZN6-2;Q8BZN6-3;A0A0R4J2B7	Dedicator of cytokinesis protein 10	Dock10	16.8484	15.6446	17.6509	16.9527	16.6173	16.1617	16.9194	16.9501	14.6308	14.5775	8	7	7	5.1	4.6	4.6	246.3	0	12.817	107370000	29
tr|A0A087WRU0|A0A087WRU0_MOUSE Tensin 1 (Fragment) OS=Mus musculus OX=10090 GN=Tns1 PE=1 SV=1;tr|A0A087WQ94|A0A087WQ94_MOUSE Tensin 1 (Fragment) OS=Mus musculus OX=10090 GN=Tns1 PE=1 SV=1;tr|A0A087WQM0|A0A087WQM0_MOUSE Tensin 1 OS=Mus musculus OX=10090 GN=	A0A087WRU0;A0A087WQ94;A0A087WQM0;A0A087WQS0;A0A1D5RM59;E9Q0S6;Q9DBT6	A0A087WRU0;A0A087WQ94;A0A087WQM0;A0A087WQS0;A0A1D5RM59;E9Q0S6;Q9DBT6		Tns1	21.2474	20.6248	22.3743	21.6163	21.3525	20.9119	20.4427	21.292	22.5334	21.7021	27	27	23	19.6	19.6	16.3	181.79	0	111.64	2439800000	240
tr|A0A087WQB0|A0A087WQB0_MOUSE Mortality factor 4-like protein 1 OS=Mus musculus OX=10090 GN=Morf4l1 PE=1 SV=1;sp|P60762-2|MO4L1_MOUSE Isoform 2 of Mortality factor 4-like protein 1 OS=Mus musculus OX=10090 GN=Morf4l1;sp|P60762|MO4L1_MOUSE Mortality factor	A0A087WQB0;P60762-2;P60762;A0A087WQ34	A0A087WQB0;P60762-2;P60762	Mortality factor 4-like protein 1	Morf4l1	22.0225	21.7576	24.1442	23.3333	20.3724	20.3274	20.7668	21.017	20.9141	20.4357	12	12	10	49.3	49.3	40.2	34.343	0	51.02	703330000	86
tr|E9QAN4|E9QAN4_MOUSE Kinesin-like protein KIF1A OS=Mus musculus OX=10090 GN=Kif1a PE=1 SV=1;tr|G3UW47|G3UW47_MOUSE Kinesin-like protein KIF1A OS=Mus musculus OX=10090 GN=Kif1a PE=1 SV=1;tr|Q6TA13|Q6TA13_MOUSE Kinesin-like protein KIF1A OS=Mus musculus OX	E9QAN4;G3UW47;Q6TA13;E9Q9G6;A0A087WQE8;P33173;A0A087WRJ3;A0A087WNM0;A0A087WSU7	E9QAN4;G3UW47;Q6TA13;E9Q9G6;A0A087WQE8;P33173	Kinesin-like protein;Kinesin-like protein KIF1A	Kif1a	20.4512	20.1988	17.9842	19.5547	21.809	21.7882	17.9554	18.7568	22.4929	22.0483	43	43	33	32.2	32.2	25.1	190.97	0	113.91	1949000000	307
tr|A0A087WQH8|A0A087WQH8_MOUSE Probable UDP-sugar transporter protein SLC35A4 OS=Mus musculus OX=10090 GN=Slc35a4 PE=1 SV=1	A0A087WQH8	A0A087WQH8		Slc35a4	25.545	25.2534	26.6165	26.1391	25.4768	25.1035	27.5389	28.0195	22.2047	22.0133	5	5	5	79.6	79.6	79.6	11.157	0	323.31	2473900000	106
tr|A0A087WQN7|A0A087WQN7_MOUSE 5-3 exoribonuclease 1 OS=Mus musculus OX=10090 GN=Xrn1 PE=1 SV=1;tr|F8VQ87|F8VQ87_MOUSE 5-3 exoribonuclease 1 OS=Mus musculus OX=10090 GN=Xrn1 PE=1 SV=1;sp|P97789-3|XRN1_MOUSE Isoform 3 of 5-3 exoribonuclease 1 OS=Mus m	A0A087WQN7;F8VQ87;P97789-3;P97789-2;P97789;A0A087WNV6	A0A087WQN7;F8VQ87;P97789-3;P97789-2;P97789;A0A087WNV6	5-3 exoribonuclease 1	Xrn1	22.0777	21.8611	21.9608	21.3452	22.5114	22.4029	20.5321	21.4388	23.1067	22.7142	49	49	49	33.2	33.2	33.2	194.3	0	148.38	3695500000	347
tr|F8VQC7|F8VQC7_MOUSE Kinectin OS=Mus musculus OX=10090 GN=Ktn1 PE=1 SV=1;tr|A0A087WQQ5|A0A087WQQ5_MOUSE Kinectin OS=Mus musculus OX=10090 GN=Ktn1 PE=1 SV=1;sp|Q61595|KTN1_MOUSE Kinectin OS=Mus musculus OX=10090 GN=Ktn1 PE=1 SV=1;tr|A0A087WNW3|A0A087WNW3_	F8VQC7;A0A087WQQ5;Q61595;A0A087WNW3;A0A087WQ25;A0A087WP85;A0A087WPX0;Q61595-5;A0A087WS29;A0A087WP14;A0A087WQI3;A0A087WRS1;Q61595-6;Q61595-11;A0A087WS04;Q61595-10;A0A087WS23;A0A087WQD0;A0A087WP48;A0A087WPW5;A0A087WQF8;A0A087WQG4;Q61595-3;Q61595-9;Q61595-15;Q61595-7;Q61595-16;Q61595-4;Q61595-13;Q61595-8;Q61595-2;Q61595-12;Q61595-14;A0A087WPY8;A0A087WR91	F8VQC7;A0A087WQQ5;Q61595;A0A087WNW3;A0A087WQ25;A0A087WP85;A0A087WPX0;Q61595-5;A0A087WS29;A0A087WP14;A0A087WQI3;A0A087WRS1;Q61595-6;Q61595-11;A0A087WS04;Q61595-10;A0A087WS23;A0A087WQD0;A0A087WP48;A0A087WPW5;A0A087WQF8;A0A087WQG4;Q61595-3;Q61595-9;Q61595-15;Q61595-7;Q61595-16;Q61595-4;Q61595-13;Q61595-8;Q61595-2;Q61595-12;Q61595-14	Kinectin	Ktn1	24.8256	24.7258	25.2209	24.6489	24.823	24.8496	24.9861	25.3128	24.5474	24.3525	73	73	73	52.2	52.2	52.2	152.54	0	323.31	24293000000	1799
tr|A0A087WQS2|A0A087WQS2_MOUSE Basic leucine zipper and W2 domain-containing protein 1 OS=Mus musculus OX=10090 GN=Bzw1 PE=1 SV=1;sp|Q9CQC6|BZW1_MOUSE Basic leucine zipper and W2 domain-containing protein 1 OS=Mus musculus OX=10090 GN=Bzw1 PE=1 SV=1;tr|A0A	A0A087WQS2;Q9CQC6;A0A087WPF9;A0A087WS48	A0A087WQS2;Q9CQC6;A0A087WPF9	Basic leucine zipper and W2 domain-containing protein 1	Bzw1	25.0822	24.93	26.4299	26.4982	24.3314	24.3635	25.9948	26.8643	24.6787	23.793	30	30	28	76.3	76.3	73.4	51.209	0	323.31	14723000000	603
tr|A0A087WQS5|A0A087WQS5_MOUSE ATP synthase, H+-transporting, mitochondrial F0 complex, subunit C2 (subunit 9) (Fragment) OS=Mus musculus OX=10090 GN=Atp5g2 PE=3 SV=1;sp|P56383|AT5G2_MOUSE ATP synthase F(0) complex subunit C2, mitochondrial OS=Mus musculus	A0A087WQS5;P56383;Q9CR84;P56384	A0A087WQS5;P56383;Q9CR84;P56384	ATP synthase F(0) complex subunit C2, mitochondrial;ATP synthase F(0) complex subunit C1, mitochondrial;ATP synthase F(0) complex subunit C3, mitochondrial	Atp5g2;Atp5g1;Atp5g3	25.8909	26.551	23.1488	22.5305	24.5054	23.3928	24.0933	24.6925	NaN	17.7391	2	2	2	37.4	37.4	37.4	11.1	0	214.06	1535700000	526
tr|A0A087WQT6|A0A087WQT6_MOUSE Caspase-8 OS=Mus musculus OX=10090 GN=Casp8 PE=1 SV=1;sp|O89110|CASP8_MOUSE Caspase-8 OS=Mus musculus OX=10090 GN=Casp8 PE=1 SV=1	A0A087WQT6;O89110	A0A087WQT6;O89110	Caspase-8;Caspase-8 subunit p18;Caspase-8 subunit p10	Casp8	21.6183	20.5562	19.5603	19.0727	23.0271	22.8516	19.8819	21.0959	23.9456	23.276	23	23	23	54	54	54	57.82	0	124.54	1500000000	131
tr|A0A087WR24|A0A087WR24_MOUSE alpha-1,2-Mannosidase OS=Mus musculus OX=10090 GN=Edem3 PE=1 SV=1;sp|Q2HXL6|EDEM3_MOUSE ER degradation-enhancing alpha-mannosidase-like protein 3 OS=Mus musculus OX=10090 GN=Edem3 PE=1 SV=2	A0A087WR24;Q2HXL6	A0A087WR24;Q2HXL6	alpha-1,2-Mannosidase;ER degradation-enhancing alpha-mannosidase-like protein 3	Edem3	21.0259	20.6196	20.3085	19.4844	21.3691	21.2276	22.3668	22.3284	21.5028	21.0186	26	26	1	36.7	36.7	2.2	105.9	0	162.43	1122000000	185
tr|A0A087WR50|A0A087WR50_MOUSE Fibronectin OS=Mus musculus OX=10090 GN=Fn1 PE=1 SV=1;tr|Q3UHL6|Q3UHL6_MOUSE Fibronectin OS=Mus musculus OX=10090 GN=Fn1 PE=1 SV=1;tr|A0A087WS56|A0A087WS56_MOUSE Fibronectin OS=Mus musculus OX=10090 GN=Fn1 PE=1 SV=1	A0A087WR50;Q3UHL6;A0A087WS56;A0A087WS99;Q4KL80;A0A087WSU6;A0A087WQW8;A0A087WQE0	A0A087WR50;Q3UHL6;A0A087WS56		Fn1	19.7711	19.8035	18.9436	18.2576	19.2645	19.2873	18.4841	18.4943	19.1273	18.2671	138	2	0	67.5	1	0	262.84	0	24.029	601800000	110
tr|A0A087WRA4|A0A087WRA4_MOUSE Myeloid cell nuclear differentiation antigen-like protein OS=Mus musculus OX=10090 GN=Mndal PE=1 SV=1;sp|D0QMC3|MNDAL_MOUSE Myeloid cell nuclear differentiation antigen-like protein OS=Mus musculus OX=10090 GN=Mndal PE=1 SV=1	A0A087WRA4;D0QMC3;A0A087WQG9;O35368-2;O35368;O35368-3	A0A087WRA4;D0QMC3	Myeloid cell nuclear differentiation antigen-like protein	Mndal	22.1557	21.8701	22.0753	19.5472	22.2943	21.8963	22.3376	23.3273	22.8379	22.5093	5	5	3	17.7	17.7	9.5	54.817	0	20.295	1352800000	16
tr|A0A087WRB7|A0A087WRB7_MOUSE Pleckstrin homology domain-containing family A member 6 OS=Mus musculus OX=10090 GN=Plekha6 PE=1 SV=1;tr|E9PX43|E9PX43_MOUSE Pleckstrin homology domain-containing family A member 6 OS=Mus musculus OX=10090 GN=Plekha6 PE=1 SV=	A0A087WRB7;E9PX43;Q7TQG1;A0A087WP13;A0A1D5RME6;A0A087WP37	A0A087WRB7;E9PX43;Q7TQG1;A0A087WP13	Pleckstrin homology domain-containing family A member 6	Plekha6	19.4004	18.7069	19.5851	19.3379	19.8008	18.7558	19.3816	19.7298	20.2632	19.7593	6	6	6	7.1	7.1	7.1	117.1	0.00069493	4.8559	404040000	25
sp|Q6P3D0|NUD16_MOUSE U8 snoRNA-decapping enzyme OS=Mus musculus OX=10090 GN=Nudt16 PE=1 SV=1;tr|A0A087WRE5|A0A087WRE5_MOUSE U8 snoRNA-decapping enzyme (Fragment) OS=Mus musculus OX=10090 GN=Nudt16 PE=1 SV=1	Q6P3D0;A0A087WRE5;A0A087WSB5	Q6P3D0;A0A087WRE5	U8 snoRNA-decapping enzyme	Nudt16	23.1285	22.3243	23.1854	23.1327	23.3643	22.7221	22.7989	23.8502	23.7252	23.3612	12	11	11	72.3	66.7	66.7	21.825	0	113.55	1273200000	131
tr|A0A087WRE7|A0A087WRE7_MOUSE Hydroxyacid-oxoacid transhydrogenase, mitochondrial (Fragment) OS=Mus musculus OX=10090 GN=Adhfe1 PE=1 SV=1;sp|Q8R0N6|HOT_MOUSE Hydroxyacid-oxoacid transhydrogenase, mitochondrial OS=Mus musculus OX=10090 GN=Adhfe1 PE=1 SV=2;	A0A087WRE7;Q8R0N6;Q8R0N6-2	A0A087WRE7;Q8R0N6;Q8R0N6-2	Hydroxyacid-oxoacid transhydrogenase, mitochondrial	Adhfe1	19.6864	19.0683	19.1916	17.7034	19.8281	19.561	22.0347	23.1301	19.3929	17.7908	12	12	12	41.4	41.4	41.4	49.039	0	154.26	384330000	42
tr|A0A087WRF2|A0A087WRF2_MOUSE Arf-GAP with GTPase, ANK repeat and PH domain-containing protein 1 OS=Mus musculus OX=10090 GN=Agap1 PE=1 SV=1;sp|Q8BXK8|AGAP1_MOUSE Arf-GAP with GTPase, ANK repeat and PH domain-containing protein 1 OS=Mus musculus OX=10090	A0A087WRF2;Q8BXK8;E9Q3K3;A0A1D5RLD2	A0A087WRF2;Q8BXK8;E9Q3K3	Arf-GAP with GTPase, ANK repeat and PH domain-containing protein 1	Agap1	18.8167	15.7444	18.2504	17.3476	19.0645	18.8059	14.4842	15.5476	19.6537	20.1021	8	5	5	15	10.1	10.1	89.02	0	13.634	128730000	23
tr|A0A087WRG0|A0A087WRG0_MOUSE 6-phosphofructo-2-kinase/fructose-2,6-bisphosphatase 2 OS=Mus musculus OX=10090 GN=Pfkfb2 PE=1 SV=1;tr|A0A087WRM7|A0A087WRM7_MOUSE 6-phosphofructo-2-kinase/fructose-2,6-bisphosphatase 2 OS=Mus musculus OX=10090 GN=Pfkfb2 PE=1	A0A087WRG0;A0A087WRM7;B2Z893;Q6GTL7;B2Z892;P70265;B2Z894;B2Z891;Q7TS91;A2AUP1;A2AUP5;A2AUP3;A0A0A6YY64;A7UAK8;A7UAK4;Q3U3S6;A7UAK5;A2AUP4;P70266-2;A0A0A6YW89;P70266;A0A087WRW5	A0A087WRG0;A0A087WRM7;B2Z893;Q6GTL7;B2Z892;P70265;B2Z894	6-phosphofructo-2-kinase/fructose-2,6-bisphosphatase 2;6-phosphofructo-2-kinase;Fructose-2,6-bisphosphatase	Pfkfb2	20.5471	19.3133	19.0977	19.1295	21.9643	21.6026	19.2784	19.0463	23.0995	22.3542	21	21	18	44.8	44.8	39.6	61.551	0	54.108	1018700000	70
tr|A0A087WRH2|A0A087WRH2_MOUSE Fas apoptotic inhibitory molecule 1 (Fragment) OS=Mus musculus OX=10090 GN=Faim PE=1 SV=6;sp|Q9WUD8|FAIM1_MOUSE Fas apoptotic inhibitory molecule 1 OS=Mus musculus OX=10090 GN=Faim PE=1 SV=1;tr|D3Z3C1|D3Z3C1_MOUSE Fas apoptot	A0A087WRH2;Q9WUD8;D3Z3C1;J3QPY3	A0A087WRH2;Q9WUD8;D3Z3C1	Fas apoptotic inhibitory molecule 1	Faim	21.4944	21.1904	19.1211	18.5497	23.1735	22.0453	20.6762	21.7331	23.8137	23.2731	7	7	7	50	50	50	19.632	0	98.21	501330000	33
tr|A0A087WRH3|A0A087WRH3_MOUSE Poly(rC)-binding protein 4 (Fragment) OS=Mus musculus OX=10090 GN=Pcbp4 PE=1 SV=1;tr|A0A0R4J044|A0A0R4J044_MOUSE Poly(rC)-binding protein 4 OS=Mus musculus OX=10090 GN=Pcbp4 PE=1 SV=1;sp|P57724|PCBP4_MOUSE Poly(rC)-binding pr	A0A087WRH3;A0A0R4J044;P57724;A0A1L1SUS5;A0A1L1SRP9;A0A087WSI1;A0A1L1SQ99;A0A087WR61;A0A1L1SQB0;A0A087WRJ6;A0A087WQ06;A0A087WP16	A0A087WRH3;A0A0R4J044;P57724;A0A1L1SUS5;A0A1L1SRP9;A0A087WSI1;A0A1L1SQ99	Poly(rC)-binding protein 4	Pcbp4	23.4409	22.8618	23.3699	22.8585	22.9904	22.4577	20.1683	20.7881	23.5469	22.2057	7	6	3	52.8	48.7	24.4	20.486	0	72.735	716280000	34
tr|A0A087WRR7|A0A087WRR7_MOUSE Zinc finger protein 383 OS=Mus musculus OX=10090 GN=Zfp383 PE=1 SV=1	A0A087WRR7;Q8BP18;A0A0U1RQ84;E9PXJ4;Q2TL60	A0A087WRR7		Zfp383	17.331	15.3582	21.6219	21.0096	18.7709	17.8115	NaN	NaN	17.8707	NaN	5	5	2	11.8	11.8	5.1	56.113	0.0039216	2.419	142170000	7
tr|F2Z4A3|F2Z4A3_MOUSE FAT atypical cadherin 1 OS=Mus musculus OX=10090 GN=Fat1 PE=1 SV=1;tr|A0A087WRT4|A0A087WRT4_MOUSE FAT atypical cadherin 1 OS=Mus musculus OX=10090 GN=Fat1 PE=1 SV=2;tr|A0A1L1SQU7|A0A1L1SQU7_MOUSE FAT atypical cadherin 1 OS=Mus muscul	F2Z4A3;A0A087WRT4;A0A1L1SQU7;A0A087WPU4;Q8BNA6-2	F2Z4A3;A0A087WRT4;A0A1L1SQU7		Fat1	23.3265	23.288	24.117	23.701	22.5824	22.5193	23.5776	23.4389	21.7489	21.128	152	152	151	46.2	46.2	46	506.26	0	323.31	19485000000	1434
tr|A0A087WS27|A0A087WS27_MOUSE Terminal nucleotidyltransferase 5A OS=Mus musculus OX=10090 GN=Tent5a PE=1 SV=1;tr|D3Z5S8|D3Z5S8_MOUSE Terminal nucleotidyltransferase 5A OS=Mus musculus OX=10090 GN=Tent5a PE=4 SV=2	A0A087WS27;D3Z5S8	A0A087WS27;D3Z5S8		Fam46a	NaN	15.1422	16.9449	14.8365	18.6517	18.1645	16.5275	17.7059	20.5759	20.4436	6	6	5	15.9	15.9	14.3	48.481	0.00068362	4.308	71309000	22
sp|Q8BG73|SH3L2_MOUSE SH3 domain-binding glutamic acid-rich-like protein 2 OS=Mus musculus OX=10090 GN=Sh3bgrl2 PE=1 SV=1;tr|A0A087WS96|A0A087WS96_MOUSE SH3 domain-binding glutamic acid-rich-like protein OS=Mus musculus OX=10090 GN=Sh3bgrl2 PE=1 SV=1;tr|A0	Q8BG73;A0A087WS96;A0A087WQU5	Q8BG73;A0A087WS96;A0A087WQU5	SH3 domain-binding glutamic acid-rich-like protein 2;SH3 domain-binding glutamic acid-rich-like protein	Sh3bgrl2	23.3312	23.3306	22.1686	21.5781	23.4482	23.1599	23.036	23.7516	24.7879	24.1272	7	7	7	72.9	72.9	72.9	12.255	0	23.089	718660000	66
tr|A0A087WSL4|A0A087WSL4_MOUSE Protein ABHD14A (Fragment) OS=Mus musculus OX=10090 GN=Abhd14a PE=1 SV=1;tr|E9Q136|E9Q136_MOUSE Protein ABHD14A OS=Mus musculus OX=10090 GN=Abhd14a PE=1 SV=1;tr|A0A087WQ50|A0A087WQ50_MOUSE Protein ABHD14A (Fragment) OS=Mus mu	A0A087WSL4;E9Q136;A0A087WQ50;A0A087WS50;E9PW22;Q922Q6	A0A087WSL4;E9Q136;A0A087WQ50;A0A087WS50;E9PW22		Abhd14a	19.8054	18.5855	19.4178	20.0232	18.5022	19.6572	22.1588	22.9616	NaN	18.196	3	3	3	27.4	27.4	27.4	17.477	0	29.758	121970000	8
tr|F6YX19|F6YX19_MOUSE Phosphatidylinositol-glycan biosynthesis class X protein OS=Mus musculus OX=10090 GN=Pigx PE=1 SV=1;tr|A0A087WSN5|A0A087WSN5_MOUSE Phosphatidylinositol-glycan biosynthesis class X protein OS=Mus musculus OX=10090 GN=Pigx PE=1 SV=1;tr	F6YX19;A0A087WSN5;F7DFD7;Q99LV7;Q99LV7-2;F6RUP6	F6YX19;A0A087WSN5;F7DFD7;Q99LV7;Q99LV7-2	Phosphatidylinositol-glycan biosynthesis class X protein	Pigx	19.9336	19.625	21.7291	20.6185	20.5591	20.2692	22.3761	23.6607	18.6894	NaN	6	6	6	37.7	37.7	37.7	28.441	0	61.813	259480000	38
tr|A0A087WSN6|A0A087WSN6_MOUSE Fibronectin OS=Mus musculus OX=10090 GN=Fn1 PE=1 SV=1;tr|B9EHT6|B9EHT6_MOUSE Fibronectin OS=Mus musculus OX=10090 GN=Fn1 PE=1 SV=1;tr|B7ZNJ1|B7ZNJ1_MOUSE Fibronectin OS=Mus musculus OX=10090 GN=Fn1 PE=1 SV=1	A0A087WSN6;B9EHT6;B7ZNJ1	A0A087WSN6;B9EHT6;B7ZNJ1		Fn1	18.5158	18.5252	17.4135	16.4347	17.3498	17.5689	17.7255	16.9163	17.3853	16.6208	133	1	1	67.9	1	1	253.01	0	78.393	208850000	62
tr|Q8C3V4|Q8C3V4_MOUSE Signal transducer and activator of transcription OS=Mus musculus OX=10090 GN=Stat1 PE=1 SV=1;tr|A0A087WSP5|A0A087WSP5_MOUSE Signal transducer and activator of transcription OS=Mus musculus OX=10090 GN=Stat1 PE=1 SV=1;tr|Q99K94|Q99K94	Q8C3V4;A0A087WSP5;Q99K94;P42225;A0A087WSQ5;Q8CFQ1;A0A087WRI1	Q8C3V4;A0A087WSP5;Q99K94;P42225	Signal transducer and activator of transcription;Signal transducer and activator of transcription 1	Stat1	22.1978	22.3872	20.7995	20.0885	23.1242	23.1127	20.0124	20.1646	24.542	23.909	31	31	31	47.5	47.5	47.5	87.314	0	192.72	2806700000	246
sp|Q60759|GCDH_MOUSE Glutaryl-CoA dehydrogenase, mitochondrial OS=Mus musculus OX=10090 GN=Gcdh PE=1 SV=2;tr|A0A0A0MQ68|A0A0A0MQ68_MOUSE Glutaryl-CoA dehydrogenase, mitochondrial OS=Mus musculus OX=10090 GN=Gcdh PE=1 SV=1	Q60759;A0A0A0MQ68;D3Z4I2	Q60759;A0A0A0MQ68	Glutaryl-CoA dehydrogenase, mitochondrial	Gcdh	23.5626	23.1243	23.9063	22.9746	23.0548	22.8439	25.2981	26.2763	21.4014	21.4671	17	17	17	57.1	57.1	57.1	48.605	0	323.31	3229000000	215
sp|Q6PDK2|KMT2D_MOUSE Histone-lysine N-methyltransferase 2D OS=Mus musculus OX=10090 GN=Kmt2d PE=1 SV=2;tr|A0A0A0MQ73|A0A0A0MQ73_MOUSE Histone-lysine N-methyltransferase 2D OS=Mus musculus OX=10090 GN=Kmt2d PE=1 SV=1	Q6PDK2;A0A0A0MQ73;A0A0A6YY77	Q6PDK2;A0A0A0MQ73	Histone-lysine N-methyltransferase 2D;Histone-lysine N-methyltransferase	Kmt2d	14.8528	13.5509	17.3873	16.6941	12.0951	13.6869	NaN	13.6513	15.8822	14.9346	7	7	7	2.1	2.1	2.1	600.24	0.00068484	4.3788	91768000	10
tr|A0A0G2JFY0|A0A0G2JFY0_MOUSE ATPase family protein 2 homolog OS=Mus musculus OX=10090 GN=Spata5 PE=1 SV=1;tr|A0A0A0MQ80|A0A0A0MQ80_MOUSE ATPase family protein 2 homolog OS=Mus musculus OX=10090 GN=Spata5 PE=1 SV=1;sp|Q3UMC0|AFG2H_MOUSE ATPase family prot	A0A0G2JFY0;A0A0A0MQ80;Q3UMC0;D3Z0U5;D6RGM7;D3Z4J2;Q9D3R6-3;Q9D3R6	A0A0G2JFY0;A0A0A0MQ80;Q3UMC0	Spermatogenesis-associated protein 5	Spata5	24.2341	21.4128	22.7255	21.9495	20.5061	24.6544	23.2772	22.9657	25.7371	25.1048	5	5	5	7.5	7.5	7.5	91.287	0.0027929	2.4781	8588700000	112
sp|Q80V70|MEGF6_MOUSE Multiple epidermal growth factor-like domains protein 6 OS=Mus musculus OX=10090 GN=Megf6 PE=2 SV=3;tr|A0A0A0MQ83|A0A0A0MQ83_MOUSE Multiple epidermal growth factor-like domains protein 6 OS=Mus musculus OX=10090 GN=Megf6 PE=1 SV=1	Q80V70;A0A0A0MQ83;B1ASH4	Q80V70;A0A0A0MQ83	Multiple epidermal growth factor-like domains protein 6	Megf6	17.6439	15.7222	20.2887	20.0095	16.2483	20.8016	19.9624	20.7832	NaN	NaN	5	5	5	3.3	3.3	3.3	164.72	0.00014789	7.8708	402980000	11
sp|Q02384|SOS2_MOUSE Son of sevenless homolog 2 OS=Mus musculus OX=10090 GN=Sos2 PE=1 SV=2;tr|A0A0A0MQ87|A0A0A0MQ87_MOUSE Son of sevenless homolog 2 OS=Mus musculus OX=10090 GN=Sos2 PE=1 SV=1;tr|S4R2C4|S4R2C4_MOUSE Son of sevenless homolog 2 OS=Mus musculu	Q02384;A0A0A0MQ87;S4R2C4	Q02384;A0A0A0MQ87;S4R2C4	Son of sevenless homolog 2	Sos2	18.9156	18.9926	18.3527	17.6844	20.3647	20.3511	17.4106	18.2885	21.1046	20.571	33	25	25	28	22.7	22.7	153.12	0	53.386	641710000	102
tr|A0A0A0MQ89|A0A0A0MQ89_MOUSE Actin-related protein 5 OS=Mus musculus OX=10090 GN=Actr5 PE=1 SV=1;sp|Q80US4|ARP5_MOUSE Actin-related protein 5 OS=Mus musculus OX=10090 GN=Actr5 PE=1 SV=3;tr|V9GXE4|V9GXE4_MOUSE Actin-related protein 5 OS=Mus musculus OX=10	A0A0A0MQ89;Q80US4;V9GXE4;Q80US4-3	A0A0A0MQ89;Q80US4;V9GXE4;Q80US4-3	Actin-related protein 5	Actr5	NaN	17.3952	19.5151	19.1383	19.0284	19.0364	NaN	NaN	20.5885	19.0806	8	8	8	21.1	21.1	21.1	68.158	0	46.851	122260000	30
tr|A0A0A0MQ92|A0A0A0MQ92_MOUSE Teneurin-2 OS=Mus musculus OX=10090 GN=Tenm2 PE=1 SV=1;tr|A0A0A0MQB7|A0A0A0MQB7_MOUSE Teneurin-2 OS=Mus musculus OX=10090 GN=Tenm2 PE=1 SV=1;sp|Q9WTS5|TEN2_MOUSE Teneurin-2 OS=Mus musculus OX=10090 GN=Tenm2 PE=1 SV=1	A0A0A0MQ92;A0A0A0MQB7;Q9WTS5	A0A0A0MQ92;A0A0A0MQB7;Q9WTS5	Teneurin-2;Ten-2, soluble form;Ten-2 intracellular domain	Tenm2	17.0898	16.0659	16.8429	15.2732	18.3793	18.28	19.0581	19.6846	17.7126	16.027	26	23	23	13.4	12.3	12.3	306.68	0	56.477	331440000	67
tr|S4R203|S4R203_MOUSE Rho GTPase-activating protein 12 OS=Mus musculus OX=10090 GN=Arhgap12 PE=1 SV=1;tr|S4R248|S4R248_MOUSE Rho GTPase-activating protein 12 OS=Mus musculus OX=10090 GN=Arhgap12 PE=1 SV=1;tr|A0A0A0MQ95|A0A0A0MQ95_MOUSE Rho GTPase-activati	S4R203;S4R248;A0A0A0MQ95;B2RUJ8;S4R221;Q8C0D4;S4R1B0	S4R203;S4R248;A0A0A0MQ95;B2RUJ8;S4R221;Q8C0D4	Rho GTPase-activating protein 12	Arhgap12	18.6791	NaN	16.874	12.4599	16.7829	17.802	NaN	16.0606	17.2767	NaN	3	3	3	5.7	5.7	5.7	87.321	0.0019362	2.8498	50125000	3
sp|P07758|A1AT1_MOUSE Alpha-1-antitrypsin 1-1 OS=Mus musculus OX=10090 GN=Serpina1a PE=1 SV=4;tr|A0A0A0MQA3|A0A0A0MQA3_MOUSE Alpha-1-antitrypsin 1-1 OS=Mus musculus OX=10090 GN=Serpina1a PE=1 SV=1	P07758;A0A0A0MQA3;D3YZL0	P07758;A0A0A0MQA3	Alpha-1-antitrypsin 1-1	Serpina1a	20.6522	19.0282	13.4829	NaN	20.4738	20.1495	NaN	17.4821	22.7625	21.3893	28	2	2	62.2	12.6	12.6	46.002	0	73.667	267450000	15
tr|A0A0A0MQA5|A0A0A0MQA5_MOUSE Tubulin alpha chain (Fragment) OS=Mus musculus OX=10090 GN=Tuba4a PE=1 SV=1;sp|P68368|TBA4A_MOUSE Tubulin alpha-4A chain OS=Mus musculus OX=10090 GN=Tuba4a PE=1 SV=1	A0A0A0MQA5;P68368;A0A087WQS4;A0A087WRB4;A0A087WSB0;A0A087WSL5;A0A087WS35	A0A0A0MQA5;P68368	Tubulin alpha-4A chain	Tuba4a	24.7477	24.3955	23.5398	22.6526	25.7816	25.06	22.9806	23.7253	26.3313	25.8067	39	7	7	68.1	19.3	19.3	52.793	0	323.31	7193200000	542
tr|A0A0A0MQC2|A0A0A0MQC2_MOUSE Pleckstrin homology domain-containing family G member 5 OS=Mus musculus OX=10090 GN=Plekhg5 PE=1 SV=1;tr|B1AS67|B1AS67_MOUSE Pleckstrin homology domain-containing family G member 5 OS=Mus musculus OX=10090 GN=Plekhg5 PE=1 SV=	A0A0A0MQC2;B1AS67;A0A5F8MPI8;Q66T02-2;Q66T02	A0A0A0MQC2;B1AS67;A0A5F8MPI8;Q66T02-2;Q66T02	Pleckstrin homology domain-containing family G member 5	Plekhg5	20.0953	20.7511	20.552	20.0638	19.378	18.5898	21.948	17.7443	21.1044	20.3196	8	8	8	9.4	9.4	9.4	115.75	0	16.483	663440000	60
tr|B1AQW2|B1AQW2_MOUSE Microtubule-associated protein OS=Mus musculus OX=10090 GN=Mapt PE=1 SV=1;tr|A0A0A0MQC7|A0A0A0MQC7_MOUSE Microtubule-associated protein OS=Mus musculus OX=10090 GN=Mapt PE=1 SV=1;tr|A2A5Y6|A2A5Y6_MOUSE Microtubule-associated protein	B1AQW2;A0A0A0MQC7;A2A5Y6;P10637-6;P10637-5;P10637-2;P10637;P10637-4;P10637-3	B1AQW2;A0A0A0MQC7;A2A5Y6;P10637-6;P10637-5;P10637-2;P10637;P10637-4;P10637-3	Microtubule-associated protein;Microtubule-associated protein tau	Mapt	19.8683	16.2842	22.9305	22.7682	21.2159	21.3891	22.1759	22.8057	20.969	20.6554	13	13	13	37.9	37.9	37.9	40.891	0	25.342	668350000	75
tr|A0A0A0MQD1|A0A0A0MQD1_MOUSE Tudor domain-containing protein 7 OS=Mus musculus OX=10090 GN=Tdrd7 PE=1 SV=1;sp|Q8K1H1|TDRD7_MOUSE Tudor domain-containing protein 7 OS=Mus musculus OX=10090 GN=Tdrd7 PE=1 SV=1	A0A0A0MQD1;Q8K1H1	A0A0A0MQD1;Q8K1H1	Tudor domain-containing protein 7	Tdrd7	21.115	21.1133	23.1397	23.0086	20.112	20.0742	19.8372	21.5097	19.2494	18.4749	9	9	9	10	10	10	125.84	0.00014754	7.7868	2085100000	34
tr|A0A0A0MQD2|A0A0A0MQD2_MOUSE Y-box-binding protein 2 OS=Mus musculus OX=10090 GN=Ybx2 PE=1 SV=1;tr|B2RUF0|B2RUF0_MOUSE Y box protein 2 OS=Mus musculus OX=10090 GN=Ybx2 PE=1 SV=1;sp|Q9Z2C8-2|YBOX2_MOUSE Isoform 2 of Y-box-binding protein 2 OS=Mus musculus	A0A0A0MQD2;B2RUF0;Q9Z2C8-2;Q9Z2C8;J3QNB9	A0A0A0MQD2;B2RUF0;Q9Z2C8-2;Q9Z2C8	Y-box-binding protein 2	Ybx2	NaN	NaN	18.2329	17.4336	NaN	NaN	18.7851	19.4974	NaN	NaN	6	2	2	27	12.8	12.8	31.438	0.0045374	2.3407	25155000	8
tr|A0A0A0MQD4|A0A0A0MQD4_MOUSE RIKEN cDNA 9530068E07 gene OS=Mus musculus OX=10090 GN=9530068E07Rik PE=1 SV=1;sp|Q8K201|KCT2_MOUSE Keratinocyte-associated transmembrane protein 2 OS=Mus musculus OX=10090 GN=Kct2 PE=1 SV=2	A0A0A0MQD4;Q8K201	A0A0A0MQD4;Q8K201	Keratinocyte-associated transmembrane protein 2	9530068E07Rik;Kct2	21.8379	19.8942	21.6583	21.3703	22.486	21.7877	24.3507	24.5351	21.5163	21.2016	4	4	4	17.5	17.5	17.5	27.292	0.00014813	7.9845	713540000	58
tr|A0A0A0MQD7|A0A0A0MQD7_MOUSE Ral GTPase-activating protein subunit alpha-2 OS=Mus musculus OX=10090 GN=Ralgapa2 PE=1 SV=1;tr|A0A2I3BPN8|A0A2I3BPN8_MOUSE Ral GTPase-activating protein subunit alpha-2 OS=Mus musculus OX=10090 GN=Ralgapa2 PE=1 SV=1;sp|A3KGS	A0A0A0MQD7;A0A2I3BPN8;A3KGS3;F7CGP0;A3KGS3-2;F7AI67	A0A0A0MQD7;A0A2I3BPN8;A3KGS3;F7CGP0;A3KGS3-2	Ral GTPase-activating protein subunit alpha-2	Ralgapa2	19.2118	18.2616	19.1642	18.6565	18.5724	18.0584	18.6844	19.1759	19.0002	18.2365	21	21	21	15.2	15.2	15.2	214.06	0	25.489	425440000	96
tr|A0A0R4J1Z4|A0A0R4J1Z4_MOUSE POU domain protein OS=Mus musculus OX=10090 GN=Pou2f1 PE=1 SV=1;sp|P25425-3|PO2F1_MOUSE Isoform 3 of POU domain, class 2, transcription factor 1 OS=Mus musculus OX=10090 GN=Pou2f1;tr|E9Q6Z8|E9Q6Z8_MOUSE POU domain protein OS=	A0A0R4J1Z4;P25425-3;E9Q6Z8;A0A0A0MQE0;A0A0A0MQM6;I1E4X2;P25425-8;P25425-12;P25425;P25425-5;P25425-2;F8VQL7;P25425-6;P25425-11;P25425-9;P25425-4;P25425-10;P25425-7;Q00196-4;Q00196-5;Q00196-7;Q00196-3;Q3U5D1;Q00196-2;Q00196;P31362;Q00196-6;H3BKB7;H3BJT4	A0A0R4J1Z4;P25425-3;E9Q6Z8;A0A0A0MQE0;A0A0A0MQM6;I1E4X2;P25425-8;P25425-12;P25425;P25425-5;P25425-2;F8VQL7;P25425-6;P25425-11;P25425-9;P25425-4;P25425-10;P25425-7	POU domain, class 2, transcription factor 1;POU domain protein	Pou2f1	NaN	NaN	20.8814	20.3624	NaN	NaN	NaN	17.863	17.8235	NaN	4	4	4	8.4	8.4	8.4	81.609	0	12.389	48750000	17
tr|A0A0A0MQF2|A0A0A0MQF2_MOUSE Anoctamin OS=Mus musculus OX=10090 GN=Ano1 PE=1 SV=1;sp|Q8BHY3|ANO1_MOUSE Anoctamin-1 OS=Mus musculus OX=10090 GN=Ano1 PE=1 SV=2;tr|G8JL82|G8JL82_MOUSE Anoctamin OS=Mus musculus OX=10090 GN=Ano1 PE=1 SV=1;tr|A0A5F8MPM2|A0A5F8	A0A0A0MQF2;Q8BHY3;G8JL82;A0A5F8MPM2;Q8BHY3-2;D3Z035;D3YYA4	A0A0A0MQF2;Q8BHY3;G8JL82;A0A5F8MPM2;Q8BHY3-2;D3Z035	Anoctamin;Anoctamin-1	Ano1	21.5585	21.6132	22.3521	21.9829	22.3519	22.1767	23.8381	24.0906	21.0727	20.5272	36	36	21	35.8	35.8	26.5	116.8	0	119.66	2373700000	237
tr|A0A0A0MQF7|A0A0A0MQF7_MOUSE RIKEN cDNA 1700025G04 gene OS=Mus musculus OX=10090 GN=1700025G04Rik PE=1 SV=1;sp|Q8K207|CA021_MOUSE Uncharacterized protein C1orf21 homolog OS=Mus musculus OX=10090 PE=1 SV=1	A0A0A0MQF7;Q8K207	A0A0A0MQF7;Q8K207	Uncharacterized protein C1orf21 homolog	1700025G04Rik	NaN	NaN	NaN	16.978	16.5631	17.1074	19.2682	20.9757	19.6314	18.4717	1	1	1	16.7	16.7	16.7	8.7407	0.001304	3.0487	21181000	4
tr|A0A0A0MQH5|A0A0A0MQH5_MOUSE Microtubule-actin cross-linking factor 1 (Fragment) OS=Mus musculus OX=10090 GN=Macf1 PE=1 SV=6	A0A0A0MQH5	A0A0A0MQH5		Macf1	21.4504	21.0612	18.2205	16.7731	22.7558	22.2667	21.3501	21.4997	21.3136	19.5398	33	2	2	72.4	9.2	9.2	42.736	0	262.07	558730000	71
tr|A0A0A0MQJ8|A0A0A0MQJ8_MOUSE Brain mitochondrial carrier protein 1 OS=Mus musculus OX=10090 GN=Slc25a14 PE=1 SV=1;sp|Q9Z2B2-2|UCP5_MOUSE Isoform 2 of Brain mitochondrial carrier protein 1 OS=Mus musculus OX=10090 GN=Slc25a14;sp|Q9Z2B2|UCP5_MOUSE Brain mi	A0A0A0MQJ8;Q9Z2B2-2;Q9Z2B2	A0A0A0MQJ8;Q9Z2B2-2;Q9Z2B2	Brain mitochondrial carrier protein 1	Slc25a14	NaN	NaN	18.8846	18.5395	NaN	NaN	19.9193	19.8427	NaN	NaN	4	4	3	18.6	18.6	13.1	32.534	0.00068719	4.4735	41951000	10
tr|A0A0A0MQK8|A0A0A0MQK8_MOUSE Transmembrane protein 53 (Fragment) OS=Mus musculus OX=10090 GN=Tmem53 PE=4 SV=1;sp|Q9D0Z3-3|TMM53_MOUSE Isoform 3 of Transmembrane protein 53 OS=Mus musculus OX=10090 GN=Tmem53;sp|Q9D0Z3|TMM53_MOUSE Transmembrane protein 53	A0A0A0MQK8;Q9D0Z3-3;Q9D0Z3;Q9D0Z3-2	A0A0A0MQK8;Q9D0Z3-3;Q9D0Z3;Q9D0Z3-2	Transmembrane protein 53	Tmem53	22.5767	21.0585	22.16	21.8061	20.6108	21.09	22.406	23.9065	21.7238	20.6353	7	7	7	36.9	36.9	36.9	28.759	0	24.888	563990000	57
tr|A0A0A0MQN1|A0A0A0MQN1_MOUSE Keratinocyte-associated protein 2 OS=Mus musculus OX=10090 GN=Krtcap2 PE=1 SV=1;sp|Q5RL79|KTAP2_MOUSE Keratinocyte-associated protein 2 OS=Mus musculus OX=10090 GN=Krtcap2 PE=1 SV=2	A0A0A0MQN1;Q5RL79	A0A0A0MQN1;Q5RL79	Keratinocyte-associated protein 2	Krtcap2	25.6952	25.2742	24.951	24.5513	25.0783	24.9117	26.8901	27.7473	22.8337	22.7037	1	1	1	14.9	14.9	14.9	12.542	0	75.806	1748700000	58
tr|A0A0A0MQN4|A0A0A0MQN4_MOUSE Ubiquitin-like modifier-activating enzyme ATG7 OS=Mus musculus OX=10090 GN=Atg7 PE=1 SV=1;sp|Q9D906|ATG7_MOUSE Ubiquitin-like modifier-activating enzyme ATG7 OS=Mus musculus OX=10090 GN=Atg7 PE=1 SV=1;tr|S4R2T5|S4R2T5_MOUSE U	A0A0A0MQN4;Q9D906;S4R2T5;S4R2D5;S4R2P7;S4R1T0;S4R1N8;S4R1U3;S4R1W9;S4R1K1	A0A0A0MQN4;Q9D906;S4R2T5;S4R2D5	Ubiquitin-like modifier-activating enzyme ATG7	Atg7	21.5077	21.2279	20.3206	19.7628	22.9888	22.8806	20.4619	21.1089	24.0349	23.2574	34	34	34	58.2	58.2	58.2	82.276	0	259.36	2348000000	295
tr|A0A0A6YVR9|A0A0A6YVR9_MOUSE SURF1-like protein (Fragment) OS=Mus musculus OX=10090 GN=Surf1 PE=1 SV=1;sp|P09925|SURF1_MOUSE Surfeit locus protein 1 OS=Mus musculus OX=10090 GN=Surf1 PE=1 SV=3;tr|V9GXE6|V9GXE6_MOUSE SURF1-like protein (Fragment) OS=Mus m	A0A0A6YVR9;P09925;V9GXE6;A0A0A6YVY3	A0A0A6YVR9;P09925;V9GXE6	Surfeit locus protein 1	Surf1	22.5122	22.1505	22.9122	22.4116	21.9979	21.7207	24.5429	25.4639	17.9324	NaN	8	8	8	46.7	46.7	46.7	27.146	0	251.35	1335400000	84
tr|A0A0A6YVS2|A0A0A6YVS2_MOUSE Calcium load-activated calcium channel (Fragment) OS=Mus musculus OX=10090 GN=Tmco1 PE=1 SV=1;sp|Q921L3|TMCO1_MOUSE Calcium load-activated calcium channel OS=Mus musculus OX=10090 GN=Tmco1 PE=1 SV=1	A0A0A6YVS2;Q921L3	A0A0A6YVS2;Q921L3	Transmembrane and coiled-coil domain-containing protein 1	Tmco1	25.4592	25.2615	25.8372	25.3526	25.0655	24.9899	26.6017	27.1949	23.7239	23.0703	7	7	7	26	26	26	22.283	0	57.892	4285700000	136
sp|Q9JKV1|ADRM1_MOUSE Proteasomal ubiquitin receptor ADRM1 OS=Mus musculus OX=10090 GN=Adrm1 PE=1 SV=2;tr|A0A0A6YVU8|A0A0A6YVU8_MOUSE Predicted pseudogene 9774 OS=Mus musculus OX=10090 GN=Gm9774 PE=4 SV=1;tr|D3YUD8|D3YUD8_MOUSE Predicted pseudogene 9774 OS	Q9JKV1;A0A0A6YVU8;D3YUD8	Q9JKV1;A0A0A6YVU8;D3YUD8	Proteasomal ubiquitin receptor ADRM1	Adrm1;Gm9774	24.2632	24.3604	21.9806	21.5429	25.1899	24.8316	22.7761	23.4879	26.013	25.7063	11	11	11	23.8	23.8	23.8	42.06	0	323.31	2842500000	298
tr|A0A0A6YWB0|A0A0A6YWB0_MOUSE Muscleblind-like protein 1 OS=Mus musculus OX=10090 GN=Mbnl1 PE=1 SV=1;tr|G3X9Q0|G3X9Q0_MOUSE Muscleblind-like protein 1 OS=Mus musculus OX=10090 GN=Mbnl1 PE=1 SV=1;tr|A0A0A6YVV8|A0A0A6YVV8_MOUSE Muscleblind-like protein 1 OS	A0A0A6YWB0;G3X9Q0;A0A0A6YVV8;Q9JKP5;A0A0A6YXE3;A0A0A6YXP3;A0A0A6YWJ5;Q3U570;A0A0A6YWG1;Q3U581;A0A0A6YXQ4;S4R267;Q8R003;A0A2I3BRX8	A0A0A6YWB0;G3X9Q0;A0A0A6YVV8;Q9JKP5;A0A0A6YXE3;A0A0A6YXP3	Muscleblind-like protein 1	Mbnl1	26.542	26.4327	26.2752	26.0221	26.5965	26.5719	26.3391	25.7551	26.6546	26.7487	8	8	2	22.8	22.8	3.2	37.8	0	28.846	9886800000	82
tr|A0A0A6YVY4|A0A0A6YVY4_MOUSE Toll-like receptor 5 (Fragment) OS=Mus musculus OX=10090 GN=Tlr5 PE=3 SV=1;tr|E9QL10|E9QL10_MOUSE Toll-like receptor 5 OS=Mus musculus OX=10090 GN=Tlr5 PE=3 SV=1;tr|Q05AH3|Q05AH3_MOUSE Tlr5 protein OS=Mus musculus OX=10090 GN	A0A0A6YVY4;E9QL10;Q05AH3;Q9JLF7	A0A0A6YVY4;E9QL10;Q05AH3;Q9JLF7	Toll-like receptor 5	Tlr5	17.7149	16.7853	17.0198	17.3719	17.7436	17.2025	18.7236	18.6832	17.0638	NaN	11	11	11	16.6	16.6	16.6	97.066	0	11.35	83650000	18
tr|A0A0A6YVZ1|A0A0A6YVZ1_MOUSE Translocon-associated protein subunit beta OS=Mus musculus OX=10090 GN=Ssr2 PE=1 SV=1;tr|A0A0A6YXB7|A0A0A6YXB7_MOUSE Translocon-associated protein subunit beta OS=Mus musculus OX=10090 GN=Ssr2 PE=1 SV=1;sp|Q9CPW5|SSRB_MOUSE T	A0A0A6YVZ1;A0A0A6YXB7;Q9CPW5	A0A0A6YVZ1;A0A0A6YXB7;Q9CPW5	Translocon-associated protein subunit beta	Ssr2	24.6672	24.5059	25.9164	25.2784	24.8473	25.0142	26.7617	27.05	21.1663	21.9934	2	2	2	5.5	5.5	5.5	17.94	0	28.503	955650000	19
tr|E9QKR1|E9QKR1_MOUSE Protein enabled homolog OS=Mus musculus OX=10090 GN=Enah PE=1 SV=2;tr|A0A0A6YW06|A0A0A6YW06_MOUSE Protein enabled homolog OS=Mus musculus OX=10090 GN=Enah PE=1 SV=1;sp|Q03173-6|ENAH_MOUSE Isoform 6 of Protein enabled homolog OS=Mus m	E9QKR1;A0A0A6YW06;Q03173-6;Q03173-3;Q03173-4;A0A0A6YXC8;J3QNM3;E9QKQ9;Q03173-5;Q03173-2;A0A0A6YVZ6	E9QKR1;A0A0A6YW06;Q03173-6;Q03173-3;Q03173-4;A0A0A6YXC8;J3QNM3;E9QKQ9;Q03173-5	Protein enabled homolog	Enah	24.5931	24.386	24.8904	24.4539	25.4734	25.2136	24.1707	24.8527	26.5118	25.6774	21	21	1	39.5	39.5	5	62.24	0	296.3	9248100000	654
tr|A0A0A6YW28|A0A0A6YW28_MOUSE Ubiquitin carboxyl-terminal hydrolase OS=Mus musculus OX=10090 GN=Usp4 PE=1 SV=1;sp|P35123|UBP4_MOUSE Ubiquitin carboxyl-terminal hydrolase 4 OS=Mus musculus OX=10090 GN=Usp4 PE=1 SV=3;tr|A0A0A6YVY7|A0A0A6YVY7_MOUSE Ubiquitin	A0A0A6YW28;P35123;A0A0A6YVY7;A0A0A6YWM7;A0A0A6YW63	A0A0A6YW28;P35123;A0A0A6YVY7	Ubiquitin carboxyl-terminal hydrolase;Ubiquitin carboxyl-terminal hydrolase 4	Usp4	23.0899	22.9239	20.0276	18.9424	23.7509	23.4197	20.1651	20.694	24.7754	24.1995	37	35	34	59.3	57.3	57.3	103.72	0	323.31	4353900000	563
tr|A0A0A6YW72|A0A0A6YW72_MOUSE Dachsous cadherin-related 2 OS=Mus musculus OX=10090 GN=Dchs2 PE=4 SV=1	A0A0A6YW72	A0A0A6YW72		Dchs2	19.5013	19.0331	18.7127	17.737	18.3138	18.3068	19.1149	19.6665	18.3282	18.0601	24	24	24	10.5	10.5	10.5	365.66	0	27.524	586120000	38
tr|A0A0A6YW87|A0A0A6YW87_MOUSE Protein cornichon homolog 4 OS=Mus musculus OX=10090 GN=Cnih4 PE=4 SV=1;sp|Q9CX13|CNIH4_MOUSE Protein cornichon homolog 4 OS=Mus musculus OX=10090 GN=Cnih4 PE=2 SV=1	A0A0A6YW87;Q9CX13	A0A0A6YW87;Q9CX13	Protein cornichon homolog 4	Cnih4	22.9835	23.7632	24.0621	23.1362	24.509	24.0693	25.8385	26.7925	25.2144	24.9952	1	1	1	25.6	25.6	25.6	9.22	0	17.475	1018100000	94
tr|A0A0A6YWF9|A0A0A6YWF9_MOUSE Tyrosine-protein kinase receptor OS=Mus musculus OX=10090 GN=Ntrk3 PE=1 SV=1;tr|A0A0A6YWL7|A0A0A6YWL7_MOUSE Tyrosine-protein kinase receptor OS=Mus musculus OX=10090 GN=Ntrk3 PE=1 SV=1;sp|Q6VNS1|NTRK3_MOUSE NT-3 growth factor	A0A0A6YWF9;A0A0A6YWL7;Q6VNS1;Q6VNS1-3;Q6VNS1-2	A0A0A6YWF9;A0A0A6YWL7;Q6VNS1;Q6VNS1-3;Q6VNS1-2	Tyrosine-protein kinase receptor;NT-3 growth factor receptor	Ntrk3	25.0332	24.7439	23.7503	23.4741	22.3444	21.8566	21.5909	21.3873	19.8989	19.5375	12	12	10	18.4	18.4	15.5	94.386	0	101.39	3883400000	48
tr|E9QNQ4|E9QNQ4_MOUSE Rap guanine nucleotide exchange factor 2 OS=Mus musculus OX=10090 GN=Rapgef2 PE=1 SV=1;tr|A0A0A6YWG7|A0A0A6YWG7_MOUSE Rap guanine nucleotide exchange factor 2 OS=Mus musculus OX=10090 GN=Rapgef2 PE=1 SV=1;sp|Q8CHG7|RPGF2_MOUSE Rap gu	E9QNQ4;A0A0A6YWG7;Q8CHG7;Q5NCJ4;Q5NCJ5;A0A5F8MPT3;Q5NCJ0;B2RUJ6;Q5NCJ1	E9QNQ4;A0A0A6YWG7;Q8CHG7	Rap guanine nucleotide exchange factor 2	Rapgef2	NaN	15.4791	14.5244	13.3393	17.0391	16.9448	11.8993	14.0358	17.3664	17.4702	5	5	4	4.3	4.3	3.7	166.43	0.00068129	4.2183	47677000	16
tr|A0A0A6YWI6|A0A0A6YWI6_MOUSE Serine/threonine-protein kinase DCLK2 OS=Mus musculus OX=10090 GN=Dclk2 PE=1 SV=1;tr|A0A0A6YX71|A0A0A6YX71_MOUSE Serine/threonine-protein kinase DCLK2 OS=Mus musculus OX=10090 GN=Dclk2 PE=1 SV=1;sp|Q6PGN3-6|DCLK2_MOUSE Isofor	A0A0A6YWI6;A0A0A6YX71;Q6PGN3-6;Q6PGN3-5;Q6PGN3-4;Q6PGN3-2;Q6PGN3;Q6PGN3-3;A0A0A6YX33	A0A0A6YWI6;A0A0A6YX71;Q6PGN3-6;Q6PGN3-5;Q6PGN3-4;Q6PGN3-2;Q6PGN3;Q6PGN3-3;A0A0A6YX33	Serine/threonine-protein kinase DCLK2	Dclk2	21.3586	21.9734	23.1957	22.5816	21.1185	21.0232	20.795	20.9932	22.5017	21.1693	13	12	12	30.6	29.3	29.3	70.414	0	12.474	1257700000	66
tr|A0A0A6YWI9|A0A0A6YWI9_MOUSE Immunoglobulin heavy variable V1-11 (Fragment) OS=Mus musculus OX=10090 GN=Ighv1-11 PE=4 SV=1	A0A0A6YWI9	A0A0A6YWI9		Ighv1-11	NaN	NaN	NaN	NaN	NaN	NaN	NaN	NaN	20.8309	20.0709	1	1	1	11.1	11.1	11.1	12.864	0.0024275	2.6077	14833000	3
tr|A0A0A6YWJ4|A0A0A6YWJ4_MOUSE Protein-cysteine N-palmitoyltransferase HHAT OS=Mus musculus OX=10090 GN=Hhat PE=3 SV=1;sp|Q8BMT9-2|HHAT_MOUSE Isoform 2 of Protein-cysteine N-palmitoyltransferase HHAT OS=Mus musculus OX=10090 GN=Hhat;sp|Q8BMT9|HHAT_MOUSE Pr	A0A0A6YWJ4;Q8BMT9-2;Q8BMT9	A0A0A6YWJ4;Q8BMT9-2;Q8BMT9	Protein-cysteine N-palmitoyltransferase HHAT	Hhat	15.2325	17.7977	19.8227	20.1857	17.9078	17.6186	20.1877	20.75	16.9138	16.3176	3	3	3	5.5	5.5	5.5	58.826	0.0023024	2.6265	119930000	30
tr|A0A0A6YWM5|A0A0A6YWM5_MOUSE Rab3 GTPase-activating protein non-catalytic subunit OS=Mus musculus OX=10090 GN=Rab3gap2 PE=1 SV=1;tr|E9QKE4|E9QKE4_MOUSE Rab3 GTPase-activating protein non-catalytic subunit OS=Mus musculus OX=10090 GN=Rab3gap2 PE=1 SV=1;sp	A0A0A6YWM5;E9QKE4;Q8BMG7;Q8BMG7-2	A0A0A6YWM5;E9QKE4;Q8BMG7	Rab3 GTPase-activating protein non-catalytic subunit	Rab3gap2	22.5313	22.1467	21.1743	20.3277	23.8241	23.492	23.174	23.2778	24.1302	23.3489	58	58	58	55.3	55.3	55.3	152.54	0	323.31	5472700000	645
tr|B2RUE8|B2RUE8_MOUSE Map4k4 protein OS=Mus musculus OX=10090 GN=Map4k4 PE=1 SV=1;tr|A0A0A6YWM8|A0A0A6YWM8_MOUSE Mitogen-activated protein kinase kinase kinase kinase 4 OS=Mus musculus OX=10090 GN=Map4k4 PE=1 SV=1;tr|B7ZNR9|B7ZNR9_MOUSE Map4k4 protein OS=	B2RUE8;A0A0A6YWM8;B7ZNR9;A0A0A6YWR8;F8VPL5;E9PVG7;A0A0A6YW53;P97820;A0A0A6YVZ8;A0A0A6YVR7;A0A0A6YXE5	B2RUE8;A0A0A6YWM8;B7ZNR9;A0A0A6YWR8;F8VPL5;E9PVG7;A0A0A6YW53;P97820	Mitogen-activated protein kinase kinase kinase kinase 4	Map4k4	22.104	23.3393	23.2226	22.504	22.0838	21.6674	23.1784	23.2797	22.7693	24.5495	27	27	15	24.1	24.1	16.5	139.06	0	155.85	4770700000	297
tr|A0A0A6YWP7|A0A0A6YWP7_MOUSE REST corepressor 3 OS=Mus musculus OX=10090 GN=Rcor3 PE=1 SV=1;tr|A0A0A6YXM5|A0A0A6YXM5_MOUSE REST corepressor 3 OS=Mus musculus OX=10090 GN=Rcor3 PE=1 SV=1;tr|A0A0A6YWY4|A0A0A6YWY4_MOUSE REST corepressor 3 OS=Mus musculus OX	A0A0A6YWP7;A0A0A6YXM5;A0A0A6YWY4;Q6PGA0-2;Q6PGA0;A0A0A6YXI3;A0A0A6YXP4;A0A0A6YX54	A0A0A6YWP7;A0A0A6YXM5;A0A0A6YWY4;Q6PGA0-2;Q6PGA0	REST corepressor 3	Rcor3	NaN	NaN	18.5143	19.147	NaN	NaN	NaN	NaN	18.6828	16.5853	7	2	2	17.4	4.9	4.9	49.931	0.007258	1.9269	35377000	5
tr|A0A0A6YWX1|A0A0A6YWX1_MOUSE Ubiquitin carboxyl-terminal hydrolase 19 OS=Mus musculus OX=10090 GN=Usp19 PE=1 SV=1;tr|J3KMM1|J3KMM1_MOUSE Ubiquitin carboxyl-terminal hydrolase 19 OS=Mus musculus OX=10090 GN=Usp19 PE=1 SV=1;sp|Q3UJD6-2|UBP19_MOUSE Isoform	A0A0A6YWX1;J3KMM1;Q3UJD6-2;E9Q9M5;Q3UJD6;A0A0A6YWN9;A0A0A6YX42	A0A0A6YWX1;J3KMM1;Q3UJD6-2;E9Q9M5;Q3UJD6;A0A0A6YWN9	Ubiquitin carboxyl-terminal hydrolase;Ubiquitin carboxyl-terminal hydrolase 19	Usp19	21.4586	21.4035	19.9399	19.492	22.1624	22.0861	21.3027	21.1495	22.7092	21.9232	34	34	34	41.1	41.1	41.1	146.28	0	185.43	2066700000	303
tr|A0A0A6YX18|A0A0A6YX18_MOUSE V-type proton ATPase subunit H OS=Mus musculus OX=10090 GN=Atp6v1h PE=1 SV=1;sp|Q8BVE3|VATH_MOUSE V-type proton ATPase subunit H OS=Mus musculus OX=10090 GN=Atp6v1h PE=1 SV=1;tr|A0A0A6YWP6|A0A0A6YWP6_MOUSE V-type proton ATPas	A0A0A6YX18;Q8BVE3;A0A0A6YWP6;A0A0A6YVU0;A0A0A6YW86	A0A0A6YX18;Q8BVE3;A0A0A6YWP6	V-type proton ATPase subunit H	Atp6v1h	24.1162	23.8099	23.3725	22.8117	25.1352	24.96	24.8614	25.334	25.8221	24.9656	28	28	28	68.8	68.8	68.8	54.108	0	323.31	7136600000	422
tr|A0A0A6YX21|A0A0A6YX21_MOUSE Vesicle transport protein OS=Mus musculus OX=10090 GN=Sft2d2 PE=1 SV=1;tr|A0A0A6YY20|A0A0A6YY20_MOUSE Vesicle transport protein OS=Mus musculus OX=10090 GN=Sft2d2 PE=1 SV=1;sp|Q8VD57|SFT2B_MOUSE Vesicle transport protein SFT2	A0A0A6YX21;A0A0A6YY20;Q8VD57	A0A0A6YX21;A0A0A6YY20;Q8VD57	Vesicle transport protein SFT2B	Sft2d2	23.068	23.1149	23.11	22.6037	27.0876	27.1199	24.2347	27.0929	23.3113	22.3278	3	3	3	43.1	43.1	43.1	6.9339	0	50.194	2001300000	41
tr|A0A0A6YX73|A0A0A6YX73_MOUSE cAMP-dependent protein kinase type II-alpha regulatory subunit OS=Mus musculus OX=10090 GN=Prkar2a PE=1 SV=1;tr|Q8K1M3|Q8K1M3_MOUSE Protein kinase, cAMP dependent regulatory, type II alpha OS=Mus musculus OX=10090 GN=Prkar2a	A0A0A6YX73;Q8K1M3;P12367;A0A0A6YY28	A0A0A6YX73;Q8K1M3;P12367	cAMP-dependent protein kinase type II-alpha regulatory subunit	Prkar2a	23.5311	23.3732	22.9463	22.057	24.6357	24.5623	22.9047	23.4901	26.055	25.4621	22	19	19	69.5	58.7	58.7	43.165	0	323.31	4215000000	280
tr|A0A0A6YXN4|A0A0A6YXN4_MOUSE Immunoglobulin heavy variable V1-18 (Fragment) OS=Mus musculus OX=10090 GN=Ighv1-18 PE=1 SV=1	A0A0A6YXN4	A0A0A6YXN4		Ighv1-18	NaN	NaN	19.5587	20.7856	19.8264	20.1273	19.1135	18.8901	19.9489	NaN	3	1	1	26.5	12	12	12.912	0.0023145	2.7338	33599000	8
tr|A0A0A6YXQ0|A0A0A6YXQ0_MOUSE Immunoglobulin heavy variable 8-8 (Fragment) OS=Mus musculus OX=10090 GN=Ighv8-8 PE=4 SV=1	A0A0A6YXQ0	A0A0A6YXQ0		Ighv8-8	18.8185	20.1467	19.3245	18.8952	20.5309	20.3997	19.2887	20.6708	21.4606	20.6884	1	1	1	13.4	13.4	13.4	13.185	0	29.23	50204000	10
tr|A0A0A6YXU9|A0A0A6YXU9_MOUSE Transforming growth factor beta OS=Mus musculus OX=10090 GN=Tgfb2 PE=1 SV=1;sp|P27090|TGFB2_MOUSE Transforming growth factor beta-2 proprotein OS=Mus musculus OX=10090 GN=Tgfb2 PE=1 SV=2	A0A0A6YXU9;P27090	A0A0A6YXU9;P27090	Transforming growth factor beta-2;Latency-associated peptide	Tgfb2	21.0234	20.4473	21.2833	20.4589	22.6569	21.955	23.5077	23.8833	20.9544	20.2207	10	10	10	24.9	24.9	24.9	50.461	0	57.331	928880000	96
tr|A0A0A6YY22|A0A0A6YY22_MOUSE Cytochrome b561 domain-containing protein 2 OS=Mus musculus OX=10090 GN=Cyb561d2 PE=1 SV=1;sp|Q9WUE3|C56D2_MOUSE Cytochrome b561 domain-containing protein 2 OS=Mus musculus OX=10090 GN=Cyb561d2 PE=1 SV=1	A0A0A6YY22;Q9WUE3	A0A0A6YY22;Q9WUE3	Cytochrome b561 domain-containing protein 2	Cyb561d2	23.6238	22.9711	24.8639	23.1696	23.3644	23.0607	24.9037	25.5568	21.1858	NaN	1	1	1	27.3	27.3	27.3	4.5663	0.00067549	3.9487	327590000	29
tr|A0A0A6YY47|A0A0A6YY47_MOUSE Neural cell adhesion molecule 1 OS=Mus musculus OX=10090 GN=Ncam1 PE=1 SV=1;sp|P13595-2|NCAM1_MOUSE Isoform 2 of Neural cell adhesion molecule 1 OS=Mus musculus OX=10090 GN=Ncam1;tr|E9Q589|E9Q589_MOUSE Neural cell adhesion mo	A0A0A6YY47;P13595-2;E9Q589;P13595-3;A0A0A6YWU2;P13595-4	A0A0A6YY47;P13595-2;E9Q589;P13595-3;A0A0A6YWU2;P13595-4	Neural cell adhesion molecule 1	Ncam1	19.8571	19.4312	19.6657	19.0172	21.3775	20.8266	22.5733	22.0548	20.4919	19.2585	36	3	0	55.5	6.5	0	93.491	0	196.9	771470000	79
tr|F6TQW2|F6TQW2_MOUSE Immunoglobulin heavy constant gamma 2C (Fragment) OS=Mus musculus OX=10090 GN=Ighg2c PE=1 SV=2;tr|A0A0A6YY53|A0A0A6YY53_MOUSE Immunoglobulin heavy constant gamma 2C (Fragment) OS=Mus musculus OX=10090 GN=Ighg2c PE=1 SV=1;sp|P01864|GC	F6TQW2;A0A0A6YY53;P01864	F6TQW2;A0A0A6YY53;P01864	Ig gamma-2A chain C region secreted form	Ighg2c	25.7803	25.4877	26.6258	25.9228	25.7743	25.5287	25.9608	26.4832	26.1558	25.5675	10	9	9	34.7	30.7	30.7	44.095	0	304.79	7934800000	436
tr|A0A0A6YY67|A0A0A6YY67_MOUSE Calmodulin-regulated spectrin-associated protein 2 OS=Mus musculus OX=10090 GN=Camsap2 PE=1 SV=1;tr|H7BX08|H7BX08_MOUSE Calmodulin-regulated spectrin-associated protein 2 OS=Mus musculus OX=10090 GN=Camsap2 PE=1 SV=1;sp|Q8C1B	A0A0A6YY67;H7BX08;Q8C1B1;Q8C1B1-2;A0A0A6YXV8	A0A0A6YY67;H7BX08;Q8C1B1;Q8C1B1-2	Calmodulin-regulated spectrin-associated protein 2	Camsap2	18.0053	16.3993	18.1387	16.7381	19.7892	20.3185	18.3047	18.6602	21.1626	20.401	13	13	13	11.6	11.6	11.6	165.69	0	32.834	572200000	49
tr|A2RS43|A2RS43_MOUSE Protocadherin 7 OS=Mus musculus OX=10090 GN=Pcdh7 PE=1 SV=1;tr|E9Q2S0|E9Q2S0_MOUSE Protocadherin 7 OS=Mus musculus OX=10090 GN=Pcdh7 PE=1 SV=2;tr|A0A0A6YY83|A0A0A6YY83_MOUSE Protocadherin 7 OS=Mus musculus OX=10090 GN=Pcdh7 PE=1 SV=1	A2RS43;E9Q2S0;A0A0A6YY83;A0A0A6YY48;A0A0A6YW34	A2RS43;E9Q2S0;A0A0A6YY83;A0A0A6YY48		Pcdh7	17.944	16.4251	17.525	18.1325	19.1684	18.5	20.4064	20.6524	19.0582	16.338	14	14	14	22.3	22.3	22.3	116.26	0	60.434	255800000	39
tr|A0A0A6YYE7|A0A0A6YYE7_MOUSE Immunoglobulin kappa variable 4-57 (Fragment) OS=Mus musculus OX=10090 GN=Igkv4-57 PE=4 SV=2;tr|A0A075B5M4|A0A075B5M4_MOUSE Immunoglobulin kappa variable 4-57-1 (Fragment) OS=Mus musculus OX=10090 GN=Igkv4-57-1 PE=4 SV=1;tr|A	A0A0A6YYE7;A0A075B5M4;A0A075B5L8	A0A0A6YYE7;A0A075B5M4;A0A075B5L8		Igkv4-57;Igkv4-57-1;Igkv4-79	19.7002	19.2194	18.8983	18.2348	18.7786	NaN	18.4829	19.9538	19.1182	NaN	2	1	0	27.4	13.7	0	12.689	0.0011752	3.1043	27959000	10
tr|A0A0B4J1E2|A0A0B4J1E2_MOUSE SNW domain-containing protein 1 OS=Mus musculus OX=10090 GN=Snw1 PE=1 SV=1;sp|Q9CSN1|SNW1_MOUSE SNW domain-containing protein 1 OS=Mus musculus OX=10090 GN=Snw1 PE=1 SV=3	A0A0B4J1E2;Q9CSN1	A0A0B4J1E2;Q9CSN1	SNW domain-containing protein 1	Snw1	21.3172	20.9748	24.1605	23.4171	16.9223	17.4616	17.0193	17.6493	18.9545	18.732	17	17	17	39.6	39.6	39.6	61.461	0	76.838	905300000	120
tr|A0A0B4J1E5|A0A0B4J1E5_MOUSE Uridine-cytidine kinase 2 (Fragment) OS=Mus musculus OX=10090 GN=Uck2 PE=1 SV=1;sp|Q99PM9|UCK2_MOUSE Uridine-cytidine kinase 2 OS=Mus musculus OX=10090 GN=Uck2 PE=1 SV=1;tr|A0A0A6YVQ3|A0A0A6YVQ3_MOUSE Uridine-cytidine kinase	A0A0B4J1E5;Q99PM9;A0A0A6YVQ3;A0A0A6YXW7	A0A0B4J1E5;Q99PM9;A0A0A6YVQ3;A0A0A6YXW7	Uridine-cytidine kinase 2	Uck2	19.7038	18.3179	NaN	15.2049	19.6953	19.6603	16.0389	NaN	21.6063	21.1344	6	5	3	36.8	33.6	18	28.655	0	11.284	126870000	20
sp|O35343|IMA3_MOUSE Importin subunit alpha-3 OS=Mus musculus OX=10090 GN=Kpna4 PE=1 SV=1;tr|A0A0B4J1E7|A0A0B4J1E7_MOUSE Importin subunit alpha-3 OS=Mus musculus OX=10090 GN=Kpna4 PE=1 SV=1	O35343;A0A0B4J1E7;D3YTN1	O35343;A0A0B4J1E7	Importin subunit alpha-3	Kpna4	24.4145	24.3129	24.542	24.2835	25.6575	25.4233	23.2368	24.1249	26.3181	25.7017	21	21	14	61.2	61.2	48.8	57.922	0	323.31	5638200000	375
tr|A0A0B4J1F0|A0A0B4J1F0_MOUSE Integrin alpha-11 OS=Mus musculus OX=10090 GN=Itga11 PE=1 SV=1;sp|P61622|ITA11_MOUSE Integrin alpha-11 OS=Mus musculus OX=10090 GN=Itga11 PE=1 SV=1	A0A0B4J1F0;P61622	A0A0B4J1F0;P61622	Integrin alpha-11	Itga11	21.488	21.4261	21.2799	21.0785	22.0355	21.9695	23.2388	23.106	21.5345	20.4606	41	41	41	42.3	42.3	42.3	133.04	0	323.31	2455300000	309
tr|A0A0B4J1F1|A0A0B4J1F1_MOUSE Stomatin-like protein 1 OS=Mus musculus OX=10090 GN=Stoml1 PE=1 SV=1;sp|Q8CI66|STML1_MOUSE Stomatin-like protein 1 OS=Mus musculus OX=10090 GN=Stoml1 PE=2 SV=1	A0A0B4J1F1;Q8CI66	A0A0B4J1F1;Q8CI66	Stomatin-like protein 1	Stoml1	16.3499	18.1508	13.2021	NaN	NaN	NaN	19.2519	21.3789	NaN	NaN	4	4	4	15.5	15.5	15.5	42.932	0.0097146	1.7556	56030000	6
tr|A0A0B4J1F5|A0A0B4J1F5_MOUSE Transmembrane protein 131-like OS=Mus musculus OX=10090 GN=Tmem131l PE=1 SV=1;sp|Q3U3D7-3|T131L_MOUSE Isoform 3 of Transmembrane protein 131-like OS=Mus musculus OX=10090 GN=Tmem131l;sp|Q3U3D7-2|T131L_MOUSE Isoform 2 of Trans	A0A0B4J1F5;Q3U3D7-3;Q3U3D7-2;Q3U3D7	A0A0B4J1F5;Q3U3D7-3;Q3U3D7-2;Q3U3D7	Transmembrane protein 131-like	D930015E06Rik;Kiaa0922	18.053	18.2741	16.9401	15.4056	16.6566	16.487	17.548	17.6837	17.3667	16.7288	3	3	3	3.3	3.3	3.3	169.02	0.00068521	4.4094	101250000	7
tr|A0A0B4J1G1|A0A0B4J1G1_MOUSE Fc receptor, IgG, low affinity IIb OS=Mus musculus OX=10090 GN=Fcgr2b PE=1 SV=1;sp|P08101-2|FCGR2_MOUSE Isoform IIB2 of Low affinity immunoglobulin gamma Fc region receptor II OS=Mus musculus OX=10090 GN=Fcgr2;tr|E9Q415|E9Q41	A0A0B4J1G1;P08101-2;E9Q415;A0A0B4J1E6;P08101-3;P08101	A0A0B4J1G1;P08101-2;E9Q415;A0A0B4J1E6;P08101-3;P08101	Low affinity immunoglobulin gamma Fc region receptor II	Fcgr2b;Fcgr2	17.8999	17.9699	17.495	18.2945	19.7457	18.3227	21.5633	22.627	18.4565	16.4033	4	4	3	17.1	17.1	13.7	32.976	0.00028277	5.5982	183560000	14
tr|A0A0B4J1G5|A0A0B4J1G5_MOUSE ETS-related transcription factor Elf-2 OS=Mus musculus OX=10090 GN=Elf2 PE=1 SV=1;sp|Q9JHC9-3|ELF2_MOUSE Isoform 2 of ETS-related transcription factor Elf-2 OS=Mus musculus OX=10090 GN=Elf2;sp|Q9JHC9-4|ELF2_MOUSE Isoform 3 of	A0A0B4J1G5;Q9JHC9-3;Q9JHC9-4;A0A0A6YY68;A0A0A6YWF3;V9GXK9;Q9JHC9-2;Q9JHC9	A0A0B4J1G5;Q9JHC9-3;Q9JHC9-4;A0A0A6YY68;A0A0A6YWF3;V9GXK9;Q9JHC9-2;Q9JHC9	ETS-related transcription factor Elf-2	Elf2	21.1589	21.0893	20.8735	20.0589	22.3759	22.2045	20.9154	21.0057	21.5893	21.0847	2	2	2	6.9	6.9	6.9	53.915	0.0046611	2.3318	655780000	12
tr|A0A0B4J1H6|A0A0B4J1H6_MOUSE Immunoglobulin kappa chain variable 2-137 (Fragment) OS=Mus musculus OX=10090 GN=Igkv2-137 PE=4 SV=1;sp|P01630|KV2A6_MOUSE Ig kappa chain V-II region 7S34.1 OS=Mus musculus OX=10090 PE=1 SV=1	A0A0B4J1H6;P01630	A0A0B4J1H6;P01630	Ig kappa chain V-II region 7S34.1	Igkv2-137	NaN	NaN	19.6114	19.8959	NaN	NaN	NaN	NaN	20.4044	NaN	2	2	1	20	20	10.8	13.131	0.0095955	1.7568	15822000	4
tr|A0A0B4J1H7|A0A0B4J1H7_MOUSE Immunoglobulin kappa variable 1-135 (Fragment) OS=Mus musculus OX=10090 GN=Igkv1-135 PE=4 SV=1;tr|A0A0B4J1H8|A0A0B4J1H8_MOUSE Immunoglobulin kappa variable 1-133 (Fragment) OS=Mus musculus OX=10090 GN=Igkv1-133 PE=4 SV=1	A0A0B4J1H7;A0A0B4J1H8	A0A0B4J1H7;A0A0B4J1H8		Igkv1-135;Igkv1-133	20.3593	19.8134	19.3539	20.6987	21.5615	21.6268	20.9571	21.6137	22.0915	21.1341	3	3	3	32.5	32.5	32.5	13.305	0	13.058	183890000	18
tr|A0A0B4J1I1|A0A0B4J1I1_MOUSE Immunoglobulin kappa variable 16-104 (Fragment) OS=Mus musculus OX=10090 GN=Igkv16-104 PE=4 SV=1	A0A0B4J1I1	A0A0B4J1I1		Igkv16-104	22.4421	21.9186	22.7181	22.1509	22.5323	22.1988	22.6167	23.3843	20.6233	21.347	2	2	2	23.3	23.3	23.3	12.874	0.00014253	5.9192	107520000	18
tr|A0A0B4J1I7|A0A0B4J1I7_MOUSE Immunoglobulin kappa variable 4-68 (Fragment) OS=Mus musculus OX=10090 GN=Igkv4-68 PE=4 SV=1	A0A0B4J1I7	A0A0B4J1I7		Igkv4-68	NaN	NaN	18.2202	NaN	NaN	NaN	18.8089	20.2269	NaN	NaN	1	1	1	17.1	17.1	17.1	12.752	0.0095967	1.758	7967200	4
tr|A0A0B4J1I9|A0A0B4J1I9_MOUSE Immunoglobulin kappa variable 4-55 (Fragment) OS=Mus musculus OX=10090 GN=Igkv4-55 PE=1 SV=1;sp|P04945|KV6AB_MOUSE Ig kappa chain V-VI region NQ2-6.1 OS=Mus musculus OX=10090 PE=2 SV=1	A0A0B4J1I9;P04945	A0A0B4J1I9;P04945	Ig kappa chain V-VI region NQ2-6.1	Igkv4-55	21.4315	20.1153	21.8883	21.1839	21.3393	21.3664	21.2966	22.3597	22.3763	21.7891	2	2	1	27.4	27.4	13.7	12.736	0	92.74	195660000	33
tr|A0A0B4J1N0|A0A0B4J1N0_MOUSE Immunoglobulin heavy variable 1-76 OS=Mus musculus OX=10090 GN=Ighv1-76 PE=1 SV=1;tr|A0A0G2JFE9|A0A0G2JFE9_MOUSE Immunoglobulin heavy variable 1-76 (Fragment) OS=Mus musculus OX=10090 GN=Ighv1-76 PE=1 SV=1	A0A0B4J1N0;A0A0G2JFE9	A0A0B4J1N0;A0A0G2JFE9		Ighv1-76	20.3006	19.3756	20.9225	18.7914	21.9515	21.2597	20.5276	21.4384	21.4903	20.9433	3	3	2	40.8	40.8	25.5	10.879	0	21.533	121770000	24
tr|A0A0D2X7Z2|A0A0D2X7Z2_MOUSE EEF1A lysine methyltransferase 1 OS=Mus musculus OX=10090 GN=Eef1akmt1 PE=1 SV=1;sp|Q9CY45|EFMT1_MOUSE EEF1A lysine methyltransferase 1 OS=Mus musculus OX=10090 GN=Eef1akmt1 PE=1 SV=1	A0A0D2X7Z2;Q9CY45	A0A0D2X7Z2;Q9CY45	Protein-lysine N-methyltransferase N6amt2	N6amt2	21.5696	21.5501	18.6601	18.0443	22.5824	21.9983	20.4253	19.3792	23.6621	22.8481	8	8	8	47.8	47.8	47.8	25.763	0	39.589	442770000	44
tr|Q9DC42|Q9DC42_MOUSE Adhesion G protein-coupled receptor E5 OS=Mus musculus OX=10090 GN=Adgre5 PE=1 SV=1;tr|A0A0D9SEG8|A0A0D9SEG8_MOUSE Adhesion G protein-coupled receptor E5 OS=Mus musculus OX=10090 GN=Adgre5 PE=1 SV=1;tr|E9QMJ5|E9QMJ5_MOUSE Adhesion G	Q9DC42;A0A0D9SEG8;E9QMJ5;E9QJS7;Q9Z0M6-2;Q9Z0M6-3;Q9Z0M6	Q9DC42;A0A0D9SEG8;E9QMJ5;E9QJS7;Q9Z0M6-2;Q9Z0M6-3;Q9Z0M6	CD97 antigen	Adgre5;Cd97	18.7048	18.6667	20.0676	18.8901	19.6208	19.4854	20.921	20.8977	19.489	18.5916	10	10	10	21.6	21.6	21.6	80.202	0	60.855	280190000	59
tr|A0A0F6AIX5|A0A0F6AIX5_MOUSE Lipid droplet-associated hydrolase OS=Mus musculus OX=10090 GN=Ldah PE=1 SV=1;tr|A0A1W2P7C8|A0A1W2P7C8_MOUSE Lipid droplet-associated hydrolase OS=Mus musculus OX=10090 GN=Ldah PE=1 SV=1;sp|Q8BVA5|LDAH_MOUSE Lipid droplet-ass	A0A0F6AIX5;A0A1W2P7C8;Q8BVA5;A0A0F6AIX6;Q8BVA5-2;A0A1W2P820;A0A1W2P6L7;A0A1W2P7T7;A0A1W2P6J8;Q8BVA5-3;A0A1W2P818;A0A1W2P6H0;Q8BVA5-4;A0A1W2P856	A0A0F6AIX5;A0A1W2P7C8;Q8BVA5;A0A0F6AIX6;Q8BVA5-2;A0A1W2P820;A0A1W2P6L7;A0A1W2P7T7	UPF0554 protein C2orf43 homolog		22.4506	22.243	22.9761	22.2356	22.2222	21.9217	24.1044	25.1696	21.655	21.342	20	20	20	69.6	69.6	69.6	37.357	0	323.31	1795200000	213
tr|A0A0G2JDD1|A0A0G2JDD1_MOUSE Solute carrier organic anion transporter family member OS=Mus musculus OX=10090 GN=Slco1a5 PE=3 SV=1;sp|Q91YY5|SO1A5_MOUSE Solute carrier organic anion transporter family member 1A5 OS=Mus musculus OX=10090 GN=Slco1a5 PE=2 SV	A0A0G2JDD1;Q91YY5	A0A0G2JDD1;Q91YY5	Solute carrier organic anion transporter family member 1A5	Slco1a5	15.7153	15.7855	14.7872	15.2703	17.5199	15.374	18.6398	18.3813	15.6302	15.4923	5	2	2	9.3	3.7	3.7	74.808	0.001053	3.2646	38911000	16
tr|A0A0G2JDE1|A0A0G2JDE1_MOUSE Immunoglobulin heavy variable V8-12 (Fragment) OS=Mus musculus OX=10090 GN=Ighv8-12 PE=4 SV=1	A0A0G2JDE1	A0A0G2JDE1			NaN	NaN	19.2911	NaN	19.5456	19.6256	NaN	20.0106	20.8309	20.2709	1	1	1	13.4	13.4	13.4	13.263	0.00015063	8.9303	19207000	5
tr|A0A0G2JEQ8|A0A0G2JEQ8_MOUSE Adhesion G protein-coupled receptor L2 OS=Mus musculus OX=10090 GN=Adgrl2 PE=1 SV=1;tr|A0A0G2JH16|A0A0G2JH16_MOUSE Adhesion G protein-coupled receptor L2 OS=Mus musculus OX=10090 GN=Adgrl2 PE=1 SV=1;tr|A0A0G2JDE3|A0A0G2JDE3_M	A0A0G2JEQ8;A0A0G2JH16;A0A0G2JDE3;A0A0G2JFV3;A0A0G2JG66;A0A0G2JDF4;A0A0G2JFF5;A0A0G2JDK6;A0A0G2JGM8;Q8JZZ7;Q8JZZ7-2;A0A0G2JE37;A0A0G2JGZ4;A0A0G2JGC2	A0A0G2JEQ8;A0A0G2JH16;A0A0G2JDE3;A0A0G2JFV3;A0A0G2JG66;A0A0G2JDF4;A0A0G2JFF5;A0A0G2JDK6;A0A0G2JGM8;Q8JZZ7;Q8JZZ7-2	Latrophilin-2	Lphn2	22.3271	21.8168	22.1994	21.4752	22.412	22.316	23.4064	23.2337	22.3436	21.707	34	34	34	38.4	38.4	38.4	126.06	0	323.31	2574700000	367
tr|A0A0G2JDF7|A0A0G2JDF7_MOUSE Ubiquitin carboxyl-terminal hydrolase 30 (Fragment) OS=Mus musculus OX=10090 GN=Usp30 PE=1 SV=1	A0A0G2JDF7;A0A0J9YV73	A0A0G2JDF7			NaN	NaN	NaN	NaN	NaN	NaN	17.2389	17.812	NaN	NaN	18	1	1	46.3	4.4	4.4	46.03	0.0078431	1.8677	8080600	2
tr|A0A0G2JDH8|A0A0G2JDH8_MOUSE UDP-N-acetylglucosamine transporter (Fragment) OS=Mus musculus OX=10090 GN=Slc35a3 PE=1 SV=1;tr|E9Q3V2|E9Q3V2_MOUSE UDP-N-acetylglucosamine transporter (Fragment) OS=Mus musculus OX=10090 GN=Slc35a3 PE=1 SV=1;tr|D3YXZ7|D3YXZ7	A0A0G2JDH8;E9Q3V2;D3YXZ7;Q8R1T4	A0A0G2JDH8;E9Q3V2;D3YXZ7;Q8R1T4	UDP-N-acetylglucosamine transporter	Slc35a3	NaN	NaN	16.7998	15.7494	NaN	16.517	19.1955	20.0721	NaN	NaN	1	1	1	8.4	8.4	8.4	18.725	0.0069281	2.0013	9828100	7
tr|A0A0G2JDM7|A0A0G2JDM7_MOUSE Anaphase-promoting complex subunit 5 OS=Mus musculus OX=10090 GN=Anapc5 PE=1 SV=1;sp|Q8BTZ4|APC5_MOUSE Anaphase-promoting complex subunit 5 OS=Mus musculus OX=10090 GN=Anapc5 PE=1 SV=1;tr|A0A0G2JE03|A0A0G2JE03_MOUSE Anaphase-	A0A0G2JDM7;Q8BTZ4;A0A0G2JE03;Q3TWF7;Q8BTZ4-2;A0A0G2JDE8;A0A0G2JFH0;A0A0G2JF12;A0A0G2JGE5;A0A0G2JG78	A0A0G2JDM7;Q8BTZ4;A0A0G2JE03;Q3TWF7;Q8BTZ4-2;A0A0G2JDE8;A0A0G2JFH0	Anaphase-promoting complex subunit 5	Anapc5	23.1077	22.9774	22.094	21.5155	23.5816	23.5599	20.9834	21.3401	24.3151	23.673	36	36	36	63.5	63.5	63.5	82.233	0	323.31	3812700000	383
tr|A0A0G2JDR2|A0A0G2JDR2_MOUSE Endomucin (Fragment) OS=Mus musculus OX=10090 GN=Emcn PE=1 SV=1;sp|Q9R0H2-4|MUCEN_MOUSE Isoform 4 of Endomucin OS=Mus musculus OX=10090 GN=Emcn;sp|Q9R0H2-3|MUCEN_MOUSE Isoform 3 of Endomucin OS=Mus musculus OX=10090 GN=Emcn;s	A0A0G2JDR2;Q9R0H2-4;Q9R0H2-3;Q9R0H2-2;Q9R0H2	A0A0G2JDR2;Q9R0H2-4;Q9R0H2-3;Q9R0H2-2;Q9R0H2	Endomucin	Emcn	21.7708	22.321	22.7823	21.7	23.1679	23.0954	23.7036	24.151	22.4491	22.3088	4	4	4	9.6	9.6	9.6	23.341	0	183.98	810350000	66
tr|A0A0G2JDU2|A0A0G2JDU2_MOUSE Predicted gene 42878 OS=Mus musculus OX=10090 GN=Gm42878 PE=4 SV=1;sp|O54992-5|MAPK5_MOUSE Isoform 5 of MAP kinase-activated protein kinase 5 OS=Mus musculus OX=10090 GN=Mapkapk5;sp|O54992|MAPK5_MOUSE MAP kinase-activated pro	A0A0G2JDU2;O54992-5;O54992;O54992-4;O54992-3;O54992-2;A0A0G2JDF3;F7DD22	A0A0G2JDU2;O54992-5;O54992;O54992-4;O54992-3;O54992-2;A0A0G2JDF3	MAP kinase-activated protein kinase 5	Mapkapk5	22.7264	22.117	20.8051	20.3015	22.471	21.8505	20.3629	21.4264	22.7424	22.4119	4	4	4	11.5	11.5	11.5	53.955	0.0074975	1.9018	819430000	17
tr|A0A0G2JDV3|A0A0G2JDV3_MOUSE Guanylate-binding protein 6 OS=Mus musculus OX=10090 GN=Gbp6 PE=1 SV=1;tr|L7N1X8|L7N1X8_MOUSE Predicted gene 43302 OS=Mus musculus OX=10090 GN=Gm43302 PE=4 SV=2;tr|Q000W5|Q000W5_MOUSE Guanylate-binding protein 10 OS=Mus muscu	A0A0G2JDV3;L7N1X8;Q000W5;A0A0G2JF24;A4UUI4	A0A0G2JDV3;L7N1X8;Q000W5		Gbp6;Gbp10	21.3596	20.3142	21.9521	20.9112	22.8137	22.6606	20.4595	20.7186	23.5264	23.036	32	21	16	62.5	42.2	32.1	70.451	0	183.39	1292600000	112
tr|A0A0H2UH17|A0A0H2UH17_MOUSE Ubiquitin-associated protein 2-like OS=Mus musculus OX=10090 GN=Ubap2l PE=1 SV=1;tr|A0A0G2JDV6|A0A0G2JDV6_MOUSE Ubiquitin-associated protein 2-like OS=Mus musculus OX=10090 GN=Ubap2l PE=1 SV=1;sp|Q80X50-2|UBP2L_MOUSE Isoform	A0A0H2UH17;A0A0G2JDV6;Q80X50-2;Q80X50-3;Q80X50-4;Q80X50;Q80X50-5;A0A0G2JGD0;A0A0G2JG47;A0A0G2JDT1;A0A0G2JE24;A0A0G2JFN7	A0A0H2UH17;A0A0G2JDV6;Q80X50-2;Q80X50-3;Q80X50-4;Q80X50;Q80X50-5;A0A0G2JGD0;A0A0G2JG47;A0A0G2JDT1	Ubiquitin-associated protein 2-like	Ubap2l	19.0709	20.5455	20.4985	21.1368	21.0006	20.1524	21.7884	22.4349	21.4206	20.2976	4	4	4	6.6	6.6	6.6	103.94	0	12.178	630550000	37
tr|A0A0G2JDW7|A0A0G2JDW7_MOUSE 40S ribosomal protein S27 (Fragment) OS=Mus musculus OX=10090 GN=Rps27 PE=1 SV=1;sp|Q6ZWU9|RS27_MOUSE 40S ribosomal protein S27 OS=Mus musculus OX=10090 GN=Rps27 PE=1 SV=3;tr|A0A0G2JG29|A0A0G2JG29_MOUSE 40S ribosomal protein	A0A0G2JDW7;Q6ZWU9;A0A0G2JG29;A0A0G2JEX7	A0A0G2JDW7;Q6ZWU9;A0A0G2JG29	40S ribosomal protein S27	Rps27	28.6381	28.2619	28.9987	29.0624	28.7368	28.643	30.0426	30.2904	27.495	27.014	7	7	3	76.8	76.8	15.9	9.2327	0	92.886	21788000000	475
sp|P61969|LMO4_MOUSE LIM domain transcription factor LMO4 OS=Mus musculus OX=10090 GN=Lmo4 PE=1 SV=1;tr|A0A0G2JDX9|A0A0G2JDX9_MOUSE LIM domain transcription factor LMO4 (Fragment) OS=Mus musculus OX=10090 GN=Lmo4 PE=1 SV=1;tr|A0A0G2JF61|A0A0G2JF61_MOUSE LI	P61969;A0A0G2JDX9;A0A0G2JF61	P61969;A0A0G2JDX9;A0A0G2JF61	LIM domain transcription factor LMO4	Lmo4	19.4942	18.5289	17.2971	16.4981	20.1433	19.6888	NaN	NaN	21.0905	19.5642	2	2	2	17.6	17.6	17.6	17.994	0	39.936	63816000	10
tr|A0A1W2P6X1|A0A1W2P6X1_MOUSE Ankyrin repeat domain-containing protein 17 OS=Mus musculus OX=10090 GN=Ankrd17 PE=1 SV=1;tr|E9QKG6|E9QKG6_MOUSE Ankyrin repeat domain-containing protein 17 OS=Mus musculus OX=10090 GN=Ankrd17 PE=1 SV=1;tr|A0A0G2JDZ9|A0A0G2JD	A0A1W2P6X1;E9QKG6;A0A0G2JDZ9;E9Q804;Q99NH0-2;Q99NH0-3;Q99NH0	A0A1W2P6X1;E9QKG6;A0A0G2JDZ9;E9Q804;Q99NH0-2;Q99NH0-3;Q99NH0	Ankyrin repeat domain-containing protein 17	Ankrd17	20.4875	20.1707	20.5466	20.1308	22.6494	22.3485	21.3822	21.8809	22.0716	21.3052	18	18	9	14.7	14.7	6.8	170.43	0	93.707	1573000000	205
tr|A0A0G2JE30|A0A0G2JE30_MOUSE Nucleoside diphosphate kinase (Fragment) OS=Mus musculus OX=10090 GN=Nme6 PE=1 SV=1;sp|O88425|NDK6_MOUSE Nucleoside diphosphate kinase 6 OS=Mus musculus OX=10090 GN=Nme6 PE=1 SV=1	A0A0G2JE30;O88425	A0A0G2JE30;O88425	Nucleoside diphosphate kinase 6	Nme6	NaN	NaN	16.6835	15.3262	19.2599	NaN	20.3478	20.9101	NaN	NaN	2	2	2	17.2	17.2	17.2	18.324	0.00066899	3.7015	40790000	6
tr|A0A1Y7VJA7|A0A1Y7VJA7_MOUSE STARD3 N-terminal-like protein OS=Mus musculus OX=10090 GN=Stard3nl PE=1 SV=1;tr|A0A0G2JE93|A0A0G2JE93_MOUSE STARD3 N-terminal-like protein OS=Mus musculus OX=10090 GN=Stard3nl PE=1 SV=1;sp|Q9DCI3|STR3N_MOUSE STARD3 N-termina	A0A1Y7VJA7;A0A0G2JE93;Q9DCI3	A0A1Y7VJA7;A0A0G2JE93;Q9DCI3	MLN64 N-terminal domain homolog	Stard3nl	19.05	18.6069	19.2804	18.6922	20.4266	20.499	21.9915	22.6386	19.6067	19.802	2	2	2	7.9	7.9	7.9	30.21	0.0006656	3.5092	224970000	28
tr|A0A0G2JE99|A0A0G2JE99_MOUSE Immunoglobulin lambda constant 1 (Fragment) OS=Mus musculus OX=10090 GN=Iglc1 PE=4 SV=1;sp|P01843|LAC1_MOUSE Ig lambda-1 chain C region OS=Mus musculus OX=10090 PE=1 SV=1	A0A0G2JE99;P01843	A0A0G2JE99;P01843	Ig lambda-1 chain C region		21.1732	19.909	NaN	18.8257	23.3437	22.7117	21.9098	23.2384	24.4824	23.3798	2	2	2	32.1	32.1	32.1	11.575	0	65.381	347590000	20
tr|A0A0G2JEA0|A0A0G2JEA0_MOUSE RBR-type E3 ubiquitin transferase (Fragment) OS=Mus musculus OX=10090 GN=Ankib1 PE=1 SV=1;sp|Q6ZPS6|AKIB1_MOUSE Ankyrin repeat and IBR domain-containing protein 1 OS=Mus musculus OX=10090 GN=Ankib1 PE=1 SV=2	A0A0G2JEA0;Q6ZPS6	A0A0G2JEA0;Q6ZPS6	Ankyrin repeat and IBR domain-containing protein 1	Ankib1	NaN	NaN	14.9605	16.3571	18.4955	17.509	18.4713	18.7222	17.406	16.3961	5	5	5	9.4	9.4	9.4	92.617	0.00067069	3.7619	72565000	8
tr|A0A0G2JEC4|A0A0G2JEC4_MOUSE Endophilin-B1 OS=Mus musculus OX=10090 GN=Sh3glb1 PE=1 SV=1;sp|Q9JK48|SHLB1_MOUSE Endophilin-B1 OS=Mus musculus OX=10090 GN=Sh3glb1 PE=1 SV=1;sp|Q9JK48-2|SHLB1_MOUSE Isoform 2 of Endophilin-B1 OS=Mus musculus OX=10090 GN=Sh3g	A0A0G2JEC4;Q9JK48;Q9JK48-2;Q9JK48-3;A0A0G2JE45;A0A0G2JF57	A0A0G2JEC4;Q9JK48;Q9JK48-2;Q9JK48-3	Endophilin-B1	Sh3glb1	22.1238	21.8577	22.9299	22.0826	23.5395	23.3617	23.1824	24.0467	24.3015	23.498	13	12	12	39.3	37.3	37.3	44.303	0	104.18	1650300000	175
tr|A0A0G2JEG8|A0A0G2JEG8_MOUSE Amphiphysin OS=Mus musculus OX=10090 GN=Amph PE=1 SV=1;sp|Q7TQF7|AMPH_MOUSE Amphiphysin OS=Mus musculus OX=10090 GN=Amph PE=1 SV=1	A0A0G2JEG8;Q7TQF7	A0A0G2JEG8;Q7TQF7	Amphiphysin	Amph	18.4705	18.1999	20.1674	19.4818	20.4813	19.6444	19.7638	19.7738	20.2179	19.4437	6	5	5	12.5	11.2	11.2	75.339	0.00014663	7.3386	222990000	40
tr|A0A0G2JEI9|A0A0G2JEI9_MOUSE Round spermatid basic protein 1-like OS=Mus musculus OX=10090 GN=Rsbn1l PE=1 SV=1;tr|D3Z0K6|D3Z0K6_MOUSE Round spermatid basic protein 1-like OS=Mus musculus OX=10090 GN=Rsbn1l PE=1 SV=1	A0A0G2JEI9;D3Z0K6	A0A0G2JEI9;D3Z0K6		Rsbn1l	16.0732	16.7093	19.197	18.5649	NaN	NaN	NaN	17.0175	16.5774	15.2834	1	1	1	1.9	1.9	1.9	68.765	0.0098229	1.7352	40186000	4
tr|A0A0G2JEK2|A0A0G2JEK2_MOUSE Cysteine-rich protein 1 OS=Mus musculus OX=10090 GN=Crip1 PE=1 SV=1;sp|P63254|CRIP1_MOUSE Cysteine-rich protein 1 OS=Mus musculus OX=10090 GN=Crip1 PE=1 SV=2	A0A0G2JEK2;P63254	A0A0G2JEK2;P63254	Cysteine-rich protein 1	Crip1	22.2256	21.5742	19.8348	19.1884	22.6743	22.3466	20.8214	21.4975	23.4147	22.5352	4	4	4	35.9	35.9	35.9	13.582	0.00014219	5.8119	218300000	8
tr|A0A0G2JEK7|A0A0G2JEK7_MOUSE Acyl-coenzyme A thioesterase THEM5 OS=Mus musculus OX=10090 GN=Them5 PE=4 SV=1;sp|Q9CQJ0|THEM5_MOUSE Acyl-coenzyme A thioesterase THEM5 OS=Mus musculus OX=10090 GN=Them5 PE=2 SV=1;sp|Q9CQJ0-2|THEM5_MOUSE Isoform 2 of Acyl-coe	A0A0G2JEK7;Q9CQJ0;Q9CQJ0-2	A0A0G2JEK7;Q9CQJ0;Q9CQJ0-2	Acyl-coenzyme A thioesterase THEM5	Them5	19.6094	20.8681	20.3251	20.0926	21.1846	21.1512	21.5244	22.4219	20.5103	21.9404	7	7	7	33.9	33.9	33.9	33.586	0.00015439	10.408	312150000	39
tr|A0A0G2JEP0|A0A0G2JEP0_MOUSE Fragile X mental retardation syndrome-related protein 1 OS=Mus musculus OX=10090 GN=Fxr1 PE=1 SV=1;sp|Q61584-2|FXR1_MOUSE Isoform A of Fragile X mental retardation syndrome-related protein 1 OS=Mus musculus OX=10090 GN=Fxr1;s	A0A0G2JEP0;Q61584-2;Q61584-5;Q61584-6;Q61584-4;Q61584-3;Q61584;Q61584-7;A0A0H2UH27;A0A0G2JGL6	A0A0G2JEP0;Q61584-2;Q61584-5;Q61584-6;Q61584-4;Q61584-3;Q61584;Q61584-7;A0A0H2UH27	Fragile X mental retardation syndrome-related protein 1	Fxr1	24.5758	24.0953	25.4528	24.8004	24.6235	24.5046	25.4762	26.1091	24.778	24.1059	29	29	27	53.7	53.7	50.9	63.915	0	306.83	9341000000	624
tr|A0A0G2JEQ6|A0A0G2JEQ6_MOUSE Tetratricopeptide repeat protein 14 (Fragment) OS=Mus musculus OX=10090 GN=Ttc14 PE=1 SV=1;tr|A0A0G2JF90|A0A0G2JF90_MOUSE Tetratricopeptide repeat protein 14 (Fragment) OS=Mus musculus OX=10090 GN=Ttc14 PE=1 SV=1;tr|A0A0G2JEX	A0A0G2JEQ6;A0A0G2JF90;A0A0G2JEX0;A0A0G2JGX7;A6H6N9;G3X9T5	A0A0G2JEQ6;A0A0G2JF90;A0A0G2JEX0;A0A0G2JGX7;A6H6N9;G3X9T5		Ttc14	NaN	NaN	16.052	15.4986	NaN	NaN	NaN	NaN	NaN	NaN	1	1	1	4.2	4.2	4.2	38.299	0.009937	1.7257	2399000	4
tr|A0A0G2JET2|A0A0G2JET2_MOUSE Calcium/calmodulin-dependent protein kinase kinase 2 (Fragment) OS=Mus musculus OX=10090 GN=Camkk2 PE=1 SV=1;sp|Q8C078-4|KKCC2_MOUSE Isoform 4 of Calcium/calmodulin-dependent protein kinase kinase 2 OS=Mus musculus OX=10090 G	A0A0G2JET2;Q8C078-4;Q8C078-2;Q8C078-3;Q8C078;Q8C078-5	A0A0G2JET2;Q8C078-4;Q8C078-2;Q8C078-3;Q8C078;Q8C078-5	Calcium/calmodulin-dependent protein kinase kinase 2	Camkk2	NaN	14.6966	NaN	NaN	16.0733	18.8476	NaN	NaN	18.661	18.7523	3	3	3	12.1	12.1	12.1	45.963	0	12.984	37006000	9
tr|A0A0G2JGI2|A0A0G2JGI2_MOUSE Histone H3-like centromeric protein A (Fragment) OS=Mus musculus OX=10090 GN=Cenpa PE=1 SV=1;tr|A0A0G2JEV2|A0A0G2JEV2_MOUSE Histone H3-like centromeric protein A OS=Mus musculus OX=10090 GN=Cenpa PE=3 SV=1;sp|O35216|CENPA_MOU	A0A0G2JGI2;A0A0G2JEV2;O35216;D6RJ71;D6RCV6;A0A0G2JEV0	A0A0G2JGI2;A0A0G2JEV2;O35216;D6RJ71;D6RCV6;A0A0G2JEV0	Histone H3-like centromeric protein A	Cenpa	21.2141	21.2991	23.9627	23.2898	17.7526	NaN	NaN	20.0389	NaN	NaN	2	2	2	19.2	19.2	19.2	11.552	0.0044181	2.3601	164570000	8
tr|A0A0G2JEY3|A0A0G2JEY3_MOUSE SPT20 SAGA complex component OS=Mus musculus OX=10090 GN=Supt20 PE=1 SV=1;tr|A0A0G2JGY6|A0A0G2JGY6_MOUSE SPT20 SAGA complex component OS=Mus musculus OX=10090 GN=Supt20 PE=1 SV=1;sp|Q7TT00|SP20H_MOUSE Transcription factor SPT	A0A0G2JEY3;A0A0G2JGY6;Q7TT00;Q7TT00-2;Q7TT00-3	A0A0G2JEY3;A0A0G2JGY6;Q7TT00;Q7TT00-2;Q7TT00-3	Transcription factor SPT20 homolog	Supt20h	NaN	NaN	18.1066	17.5046	NaN	NaN	NaN	NaN	NaN	NaN	3	3	3	8.3	8.3	8.3	59.39	0.00068681	4.4629	10769000	8
tr|A0A0G2JFK6|A0A0G2JFK6_MOUSE Coiled-coil domain-containing protein 12 (Fragment) OS=Mus musculus OX=10090 GN=Ccdc12 PE=1 SV=1;tr|A0A0G2JF16|A0A0G2JF16_MOUSE Coiled-coil domain-containing protein 12 (Fragment) OS=Mus musculus OX=10090 GN=Ccdc12 PE=1 SV=1;	A0A0G2JFK6;A0A0G2JF16;Q8R344	A0A0G2JFK6;A0A0G2JF16;Q8R344	Coiled-coil domain-containing protein 12	Ccdc12	NaN	19.2431	20.3856	19.3323	18.2796	19.2465	NaN	NaN	NaN	NaN	2	2	2	28.4	28.4	28.4	9.8364	0	16.683	17953000	10
tr|A0A0G2JF30|A0A0G2JF30_MOUSE Kelch-like protein 7 OS=Mus musculus OX=10090 GN=Klhl7 PE=4 SV=1;tr|G3UW75|G3UW75_MOUSE Kelch-like protein 7 OS=Mus musculus OX=10090 GN=Klhl7 PE=4 SV=1;sp|Q8BUL5|KLHL7_MOUSE Kelch-like protein 7 OS=Mus musculus OX=10090 GN=K	A0A0G2JF30;G3UW75;Q8BUL5	A0A0G2JF30;G3UW75;Q8BUL5	Kelch-like protein 7	Klhl7	NaN	NaN	16.5354	17.2581	NaN	NaN	NaN	NaN	NaN	NaN	4	4	4	15.9	15.9	15.9	47.81	0	16.476	6797000	5
tr|A0A0G2JF67|A0A0G2JF67_MOUSE Phosphodiesterase OS=Mus musculus OX=10090 GN=Pde5a PE=1 SV=1;sp|Q8CG03|PDE5A_MOUSE cGMP-specific 3,5-cyclic phosphodiesterase OS=Mus musculus OX=10090 GN=Pde5a PE=1 SV=2	A0A0G2JF67;Q8CG03	A0A0G2JF67;Q8CG03	cGMP-specific 3,5-cyclic phosphodiesterase	Pde5a	18.5339	18.4583	15.7627	14.9888	21.9398	21.7469	17.2991	18.1443	21.8741	21.4533	25	25	25	37.8	37.8	37.8	94.457	0	105.14	714660000	114
tr|A0A0G2JFB2|A0A0G2JFB2_MOUSE Tudor and KH domain-containing protein OS=Mus musculus OX=10090 GN=Tdrkh PE=1 SV=1;sp|Q80VL1|TDRKH_MOUSE Tudor and KH domain-containing protein OS=Mus musculus OX=10090 GN=Tdrkh PE=1 SV=1;tr|A0A0G2JFE0|A0A0G2JFE0_MOUSE Tudor	A0A0G2JFB2;Q80VL1;A0A0G2JFE0;A0A0G2JE08;A0A0G2JEH9;A0A0G2JFP5	A0A0G2JFB2;Q80VL1;A0A0G2JFE0;A0A0G2JE08	Tudor and KH domain-containing protein	Tdrkh	22.487	22.0362	21.0055	20.2977	22.0903	20.399	22.0938	22.9112	22.8167	22.4897	8	8	8	23.2	23.2	23.2	61.608	0	54.379	1036400000	85
tr|A0A0G2JFE5|A0A0G2JFE5_MOUSE 7,8-dihydro-8-oxoguanine triphosphatase (Fragment) OS=Mus musculus OX=10090 GN=Nudt1 PE=1 SV=1;tr|D3YWH7|D3YWH7_MOUSE 7,8-dihydro-8-oxoguanine triphosphatase OS=Mus musculus OX=10090 GN=Nudt1 PE=1 SV=1;sp|P53368|8ODP_MOUSE 7,	A0A0G2JFE5;D3YWH7;P53368	A0A0G2JFE5;D3YWH7;P53368	7,8-dihydro-8-oxoguanine triphosphatase	Nudt1	NaN	NaN	NaN	NaN	19.1038	18.8497	NaN	NaN	20.1048	19.1672	1	1	1	10.7	10.7	10.7	12.55	0.009943	1.7342	13761000	3
tr|A0A0G2JFG4|A0A0G2JFG4_MOUSE Seizure 6-like protein (Fragment) OS=Mus musculus OX=10090 GN=Sez6l PE=1 SV=1;tr|A0A1D5RMJ7|A0A1D5RMJ7_MOUSE Seizure 6-like protein OS=Mus musculus OX=10090 GN=Sez6l PE=1 SV=1;tr|A0A0G2JG23|A0A0G2JG23_MOUSE Seizure 6-like pro	A0A0G2JFG4;A0A1D5RMJ7;A0A0G2JG23;A0A0R4J0Y4;A0A1D5RMI4;Q6P1D5-2;Q6P1D5	A0A0G2JFG4;A0A1D5RMJ7;A0A0G2JG23;A0A0R4J0Y4;A0A1D5RMI4;Q6P1D5-2;Q6P1D5	Seizure 6-like protein	Sez6l	NaN	NaN	NaN	NaN	16.7167	16.2981	NaN	15.7153	NaN	NaN	2	2	2	3.9	3.9	3.9	78.649	0.0066906	2.0209	5325600	6
sp|Q3U829|AP5Z1_MOUSE AP-5 complex subunit zeta-1 OS=Mus musculus OX=10090 GN=Ap5z1 PE=2 SV=1;tr|A0A0G2JFH9|A0A0G2JFH9_MOUSE AP-5 complex subunit zeta-1 OS=Mus musculus OX=10090 GN=Ap5z1 PE=1 SV=1	Q3U829;A0A0G2JFH9;A0A0G2JEH7	Q3U829;A0A0G2JFH9	AP-5 complex subunit zeta-1	Ap5z1	19.2182	18.6075	19.5599	18.9624	19.3141	18.5754	18.055	18.8878	19.4845	18.2693	9	9	9	15.4	15.4	15.4	89.406	0	22.802	221120000	38
tr|A0A0G2JFJ6|A0A0G2JFJ6_MOUSE Integrator complex subunit 3 OS=Mus musculus OX=10090 GN=Ints3 PE=1 SV=1;sp|Q7TPD0|INT3_MOUSE Integrator complex subunit 3 OS=Mus musculus OX=10090 GN=Ints3 PE=1 SV=2	A0A0G2JFJ6;Q7TPD0;Q7TPD0-2	A0A0G2JFJ6;Q7TPD0	Integrator complex subunit 3	Ints3	22.5808	22.7583	23.7397	22.9673	21.8816	21.7204	20.491	20.2549	23.1223	22.1738	37	37	37	49.7	49.7	49.7	117.25	0	323.31	3033600000	432
tr|A0A0G2JFP4|A0A0G2JFP4_MOUSE Ferric-chelate reductase 1 OS=Mus musculus OX=10090 GN=Frrs1 PE=1 SV=1;sp|Q8K385|FRRS1_MOUSE Ferric-chelate reductase 1 OS=Mus musculus OX=10090 GN=FRRS1 PE=1 SV=1	A0A0G2JFP4;Q8K385	A0A0G2JFP4;Q8K385	Ferric-chelate reductase 1	FRRS1	21.426	21.0122	20.1718	19.6686	21.6848	21.2065	21.7912	22.2361	21.6443	21.3555	8	8	8	21.3	21.3	21.3	66.066	0	13.973	790790000	34
tr|A0A0G2JFQ4|A0A0G2JFQ4_MOUSE Neurobeachin-like protein 2 OS=Mus musculus OX=10090 GN=Nbeal2 PE=1 SV=1;tr|E9Q9L6|E9Q9L6_MOUSE Neurobeachin-like protein 2 OS=Mus musculus OX=10090 GN=Nbeal2 PE=1 SV=1;sp|Q6ZQA0|NBEL2_MOUSE Neurobeachin-like protein 2 OS=Mus	A0A0G2JFQ4;E9Q9L6;Q6ZQA0;Q6ZQA0-2;F6VTL9;F6ZZB1;D3Z2K6	A0A0G2JFQ4;E9Q9L6;Q6ZQA0;Q6ZQA0-2;F6VTL9;F6ZZB1	Neurobeachin-like protein 2	Nbeal2	18.8922	16.3147	14.3575	15.806	18.6051	18.4639	19.4599	14.3755	20.1836	19.6086	21	21	21	10.3	10.3	10.3	299.04	0	35.422	500860000	57
tr|A0A0G2JFS9|A0A0G2JFS9_MOUSE Cysteine protease OS=Mus musculus OX=10090 GN=Atg4a-ps PE=3 SV=1;sp|Q8C9S8|ATG4A_MOUSE Cysteine protease ATG4A OS=Mus musculus OX=10090 GN=Atg4a PE=2 SV=2	A0A0G2JFS9;Q8C9S8	A0A0G2JFS9;Q8C9S8	Cysteine protease ATG4A	Atg4a	17.0928	15.6927	NaN	NaN	17.7916	17.7451	NaN	NaN	20.1088	18.9982	3	3	3	9.8	9.8	9.8	45.186	0.0026677	2.5112	41285000	6
tr|A0A0G2JFT8|A0A0G2JFT8_MOUSE Protein RUFY3 OS=Mus musculus OX=10090 GN=Rufy3 PE=1 SV=1;sp|Q9D394|RUFY3_MOUSE Protein RUFY3 OS=Mus musculus OX=10090 GN=Rufy3 PE=1 SV=1;sp|Q9D394-3|RUFY3_MOUSE Isoform 3 of Protein RUFY3 OS=Mus musculus OX=10090 GN=Rufy3;sp	A0A0G2JFT8;Q9D394;Q9D394-3;Q9D394-4;Q9D394-2	A0A0G2JFT8;Q9D394;Q9D394-3;Q9D394-4;Q9D394-2	Protein RUFY3	Rufy3	18.5799	16.4177	18.3517	18.3513	20.0407	19.2187	14.3304	13.7891	19.2856	18.0107	5	4	4	8.4	7.2	7.2	74.769	0.0010473	3.1543	128350000	11
tr|A0A0G2JFZ4|A0A0G2JFZ4_MOUSE TSC22 domain family, member 2 OS=Mus musculus OX=10090 GN=Tsc22d2 PE=1 SV=1;tr|E9Q7M2|E9Q7M2_MOUSE TSC22 domain family, member 2 OS=Mus musculus OX=10090 GN=Tsc22d2 PE=1 SV=1	A0A0G2JFZ4;E9Q7M2	A0A0G2JFZ4;E9Q7M2		Tsc22d2	16.765	17.1287	17.1908	18.0427	20.8827	21.4554	17.3156	NaN	21.6225	20.4739	6	3	3	5.6	3	3	75.37	0.0072678	1.9432	103310000	7
tr|E9PVP1|E9PVP1_MOUSE Crystallin beta-gamma domain-containing 1 OS=Mus musculus OX=10090 GN=Crybg1 PE=1 SV=1;tr|A0A0G2JG52|A0A0G2JG52_MOUSE Crystallin beta-gamma domain-containing 1 OS=Mus musculus OX=10090 GN=Crybg1 PE=1 SV=1	E9PVP1;A0A0G2JG52	E9PVP1;A0A0G2JG52		Aim1	16.9751	17.8866	19.0933	14.4473	19.0451	18.283	16.8962	18.9109	19.8417	19.4244	10	10	10	8.9	8.9	8.9	184.73	0	48.881	305310000	29
tr|A0A0G2JG60|A0A0G2JG60_MOUSE SWI/SNF-related matrix-associated actin-dependent regulator of chromatin subfamily D member 3 OS=Mus musculus OX=10090 GN=Smarcd3 PE=1 SV=1;sp|Q6P9Z1|SMRD3_MOUSE SWI/SNF-related matrix-associated actin-dependent regulator of	A0A0G2JG60;Q6P9Z1	A0A0G2JG60;Q6P9Z1	SWI/SNF-related matrix-associated actin-dependent regulator of chromatin subfamily D member 3	Smarcd3	22.1275	22.8375	24.6874	24.1615	19.5121	19.2737	19.4533	19.022	20.9774	20.0894	23	23	15	57.7	57.7	41.6	51.96	0	131.22	1846400000	159
tr|A0A0G2JGD2|A0A0G2JGD2_MOUSE Protein S100-A4 (Fragment) OS=Mus musculus OX=10090 GN=S100a4 PE=1 SV=1;sp|P07091|S10A4_MOUSE Protein S100-A4 OS=Mus musculus OX=10090 GN=S100a4 PE=1 SV=1	A0A0G2JGD2;P07091	A0A0G2JGD2;P07091	Protein S100-A4	S100a4	19.4764	16.6472	NaN	NaN	20.5378	19.9428	NaN	NaN	19.6212	19.6833	1	1	1	21.8	21.8	21.8	9.0621	0.0023012	2.6102	25052000	8
tr|A0A0G2JGL0|A0A0G2JGL0_MOUSE Ubiquitin-conjugating enzyme E2 D3 OS=Mus musculus OX=10090 GN=Ube2d3 PE=1 SV=1;sp|P61079|UB2D3_MOUSE Ubiquitin-conjugating enzyme E2 D3 OS=Mus musculus OX=10090 GN=Ube2d3 PE=1 SV=1;tr|A0A0G2JE32|A0A0G2JE32_MOUSE Ubiquitin-co	A0A0G2JGL0;P61079;A0A0G2JE32;A0A0G2JF40;Q05CK8;A0A0G2JGZ3;Q6ZWY6	A0A0G2JGL0;P61079;A0A0G2JE32	Ubiquitin-conjugating enzyme E2 D3	Ube2d3	27.7208	27.6039	26.2256	25.6235	27.9723	27.5728	26.5494	27.4397	28.4405	28.0588	6	6	3	50	50	14.2	16.785	0	323.31	7769800000	175
tr|A0A0G2JGL8|A0A0G2JGL8_MOUSE ATP-dependent RNA helicase DHX30 OS=Mus musculus OX=10090 GN=Dhx30 PE=1 SV=1;sp|Q99PU8-2|DHX30_MOUSE Isoform 2 of ATP-dependent RNA helicase DHX30 OS=Mus musculus OX=10090 GN=Dhx30;sp|Q99PU8|DHX30_MOUSE ATP-dependent RNA heli	A0A0G2JGL8;Q99PU8-2;Q99PU8;Q99PU8-3;A0A0G2JGL1;A0A0G2JE53;A0A0G2JEY7;A0A0G2JFR1;A0A0G2JGY7;A0A0G2JGD9	A0A0G2JGL8;Q99PU8-2;Q99PU8;Q99PU8-3	Putative ATP-dependent RNA helicase DHX30	Dhx30	23.2325	22.8434	23.1705	22.5826	23.1673	22.5849	23.9201	23.971	22.2835	21.7158	65	65	65	63.4	63.4	63.4	133.03	0	323.31	6726000000	826
tr|A0A0G2JGP4|A0A0G2JGP4_MOUSE GTPase NRas (Fragment) OS=Mus musculus OX=10090 GN=Nras PE=1 SV=1;tr|Q9D091|Q9D091_MOUSE GTPase NRas OS=Mus musculus OX=10090 GN=Nras PE=1 SV=1;sp|P08556|RASN_MOUSE GTPase NRas OS=Mus musculus OX=10090 GN=Nras PE=1 SV=1;tr|A0	A0A0G2JGP4;Q9D091;P08556;A0A0G2JE25;A0A0G2JGM2;B2KGV5;E9Q8V2;E9PVD5;A0A0N4SVY1	A0A0G2JGP4;Q9D091;P08556;A0A0G2JE25;A0A0G2JGM2	GTPase NRas	Nras	21.4064	20.4657	21.6636	21.0641	22.2839	21.7554	22.6957	23.3199	22.2917	21.0499	12	2	2	71	13.1	13.1	20.586	0	35.169	429590000	35
tr|A0A0G2JGQ4|A0A0G2JGQ4_MOUSE NEDD8 ultimate buster 1 OS=Mus musculus OX=10090 GN=Nub1 PE=1 SV=1;sp|P54729|NUB1_MOUSE NEDD8 ultimate buster 1 OS=Mus musculus OX=10090 GN=Nub1 PE=1 SV=2	A0A0G2JGQ4;P54729	A0A0G2JGQ4;P54729	NEDD8 ultimate buster 1	Nub1	22.5205	22.7817	21.4057	20.728	23.8937	23.9423	22.051	22.3528	24.8066	24.0283	23	23	23	43.4	43.4	43.4	73.116	0	287.56	2956900000	180
tr|A0A0G2JGQ6|A0A0G2JGQ6_MOUSE Serine/threonine-protein kinase DCLK1 OS=Mus musculus OX=10090 GN=Dclk1 PE=1 SV=1	A0A0G2JGQ6;A0A0G2JE54;A0A0G2JGR9	A0A0G2JGQ6			17.7796	17.7989	15.4847	NaN	18.2322	18.0778	17.2781	NaN	20.4868	19.9234	48	1	0	65.5	3.9	0	82.104	0	38.166	122300000	14
tr|A0A0G2JGS4|A0A0G2JGS4_MOUSE Calcium/calmodulin-dependent protein kinase type II subunit delta OS=Mus musculus OX=10090 GN=Camk2d PE=1 SV=1;sp|Q6PHZ2-2|KCC2D_MOUSE Isoform 2 of Calcium/calmodulin-dependent protein kinase type II subunit delta OS=Mus musc	A0A0G2JGS4;Q6PHZ2-2;Q6PHZ2-4;Q6PHZ2;Q6PHZ2-5;E9Q1W0;E9Q1T1;E9Q1V9;Q8CCM0;E9PXV3;F6RWZ9;E9QAJ4;D6RDQ8	A0A0G2JGS4;Q6PHZ2-2;Q6PHZ2-4;Q6PHZ2;Q6PHZ2-5;E9Q1W0;E9Q1T1;E9Q1V9;Q8CCM0	Calcium/calmodulin-dependent protein kinase type II subunit delta	Camk2d	24.6943	24.7506	24.8841	24.2178	25.5627	25.1391	24.5052	25.2044	26.3944	25.8454	21	21	14	53.1	53.1	36.6	60.003	0	323.31	11293000000	587
tr|A0A0G2JGU1|A0A0G2JGU1_MOUSE Transmembrane 4 L6 family member 1 (Fragment) OS=Mus musculus OX=10090 GN=Tm4sf1 PE=4 SV=4;sp|Q64302|T4S1_MOUSE Transmembrane 4 L6 family member 1 OS=Mus musculus OX=10090 GN=Tm4sf1 PE=1 SV=1	A0A0G2JGU1;Q64302	A0A0G2JGU1;Q64302	Transmembrane 4 L6 family member 1	Tm4sf1	24.772	24.3079	25.4505	24.7137	26.0342	25.8661	26.8195	27.3314	25.5019	24.4952	1	1	1	6.6	6.6	6.6	14.725	0.0059918	2.1606	1833400000	56
tr|Q3TUE1|Q3TUE1_MOUSE Far upstream element-binding protein 1 OS=Mus musculus OX=10090 GN=Fubp1 PE=1 SV=1;tr|A0A0G2JGW9|A0A0G2JGW9_MOUSE Far upstream element-binding protein 1 OS=Mus musculus OX=10090 GN=Fubp1 PE=1 SV=1;tr|A0A0G2JFY5|A0A0G2JFY5_MOUSE Far u	Q3TUE1;A0A0G2JGW9;A0A0G2JFY5;Q3UUU2;Q91WJ8;Q91WJ8-2;A0A0G2JG00;A0A0G2JFK2;A0A0G2JE55;A0A0G2JGT1;A0A0G2JG96;A0A0G2JGV9	Q3TUE1;A0A0G2JGW9;A0A0G2JFY5;Q3UUU2;Q91WJ8;Q91WJ8-2;A0A0G2JG00;A0A0G2JFK2	Far upstream element-binding protein 1	Fubp1	25.1611	25.0682	26.2375	25.7013	25.0142	24.8698	22.8976	23.2663	25.6493	25.184	32	26	26	55.5	50.2	50.2	67.443	0	323.31	11767000000	786
sp|Q6PIC6|AT1A3_MOUSE Sodium/potassium-transporting ATPase subunit alpha-3 OS=Mus musculus OX=10090 GN=Atp1a3 PE=1 SV=1;tr|A0A0G2JGX4|A0A0G2JGX4_MOUSE Sodium/potassium-transporting ATPase subunit alpha OS=Mus musculus OX=10090 GN=Atp1a3 PE=1 SV=1;tr|Q8VCE0	Q6PIC6;A0A0G2JGX4;Q8VCE0	Q6PIC6;A0A0G2JGX4;Q8VCE0	Sodium/potassium-transporting ATPase subunit alpha-3	Atp1a3	24.5722	24.6622	25.0943	24.5273	25.1969	25.0615	26.0438	25.9321	23.5286	22.9317	64	32	32	59.4	34.6	34.6	111.69	0	323.31	14884000000	1017
tr|A0A0G2JGY1|A0A0G2JGY1_MOUSE Adhesion G protein-coupled receptor L4 (Fragment) OS=Mus musculus OX=10090 GN=Adgrl4 PE=4 SV=1;sp|Q923X1|AGRL4_MOUSE Adhesion G protein-coupled receptor L4 OS=Mus musculus OX=10090 GN=Adgrl4 PE=2 SV=3	A0A0G2JGY1;Q923X1	A0A0G2JGY1;Q923X1	EGF, latrophilin seven transmembrane domain-containing protein 1	Eltd1	NaN	NaN	NaN	NaN	NaN	NaN	19.6992	18.6415	NaN	NaN	1	1	1	8.8	8.8	8.8	19.685	0.00015401	10.246	5040700	6
tr|A0A0G2JH03|A0A0G2JH03_MOUSE Group XIIA secretory phospholipase A2 (Fragment) OS=Mus musculus OX=10090 GN=Pla2g12a PE=1 SV=1;sp|Q9EPR2|PG12A_MOUSE Group XIIA secretory phospholipase A2 OS=Mus musculus OX=10090 GN=Pla2g12a PE=1 SV=2;sp|Q9EPR2-2|PG12A_MOUS	A0A0G2JH03;Q9EPR2;Q9EPR2-2	A0A0G2JH03;Q9EPR2;Q9EPR2-2	Group XIIA secretory phospholipase A2	Pla2g12a	NaN	NaN	NaN	NaN	19.6254	19.4968	21.4384	22.1246	20.0777	NaN	2	2	2	28.7	28.7	28.7	14.188	0	13.711	60419000	7
tr|K3W4P2|K3W4P2_MOUSE Integrator complex subunit 1 OS=Mus musculus OX=10090 GN=Ints1 PE=1 SV=2;tr|A0A0G2JH17|A0A0G2JH17_MOUSE Integrator complex subunit 1 OS=Mus musculus OX=10090 GN=Ints1 PE=1 SV=1;sp|Q6P4S8|INT1_MOUSE Integrator complex subunit 1 OS=Mus	K3W4P2;A0A0G2JH17;Q6P4S8;A0A0G2JFR3;A0A0G2JDG8	K3W4P2;A0A0G2JH17;Q6P4S8	Integrator complex subunit 1	Ints1	22.4683	22.2898	22.4982	21.9837	22.3475	22.2286	19.6167	19.8112	22.5536	21.3734	87	87	87	51.9	51.9	51.9	247.71	0	323.31	4938200000	1033
tr|Z4YJZ7|Z4YJZ7_MOUSE Histone-lysine N-methyltransferase EHMT1 OS=Mus musculus OX=10090 GN=Ehmt1 PE=1 SV=2;tr|A0A0H2UH19|A0A0H2UH19_MOUSE Histone-lysine N-methyltransferase EHMT1 OS=Mus musculus OX=10090 GN=Ehmt1 PE=1 SV=1;sp|Q5DW34|EHMT1_MOUSE Histone-ly	Z4YJZ7;A0A0H2UH19;Q5DW34;Q5DW34-2;Q5DW34-3;A0A0A6YWA0;A0A0A6YXD1;A0A140LII4	Z4YJZ7;A0A0H2UH19;Q5DW34;Q5DW34-2;Q5DW34-3	Histone-lysine N-methyltransferase EHMT1	Ehmt1	20.0327	20.1083	22.3136	21.6142	17.8785	17.2376	17.8323	17.4527	19.3396	18.5882	23	22	2	30.4	30.4	2.6	141.13	0	163.86	774470000	129
tr|E9Q5X2|E9Q5X2_MOUSE Cytoplasmic polyadenylation element-binding protein 2 OS=Mus musculus OX=10090 GN=Cpeb2 PE=1 SV=1;tr|A0A0H2UH22|A0A0H2UH22_MOUSE Cytoplasmic polyadenylation element-binding protein 2 OS=Mus musculus OX=10090 GN=Cpeb2 PE=1 SV=2;tr|E9Q	E9Q5X2;A0A0H2UH22;E9Q969;Q812E0	E9Q5X2;A0A0H2UH22;E9Q969;Q812E0	Cytoplasmic polyadenylation element-binding protein 2	Cpeb2	19.3229	18.9621	19.0096	17.8133	20.4477	20.1326	19.2807	20.2135	21.396	20.7562	9	9	2	10.2	10.2	2.1	105.12	0	53.07	381070000	52
tr|A0A0H2UKB8|A0A0H2UKB8_MOUSE Ubiquitin carboxyl-terminal hydrolase OS=Mus musculus OX=10090 GN=Usp33 PE=1 SV=1;sp|Q8R5K2-2|UBP33_MOUSE Isoform 2 of Ubiquitin carboxyl-terminal hydrolase 33 OS=Mus musculus OX=10090 GN=Usp33;sp|Q8R5K2|UBP33_MOUSE Ubiquitin	A0A0H2UKB8;Q8R5K2-2;Q8R5K2	A0A0H2UKB8;Q8R5K2-2;Q8R5K2	Ubiquitin carboxyl-terminal hydrolase 33	Usp33	NaN	NaN	14.0794	NaN	16.6774	NaN	16.7241	18.9901	NaN	NaN	2	2	2	3.5	3.5	3.5	101.48	0.0023127	2.7249	34550000	3
tr|A0A0J9YKD4|A0A0J9YKD4_MOUSE Creatine kinase M-type OS=Mus musculus OX=10090 GN=Ckm PE=1 SV=1;sp|P07310|KCRM_MOUSE Creatine kinase M-type OS=Mus musculus OX=10090 GN=Ckm PE=1 SV=1	A0A0J9YKD4;P07310	A0A0J9YKD4;P07310	Creatine kinase M-type	Ckm	22.5044	22.112	18.6391	18.5497	23.3273	22.8222	20.0607	20.9976	23.8162	22.6577	4	2	2	16	13.5	13.5	35.108	0	42.415	914420000	43
tr|A0A0J9YTR2|A0A0J9YTR2_MOUSE RIKEN cDNA 0610012G03 gene OS=Mus musculus OX=10090 GN=0610012G03Rik PE=1 SV=1	A0A0J9YTR2	A0A0J9YTR2			22.493	20.5663	22.7379	22.4134	22.733	21.4134	24.3664	25.0948	NaN	19.4659	4	4	4	37.9	37.9	37.9	10.829	0.00014762	7.8177	351950000	39
tr|A0A0J9YV86|A0A0J9YV86_MOUSE Cytospin-B OS=Mus musculus OX=10090 GN=Specc1 PE=1 SV=1;tr|A0A0J9YUF8|A0A0J9YUF8_MOUSE Cytospin-B OS=Mus musculus OX=10090 GN=Specc1 PE=1 SV=1;tr|A0A0J9YUR2|A0A0J9YUR2_MOUSE Cytospin-B OS=Mus musculus OX=10090 GN=Specc1 PE=1	A0A0J9YV86;A0A0J9YUF8;A0A0J9YUR2;A0A0J9YTU3;Q5SXY1-2;Q5SXY1-3;Q5SXY1;A0A0J9YV47;A0A0J9YUG8	A0A0J9YV86;A0A0J9YUF8;A0A0J9YUR2;A0A0J9YTU3;Q5SXY1-2;Q5SXY1-3;Q5SXY1	Cytospin-B	Specc1	17.0627	16.52	18.0957	16.411	19.1372	18.4725	18.8517	19.028	21.66	21.0634	11	11	11	18.5	18.5	18.5	79.486	0	16.856	330100000	41
tr|Q3U6F1|Q3U6F1_MOUSE Recombining-binding protein suppressor of hairless OS=Mus musculus OX=10090 GN=Rbpj PE=1 SV=1;tr|E9Q7W0|E9Q7W0_MOUSE Recombining-binding protein suppressor of hairless OS=Mus musculus OX=10090 GN=Rbpj PE=1 SV=1;tr|A0A0J9YTV5|A0A0J9YT	Q3U6F1;E9Q7W0;A0A0J9YTV5;P31266-2;P31266;A0A0J9YVE0	Q3U6F1;E9Q7W0;A0A0J9YTV5;P31266-2;P31266	Recombining binding protein suppressor of hairless	Rbpj	21.697	21.2594	23.6042	23.0185	18.7051	17.8452	19.5101	19.6235	16.7603	NaN	9	9	9	20.9	20.9	20.9	51.926	0.00014995	8.708	530760000	39
tr|A0A0J9YTY0|A0A0J9YTY0_MOUSE Septin-11 OS=Mus musculus OX=10090 GN=Septin11 PE=1 SV=1;tr|A0A0J9YUL3|A0A0J9YUL3_MOUSE Septin-11 OS=Mus musculus OX=10090 GN=Septin11 PE=1 SV=1;sp|Q8C1B7-3|SEP11_MOUSE Isoform 3 of Septin-11 OS=Mus musculus OX=10090 GN=Septi	A0A0J9YTY0;A0A0J9YUL3;Q8C1B7-3;Q8C1B7-2;Q8C1B7;A0A0J9YVA6;A0A0J9YUV6	A0A0J9YTY0;A0A0J9YUL3;Q8C1B7-3;Q8C1B7-2;Q8C1B7	Septin-11	2011-09-01	26.6808	26.3998	27.8773	27.4326	26.3463	26.0918	27.0885	27.6631	26.8688	26.0834	30	30	16	64.5	64.5	41.2	1900-02-17 23:28:19	0	323.31	27920000000	1110
tr|A0A0J9YU72|A0A0J9YU72_MOUSE Proline-rich transmembrane protein 2 OS=Mus musculus OX=10090 GN=Prrt2 PE=1 SV=1;sp|E9PUL5|PRRT2_MOUSE Proline-rich transmembrane protein 2 OS=Mus musculus OX=10090 GN=Prrt2 PE=1 SV=1	A0A0J9YU72;E9PUL5	A0A0J9YU72;E9PUL5	Proline-rich transmembrane protein 2	Prrt2	NaN	NaN	19.4406	19.2415	NaN	NaN	20.6742	20.7606	NaN	NaN	1	1	1	21.3	21.3	21.3	6.4727	0.00066809	3.6608	14343000	3
tr|F7AFE4|F7AFE4_MOUSE Zinc finger protein 433 OS=Mus musculus OX=10090 GN=Zfp433 PE=4 SV=1;tr|A0A1W2P6H7|A0A1W2P6H7_MOUSE Predicted gene, 32687 OS=Mus musculus OX=10090 GN=Gm32687 PE=4 SV=1;tr|A0A0J9YUD4|A0A0J9YUD4_MOUSE Zinc finger protein 433 OS=Mus mus	F7AFE4;A0A1W2P6H7;A0A0J9YUD4	F7AFE4;A0A1W2P6H7;A0A0J9YUD4		Zfp433	16.5979	15.9961	19.5339	19.6142	16.391	16.2109	NaN	16.0919	17.2609	17.3401	4	3	1	10	7.5	2.5	69.583	0.00067613	3.963	88951000	12
tr|A0A0J9YUG5|A0A0J9YUG5_MOUSE Methyltransferase-like 27 (Fragment) OS=Mus musculus OX=10090 GN=Mettl27 PE=1 SV=3;tr|Q8BGM4|Q8BGM4_MOUSE Methyltransferase-like 27 OS=Mus musculus OX=10090 GN=Mettl27 PE=1 SV=1;tr|Q8BY07|Q8BY07_MOUSE Methyltransferase-like 2	A0A0J9YUG5;Q8BGM4;Q8BY07;D3Z271;F6RCZ2	A0A0J9YUG5;Q8BGM4;Q8BY07;D3Z271		Wbscr27	21.1845	20.1351	15.9441	18.054	22.4149	22.1075	18.0931	20.0235	23.4435	23.0558	7	7	7	40.2	40.2	40.2	23.696	0	40.214	389990000	46
tr|A0A0J9YUN2|A0A0J9YUN2_MOUSE Ubiquitin-conjugating enzyme E2 A OS=Mus musculus OX=10090 GN=Ube2a PE=1 SV=1;sp|Q9Z255|UBE2A_MOUSE Ubiquitin-conjugating enzyme E2 A OS=Mus musculus OX=10090 GN=Ube2a PE=1 SV=1;tr|A0A0J9YUW6|A0A0J9YUW6_MOUSE Ubiquitin-conjug	A0A0J9YUN2;Q9Z255;A0A0J9YUW6;Q3TQ27;A0A0J9YUR7;A0A0J9YTT1	A0A0J9YUN2;Q9Z255;A0A0J9YUW6;Q3TQ27	Ubiquitin-conjugating enzyme E2 A	Ube2a	23.6374	22.9795	22.9791	21.994	21.7837	21.5854	20.1675	22.199	22.05	21.6943	3	3	2	39.5	39.5	22.7	13.635	0.00014921	8.3988	217000000	31
tr|A0A0J9YUN4|A0A0J9YUN4_MOUSE Dynamin-1 OS=Mus musculus OX=10090 GN=Dnm1 PE=1 SV=1;tr|A0A0J9YUE9|A0A0J9YUE9_MOUSE Dynamin-1 OS=Mus musculus OX=10090 GN=Dnm1 PE=1 SV=1;sp|P39053-3|DYN1_MOUSE Isoform 3 of Dynamin-1 OS=Mus musculus OX=10090 GN=Dnm1	A0A0J9YUN4;A0A0J9YUE9;P39053-3;F6W8Z8;F6RRH9;F6TH70;D6RH60	A0A0J9YUN4;A0A0J9YUE9;P39053-3	Dynamin-1	Dnm1	NaN	NaN	17.8255	16.8241	16.3367	16.5145	16.1893	18.3892	NaN	15.5165	56	3	3	69.3	3.5	3.5	97.294	0.00014501	6.8467	46512000	16
tr|Q9CZQ8|Q9CZQ8_MOUSE Ras-related protein Rab-28 OS=Mus musculus OX=10090 GN=Rab28 PE=1 SV=1;tr|A0A0J9YV85|A0A0J9YV85_MOUSE Ras-related protein Rab-28 OS=Mus musculus OX=10090 GN=Rab28 PE=1 SV=1;sp|Q99KL7|RAB28_MOUSE Ras-related protein Rab-28 OS=Mus musc	Q9CZQ8;A0A0J9YV85;Q99KL7	Q9CZQ8;A0A0J9YV85;Q99KL7	Ras-related protein Rab-28	Rab28	21.0368	20.6929	20.6203	20.6759	22.0372	22.0871	18.0547	20.5695	22.8355	22.3575	6	6	6	37.8	37.8	37.8	21.573	0	63.022	336370000	44
tr|J3QMN4|J3QMN4_MOUSE Thioredoxin reductase 2, mitochondrial OS=Mus musculus OX=10090 GN=Txnrd2 PE=1 SV=1;tr|A0A0U1RPV8|A0A0U1RPV8_MOUSE Thioredoxin reductase 2, mitochondrial OS=Mus musculus OX=10090 GN=Txnrd2 PE=1 SV=1;tr|A0A0U1RQA4|A0A0U1RQA4_MOUSE Thi	J3QMN4;A0A0U1RPV8;A0A0U1RQA4;J3QMQ8;A0A0M3HEQ0;Q9JLT4-2;Q9JLT4-4;Q9JLT4;D3Z0K8;A0A0M3HEP9;Q9JLT4-3;A0A0U1RPC6;A0A0U1RPY5;Q9D8I4;A0A0U1RPS1	J3QMN4;A0A0U1RPV8;A0A0U1RQA4;J3QMQ8;A0A0M3HEQ0;Q9JLT4-2;Q9JLT4-4;Q9JLT4;D3Z0K8;A0A0M3HEP9;Q9JLT4-3;A0A0U1RPC6	Thioredoxin reductase 2, mitochondrial	Txnrd2	20.4539	20.6614	21.7849	21.2694	21.2572	21.3289	23.2048	23.8029	20.1403	17.8026	16	15	15	44.6	41.5	41.5	53.051	0	204.59	1041700000	92
tr|A0A0N4SUH4|A0A0N4SUH4_MOUSE Pumilio homolog 3 OS=Mus musculus OX=10090 GN=Pum3 PE=1 SV=1;sp|Q8BKS9|PUM3_MOUSE Pumilio homolog 3 OS=Mus musculus OX=10090 GN=Pum3 PE=1 SV=2;tr|A0A494BBI7|A0A494BBI7_MOUSE Pumilio homolog 3 (Fragment) OS=Mus musculus OX=100	A0A0N4SUH4;Q8BKS9;A0A494BBI7;A0A494BB98	A0A0N4SUH4;Q8BKS9;A0A494BBI7	Pumilio domain-containing protein KIAA0020	Kiaa0020	21.4107	20.9973	22.8569	22.3272	20.565	20.1843	19.5492	19.6503	19.6521	18.7387	22	22	22	40.3	40.3	40.3	72.93	0	277.41	770030000	101
sp|Q9QZ23|NFU1_MOUSE NFU1 iron-sulfur cluster scaffold homolog, mitochondrial OS=Mus musculus OX=10090 GN=Nfu1 PE=1 SV=2;tr|A0A0N4SUH8|A0A0N4SUH8_MOUSE NFU1 iron-sulfur cluster scaffold homolog, mitochondrial OS=Mus musculus OX=10090 GN=Nfu1 PE=1 SV=1;tr|D	Q9QZ23;A0A0N4SUH8;D3Z285	Q9QZ23;A0A0N4SUH8;D3Z285	NFU1 iron-sulfur cluster scaffold homolog, mitochondrial	Nfu1	22.367	22.1859	23.0766	22.7473	22.6598	22.2494	24.3615	25.0401	21.2503	18.3962	6	6	6	30.2	30.2	30.2	28.567	0	39.894	1158900000	74
tr|A0A0N4SUJ3|A0A0N4SUJ3_MOUSE N-acetylated alpha-linked acidic dipeptidase-like 2 OS=Mus musculus OX=10090 GN=Naaladl2 PE=1 SV=1	A0A0N4SUJ3	A0A0N4SUJ3			19.8689	19.6507	18.2646	18.1983	20.6512	20.2895	21.1071	21.4507	20.3394	19.5285	14	14	14	23.1	23.1	23.1	88.516	0	17.541	375980000	68
tr|E9QL12|E9QL12_MOUSE Dysferlin OS=Mus musculus OX=10090 GN=Dysf PE=1 SV=1;tr|E9PXU9|E9PXU9_MOUSE Dysferlin OS=Mus musculus OX=10090 GN=Dysf PE=1 SV=1;tr|A0A0N4SWH3|A0A0N4SWH3_MOUSE Dysferlin OS=Mus musculus OX=10090 GN=Dysf PE=1 SV=1;tr|A0A0N4SUN3|A0A0N4	E9QL12;E9PXU9;A0A0N4SWH3;A0A0N4SUN3;A0A0N4SVX9;Q9ESD7;A0A0N4SUJ2;E9Q423;A0A0N4SWG7;A0A0N4SV63;Q9ESD7-3;Q9ESD7-2	E9QL12;E9PXU9;A0A0N4SWH3;A0A0N4SUN3;A0A0N4SVX9;Q9ESD7;A0A0N4SUJ2;E9Q423;A0A0N4SWG7;A0A0N4SV63;Q9ESD7-3;Q9ESD7-2	Dysferlin	Dysf	20.833	20.6365	20.7471	20.3491	21.5203	21.4811	22.7002	22.5492	21.234	20.07	87	83	83	51	50	50	237.19	0	323.31	3079100000	625
tr|A0A0N4SUS4|A0A0N4SUS4_MOUSE Peregrin OS=Mus musculus OX=10090 GN=Brpf1 PE=1 SV=1;sp|B2RRD7|BRPF1_MOUSE Peregrin OS=Mus musculus OX=10090 GN=Brpf1 PE=1 SV=1;tr|Q80XK2|Q80XK2_MOUSE Bromodomain and PHD finger containing, 1 OS=Mus musculus OX=10090 GN=Brpf1	A0A0N4SUS4;B2RRD7;Q80XK2;Q3U109;A0A0N4SVG7;E9PXP1;A0A0N4SUT9	A0A0N4SUS4;B2RRD7;Q80XK2;Q3U109;A0A0N4SVG7;E9PXP1;A0A0N4SUT9		Brpf1	17.8752	18.39	20.6611	20.0574	15.6832	18.6169	16.9252	15.1992	NaN	17.7675	13	13	13	11.7	11.7	11.7	127.27	0	19.038	233680000	28
tr|A0A0N4SUV2|A0A0N4SUV2_MOUSE Dual-specificity phosphatase 16 OS=Mus musculus OX=10090 GN=Dusp16 PE=4 SV=1;tr|Q8BZE4|Q8BZE4_MOUSE Dual-specificity phosphatase 16 OS=Mus musculus OX=10090 GN=Dusp16 PE=2 SV=1;tr|F6UIK0|F6UIK0_MOUSE Dual-specificity phosphat	A0A0N4SUV2;Q8BZE4;F6UIK0;Q6PCP3	A0A0N4SUV2;Q8BZE4;F6UIK0;Q6PCP3		Dusp16	NaN	NaN	NaN	NaN	17.2427	18.2899	NaN	19.5605	21.2273	19.3235	3	3	3	34.3	34.3	34.3	16.105	0.0047817	2.31	34879000	4
tr|Q4VBG2|Q4VBG2_MOUSE Magi1 protein (Fragment) OS=Mus musculus OX=10090 GN=Magi1 PE=1 SV=1;tr|A0A0R4J0S6|A0A0R4J0S6_MOUSE Membrane-associated guanylate kinase, WW and PDZ domain-containing protein 1 OS=Mus musculus OX=10090 GN=Magi1 PE=1 SV=1;tr|A0A0N4SUZ	Q4VBG2;A0A0R4J0S6;A0A0N4SUZ0;Q6RHR9-2;Q6RHR9-3;Q6RHR9;A0A0N4SWH0;E9PZ12;A0A0N4SUP9;A0A0N4SWA1	Q4VBG2;A0A0R4J0S6;A0A0N4SUZ0;Q6RHR9-2;Q6RHR9-3;Q6RHR9;A0A0N4SWH0;E9PZ12;A0A0N4SUP9	Membrane-associated guanylate kinase, WW and PDZ domain-containing protein 1	Magi1	21.9618	21.4657	16.9731	17.5767	20.2279	20.7151	18.3087	18.9391	18.7956	17.6664	4	4	4	6.6	6.6	6.6	121.39	0.00014529	6.9555	516770000	12
tr|A0A0N4SUZ6|A0A0N4SUZ6_MOUSE Solute carrier organic anion transporter family member OS=Mus musculus OX=10090 GN=Slco1c1 PE=1 SV=1;sp|Q9ERB5|SO1C1_MOUSE Solute carrier organic anion transporter family member 1C1 OS=Mus musculus OX=10090 GN=Slco1c1 PE=1 SV	A0A0N4SUZ6;Q9ERB5;Q66L38;A0A0N4SVD7;A0A0N4SW25	A0A0N4SUZ6;Q9ERB5;Q66L38;A0A0N4SVD7	Solute carrier organic anion transporter family member 1C1	Slco1c1	21.3389	21.4943	22.5829	22.0983	21.7944	21.2936	23.5758	23.8086	22.4986	21.3443	12	12	12	22.2	22.2	22.2	72.991	0	46.039	1634400000	119
sp|Q9WV72|ASB3_MOUSE Ankyrin repeat and SOCS box protein 3 OS=Mus musculus OX=10090 GN=Asb3 PE=1 SV=2;tr|A0A0N4SV07|A0A0N4SV07_MOUSE Ankyrin repeat and SOCS box protein 3 OS=Mus musculus OX=10090 GN=Asb3 PE=1 SV=1;tr|A8Y5I6|A8Y5I6_MOUSE Ankyrin repeat and	Q9WV72;A0A0N4SV07;A8Y5I6	Q9WV72;A0A0N4SV07;A8Y5I6	Ankyrin repeat and SOCS box protein 3	Asb3	NaN	NaN	15.6015	14.9358	NaN	NaN	NaN	NaN	18.0588	NaN	2	2	2	4.8	4.8	4.8	58.282	0.0045386	2.3452	6019900	2
tr|A0A0N4SV10|A0A0N4SV10_MOUSE Ethanolamine kinase 1 OS=Mus musculus OX=10090 GN=Etnk1 PE=1 SV=1;tr|A0A0N4SVC4|A0A0N4SVC4_MOUSE Ethanolamine kinase 1 OS=Mus musculus OX=10090 GN=Etnk1 PE=1 SV=1;sp|Q9D4V0|EKI1_MOUSE Ethanolamine kinase 1 OS=Mus musculus OX=	A0A0N4SV10;A0A0N4SVC4;Q9D4V0	A0A0N4SV10;A0A0N4SVC4;Q9D4V0	Ethanolamine kinase 1	Etnk1	21.5216	20.9391	20.6549	19.936	21.7186	21.8497	21.899	22.5089	22.8024	21.8471	10	10	10	34.2	34.2	34.2	38.32	0	74.981	502210000	63
tr|A0A0N4SV38|A0A0N4SV38_MOUSE Zinc finger protein 638 OS=Mus musculus OX=10090 GN=Zfp638 PE=1 SV=1;tr|A0A0N4SVI8|A0A0N4SVI8_MOUSE Zinc finger protein 638 OS=Mus musculus OX=10090 GN=Zfp638 PE=1 SV=1;tr|E9QKZ7|E9QKZ7_MOUSE Zinc finger protein 638 OS=Mus mu	A0A0N4SV38;A0A0N4SVI8;E9QKZ7;A0A0N4SV80;E9QML5;Q61464-7;Q61464-2;Q61464-5;Q61464-4;Q61464;Q3TZK9;A0A0N4SVM8;A0A0N4SUP3;Q61464-3	A0A0N4SV38;A0A0N4SVI8;E9QKZ7;A0A0N4SV80;E9QML5;Q61464-7;Q61464-2;Q61464-5;Q61464-4;Q61464;Q3TZK9;A0A0N4SVM8	Zinc finger protein 638	Zfml;Znf638	17.7448	15.7533	20.5781	19.8107	17.3578	16.2269	16.741	16.2082	19.2819	18.7671	9	9	9	11.1	11.1	11.1	138.4	0	48.538	277770000	77
tr|A0A0N4SV66|A0A0N4SV66_MOUSE Histone H2A OS=Mus musculus OX=10090 GN=H2aj PE=1 SV=1;sp|Q8R1M2|H2AJ_MOUSE Histone H2A.J OS=Mus musculus OX=10090 GN=H2aj PE=1 SV=1	A0A0N4SV66;Q8R1M2	A0A0N4SV66;Q8R1M2	Histone H2A.J	H2afj	17.8636	NaN	NaN	20.0323	21.8039	20.9223	NaN	NaN	17.8849	NaN	26	1	1	83.3	19.8	19.8	13.66	0.00015088	9.0281	36006000	5
tr|A0A0N4SV74|A0A0N4SV74_MOUSE WASH complex subunit 2 (Fragment) OS=Mus musculus OX=10090 GN=Washc2 PE=1 SV=1;sp|Q6PGL7-2|WASC2_MOUSE Isoform 2 of WASH complex subunit 2 OS=Mus musculus OX=10090 GN=Washc2;sp|Q6PGL7|WASC2_MOUSE WASH complex subunit 2 OS=Mus	A0A0N4SV74;Q6PGL7-2;Q6PGL7	A0A0N4SV74;Q6PGL7-2;Q6PGL7	WASH complex subunit FAM21	Fam21	17.5241	NaN	NaN	17.3407	15.3032	17.3637	18.4456	18.1904	16.3673	NaN	4	4	2	5.4	5.4	3.3	98.534	0	11.288	54777000	17
tr|A0A0N4SVC2|A0A0N4SVC2_MOUSE Transformer-2 protein homolog alpha OS=Mus musculus OX=10090 GN=Tra2a PE=1 SV=1;tr|E9QP00|E9QP00_MOUSE Transformer-2 protein homolog alpha OS=Mus musculus OX=10090 GN=Tra2a PE=1 SV=1;sp|Q6PFR5|TRA2A_MOUSE Transformer-2 protei	A0A0N4SVC2;E9QP00;Q6PFR5	A0A0N4SVC2;E9QP00;Q6PFR5	Transformer-2 protein homolog alpha	Tra2a	24.1952	23.7737	25.042	24.359	22.1376	21.4134	22.2676	23.2187	22.4248	21.7822	10	8	8	29.3	23.2	23.2	32.259	0	75.821	1694900000	155
tr|A0A0N4SVF0|A0A0N4SVF0_MOUSE Thymosin beta-10 OS=Mus musculus OX=10090 GN=Tmsb10 PE=1 SV=1;sp|Q6ZWY8|TYB10_MOUSE Thymosin beta-10 OS=Mus musculus OX=10090 GN=Tmsb10 PE=1 SV=3	A0A0N4SVF0;Q6ZWY8	A0A0N4SVF0;Q6ZWY8	Thymosin beta-10	Tmsb10	20.8104	18.9177	18.0876	18.0239	19.7718	18.3451	18.245	17.8887	22.1534	21.4516	1	1	1	20.9	20.9	20.9	7.2793	0.00015463	10.572	36580000	4
tr|Z4YKC4|Z4YKC4_MOUSE Eukaryotic translation initiation factor 4 gamma 3 OS=Mus musculus OX=10090 GN=Eif4g3 PE=1 SV=1;tr|A0A0R4J112|A0A0R4J112_MOUSE Eukaryotic translation initiation factor 4 gamma 3 OS=Mus musculus OX=10090 GN=Eif4g3 PE=1 SV=1;tr|A2AMI2|	Z4YKC4;A0A0R4J112;A2AMI2;A0A0N4SVL0;Q80XI3-2;Q80XI3-4;Q80XI3;Q80XI3-3;A2AMI7;A2AMI6	Z4YKC4;A0A0R4J112;A2AMI2;A0A0N4SVL0;Q80XI3-2;Q80XI3-4;Q80XI3;Q80XI3-3;A2AMI7	Eukaryotic translation initiation factor 4 gamma 3	Eif4g3	21.9496	21.6298	22.5732	21.8012	22.3585	22.2834	22.4642	23.0668	23.6484	22.8839	49	44	44	34.4	31.3	31.3	173.55	0	283.3	5303200000	393
tr|F6QKD2|F6QKD2_MOUSE Probable ATP-dependent RNA helicase DDX47 (Fragment) OS=Mus musculus OX=10090 GN=Ddx47 PE=1 SV=1;tr|A0A0N4SVT1|A0A0N4SVT1_MOUSE Probable ATP-dependent RNA helicase DDX47 (Fragment) OS=Mus musculus OX=10090 GN=Ddx47 PE=1 SV=1;sp|Q9CWX	F6QKD2;A0A0N4SVT1;Q9CWX9;A0A0N4SWC5;A0A0N4SVK2;D3YWF9	F6QKD2;A0A0N4SVT1;Q9CWX9;A0A0N4SWC5;A0A0N4SVK2	Probable ATP-dependent RNA helicase DDX47	Ddx47	19.3502	18.7942	21.0754	19.9971	NaN	NaN	18.5568	18.6793	NaN	NaN	7	7	7	26.4	26.4	26.4	39.913	0	39.339	82953000	24
tr|A0A0N4SVU8|A0A0N4SVU8_MOUSE Transmembrane protein 176A (Fragment) OS=Mus musculus OX=10090 GN=Tmem176a PE=1 SV=1;sp|Q9DCS1|T176A_MOUSE Transmembrane protein 176A OS=Mus musculus OX=10090 GN=Tmem176a PE=1 SV=2	A0A0N4SVU8;Q9DCS1	A0A0N4SVU8;Q9DCS1	Transmembrane protein 176A	Tmem176a	19.1494	19.1077	19.5737	19.6151	20.0083	20.0662	21.6848	22.3785	NaN	17.8217	2	2	2	10.4	10.4	10.4	25.142	0	24.018	139370000	12
tr|A0A0N4SW06|A0A0N4SW06_MOUSE KICSTOR complex protein ITFG2 OS=Mus musculus OX=10090 GN=Itfg2 PE=1 SV=1;sp|Q91WI7|ITFG2_MOUSE KICSTOR complex protein ITFG2 OS=Mus musculus OX=10090 GN=Itfg2 PE=2 SV=1;sp|Q91WI7-2|ITFG2_MOUSE Isoform 2 of KICSTOR complex pr	A0A0N4SW06;Q91WI7;Q91WI7-2;Q3TWL5;A0A0N4SW62	A0A0N4SW06;Q91WI7;Q91WI7-2;Q3TWL5	Integrin-alpha FG-GAP repeat-containing protein 2	Itfg2	17.8023	18.7473	18.7544	18.2493	21.9251	21.8387	20.3611	20.765	22.6279	21.8406	11	11	11	38	38	38	45.428	0	37.185	427890000	53
tr|A0A0N4SW22|A0A0N4SW22_MOUSE Inositol 1,4,5-trisphosphate receptor type 1 (Fragment) OS=Mus musculus OX=10090 GN=Itpr1 PE=1 SV=1	A0A0N4SW22	A0A0N4SW22			24.3708	23.5645	20.7462	20.0261	22.8593	22.1157	23.075	22.6682	23.9974	22.9772	10	2	2	69.7	11.2	11.2	16.657	0.00066339	3.4431	537520000	22
sp|Q9DAS9|GBG12_MOUSE Guanine nucleotide-binding protein G(I)/G(S)/G(O) subunit gamma-12 OS=Mus musculus OX=10090 GN=Gng12 PE=1 SV=3;tr|A0A0N4SW28|A0A0N4SW28_MOUSE Guanine nucleotide-binding protein subunit gamma OS=Mus musculus OX=10090 GN=Gng12 PE=1 SV=1	Q9DAS9;A0A0N4SW28;A0A0N4SVT3	Q9DAS9;A0A0N4SW28;A0A0N4SVT3	Guanine nucleotide-binding protein G(I)/G(S)/G(O) subunit gamma-12	Gng12	26.4578	26.2452	25.8336	25.0431	27.7347	27.2694	29.3358	29.6985	27.3326	26.567	9	9	9	80.6	80.6	80.6	7.9972	0	138.21	9873700000	285
tr|A0A0N4SW64|A0A0N4SW64_MOUSE Inhibitor of growth protein 3 (Fragment) OS=Mus musculus OX=10090 GN=Ing3 PE=1 SV=1;tr|D3YX13|D3YX13_MOUSE Inhibitor of growth protein 3 (Fragment) OS=Mus musculus OX=10090 GN=Ing3 PE=1 SV=1;tr|D3YUP8|D3YUP8_MOUSE Inhibitor o	A0A0N4SW64;D3YX13;D3YUP8;Q8VEK6	A0A0N4SW64;D3YX13;D3YUP8;Q8VEK6	Inhibitor of growth protein;Inhibitor of growth protein 3	Ing3	NaN	NaN	19.0163	18.3226	NaN	NaN	NaN	NaN	NaN	NaN	2	2	2	17.4	17.4	17.4	14.461	0.0023107	2.7041	6864500	7
tr|A0A0N4SW73|A0A0N4SW73_MOUSE Rab11 family-interacting protein 5 OS=Mus musculus OX=10090 GN=Rab11fip5 PE=1 SV=1;sp|Q8R361|RFIP5_MOUSE Rab11 family-interacting protein 5 OS=Mus musculus OX=10090 GN=Rab11fip5 PE=1 SV=2	A0A0N4SW73;Q8R361	A0A0N4SW73;Q8R361	Rab11 family-interacting protein 5	Rab11fip5	20.1221	19.5361	20.7609	20.0294	19.2481	18.149	19.0885	20.2154	19.5446	19.6711	13	13	13	14.9	14.9	14.9	139.55	0	15.495	478930000	50
tr|E9Q026|E9Q026_MOUSE C2 domain-containing protein 5 OS=Mus musculus OX=10090 GN=C2cd5 PE=1 SV=1;tr|A0A0N4SW93|A0A0N4SW93_MOUSE C2 domain-containing protein 5 OS=Mus musculus OX=10090 GN=C2cd5 PE=1 SV=1;sp|Q7TPS5-2|C2CD5_MOUSE Isoform 2 of C2 domain-conta	E9Q026;A0A0N4SW93;Q7TPS5-2;Q7TPS5;Q7TPS5-3;A0A0N4SVN0;A0A0N4SW69;A0A0N4SW58	E9Q026;A0A0N4SW93;Q7TPS5-2;Q7TPS5;Q7TPS5-3	C2 domain-containing protein 5	C2cd5	18.4662	17.3446	19.2442	18.7819	18.5097	18.927	19.3796	20.1711	19.2173	17.0167	9	9	9	12.6	12.6	12.6	109.9	0	29.579	218300000	16
tr|G5E8Q5|G5E8Q5_MOUSE DCN1-like protein 2 OS=Mus musculus OX=10090 GN=Dcun1d2 PE=1 SV=1;tr|G5E8Q6|G5E8Q6_MOUSE DCN1-like protein 2 OS=Mus musculus OX=10090 GN=Dcun1d2 PE=1 SV=1;tr|A0A0N4SW97|A0A0N4SW97_MOUSE DCN1-like protein 2 OS=Mus musculus OX=10090 GN	G5E8Q5;G5E8Q6;A0A0N4SW97;Q8BZJ7-4;Q8BZJ7-2;Q8BZJ7;A0A0N4SW71	G5E8Q5;G5E8Q6;A0A0N4SW97;Q8BZJ7-4;Q8BZJ7-2;Q8BZJ7	DCN1-like protein;DCN1-like protein 2	Dcun1d2	18.7976	NaN	17.7159	17.2381	19.8828	18.9749	18.0679	NaN	21.1291	20.6114	3	2	2	21.3	16.8	16.8	22.769	0.00014296	6.0808	71255000	12
tr|A0A0N4SWD7|A0A0N4SWD7_MOUSE Pleckstrin homology domain-containing, family A member 5 (Fragment) OS=Mus musculus OX=10090 GN=Plekha5 PE=1 SV=1;tr|E9Q6H8|E9Q6H8_MOUSE Pleckstrin homology domain-containing, family A member 5 OS=Mus musculus OX=10090 GN=Ple	A0A0N4SWD7;E9Q6H8;A0A0N4SWC0;A0A0N4SUU0;A0A0N4SUV0;A0A0N4SW19;A0A1L1SQF5;A0A0N4SV65;A0A0N4SUY3;A0A0N4SWF5	A0A0N4SWD7;E9Q6H8;A0A0N4SWC0		Plekha5	18.9899	19.0335	19.9618	19.9441	19.8815	19.6593	19.3961	19.8491	20.6449	20	11	11	11	13.7	13.7	13.7	113.85	0	34.516	524610000	50
tr|A0A0N5E9G7|A0A0N5E9G7_MOUSE Replication factor C subunit 1 OS=Mus musculus OX=10090 GN=Rfc1 PE=1 SV=1;tr|G3X8Z6|G3X8Z6_MOUSE Replication factor C subunit 1 OS=Mus musculus OX=10090 GN=Rfc1 PE=1 SV=1;tr|Q5U4B1|Q5U4B1_MOUSE Replication factor C subunit 1	A0A0N5E9G7;G3X8Z6;Q5U4B1;G3UWX1;P35601-2;P35601	A0A0N5E9G7;G3X8Z6;Q5U4B1;G3UWX1;P35601-2;P35601	Replication factor C subunit 1	Rfc1	15.7122	12.8236	17.8223	17.5784	16.9515	16.8463	17.7332	17.441	NaN	NaN	3	3	3	3.2	3.2	3.2	125.86	0.00092336	3.3218	64342000	13
tr|A0A0R3P9C4|A0A0R3P9C4_MOUSE Small integral membrane protein 4 OS=Mus musculus OX=10090 GN=Smim4 PE=1 SV=1;sp|Q8C1Q6|SMIM4_MOUSE Small integral membrane protein 4 OS=Mus musculus OX=10090 GN=Smim4 PE=1 SV=2	A0A0R3P9C4;Q8C1Q6	A0A0R3P9C4;Q8C1Q6	Small integral membrane protein 4	Smim4	22.3081	22.6544	23.2314	22.7585	22.5343	22.8066	25.1615	25.4991	18.8821	20.1515	3	3	3	26.7	26.7	26.7	10.469	0.00014273	6.0097	386250000	24
tr|A0A0R3P9C8|A0A0R3P9C8_MOUSE NADH dehydrogenase [ubiquinone] 1 alpha subcomplex subunit 9, mitochondrial OS=Mus musculus OX=10090 GN=Ndufa9 PE=1 SV=1;sp|Q9DC69|NDUA9_MOUSE NADH dehydrogenase [ubiquinone] 1 alpha subcomplex subunit 9, mitochondrial OS=Mus	A0A0R3P9C8;Q9DC69	A0A0R3P9C8;Q9DC69	NADH dehydrogenase [ubiquinone] 1 alpha subcomplex subunit 9, mitochondrial	Ndufa9	25.5674	24.9965	26.431	25.8145	25.3289	24.9607	27.7935	28.7118	20.2268	19.4259	26	26	26	72.9	72.9	72.9	42.121	0	323.31	24543000000	710
tr|A0A0R3P9D3|A0A0R3P9D3_MOUSE Replication initiator 1 OS=Mus musculus OX=10090 GN=Repin1 PE=1 SV=1;tr|D3YY67|D3YY67_MOUSE Replication initiator 1 OS=Mus musculus OX=10090 GN=Repin1 PE=1 SV=2;sp|Q5U4E2|REPI1_MOUSE Replication initiator 1 OS=Mus musculus OX	A0A0R3P9D3;D3YY67;Q5U4E2;E9Q8A0	A0A0R3P9D3;D3YY67;Q5U4E2	Replication initiator 1	Repin1	15.2556	16.9083	19.4816	20.9641	NaN	20.4139	NaN	18.2716	15.6607	15.3403	3	3	3	5.9	5.9	5.9	67.782	0.0027937	2.4997	142400000	7
tr|A0A0R4IZW5|A0A0R4IZW5_MOUSE Cadherin-1 OS=Mus musculus OX=10090 GN=Cdh1 PE=1 SV=1;sp|P09803|CADH1_MOUSE Cadherin-1 OS=Mus musculus OX=10090 GN=Cdh1 PE=1 SV=1	A0A0R4IZW5;P09803	A0A0R4IZW5;P09803	Cadherin-1;E-Cad/CTF1;E-Cad/CTF2;E-Cad/CTF3	Cdh1	25.6556	25.3164	25.8032	25.0212	25.6592	25.5165	26.5392	26.5667	25.7759	25.3814	40	40	39	51.8	51.8	50.5	98.283	0	323.31	18762000000	1497
tr|A0A0R4IZW6|A0A0R4IZW6_MOUSE Differentially-expressed in FDCP 8 OS=Mus musculus OX=10090 GN=Def8 PE=1 SV=1;tr|G3X9U5|G3X9U5_MOUSE Differentially-expressed in FDCP 8 OS=Mus musculus OX=10090 GN=Def8 PE=1 SV=1;sp|Q99J78|DEFI8_MOUSE Differentially expressed	A0A0R4IZW6;G3X9U5;Q99J78;Q99J78-2	A0A0R4IZW6;G3X9U5;Q99J78;Q99J78-2	Differentially expressed in FDCP 8	Def8	17.6907	15.8696	16.5191	NaN	17.2582	17.6402	16.9267	16.4937	19.2281	18.3449	3	3	3	9.8	9.8	9.8	53.629	0	12.164	49148000	9
tr|H3BKS8|H3BKS8_MOUSE tRNA (guanine(26)-N(2))-dimethyltransferase OS=Mus musculus OX=10090 GN=Trmt1 PE=1 SV=1;tr|E9PWD4|E9PWD4_MOUSE tRNA (guanine(26)-N(2))-dimethyltransferase OS=Mus musculus OX=10090 GN=Trmt1 PE=1 SV=1;tr|A0A0R4IZW7|A0A0R4IZW7_MOUSE tRN	H3BKS8;E9PWD4;A0A0R4IZW7;Q3TX08;H3BK68;D3Z413;H3BL70;H3BKB8;H3BKV3;D6RFC0;D6RG86;G3V019;H3BL74	H3BKS8;E9PWD4;A0A0R4IZW7;Q3TX08;H3BK68;D3Z413;H3BL70;H3BKB8;H3BKV3	tRNA (guanine(26)-N(2))-dimethyltransferase	Trmt1	17.1171	18.3846	15.143	14.8405	20.7419	20.621	17.1556	17.6006	21.5278	20.8471	10	10	10	24.4	24.4	24.4	69.432	0	55.303	293460000	47
tr|A0A0R4IZW8|A0A0R4IZW8_MOUSE Calpain small subunit 1 OS=Mus musculus OX=10090 GN=Capns1 PE=1 SV=1;sp|O88456|CPNS1_MOUSE Calpain small subunit 1 OS=Mus musculus OX=10090 GN=Capns1 PE=1 SV=1;tr|A0A0R4J1C2|A0A0R4J1C2_MOUSE Calpain small subunit 1 OS=Mus mus	A0A0R4IZW8;O88456;A0A0R4J1C2;Q9D7J7	A0A0R4IZW8;O88456;A0A0R4J1C2	Calpain small subunit 1	Capns1	26.0048	25.6825	25.979	25.4532	26.3934	26.1541	25.8725	26.7341	26.9932	26.5332	13	13	13	59.3	59.3	59.3	28.406	0	323.31	8798300000	432
tr|A0A0R4IZW9|A0A0R4IZW9_MOUSE Stromal cell-derived factor 2 OS=Mus musculus OX=10090 GN=Sdf2 PE=1 SV=1;sp|Q9DCT5|SDF2_MOUSE Stromal cell-derived factor 2 OS=Mus musculus OX=10090 GN=Sdf2 PE=1 SV=1	A0A0R4IZW9;Q9DCT5	A0A0R4IZW9;Q9DCT5	Stromal cell-derived factor 2	Sdf2	24.6949	24.3031	25.0189	24.9746	25.1364	24.783	26.4895	27.1746	25.3201	24.3791	8	8	8	42.9	42.9	42.9	23.991	0	323.31	4409800000	155
tr|A0A0R4IZX1|A0A0R4IZX1_MOUSE Differentially-expressed in FDCP 6 OS=Mus musculus OX=10090 GN=Def6 PE=1 SV=1;sp|Q8C2K1|DEFI6_MOUSE Differentially expressed in FDCP 6 OS=Mus musculus OX=10090 GN=Def6 PE=1 SV=1;tr|A0A3B2W417|A0A3B2W417_MOUSE Differentially-e	A0A0R4IZX1;Q8C2K1;A0A3B2W417;Q8C2K1-2;A0A3B2WCX4	A0A0R4IZX1;Q8C2K1;A0A3B2W417	Differentially expressed in FDCP 6	Def6	22.3646	22.2904	21.6071	22.3781	24.1499	23.4601	21.8811	21.4412	22.5094	21.8511	9	9	7	13.3	13.3	11.7	73.452	0.00055796	4.9739	2171100000	41
tr|Q6NS54|Q6NS54_MOUSE Na(+)/H(+) exchange regulatory cofactor NHE-RF OS=Mus musculus OX=10090 GN=Slc9a3r2 PE=1 SV=1;tr|A0A0R4IZX2|A0A0R4IZX2_MOUSE Na(+)/H(+) exchange regulatory cofactor NHE-RF OS=Mus musculus OX=10090 GN=Slc9a3r2 PE=1 SV=1;sp|Q9JHL1|NHRF	Q6NS54;A0A0R4IZX2;Q9JHL1;A0A3Q4EBU8;A0A3Q4EHM9;A0A0R4J006;Q9JHL1-2	Q6NS54;A0A0R4IZX2;Q9JHL1	Na(+)/H(+) exchange regulatory cofactor NHE-RF;Na(+)/H(+) exchange regulatory cofactor NHE-RF2	Slc9a3r2	23.0899	22.7286	24.6707	24.0762	23.6709	23.5738	25.3782	26.1064	24.5493	23.6744	21	21	21	63.6	63.6	63.6	35.299	0	169.41	4558300000	350
tr|A0A0R4IZX3|A0A0R4IZX3_MOUSE Mediator of RNA polymerase II transcription subunit 6 OS=Mus musculus OX=10090 GN=Med6 PE=1 SV=1;sp|Q921D4|MED6_MOUSE Mediator of RNA polymerase II transcription subunit 6 OS=Mus musculus OX=10090 GN=Med6 PE=1 SV=2	A0A0R4IZX3;Q921D4;E0CXQ3;E0CYA6	A0A0R4IZX3;Q921D4	Mediator of RNA polymerase II transcription subunit 6	Med6	18.2619	25.1096	22.9871	26.2736	21.3627	21.105	21.5296	21.7505	21.6745	21.6858	5	5	5	36.9	36.9	36.9	22.643	0.00014725	7.6182	1297700000	15
tr|A0A0R4IZY0|A0A0R4IZY0_MOUSE Thimet oligopeptidase OS=Mus musculus OX=10090 GN=Thop1 PE=1 SV=1;sp|Q8C1A5|THOP1_MOUSE Thimet oligopeptidase OS=Mus musculus OX=10090 GN=Thop1 PE=1 SV=1	A0A0R4IZY0;Q8C1A5	A0A0R4IZY0;Q8C1A5	Thimet oligopeptidase	Thop1	25.6489	25.4762	22.6277	22.065	26.6878	26.5649	23.6436	23.5504	27.7034	27.1964	46	46	46	69.1	69.1	69.1	78.026	0	323.31	27895000000	911
tr|A0A0R4IZY3|A0A0R4IZY3_MOUSE Fibroblast growth factor receptor OS=Mus musculus OX=10090 GN=Fgfr4 PE=3 SV=1;sp|Q03142-2|FGFR4_MOUSE Isoform 2 of Fibroblast growth factor receptor 4 OS=Mus musculus OX=10090 GN=Fgfr4;sp|Q03142|FGFR4_MOUSE Fibroblast growth	A0A0R4IZY3;Q03142-2;Q03142	A0A0R4IZY3;Q03142-2;Q03142	Fibroblast growth factor receptor 4	Fgfr4	20.6199	16.1953	16.6686	NaN	NaN	14.1701	18.2329	19.3822	NaN	NaN	6	5	5	11	9.8	9.8	88.588	0.00055765	4.9599	95214000	9
tr|A0A0R4IZY9|A0A0R4IZY9_MOUSE tRNA-dihydrouridine(47) synthase [NAD(P)(+)] OS=Mus musculus OX=10090 GN=Dus3l PE=1 SV=1;sp|Q91XI1|DUS3L_MOUSE tRNA-dihydrouridine(47) synthase [NAD(P)(+)]-like OS=Mus musculus OX=10090 GN=Dus3l PE=1 SV=1;sp|Q91XI1-2|DUS3L_MO	A0A0R4IZY9;Q91XI1;Q91XI1-2	A0A0R4IZY9;Q91XI1;Q91XI1-2	tRNA-dihydrouridine(47) synthase [NAD(P)(+)]-like	Dus3l	22.8888	22.6243	24.0532	22.151	22.8935	22.3308	20.724	21.1098	23.5681	22.9376	24	24	24	58.2	58.2	58.2	71.15	0	209.3	2362500000	205
tr|A0A0R4IZZ1|A0A0R4IZZ1_MOUSE Amyloid-like protein 1 OS=Mus musculus OX=10090 GN=Aplp1 PE=1 SV=1;sp|Q03157|APLP1_MOUSE Amyloid-like protein 1 OS=Mus musculus OX=10090 GN=Aplp1 PE=1 SV=1	A0A0R4IZZ1;Q03157	A0A0R4IZZ1;Q03157	Amyloid-like protein 1;C30	Aplp1	19.6066	20.0278	NaN	NaN	NaN	NaN	NaN	NaN	16.4297	17.0287	3	3	3	5.7	5.7	5.7	72.847	0.0091252	1.7816	71036000	3
tr|A0A5F8MPU2|A0A5F8MPU2_MOUSE Formin-binding protein 4 OS=Mus musculus OX=10090 GN=Fnbp4 PE=1 SV=1;tr|A0A0R4IZZ6|A0A0R4IZZ6_MOUSE Formin-binding protein 4 OS=Mus musculus OX=10090 GN=Fnbp4 PE=1 SV=1;sp|Q6ZQ03|FNBP4_MOUSE Formin-binding protein 4 OS=Mus mu	A0A5F8MPU2;A0A0R4IZZ6;Q6ZQ03;Q6ZQ03-2;Q6ZQ03-3	A0A5F8MPU2;A0A0R4IZZ6;Q6ZQ03;Q6ZQ03-2;Q6ZQ03-3	Formin-binding protein 4	Fnbp4	NaN	NaN	NaN	15.5945	18.6886	18.4548	15.7422	15.772	19.3211	18.6184	4	4	4	5	5	5	111.11	0.0001431	6.1025	57984000	9
tr|A0A0R4J000|A0A0R4J000_MOUSE BTB/POZ domain-containing protein KCTD5 OS=Mus musculus OX=10090 GN=Kctd5 PE=1 SV=1;sp|Q8VC57|KCTD5_MOUSE BTB/POZ domain-containing protein KCTD5 OS=Mus musculus OX=10090 GN=Kctd5 PE=1 SV=1	A0A0R4J000;Q8VC57	A0A0R4J000;Q8VC57	BTB/POZ domain-containing protein KCTD5	Kctd5	21.2646	20.6655	20.6818	19.9491	21.9188	21.9523	21.3906	22.3027	22.9751	22.6518	6	6	6	47.4	47.4	47.4	26.135	0	160.76	414230000	49
tr|A0A0R4J004|A0A0R4J004_MOUSE Major facilitator superfamily domain-containing protein 3 OS=Mus musculus OX=10090 GN=Mfsd3 PE=4 SV=1;sp|Q5U419|MFSD3_MOUSE Major facilitator superfamily domain-containing protein 3 OS=Mus musculus OX=10090 GN=Mfsd3 PE=2 SV=1	A0A0R4J004;Q5U419	A0A0R4J004;Q5U419	Major facilitator superfamily domain-containing protein 3	Mfsd3	18.6877	17.7138	19.6852	18.7533	19.6277	18.9801	21.4338	22.0131	NaN	NaN	2	2	2	10.2	10.2	10.2	43.149	0.00015085	9.0254	72203000	8
tr|A0A0R4J007|A0A0R4J007_MOUSE Paladin OS=Mus musculus OX=10090 GN=Pald1 PE=1 SV=1;sp|P70261|PALD_MOUSE Paladin OS=Mus musculus OX=10090 GN=Pald1 PE=1 SV=1	A0A0R4J007;P70261	A0A0R4J007;P70261	Paladin	Pald1	23.8858	23.6093	21.8074	21.3182	24.6753	24.3589	22.6607	22.8239	25.6085	25.0935	52	52	52	72.4	72.4	72.4	96.763	0	323.31	9011400000	683
sp|P70288|HDAC2_MOUSE Histone deacetylase 2 OS=Mus musculus OX=10090 GN=Hdac2 PE=1 SV=1;tr|A0A0R4J008|A0A0R4J008_MOUSE Histone deacetylase 2 OS=Mus musculus OX=10090 GN=Hdac2 PE=1 SV=1;tr|Q8BQ10|Q8BQ10_MOUSE Histone deacetylase 2 OS=Mus musculus OX=10090 G	P70288;A0A0R4J008;Q8BQ10	P70288;A0A0R4J008;Q8BQ10	Histone deacetylase 2	Hdac2	23.5938	23.7333	24.447	24.0121	22.963	23.0752	20.4954	21.1968	24.9128	24.4952	20	13	13	51.6	40.2	40.2	55.302	0	310.84	2850600000	224
sp|Q9D864|ARP6_MOUSE Actin-related protein 6 OS=Mus musculus OX=10090 GN=Actr6 PE=1 SV=2;tr|A0A0R4J009|A0A0R4J009_MOUSE Actin-related protein 6 OS=Mus musculus OX=10090 GN=Actr6 PE=1 SV=1	Q9D864;A0A0R4J009;A0A1W2P6E1	Q9D864;A0A0R4J009	Actin-related protein 6	Actr6	17.5059	16.8965	19.0679	19.3958	NaN	NaN	NaN	NaN	17.6131	NaN	4	4	4	15.4	15.4	15.4	45.785	0	18.213	31463000	14
tr|A0A0R4J015|A0A0R4J015_MOUSE Canalicular multispecific organic anion transporter 2 OS=Mus musculus OX=10090 GN=Abcc3 PE=1 SV=1;tr|J3QML2|J3QML2_MOUSE Canalicular multispecific organic anion transporter 2 OS=Mus musculus OX=10090 GN=Abcc3 PE=1 SV=1;sp|B2R	A0A0R4J015;J3QML2;B2RX12-3;B2RX12-2;B2RX12	A0A0R4J015;J3QML2;B2RX12-3;B2RX12-2;B2RX12	Canalicular multispecific organic anion transporter 2	Abcc3	19.9231	19.7843	18.2985	17.2551	19.4462	18.5991	17.7264	18.3256	19.6534	19.3161	5	4	4	4.7	3.7	3.7	169.15	0.00067504	3.9281	314070000	14
tr|A0A0R4J018|A0A0R4J018_MOUSE Thiopurine S-methyltransferase OS=Mus musculus OX=10090 GN=Tpmt PE=1 SV=1;sp|O55060|TPMT_MOUSE Thiopurine S-methyltransferase OS=Mus musculus OX=10090 GN=Tpmt PE=1 SV=1;tr|D3Z380|D3Z380_MOUSE Thiopurine S-methyltransferase OS	A0A0R4J018;O55060;D3Z380;D3YWK6;D3Z217;D6RIK3	A0A0R4J018;O55060;D3Z380;D3YWK6;D3Z217	Thiopurine S-methyltransferase	Tpmt	22.5229	22.3593	19.8456	18.5994	23.9523	23.647	21.6624	22.2202	25.5416	24.8993	19	19	14	80.8	80.8	64.6	27.571	0	323.31	1956800000	181
tr|A0A0R4J1D3|A0A0R4J1D3_MOUSE Aryl hydrocarbon receptor repressor OS=Mus musculus OX=10090 GN=Ahrr PE=4 SV=1;tr|A0A0R4J020|A0A0R4J020_MOUSE Aryl hydrocarbon receptor repressor OS=Mus musculus OX=10090 GN=Ahrr PE=4 SV=1;sp|Q3U1U7-2|AHRR_MOUSE Isoform 2 of	A0A0R4J1D3;A0A0R4J020;Q3U1U7-2;Q3U1U7	A0A0R4J1D3;A0A0R4J020;Q3U1U7-2;Q3U1U7	Aryl hydrocarbon receptor repressor	Ahrr	25.4956	25.0662	25.027	23.3126	25.9561	25.6864	24.4866	24.2417	26.0801	25.9827	1	1	1	3.5	3.5	3.5	63.32	0.0057651	2.2161	11095000000	40
tr|A0A0R4J023|A0A0R4J023_MOUSE Methylglutaconyl-CoA hydratase, mitochondrial OS=Mus musculus OX=10090 GN=Auh PE=1 SV=1;sp|Q9JLZ3|AUHM_MOUSE Methylglutaconyl-CoA hydratase, mitochondrial OS=Mus musculus OX=10090 GN=Auh PE=1 SV=1;tr|F6RT60|F6RT60_MOUSE Methy	A0A0R4J023;Q9JLZ3;F6RT60;F6R307;A0A0R4J1L8;Q9JLZ3-3;E9Q6L3;E9QMT1;Q9JLZ3-2	A0A0R4J023;Q9JLZ3;F6RT60;F6R307	Methylglutaconyl-CoA hydratase, mitochondrial	Auh	22.9513	22.482	24.2202	23.7841	23.2138	22.1585	25.5234	26.1429	21.1062	19.398	12	12	12	42.4	42.4	42.4	33.338	0	240.01	3377500000	133
tr|A0A0R4J025|A0A0R4J025_MOUSE RCC1 and BTB domain-containing protein 1 OS=Mus musculus OX=10090 GN=Rcbtb1 PE=1 SV=1	A0A0R4J025;G3UZ62;G3UZL2	A0A0R4J025			19.9525	20.912	22.3826	21.7318	22.6966	22.3868	22.7273	22.5989	23.7795	22.3796	10	10	1	25	25	2.1	58.367	0	32.347	860580000	64
sp|Q8R1P4|ATG10_MOUSE Ubiquitin-like-conjugating enzyme ATG10 OS=Mus musculus OX=10090 GN=Atg10 PE=1 SV=1;tr|A0A0R4J029|A0A0R4J029_MOUSE Ubiquitin-like-conjugating enzyme ATG10 OS=Mus musculus OX=10090 GN=Atg10 PE=4 SV=1;tr|A0A286YD93|A0A286YD93_MOUSE Ubiq	Q8R1P4;A0A0R4J029;A0A286YD93	Q8R1P4;A0A0R4J029;A0A286YD93	Ubiquitin-like-conjugating enzyme ATG10	Atg10	NaN	17.0782	NaN	NaN	19.5464	18.8076	16.6991	NaN	20.2504	19.8531	2	2	2	18.1	18.1	18.1	24.577	0	33.304	40300000	8
tr|A0A0R4J034|A0A0R4J034_MOUSE Pyridoxal-dependent decarboxylase domain-containing protein 1 OS=Mus musculus OX=10090 GN=Pdxdc1 PE=1 SV=1;sp|Q99K01-3|PDXD1_MOUSE Isoform 3 of Pyridoxal-dependent decarboxylase domain-containing protein 1 OS=Mus musculus OX=	A0A0R4J034;Q99K01-3;Q99K01;Q99K01-2;Q99K01-4;Q99K01-5;D3YZA7	A0A0R4J034;Q99K01-3;Q99K01;Q99K01-2;Q99K01-4;Q99K01-5	Pyridoxal-dependent decarboxylase domain-containing protein 1	Pdxdc1	24.3102	24.1534	21.9605	21.4499	25.4577	25.2991	21.4683	21.7485	26.4088	25.9041	41	41	41	64.3	64.3	64.3	87.479	0	323.31	11975000000	633
tr|A0A0R4J036|A0A0R4J036_MOUSE Neurofilament medium polypeptide OS=Mus musculus OX=10090 GN=Nefm PE=1 SV=1;sp|P08553|NFM_MOUSE Neurofilament medium polypeptide OS=Mus musculus OX=10090 GN=Nefm PE=1 SV=4;tr|D3YZ35|D3YZ35_MOUSE Neurofilament medium polypepti	A0A0R4J036;P08553;D3YZ35	A0A0R4J036;P08553;D3YZ35	Neurofilament medium polypeptide	Nefm	23.6853	23.3044	26.5256	26.2485	22.1462	22.0361	21.7289	22.551	23.6584	22.7625	45	43	39	52.5	51.1	48.7	95.94	0	323.31	10759000000	612
sp|Q9ESB3|HRG_MOUSE Histidine-rich glycoprotein OS=Mus musculus OX=10090 GN=Hrg PE=1 SV=2;tr|A0A0R4J039|A0A0R4J039_MOUSE Histidine-rich glycoprotein OS=Mus musculus OX=10090 GN=Hrg PE=1 SV=1	Q9ESB3;A0A0R4J039;A0A338P6H8	Q9ESB3;A0A0R4J039	Histidine-rich glycoprotein	Hrg	23.515	23.1354	20.2492	21.3398	22.5768	21.463	19.6026	19.6094	24.1766	23.8012	12	12	12	27.8	27.8	27.8	59.162	0	135.11	1596700000	76
tr|A0A0R4J040|A0A0R4J040_MOUSE Bifunctional apoptosis regulator OS=Mus musculus OX=10090 GN=Bfar PE=1 SV=1;sp|Q8R079|BFAR_MOUSE Bifunctional apoptosis regulator OS=Mus musculus OX=10090 GN=Bfar PE=1 SV=1;sp|Q8R079-2|BFAR_MOUSE Isoform 2 of Bifunctional apo	A0A0R4J040;Q8R079;Q8R079-2;D6RG73	A0A0R4J040;Q8R079;Q8R079-2	Bifunctional apoptosis regulator	Bfar	19.8719	18.5773	21.6214	21.0755	20.44	18.4503	23.0195	23.8077	20.5491	19.9772	10	10	10	29.6	29.6	29.6	52.937	0	72.329	583450000	47
tr|A0A0R4J041|A0A0R4J041_MOUSE N6-adenosine-methyltransferase subunit METTL3 OS=Mus musculus OX=10090 GN=Mettl3 PE=1 SV=1;sp|Q8C3P7|MTA70_MOUSE N6-adenosine-methyltransferase subunit METTL3 OS=Mus musculus OX=10090 GN=Mettl3 PE=1 SV=2;sp|Q8C3P7-2|MTA70_MOU	A0A0R4J041;Q8C3P7;Q8C3P7-2;G5E922;G3UXX7;G3UZP3;G3UZP2	A0A0R4J041;Q8C3P7;Q8C3P7-2;G5E922	N6-adenosine-methyltransferase subunit METTL3	Mettl3	19.7806	17.4468	19.2094	18.568	18.7887	18.7825	18.8552	16.8944	20.7002	19.7014	6	6	6	12.4	12.4	12.4	64.629	0.00069262	4.7384	190030000	13
tr|A0A0R4J046|A0A0R4J046_MOUSE CCAAT/enhancer-binding protein zeta OS=Mus musculus OX=10090 GN=Cebpz PE=1 SV=1;sp|P53569|CEBPZ_MOUSE CCAAT/enhancer-binding protein zeta OS=Mus musculus OX=10090 GN=Cebpz PE=1 SV=2;tr|A0A3B2WCE8|A0A3B2WCE8_MOUSE CCAAT/enhanc	A0A0R4J046;P53569;A0A3B2WCE8;P53569-2	A0A0R4J046;P53569;A0A3B2WCE8;P53569-2	CCAAT/enhancer-binding protein zeta	Cebpz	17.9889	17.0275	20.4001	19.933	17.1197	16.2844	15.8214	NaN	13.1087	12.3615	10	10	10	12.5	12.5	12.5	120.37	0	11.371	153640000	35
tr|A0A0R4J049|A0A0R4J049_MOUSE Protein arginine N-methyltransferase 5 OS=Mus musculus OX=10090 GN=Prmt5 PE=1 SV=1;sp|Q8CIG8|ANM5_MOUSE Protein arginine N-methyltransferase 5 OS=Mus musculus OX=10090 GN=Prmt5 PE=1 SV=3	A0A0R4J049;Q8CIG8;F6QQQ6;A0A2I3BRG2;S4R295	A0A0R4J049;Q8CIG8	Protein arginine N-methyltransferase 5	Prmt5	23.2191	23.2233	21.4389	20.5544	24.6199	24.3257	21.8058	21.7166	25.7285	25.1409	32	32	32	68.9	68.9	68.9	72.737	0	323.31	6136300000	361
tr|A0A0R4J050|A0A0R4J050_MOUSE Aminoacylase-1 OS=Mus musculus OX=10090 GN=Acy1 PE=1 SV=1;tr|A0A1L1SS90|A0A1L1SS90_MOUSE Aminoacylase-1 OS=Mus musculus OX=10090 GN=Acy1 PE=1 SV=1;sp|Q99JW2|ACY1_MOUSE Aminoacylase-1 OS=Mus musculus OX=10090 GN=Acy1 PE=1 SV=1	A0A0R4J050;A0A1L1SS90;Q99JW2;A0A1L1SRW7;A0A1L1SRC1;A0A087WPX1;A0A1L1SSU4;A0A1L1SRL5;A0A087WRE0;A0A087WPV3	A0A0R4J050;A0A1L1SS90;Q99JW2;A0A1L1SRW7;A0A1L1SRC1;A0A087WPX1	Aminoacylase-1	Acy1	24.0507	23.9026	22.4492	21.9986	24.8647	24.8283	22.91	23.8546	26.398	25.6127	24	24	24	75.2	75.2	75.2	45.794	0	323.31	6386500000	344
tr|A0A0R4J060|A0A0R4J060_MOUSE Histone deacetylase complex subunit SAP130 OS=Mus musculus OX=10090 GN=Sap130 PE=1 SV=1;tr|J3QNK5|J3QNK5_MOUSE Histone deacetylase complex subunit SAP130 OS=Mus musculus OX=10090 GN=Sap130 PE=1 SV=1;sp|Q8BIH0-2|SP130_MOUSE Is	A0A0R4J060;J3QNK5;Q8BIH0-2;Q8BIH0	A0A0R4J060;J3QNK5;Q8BIH0-2;Q8BIH0	Histone deacetylase complex subunit SAP130	Sap130	20.1134	19.5542	21.0839	20.3629	17.1808	22.1731	16.3356	17.7725	18.4736	17.2744	6	6	6	7.1	7.1	7.1	111.16	0.00028249	5.5282	346640000	24
tr|E9PYL0|E9PYL0_MOUSE Hermansky-Pudlak syndrome 1 protein homolog OS=Mus musculus OX=10090 GN=Hps1 PE=1 SV=1;tr|E9Q045|E9Q045_MOUSE Hermansky-Pudlak syndrome 1 protein homolog OS=Mus musculus OX=10090 GN=Hps1 PE=1 SV=1;tr|A0A0R4J062|A0A0R4J062_MOUSE Herma	E9PYL0;E9Q045;A0A0R4J062;Q3U309;O08983	E9PYL0;E9Q045;A0A0R4J062;Q3U309;O08983	Hermansky-Pudlak syndrome 1 protein homolog	Hps1	16.8585	NaN	NaN	14.5292	19.119	18.4717	NaN	NaN	19.8206	19.6088	4	4	4	7.7	7.7	7.7	70.707	0.00014241	5.8861	70021000	13
tr|A0A0R4J065|A0A0R4J065_MOUSE Cysteine protease OS=Mus musculus OX=10090 GN=Atg4b PE=1 SV=1;sp|Q8BGE6|ATG4B_MOUSE Cysteine protease ATG4B OS=Mus musculus OX=10090 GN=Atg4b PE=1 SV=2;tr|A0A087WNY2|A0A087WNY2_MOUSE Cysteine protease (Fragment) OS=Mus muscul	A0A0R4J065;Q8BGE6;A0A087WNY2;A0A087WRT0;D3YZP6;A0A087WNR6	A0A0R4J065;Q8BGE6;A0A087WNY2;A0A087WRT0;D3YZP6	Cysteine protease ATG4B	Atg4b	22.0613	22.0277	18.7413	17.8456	22.7036	22.2341	19.4408	20.9373	23.9754	23.2105	19	19	19	57.3	57.3	57.3	44.403	0	253.97	900170000	161
tr|A0A0R4J069|A0A0R4J069_MOUSE Selenocysteine lyase OS=Mus musculus OX=10090 GN=Scly PE=1 SV=1;sp|Q9JLI6|SCLY_MOUSE Selenocysteine lyase OS=Mus musculus OX=10090 GN=Scly PE=1 SV=1;sp|Q9JLI6-2|SCLY_MOUSE Isoform 2 of Selenocysteine lyase OS=Mus musculus OX=	A0A0R4J069;Q9JLI6;Q9JLI6-2;F6ZFP8;F7D651;D3Z7G6;F7BB44;M0QWF1;D3Z3I6	A0A0R4J069;Q9JLI6;Q9JLI6-2;F6ZFP8	Selenocysteine lyase	Scly	22.4687	21.6337	20.2926	19.8333	22.9908	22.8496	20.6439	21.1677	24.6846	23.9386	18	18	18	63.4	63.4	63.4	47.203	0	239.46	1781000000	120
tr|A0A0R4J074|A0A0R4J074_MOUSE Histone-lysine N-methyltransferase OS=Mus musculus OX=10090 GN=Suv39h2 PE=1 SV=1;sp|Q9EQQ0|SUV92_MOUSE Histone-lysine N-methyltransferase SUV39H2 OS=Mus musculus OX=10090 GN=Suv39h2 PE=1 SV=1;tr|Q8K085|Q8K085_MOUSE Histone-ly	A0A0R4J074;Q9EQQ0;Q8K085;F6WB49	A0A0R4J074;Q9EQQ0;Q8K085;F6WB49	Histone-lysine N-methyltransferase SUV39H2;Histone-lysine N-methyltransferase	Suv39h2	16.6061	16.5455	19.0447	18.056	NaN	NaN	NaN	NaN	NaN	17.6878	6	6	6	19.9	19.9	19.9	54.095	0.00069185	4.7021	32936000	11
tr|A0A0R4J078|A0A0R4J078_MOUSE UBX domain-containing protein 4 OS=Mus musculus OX=10090 GN=Ubxn4 PE=1 SV=1;sp|Q8VCH8|UBXN4_MOUSE UBX domain-containing protein 4 OS=Mus musculus OX=10090 GN=Ubxn4 PE=1 SV=1	A0A0R4J078;Q8VCH8;A0A087WSK5	A0A0R4J078;Q8VCH8	UBX domain-containing protein 4	Ubxn4	21.861	21.6911	22.5509	22.2127	22.56	22.2009	23.9032	24.6989	22.9731	22.1577	13	13	13	40.3	40.3	40.3	56.459	0	323.31	1530700000	258
tr|A0A0R4J079|A0A0R4J079_MOUSE Golgi resident protein GCP60 OS=Mus musculus OX=10090 GN=Acbd3 PE=1 SV=1;sp|Q8BMP6|GCP60_MOUSE Golgi resident protein GCP60 OS=Mus musculus OX=10090 GN=Acbd3 PE=1 SV=3	A0A0R4J079;Q8BMP6	A0A0R4J079;Q8BMP6	Golgi resident protein GCP60	Acbd3	25.2074	25.0542	25.0898	24.5943	25.9129	25.4865	25.8119	26.0792	26.4206	25.7125	25	25	25	57.3	57.3	57.3	60.181	0	323.31	10388000000	622
tr|A0A0R4J081|A0A0R4J081_MOUSE Complex I intermediate-associated protein 30, mitochondrial OS=Mus musculus OX=10090 GN=Ndufaf1 PE=1 SV=1;tr|A2AQ17|A2AQ17_MOUSE Complex I intermediate-associated protein 30, mitochondrial OS=Mus musculus OX=10090 GN=Ndufaf1	A0A0R4J081;A2AQ17;Q9CWX2	A0A0R4J081;A2AQ17;Q9CWX2	Complex I intermediate-associated protein 30, mitochondrial	Ndufaf1	20.8061	20.3417	22.1428	21.5508	24.5072	21.3404	23.6694	24.1116	22.0552	21.1033	16	16	16	43.9	43.9	43.9	37.985	0	112.94	1508900000	45
tr|A0A0R4J083|A0A0R4J083_MOUSE Long-chain-specific acyl-CoA dehydrogenase, mitochondrial OS=Mus musculus OX=10090 GN=Acadl PE=1 SV=1;sp|P51174|ACADL_MOUSE Long-chain specific acyl-CoA dehydrogenase, mitochondrial OS=Mus musculus OX=10090 GN=Acadl PE=1 SV=2	A0A0R4J083;P51174	A0A0R4J083;P51174	Long-chain specific acyl-CoA dehydrogenase, mitochondrial	Acadl	27.1381	26.9993	27.6903	27.2406	27.4511	27.5347	28.7232	29.5927	27.7906	27.4851	28	28	28	58.4	58.4	58.4	47.896	0	323.31	54155000000	1031
tr|A0A0R4J085|A0A0R4J085_MOUSE UDP-N-acetylhexosamine pyrophosphorylase OS=Mus musculus OX=10090 GN=Uap1 PE=1 SV=1;tr|Q3UHZ7|Q3UHZ7_MOUSE UDP-N-acetylhexosamine pyrophosphorylase OS=Mus musculus OX=10090 GN=Uap1 PE=1 SV=1;sp|Q91YN5-3|UAP1_MOUSE Isoform 3 o	A0A0R4J085;Q3UHZ7;Q91YN5-3;Q91YN5;A0A0R4J1F6;Q91YN5-2	A0A0R4J085;Q3UHZ7;Q91YN5-3;Q91YN5;A0A0R4J1F6;Q91YN5-2	UDP-N-acetylhexosamine pyrophosphorylase;UDP-N-acetylgalactosamine pyrophosphorylase;UDP-N-acetylglucosamine pyrophosphorylase	Uap1	21.4053	20.7619	17.2864	17.8819	22.4659	22.3271	20.1912	19.8498	23.5709	22.8621	17	16	16	41.3	38.8	38.8	58.495	0	127.74	1147200000	89
tr|A0A0R4J086|A0A0R4J086_MOUSE Olfactomedin-like protein 3 OS=Mus musculus OX=10090 GN=Olfml3 PE=1 SV=1;sp|Q8BK62|OLFL3_MOUSE Olfactomedin-like protein 3 OS=Mus musculus OX=10090 GN=Olfml3 PE=2 SV=2	A0A0R4J086;Q8BK62	A0A0R4J086;Q8BK62	Olfactomedin-like protein 3	Olfml3	21.7294	21.6604	23.992	23.5616	18.5538	18.5054	19.6269	19.9239	19.6203	18.3605	11	11	11	36.5	36.5	36.5	45.797	0	124.68	751640000	111
sp|P20352|TF_MOUSE Tissue factor OS=Mus musculus OX=10090 GN=F3 PE=1 SV=2;tr|A0A0R4J088|A0A0R4J088_MOUSE Tissue factor OS=Mus musculus OX=10090 GN=F3 PE=1 SV=1;tr|A0A0G2JGS5|A0A0G2JGS5_MOUSE Tissue factor (Fragment) OS=Mus musculus OX=10090 GN=F3 PE=1 SV=1	P20352;A0A0R4J088;A0A0G2JGS5	P20352;A0A0R4J088;A0A0G2JGS5	Tissue factor	F3	19.1712	18.2738	20.7815	19.2482	20.0246	19.9665	21.7054	22.4563	20.282	19.2961	5	5	5	23.5	23.5	23.5	32.935	0	33.097	231230000	38
tr|A0A0R4J090|A0A0R4J090_MOUSE Antigen-presenting glycoprotein CD1d1 OS=Mus musculus OX=10090 GN=Cd1d1 PE=1 SV=1;sp|P11609|CD1D1_MOUSE Antigen-presenting glycoprotein CD1d1 OS=Mus musculus OX=10090 GN=Cd1d1 PE=1 SV=3;tr|E9Q395|E9Q395_MOUSE Antigen-presenti	A0A0R4J090;P11609;E9Q395;E9QLX1;P11610	A0A0R4J090;P11609;E9Q395	Antigen-presenting glycoprotein CD1d1	Cd1d1	17.4701	16.231	19.1996	17.8616	18.8527	18.3808	20.6996	21.653	18.5581	18.4338	5	5	5	24.4	24.4	24.4	38.576	0	28.842	137770000	16
tr|A0A0R4J092|A0A0R4J092_MOUSE Beta-mannosidase OS=Mus musculus OX=10090 GN=Manba PE=1 SV=1;sp|Q8K2I4|MANBA_MOUSE Beta-mannosidase OS=Mus musculus OX=10090 GN=Manba PE=1 SV=1	A0A0R4J092;Q8K2I4;D6RGR1	A0A0R4J092;Q8K2I4	Beta-mannosidase	Manba	24.4191	24.3598	23.7879	23.4152	24.9864	24.8112	24.5727	24.7967	25.084	24.701	40	40	40	47.8	47.8	47.8	100.85	0	323.31	11465000000	777
tr|A0A0R4J094|A0A0R4J094_MOUSE Fumarylacetoacetate hydrolase domain-containing 2A OS=Mus musculus OX=10090 GN=Fahd2a PE=1 SV=1;sp|Q3TC72|FAHD2_MOUSE Fumarylacetoacetate hydrolase domain-containing protein 2A OS=Mus musculus OX=10090 GN=Fahd2 PE=1 SV=1	A0A0R4J094;Q3TC72	A0A0R4J094;Q3TC72	Fumarylacetoacetate hydrolase domain-containing protein 2A	Fahd2	24.4147	23.8214	24.5803	23.9704	24.9165	24.7844	25.9717	27.03	24.8682	24.3576	15	15	15	64.9	64.9	64.9	34.676	0	323.31	5125100000	354
tr|A0A0R4J097|A0A0R4J097_MOUSE Transforming growth factor beta receptor type 3 OS=Mus musculus OX=10090 GN=Tgfbr3 PE=4 SV=1;sp|O88393|TGBR3_MOUSE Transforming growth factor beta receptor type 3 OS=Mus musculus OX=10090 GN=Tgfbr3 PE=1 SV=1	A0A0R4J097;O88393	A0A0R4J097;O88393	Transforming growth factor beta receptor type 3	Tgfbr3	19.2417	18.8528	NaN	NaN	NaN	17.3917	16.3901	17.9748	19.9311	18.7751	6	6	6	8.9	8.9	8.9	93.781	0.0023089	2.6809	110050000	12
tr|A0A0R4J098|A0A0R4J098_MOUSE Zinc finger protein 326 OS=Mus musculus OX=10090 GN=Zfp326 PE=1 SV=1;sp|O88291|ZN326_MOUSE DBIRD complex subunit ZNF326 OS=Mus musculus OX=10090 GN=Znf326 PE=1 SV=1;tr|D3YXQ7|D3YXQ7_MOUSE Zinc finger protein 326 (Fragment) OS	A0A0R4J098;O88291;D3YXQ7;O88291-2	A0A0R4J098;O88291;D3YXQ7;O88291-2	DBIRD complex subunit ZNF326	Znf326;Zfp326	22.5553	22.0887	24.6635	24.1268	21.7435	21.6651	18.0377	20.7029	22.5442	21.7213	9	9	9	20.2	20.2	20.2	65.166	0	235.99	2069200000	160
tr|A0A0R4J099|A0A0R4J099_MOUSE RIKEN cDNA 2210016L21 gene OS=Mus musculus OX=10090 GN=2210016L21Rik PE=4 SV=1;sp|Q3UY34|CSTOS_MOUSE Protein CUSTOS OS=Mus musculus OX=10090 GN=Custos PE=2 SV=1	A0A0R4J099;Q3UY34	A0A0R4J099;Q3UY34	Uncharacterized protein C12orf43 homolog		NaN	NaN	18.471	17.201	NaN	NaN	NaN	NaN	NaN	NaN	1	1	1	7.8	7.8	7.8	27.603	0.0091263	1.7838	6168100	2
tr|A0A0R4J0A9|A0A0R4J0A9_MOUSE Low-density lipoprotein receptor-related protein OS=Mus musculus OX=10090 GN=Lrp6 PE=1 SV=1;sp|O88572|LRP6_MOUSE Low-density lipoprotein receptor-related protein 6 OS=Mus musculus OX=10090 GN=Lrp6 PE=1 SV=1	A0A0R4J0A9;O88572;H3BIY3	A0A0R4J0A9;O88572	Low-density lipoprotein receptor-related protein 6	Lrp6	20.6581	20.3582	19.712	17.95	21.4973	21.2951	21.6445	21.5838	21.7986	20.4672	39	38	35	31.7	31.2	29.3	180.31	0	225.85	1566100000	285
tr|E9Q9N6|E9Q9N6_MOUSE Non-specific serine/threonine protein kinase OS=Mus musculus OX=10090 GN=Mark2 PE=1 SV=1;tr|E9PYX3|E9PYX3_MOUSE Non-specific serine/threonine protein kinase OS=Mus musculus OX=10090 GN=Mark2 PE=1 SV=1;tr|A0A0R4J227|A0A0R4J227_MOUSE N	E9Q9N6;E9PYX3;A0A0R4J227;A0A0R4J0B1;F6ZS70;E9QMP6;Q05512-3;Q05512-4;Q05512;Q3T9A3;E9Q2J6;E9Q8H5;F7CVZ7;E9Q2G8;E9PZ55	E9Q9N6;E9PYX3;A0A0R4J227;A0A0R4J0B1;F6ZS70;E9QMP6;Q05512-3;Q05512-4;Q05512;Q3T9A3	Serine/threonine-protein kinase MARK2	Mark2	20.6867	20.9516	22.0711	21.5249	21.9332	21.9105	22.2565	22.6731	22.7319	21.7039	18	18	1	28	28	1.6	79.091	0	57.66	1646600000	166
tr|A0A0R4J0B2|A0A0R4J0B2_MOUSE Phospholipase B-like OS=Mus musculus OX=10090 GN=Plbd1 PE=1 SV=1;sp|Q8VCI0|PLBL1_MOUSE Phospholipase B-like 1 OS=Mus musculus OX=10090 GN=Plbd1 PE=1 SV=1	A0A0R4J0B2;Q8VCI0	A0A0R4J0B2;Q8VCI0	Phospholipase B-like 1;Phospholipase B-like 1 chain A;Phospholipase B-like 1 chain B;Phospholipase B-like 1 chain C	Plbd1	NaN	NaN	17.7335	17.0416	18.6632	18.5575	19.6343	20.2617	NaN	NaN	5	5	5	13.8	13.8	13.8	63.018	0.00015442	10.421	74167000	8
tr|A0A0R4J0B4|A0A0R4J0B4_MOUSE N-acylneuraminate cytidylyltransferase OS=Mus musculus OX=10090 GN=Cmas PE=1 SV=1;sp|Q99KK2|NEUA_MOUSE N-acylneuraminate cytidylyltransferase OS=Mus musculus OX=10090 GN=Cmas PE=1 SV=2	A0A0R4J0B4;Q99KK2;Q99KK2-2;A0A0N4SW65;A0A0N4SWC3	A0A0R4J0B4;Q99KK2	N-acylneuraminate cytidylyltransferase	Cmas	24.7657	24.2473	26.3556	25.9229	23.0208	23.4335	22.6021	23.5378	22.5456	21.3296	24	24	24	67.4	67.4	67.4	48.029	0	323.31	5636500000	354
tr|A0A0R4J0B5|A0A0R4J0B5_MOUSE cDNA sequence BC017158 OS=Mus musculus OX=10090 GN=BC017158 PE=4 SV=1;sp|Q91W34|RUS1_MOUSE RUS1 family protein C16orf58 homolog OS=Mus musculus OX=10090 PE=1 SV=1;tr|D6RDS0|D6RDS0_MOUSE cDNA sequence BC017158 OS=Mus musculus	A0A0R4J0B5;Q91W34;D6RDS0;Q91W34-2;F6ZSG8	A0A0R4J0B5;Q91W34;D6RDS0;Q91W34-2	RUS1 family protein C16orf58 homolog	BC017158	22.4595	22.5184	23.5532	23.2458	21.8652	21.6282	24.4223	25.3416	20.203	20.2196	17	17	17	45.7	45.7	45.7	50.53	0	274.88	2279000000	171
tr|S4R2E1|S4R2E1_MOUSE Broad substrate-specificity ATP-binding cassette transporter ABCG2 OS=Mus musculus OX=10090 GN=Abcg2 PE=1 SV=1;tr|A0A0R4J0B6|A0A0R4J0B6_MOUSE Broad substrate-specificity ATP-binding cassette transporter ABCG2 OS=Mus musculus OX=10090	S4R2E1;A0A0R4J0B6;Q7TMS5;S4R2M4;D3Z150;A0A0N4SWA2;D3YZX5;D3YVG8;D3Z0Z4;Q99P81	S4R2E1;A0A0R4J0B6;Q7TMS5	ATP-binding cassette sub-family G member 2	Abcg2	22.9573	22.7842	22.6391	22.0498	22.9831	22.9684	24.0325	23.8579	23.1785	22.6344	20	20	20	43.8	43.8	43.8	63.607	0	236.68	2186500000	262
sp|Q9D720|NSE1_MOUSE Non-structural maintenance of chromosomes element 1 homolog OS=Mus musculus OX=10090 GN=Nsmce1 PE=1 SV=1;tr|A0A0R4J0C0|A0A0R4J0C0_MOUSE Non-structural maintenance of chromosomes element 1 homolog OS=Mus musculus OX=10090 GN=Nsmce1 PE=1	Q9D720;A0A0R4J0C0;F6VZ99	Q9D720;A0A0R4J0C0;F6VZ99	Non-structural maintenance of chromosomes element 1 homolog	Nsmce1	19.9816	18.87	20.9325	19.9078	NaN	NaN	NaN	17.0763	NaN	NaN	5	5	5	24.8	24.8	24.8	30.708	0	25.444	69564000	11
sp|Q9D2L5|CPXM2_MOUSE Inactive carboxypeptidase-like protein X2 OS=Mus musculus OX=10090 GN=Cpxm2 PE=2 SV=1;tr|A0A0R4J0C4|A0A0R4J0C4_MOUSE Inactive carboxypeptidase-like protein X2 OS=Mus musculus OX=10090 GN=Cpxm2 PE=4 SV=1	Q9D2L5;A0A0R4J0C4;A0A140LHE5	Q9D2L5;A0A0R4J0C4	Inactive carboxypeptidase-like protein X2	Cpxm2	23.6268	23.2442	24.3928	23.6948	23.6291	23.4629	23.9135	24.0686	24.1124	23.4147	32	31	31	54.8	53.7	53.7	86.962	0	201.73	5829800000	628
tr|A0A0R4J0C9|A0A0R4J0C9_MOUSE Platelet-derived growth factor receptor-like protein OS=Mus musculus OX=10090 GN=Pdgfrl PE=4 SV=1;sp|Q6PE55|PGFRL_MOUSE Platelet-derived growth factor receptor-like protein OS=Mus musculus OX=10090 GN=Pdgfrl PE=2 SV=1	A0A0R4J0C9;Q6PE55	A0A0R4J0C9;Q6PE55	Platelet-derived growth factor receptor-like protein	Pdgfrl	17.7488	17.8701	20.3049	20.2061	NaN	NaN	20.2233	21.1214	19.0985	NaN	7	7	7	35.2	35.2	35.2	41.913	0	42.352	133600000	33
tr|A0A0R4J0D1|A0A0R4J0D1_MOUSE Store-operated calcium entry-associated regulatory factor OS=Mus musculus OX=10090 GN=Saraf PE=1 SV=1;sp|Q8R3Q0|SARAF_MOUSE Store-operated calcium entry-associated regulatory factor OS=Mus musculus OX=10090 GN=Saraf PE=1 SV=2	A0A0R4J0D1;Q8R3Q0	A0A0R4J0D1;Q8R3Q0	Store-operated calcium entry-associated regulatory factor	Saraf	20.9351	19.9095	21.4935	21.0878	20.6913	19.4368	22.8979	23.6313	19.1722	18.3841	9	9	9	38.3	38.3	38.3	38.705	0	105.06	581690000	53
tr|A0A0R4J0D3|A0A0R4J0D3_MOUSE Dolichyl-diphosphooligosaccharide--protein glycosyltransferase subunit STT3B OS=Mus musculus OX=10090 GN=Stt3b PE=1 SV=1;sp|Q3TDQ1|STT3B_MOUSE Dolichyl-diphosphooligosaccharide--protein glycosyltransferase subunit STT3B OS=Mu	A0A0R4J0D3;Q3TDQ1	A0A0R4J0D3;Q3TDQ1	Dolichyl-diphosphooligosaccharide--protein glycosyltransferase subunit STT3B	Stt3b	24.2192	24.0357	24.8507	24.326	24.4346	24.2879	25.8275	25.9644	22.2778	21.2781	20	19	19	25.8	24.9	24.9	93.314	0	323.31	8706100000	565
tr|A0A0R4J2D4|A0A0R4J2D4_MOUSE Vacuolar fusion protein MON1 homolog A OS=Mus musculus OX=10090 GN=Mon1a PE=1 SV=1;tr|A0A0R4J0D5|A0A0R4J0D5_MOUSE Vacuolar fusion protein MON1 homolog A OS=Mus musculus OX=10090 GN=Mon1a PE=1 SV=1;sp|Q6PDG8-2|MON1A_MOUSE Isof	A0A0R4J2D4;A0A0R4J0D5;Q6PDG8-2;Q6PDG8	A0A0R4J2D4;A0A0R4J0D5;Q6PDG8-2;Q6PDG8	Vacuolar fusion protein MON1 homolog A	Mon1a	16.6224	NaN	15.5351	15.4949	NaN	17.8727	17.324	17.9461	18.5779	NaN	2	2	2	5.6	5.6	5.6	51.138	0.00042076	5.2358	32304000	4
tr|A0A0R4J0E4|A0A0R4J0E4_MOUSE Integrator complex subunit 7 OS=Mus musculus OX=10090 GN=Ints7 PE=1 SV=1;sp|Q7TQK1|INT7_MOUSE Integrator complex subunit 7 OS=Mus musculus OX=10090 GN=Ints7 PE=1 SV=1;sp|Q7TQK1-2|INT7_MOUSE Isoform 2 of Integrator complex sub	A0A0R4J0E4;Q7TQK1;Q7TQK1-2	A0A0R4J0E4;Q7TQK1;Q7TQK1-2	Integrator complex subunit 7	Ints7	22.1663	22.0848	23.287	22.9434	22.0314	21.931	21.735	22.5114	22.5162	21.8	32	32	32	42.5	42.5	42.5	106.87	0	216.71	2852700000	319
tr|A0A0R4J0F6|A0A0R4J0F6_MOUSE Cyclin-G-associated kinase OS=Mus musculus OX=10090 GN=Gak PE=1 SV=1;sp|Q99KY4-2|GAK_MOUSE Isoform 2 of Cyclin-G-associated kinase OS=Mus musculus OX=10090 GN=Gak;sp|Q99KY4|GAK_MOUSE Cyclin-G-associated kinase OS=Mus musculus	A0A0R4J0F6;Q99KY4-2;Q99KY4;F6SLK1;D6RHK5;A0A0G2JFZ0;A0A0G2JEW6	A0A0R4J0F6;Q99KY4-2;Q99KY4	Cyclin-G-associated kinase	Gak	20.3311	20.0378	21.7132	21.1252	20.9446	21.8139	19.8538	20.1761	22.4085	21.5344	29	29	25	24.9	24.9	23.4	143.67	0	38.521	1473800000	128
tr|A0A0R4J0G0|A0A0R4J0G0_MOUSE Phosphoenolpyruvate carboxykinase [GTP], mitochondrial OS=Mus musculus OX=10090 GN=Pck2 PE=1 SV=1;sp|Q8BH04|PCKGM_MOUSE Phosphoenolpyruvate carboxykinase [GTP], mitochondrial OS=Mus musculus OX=10090 GN=Pck2 PE=1 SV=1;tr|A0A2	A0A0R4J0G0;Q8BH04;A0A2I3BQL9;A0A2I3BS39;A0A2I3BRX1;A0A2I3BQC6;A0A2I3BQ75	A0A0R4J0G0;Q8BH04;A0A2I3BQL9;A0A2I3BS39;A0A2I3BRX1	Phosphoenolpyruvate carboxykinase [GTP], mitochondrial	Pck2	23.8911	23.7367	23.6049	23.0143	24.378	24.1427	25.0166	24.9195	24.6917	24.0262	30	30	29	62.1	62.1	60.9	73.417	0	323.31	7435100000	554
tr|A0A0R4J0G6|A0A0R4J0G6_MOUSE Glutaminyl-peptide cyclotransferase OS=Mus musculus OX=10090 GN=Qpct PE=1 SV=1;sp|Q9CYK2|QPCT_MOUSE Glutaminyl-peptide cyclotransferase OS=Mus musculus OX=10090 GN=Qpct PE=1 SV=2;tr|A0A3B2W7G1|A0A3B2W7G1_MOUSE Glutaminyl-pept	A0A0R4J0G6;Q9CYK2;A0A3B2W7G1;Q9CYK2-2	A0A0R4J0G6;Q9CYK2;A0A3B2W7G1;Q9CYK2-2	Glutaminyl-peptide cyclotransferase	Qpct	23.4476	22.9978	23.5904	22.8439	23.6404	22.9052	22.9638	24.3224	24.2055	23.4727	10	10	10	35.1	35.1	35.1	41.075	0	36.816	1452600000	60
tr|A0A0R4J0H5|A0A0R4J0H5_MOUSE N-acetylglucosamine-1-phosphotransferase subunit gamma OS=Mus musculus OX=10090 GN=Gnptg PE=1 SV=1;tr|A0A140T8R4|A0A140T8R4_MOUSE N-acetylglucosamine-1-phosphotransferase subunit gamma OS=Mus musculus OX=10090 GN=Gnptg PE=1 S	A0A0R4J0H5;A0A140T8R4;Q6S5C2;Q6S5C2-2	A0A0R4J0H5;A0A140T8R4;Q6S5C2;Q6S5C2-2	N-acetylglucosamine-1-phosphotransferase subunit gamma	Gnptg	18.9942	18.016	18.4486	18.0595	18.6738	19.1141	21.2295	21.0659	19.5632	18.9794	5	5	5	18.2	18.2	18.2	34.108	0.00014693	7.5002	108540000	16
tr|A0A0R4J0H7|A0A0R4J0H7_MOUSE Condensin complex subunit 1 OS=Mus musculus OX=10090 GN=Ncapd2 PE=1 SV=1;sp|Q8K2Z4|CND1_MOUSE Condensin complex subunit 1 OS=Mus musculus OX=10090 GN=Ncapd2 PE=1 SV=2;sp|Q8K2Z4-2|CND1_MOUSE Isoform 2 of Condensin complex subu	A0A0R4J0H7;Q8K2Z4;Q8K2Z4-2;A0A087WRK6;A0A087WNQ1	A0A0R4J0H7;Q8K2Z4;Q8K2Z4-2	Condensin complex subunit 1	Ncapd2	18.1592	17.2983	19.0936	18.5874	18.0357	18.1525	17.1903	17.8386	18.3539	18.3063	13	13	13	12.8	12.8	12.8	155.59	0	47.474	213740000	59
sp|Q6NWW9|FND3B_MOUSE Fibronectin type III domain-containing protein 3B OS=Mus musculus OX=10090 GN=Fndc3b PE=1 SV=1;tr|A0A0R4J0H8|A0A0R4J0H8_MOUSE Fibronectin type III domain-containing protein 3B OS=Mus musculus OX=10090 GN=Fndc3b PE=1 SV=1	Q6NWW9;A0A0R4J0H8;A0A0A6YX88	Q6NWW9;A0A0R4J0H8	Fibronectin type III domain-containing protein 3B	Fndc3b	24.2266	23.957	24.0196	23.4196	23.7725	23.8177	25.36	25.185	21.1083	20.4587	41	41	41	47.8	47.8	47.8	132.76	0	323.31	7839500000	836
tr|D3YXK6|D3YXK6_MOUSE ETS domain-containing transcription factor ERF OS=Mus musculus OX=10090 GN=Erf PE=1 SV=1;tr|A0A0R4J0I0|A0A0R4J0I0_MOUSE ETS domain-containing transcription factor ERF OS=Mus musculus OX=10090 GN=Erf PE=1 SV=1;sp|P70459|ERF_MOUSE ETS	D3YXK6;A0A0R4J0I0;P70459	D3YXK6;A0A0R4J0I0;P70459	ETS domain-containing transcription factor ERF	Erf	16.7328	NaN	NaN	17.6441	19.282	18.6177	NaN	NaN	20.9509	NaN	2	2	2	33.6	33.6	33.6	17.465	0.00067159	3.7865	20283000	3
tr|A0A0R4J0I1|A0A0R4J0I1_MOUSE Serine protease inhibitor A3K OS=Mus musculus OX=10090 GN=Serpina3k PE=1 SV=1	A0A0R4J0I1;E9Q499;P29621	A0A0R4J0I1			NaN	NaN	NaN	16.4109	19.8495	19.3844	15.3086	NaN	20.6675	19.0062	9	4	2	29.7	15.1	7.2	46.672	0	17.805	75027000	9
tr|A0A0R4J0I6|A0A0R4J0I6_MOUSE Acyl-CoA dehydrogenase family member 11 OS=Mus musculus OX=10090 GN=Acad11 PE=1 SV=1;sp|Q80XL6|ACD11_MOUSE Acyl-CoA dehydrogenase family member 11 OS=Mus musculus OX=10090 GN=Acad11 PE=1 SV=2;tr|A0A087WSI8|A0A087WSI8_MOUSE Ac	A0A0R4J0I6;Q80XL6;A0A087WSI8;D3YTQ5;F6U473	A0A0R4J0I6;Q80XL6;A0A087WSI8;D3YTQ5	Acyl-CoA dehydrogenase family member 11	Acad11	21.9728	21.9383	22.3194	21.9939	21.9891	22.0364	23.8971	23.8622	20.4058	20.292	35	35	35	65.1	65.1	65.1	87.347	0	323.31	2799000000	266
tr|A0A0R4J0I8|A0A0R4J0I8_MOUSE Beta-secretase 2 OS=Mus musculus OX=10090 GN=Bace2 PE=1 SV=1;sp|Q9JL18|BACE2_MOUSE Beta-secretase 2 OS=Mus musculus OX=10090 GN=Bace2 PE=1 SV=1;tr|A0A338P6C9|A0A338P6C9_MOUSE Beta-secretase 2 (Fragment) OS=Mus musculus OX=100	A0A0R4J0I8;Q9JL18;A0A338P6C9;A0A338P773	A0A0R4J0I8;Q9JL18;A0A338P6C9	Beta-secretase 2	Bace2	NaN	NaN	17.8947	17.7401	17.213	17.9193	19.8193	20.0013	NaN	NaN	4	4	4	10.7	10.7	10.7	55.882	0.00014582	7.0871	48230000	11
tr|A0A0R4J0I9|A0A0R4J0I9_MOUSE Prolow-density lipoprotein receptor-related protein 1 OS=Mus musculus OX=10090 GN=Lrp1 PE=1 SV=1;sp|Q91ZX7|LRP1_MOUSE Prolow-density lipoprotein receptor-related protein 1 OS=Mus musculus OX=10090 GN=Lrp1 PE=1 SV=1	A0A0R4J0I9;Q91ZX7;Q3U5J2;D3Z5M3;F6UAC8;A0A0N4SUL9	A0A0R4J0I9;Q91ZX7	Prolow-density lipoprotein receptor-related protein 1;Low-density lipoprotein receptor-related protein 1 85 kDa subunit;Low-density lipoprotein receptor-related protein 1 515 kDa subunit;Low-density lipoprotein receptor-related protein 1 intracellular domain	Lrp1	26.9621	26.9585	24.0948	23.4928	27.7737	27.6897	28.4406	28.3564	26.9266	26.4279	253	253	248	62.5	62.5	61.9	504.77	0	323.31	377420000000	12447
tr|Q3UVT7|Q3UVT7_MOUSE Palmdelphin OS=Mus musculus OX=10090 GN=Palmd PE=1 SV=1;tr|A0A0R4J0J0|A0A0R4J0J0_MOUSE Palmdelphin OS=Mus musculus OX=10090 GN=Palmd PE=1 SV=1;sp|Q9JHU2|PALMD_MOUSE Palmdelphin OS=Mus musculus OX=10090 GN=Palmd PE=1 SV=1;tr|D3Z486|D3	Q3UVT7;A0A0R4J0J0;Q9JHU2;D3Z486	Q3UVT7;A0A0R4J0J0;Q9JHU2;D3Z486	Palmdelphin	Palmd	20.8557	18.6354	20.4637	16.2581	19.7901	19.3174	17.4629	NaN	21.2053	20.992	6	6	6	14.3	14.3	14.3	62.616	0.00014286	6.0458	261900000	18
tr|A0A0R4J0J5|A0A0R4J0J5_MOUSE Integrator complex subunit 9 OS=Mus musculus OX=10090 GN=Ints9 PE=1 SV=1;sp|Q8K114|INT9_MOUSE Integrator complex subunit 9 OS=Mus musculus OX=10090 GN=Ints9 PE=1 SV=1;sp|Q8K114-2|INT9_MOUSE Isoform 2 of Integrator complex sub	A0A0R4J0J5;Q8K114;Q8K114-2	A0A0R4J0J5;Q8K114;Q8K114-2	Integrator complex subunit 9	Ints9	21.5284	21.4993	22.5858	21.8648	20.2928	20.5862	19.1874	19.1219	21.6473	20.3853	17	17	17	33	33	33	77.426	0	35.86	768290000	82
tr|A0A0R4J0J6|A0A0R4J0J6_MOUSE THO complex subunit 5 homolog OS=Mus musculus OX=10090 GN=Thoc5 PE=1 SV=1;sp|Q8BKT7|THOC5_MOUSE THO complex subunit 5 homolog OS=Mus musculus OX=10090 GN=Thoc5 PE=1 SV=2;tr|Q5SVF9|Q5SVF9_MOUSE THO complex subunit 5 homolog OS	A0A0R4J0J6;Q8BKT7;Q5SVF9;Q5SVF8	A0A0R4J0J6;Q8BKT7;Q5SVF9;Q5SVF8	THO complex subunit 5 homolog	Thoc5	23.0537	22.6081	23.7945	23.3013	22.5038	22.2354	18.4134	19.992	23.2148	22.4803	30	30	30	51.2	51.2	51.2	78.699	0	236.14	2374700000	228
tr|A0A0R4J0J8|A0A0R4J0J8_MOUSE Cytospin-A OS=Mus musculus OX=10090 GN=Specc1l PE=1 SV=1;sp|Q2KN98|CYTSA_MOUSE Cytospin-A OS=Mus musculus OX=10090 GN=Specc1l PE=1 SV=1	A0A0R4J0J8;Q2KN98	A0A0R4J0J8;Q2KN98	Cytospin-A	Specc1l	18.0172	17.7289	18.7117	17.4831	17.9278	17.286	16.1389	16.6102	18.1961	16.6659	4	4	4	4.1	4.1	4.1	126.55	0.0040455	2.3993	112360000	10
tr|A0A0R4J0K1|A0A0R4J0K1_MOUSE Selenoprotein F OS=Mus musculus OX=10090 GN=Selenof PE=1 SV=1;sp|Q9ERR7|SEP15_MOUSE Selenoprotein F OS=Mus musculus OX=10090 GN=Selenof PE=1 SV=3	A0A0R4J0K1;Q9ERR7;A0A1C7ZMY4;A0A0G2JEF3	A0A0R4J0K1;Q9ERR7	15 kDa selenoprotein	2015-09-01	24.2801	24.2298	23.6699	23.0274	24.5771	24.0827	25.2707	26.1845	24.3954	23.8954	9	9	9	57.4	57.4	57.4	1900-01-17 17:32:38	0	261.47	2332400000	180
tr|Z4YL78|Z4YL78_MOUSE Cytoskeleton-associated protein 5 OS=Mus musculus OX=10090 GN=Ckap5 PE=1 SV=1;tr|A0A0R4J0K2|A0A0R4J0K2_MOUSE Cytoskeleton-associated protein 5 OS=Mus musculus OX=10090 GN=Ckap5 PE=1 SV=1;tr|K3W4R5|K3W4R5_MOUSE Cytoskeleton-associated	Z4YL78;A0A0R4J0K2;K3W4R5;A2AGT5-2;A2AGT5-3;A2AGT5	Z4YL78;A0A0R4J0K2;K3W4R5;A2AGT5-2;A2AGT5-3;A2AGT5	Cytoskeleton-associated protein 5	Ckap5	23.0693	22.9315	24.2971	23.911	21.4238	21.5756	22.504	22.9361	21.7242	21.2171	84	84	84	50.2	50.2	50.2	218.71	0	323.31	8137300000	1117
sp|Q9CRG1|TM7S3_MOUSE Transmembrane 7 superfamily member 3 OS=Mus musculus OX=10090 GN=Tm7sf3 PE=2 SV=2;tr|A0A0R4J0K4|A0A0R4J0K4_MOUSE Transmembrane 7 superfamily member 3 OS=Mus musculus OX=10090 GN=Tm7sf3 PE=1 SV=1	Q9CRG1;A0A0R4J0K4;D6RI14	Q9CRG1;A0A0R4J0K4	Transmembrane 7 superfamily member 3	Tm7sf3	20.3884	18.9141	18.0127	18.8664	21.5732	21.4855	21.9828	22.2927	20.1373	19.8394	7	7	7	14.2	14.2	14.2	63.25	0	10.752	440860000	28
tr|E9Q9E8|E9Q9E8_MOUSE SLAM family member 5 OS=Mus musculus OX=10090 GN=Cd84 PE=1 SV=1;tr|A0A0R4J0K5|A0A0R4J0K5_MOUSE SLAM family member 5 OS=Mus musculus OX=10090 GN=Cd84 PE=1 SV=1;sp|Q18PI6-3|SLAF5_MOUSE Isoform 3 of SLAM family member 5 OS=Mus musculus	E9Q9E8;A0A0R4J0K5;Q18PI6-3;Q18PI6;A0A0R4J1S4;Q18PI6-2	E9Q9E8;A0A0R4J0K5;Q18PI6-3;Q18PI6;A0A0R4J1S4;Q18PI6-2	SLAM family member 5	Cd84	17.458	NaN	20.3178	17.9872	NaN	NaN	17.4733	18.2121	16.3525	17.5525	2	2	2	6.7	6.7	6.7	37.273	0.0087869	1.8155	45150000	4
sp|Q7TMV1|RN139_MOUSE E3 ubiquitin-protein ligase RNF139 OS=Mus musculus OX=10090 GN=Rnf139 PE=1 SV=1;tr|A0A0R4J0K8|A0A0R4J0K8_MOUSE E3 ubiquitin-protein ligase RNF139 OS=Mus musculus OX=10090 GN=Rnf139 PE=1 SV=1	Q7TMV1;A0A0R4J0K8;A0A2I3BRG9	Q7TMV1;A0A0R4J0K8	E3 ubiquitin-protein ligase RNF139	Rnf139	18.1219	17.6796	16.9356	16.5277	16.5741	NaN	18.7041	19.5126	19.3611	18.9153	4	4	4	7.6	7.6	7.6	76.184	0.00015138	9.2111	75730000	8
tr|A0A0R4J0L1|A0A0R4J0L1_MOUSE Beta-galactosidase OS=Mus musculus OX=10090 GN=Glb1l2 PE=1 SV=1;sp|Q3UPY5-2|GLBL2_MOUSE Isoform 2 of Beta-galactosidase-1-like protein 2 OS=Mus musculus OX=10090 GN=Glb1l2;tr|E0CYE1|E0CYE1_MOUSE Beta-galactosidase OS=Mus musc	A0A0R4J0L1;Q3UPY5-2;E0CYE1;Q3UPY5;Q8BZW3;E0CY86;E0CYW9	A0A0R4J0L1;Q3UPY5-2;E0CYE1;Q3UPY5;Q8BZW3;E0CY86	Beta-galactosidase-1-like protein 2;Beta-galactosidase	Glb1l2	17.6315	16.6687	18.7587	18.0534	18.6896	18.8289	19.861	20.6758	19.4135	19.0073	9	9	9	22.1	22.1	22.1	73.962	0	35.906	167150000	27
tr|A0A0R4J0L5|A0A0R4J0L5_MOUSE Conserved oligomeric Golgi complex subunit 6 OS=Mus musculus OX=10090 GN=Cog6 PE=1 SV=1;tr|Q8BRB0|Q8BRB0_MOUSE Conserved oligomeric Golgi complex subunit 6 OS=Mus musculus OX=10090 GN=Cog6 PE=1 SV=1;sp|Q8R3I3|COG6_MOUSE Conse	A0A0R4J0L5;Q8BRB0;Q8R3I3;A0A0A6YWW6	A0A0R4J0L5;Q8BRB0;Q8R3I3	Conserved oligomeric Golgi complex subunit 6	Cog6	21.108	21.2875	19.8222	19.2085	22.769	22.9123	21.1079	21.4612	23.9644	23.3713	25	25	25	50.1	50.1	50.1	73.012	0	184.62	1881600000	211
sp|Q8BJZ4|RT35_MOUSE 28S ribosomal protein S35, mitochondrial OS=Mus musculus OX=10090 GN=Mrps35 PE=1 SV=2;tr|A0A0R4J0L6|A0A0R4J0L6_MOUSE 28S ribosomal protein S35, mitochondrial OS=Mus musculus OX=10090 GN=Mrps35 PE=1 SV=1	Q8BJZ4;A0A0R4J0L6;A0A0N4SV23	Q8BJZ4;A0A0R4J0L6	28S ribosomal protein S35, mitochondrial	Mrps35	20.8332	20.2793	21.9964	21.6806	19.8704	19.7709	23.7732	24.6185	18.377	18.367	14	14	14	52.2	52.2	52.2	35.975	0	310.83	1012900000	77
tr|A0A0R4J0M1|A0A0R4J0M1_MOUSE Tubulin-specific chaperone C OS=Mus musculus OX=10090 GN=Tbcc PE=1 SV=1;sp|Q8VCN9|TBCC_MOUSE Tubulin-specific chaperone C OS=Mus musculus OX=10090 GN=Tbcc PE=1 SV=1	A0A0R4J0M1;Q8VCN9	A0A0R4J0M1;Q8VCN9	Tubulin-specific chaperone C	Tbcc	21.4811	20.6224	18.8634	18.9597	22.302	22.0524	19.6263	20.6833	23.5706	22.6553	13	13	13	52.2	52.2	52.2	38.094	0	152.48	768710000	115
tr|A0A0R4J0M9|A0A0R4J0M9_MOUSE Deubiquitinating protein VCIP135 OS=Mus musculus OX=10090 GN=Vcpip1 PE=1 SV=1;sp|Q8CDG3|VCIP1_MOUSE Deubiquitinating protein VCIP135 OS=Mus musculus OX=10090 GN=Vcpip1 PE=1 SV=1;sp|Q8CDG3-2|VCIP1_MOUSE Isoform 2 of Deubiquiti	A0A0R4J0M9;Q8CDG3;Q8CDG3-2	A0A0R4J0M9;Q8CDG3;Q8CDG3-2	Deubiquitinating protein VCIP135	Vcpip1	20.4185	19.7753	18.0663	17.6562	21.5193	21.2659	17.4523	18.2781	22.6858	21.976	28	28	28	31.1	31.1	31.1	134.44	0	138.71	1357700000	149
tr|A0A0R4J0N0|A0A0R4J0N0_MOUSE Sushi, nidogen and EGF-like domain-containing protein 1 OS=Mus musculus OX=10090 GN=Sned1 PE=1 SV=1;sp|Q70E20|SNED1_MOUSE Sushi, nidogen and EGF-like domain-containing protein 1 OS=Mus musculus OX=10090 GN=Sned1 PE=2 SV=2;sp|	A0A0R4J0N0;Q70E20;Q70E20-2;F6V5H4;REV__P23188	A0A0R4J0N0;Q70E20;Q70E20-2;F6V5H4	Sushi, nidogen and EGF-like domain-containing protein 1	Sned1	20.3721	19.84	20.6243	20.1373	20.7244	20.6089	20.4424	20.4055	20.9235	20.2074	17	17	17	16.3	16.3	16.3	151.57	0	207.29	720510000	194
sp|P46718|PDCD2_MOUSE Programmed cell death protein 2 OS=Mus musculus OX=10090 GN=Pdcd2 PE=2 SV=2;tr|A0A0R4J0N5|A0A0R4J0N5_MOUSE Programmed cell death protein 2 OS=Mus musculus OX=10090 GN=Pdcd2 PE=4 SV=1;tr|A2T4N6|A2T4N6_MOUSE Programmed cell death 2 alte	P46718;A0A0R4J0N5;A2T4N6	P46718;A0A0R4J0N5;A2T4N6	Programmed cell death protein 2	Pdcd2	16.8981	16.7926	16.4348	16.9235	19.0484	18.2007	17.9841	19.0911	18.8374	18.6544	2	2	2	9.6	9.6	9.6	38.341	0.0016916	3.0013	56825000	8
tr|A0A0R4J0P1|A0A0R4J0P1_MOUSE Isobutyryl-CoA dehydrogenase, mitochondrial OS=Mus musculus OX=10090 GN=Acad8 PE=1 SV=1;sp|Q9D7B6|ACAD8_MOUSE Isobutyryl-CoA dehydrogenase, mitochondrial OS=Mus musculus OX=10090 GN=Acad8 PE=1 SV=2;tr|D3YTT4|D3YTT4_MOUSE Isob	A0A0R4J0P1;Q9D7B6;D3YTT4;A0A1L1SUG2	A0A0R4J0P1;Q9D7B6;D3YTT4	Isobutyryl-CoA dehydrogenase, mitochondrial	Acad8	23.6113	22.9525	24.2136	23.6107	23.5711	23.423	25.5763	26.2737	23.4753	22.9766	24	24	24	63.7	63.7	63.7	45.091	0	323.31	5699500000	358
sp|Q8VDG3|PARN_MOUSE Poly(A)-specific ribonuclease PARN OS=Mus musculus OX=10090 GN=Parn PE=1 SV=1;tr|A0A0R4J0P6|A0A0R4J0P6_MOUSE Poly(A)-specific ribonuclease PARN OS=Mus musculus OX=10090 GN=Parn PE=1 SV=1	Q8VDG3;A0A0R4J0P6;A0A2R8VKA3	Q8VDG3;A0A0R4J0P6	Poly(A)-specific ribonuclease PARN	Parn	22.4978	21.419	20.7124	20.1803	22.5724	22.5467	22.6687	19.5492	23.8825	23.1003	18	18	18	30.9	30.9	30.9	71.558	0	61.485	1620800000	131
tr|A0A0R4J0P7|A0A0R4J0P7_MOUSE Solute carrier family 22 member 18 OS=Mus musculus OX=10090 GN=Slc22a18 PE=1 SV=1;sp|Q78KK3|S22AI_MOUSE Solute carrier family 22 member 18 OS=Mus musculus OX=10090 GN=Slc22a18 PE=1 SV=2	A0A0R4J0P7;Q78KK3	A0A0R4J0P7;Q78KK3	Solute carrier family 22 member 18	Slc22a18	17.8332	17.7513	19.1493	18.5096	17.5453	17.8051	19.971	21.2116	NaN	NaN	2	2	2	5.9	5.9	5.9	43.375	0.0018135	2.9167	63424000	13
tr|F6R4N2|F6R4N2_MOUSE Inositol polyphosphate-4-phosphatase type I A OS=Mus musculus OX=10090 GN=Inpp4a PE=1 SV=1;tr|A0A0R4J0Q2|A0A0R4J0Q2_MOUSE Inositol polyphosphate-4-phosphatase type I A OS=Mus musculus OX=10090 GN=Inpp4a PE=1 SV=1;tr|E9QAD0|E9QAD0_MOU	F6R4N2;A0A0R4J0Q2;E9QAD0;Q3UEQ1;E9Q9A0;F6V2U0;D3YUD3;D3YUL8;D3Z230;Q9EPW0-2;Q9EPW0;A0A0A6YXS5	F6R4N2;A0A0R4J0Q2;E9QAD0;Q3UEQ1;E9Q9A0;F6V2U0;D3YUD3;D3YUL8;D3Z230;Q9EPW0-2;Q9EPW0;A0A0A6YXS5	Type I inositol 3,4-bisphosphate 4-phosphatase	Inpp4a	16.8504	17.7717	18.2305	16.6885	18.0026	16.9536	17.0537	17.1648	18.2941	17.243	4	4	4	8	8	8	76.493	0.0018158	2.9454	64741000	28
tr|D3Z0L1|D3Z0L1_MOUSE Proton-coupled amino acid transporter 4 OS=Mus musculus OX=10090 GN=Slc36a4 PE=1 SV=1;tr|A0A0R4J0Q3|A0A0R4J0Q3_MOUSE Proton-coupled amino acid transporter 4 OS=Mus musculus OX=10090 GN=Slc36a4 PE=4 SV=1;sp|Q8CH36|S36A4_MOUSE Proton-c	D3Z0L1;A0A0R4J0Q3;Q8CH36	D3Z0L1;A0A0R4J0Q3;Q8CH36	Proton-coupled amino acid transporter 4	Slc36a4	17.3774	17.0742	15.8732	15.5094	17.9436	17.5324	19.1165	19.4325	16.5883	16.5835	1	1	1	3.7	3.7	3.7	45.26	0.0073774	1.9073	41927000	17
tr|A0A0R4J0Q4|A0A0R4J0Q4_MOUSE Lysyl oxidase homolog 1 OS=Mus musculus OX=10090 GN=Loxl1 PE=4 SV=1;sp|P97873|LOXL1_MOUSE Lysyl oxidase homolog 1 OS=Mus musculus OX=10090 GN=Loxl1 PE=2 SV=3	A0A0R4J0Q4;P97873	A0A0R4J0Q4;P97873	Lysyl oxidase homolog 1	Loxl1	NaN	17.3596	19.1599	18.409	15.6416	15.9294	17.4036	18.5979	19.3746	NaN	6	6	6	14.2	14.2	14.2	66.495	0.00014152	5.6345	73960000	23
tr|A0A0R4J0Q6|A0A0R4J0Q6_MOUSE E3 ubiquitin-protein ligase TRIM56 OS=Mus musculus OX=10090 GN=Trim56 PE=1 SV=1;sp|Q80VI1|TRI56_MOUSE E3 ubiquitin-protein ligase TRIM56 OS=Mus musculus OX=10090 GN=Trim56 PE=1 SV=1	A0A0R4J0Q6;Q80VI1;D3YVX5	A0A0R4J0Q6;Q80VI1	E3 ubiquitin-protein ligase TRIM56	Trim56	20.9316	20.3318	21.9047	21.4351	20.6201	20.3978	21.8251	21.8136	21.1885	20.2543	21	21	21	38.8	38.8	38.8	79.528	0	96.625	1012900000	154
tr|A0A0R4J0Q9|A0A0R4J0Q9_MOUSE Conserved oligomeric Golgi complex subunit 7 OS=Mus musculus OX=10090 GN=Cog7 PE=1 SV=1;sp|Q3UM29|COG7_MOUSE Conserved oligomeric Golgi complex subunit 7 OS=Mus musculus OX=10090 GN=Cog7 PE=1 SV=1;tr|Q3TR20|Q3TR20_MOUSE Conse	A0A0R4J0Q9;Q3UM29;Q3TR20	A0A0R4J0Q9;Q3UM29;Q3TR20	Conserved oligomeric Golgi complex subunit 7	Cog7	23.3758	23.1644	20.8081	20.6241	24.0025	23.7436	22.3038	22.1271	24.9101	24.3863	43	43	43	73.5	73.5	73.5	86.074	0	323.31	4712100000	384
sp|O70404|VAMP8_MOUSE Vesicle-associated membrane protein 8 OS=Mus musculus OX=10090 GN=Vamp8 PE=1 SV=1;tr|A0A0R4J0R1|A0A0R4J0R1_MOUSE Vesicle-associated membrane protein 8 OS=Mus musculus OX=10090 GN=Vamp8 PE=1 SV=1;tr|A0A0U1RPE8|A0A0U1RPE8_MOUSE Vesicle-	O70404;A0A0R4J0R1;A0A0U1RPE8	O70404;A0A0R4J0R1;A0A0U1RPE8	Vesicle-associated membrane protein 8	Vamp8	24.477	23.958	24.2776	23.965	25.2547	25.0984	26.5923	27.5222	24.4781	23.7893	6	6	6	52.5	52.5	52.5	11.451	0	179.83	2904600000	123
tr|A0A0R4J0R3|A0A0R4J0R3_MOUSE Interferon-stimulated 20 kDa exonuclease-like 2 OS=Mus musculus OX=10090 GN=Isg20l2 PE=1 SV=1;sp|Q3U1G5|I20L2_MOUSE Interferon-stimulated 20 kDa exonuclease-like 2 OS=Mus musculus OX=10090 GN=Isg20l2 PE=1 SV=2	A0A0R4J0R3;Q3U1G5	A0A0R4J0R3;Q3U1G5	Interferon-stimulated 20 kDa exonuclease-like 2	Isg20l2	18.1191	17.7664	18.0029	20.848	NaN	NaN	NaN	18.4778	NaN	NaN	5	5	5	19.6	19.6	19.6	40.991	0.0023056	2.6434	51388000	5
tr|A0A0R4J0R4|A0A0R4J0R4_MOUSE N-acetylaspartate synthetase OS=Mus musculus OX=10090 GN=Nat8l PE=1 SV=1;sp|Q3UGX3|NAT8L_MOUSE N-acetylaspartate synthetase OS=Mus musculus OX=10090 GN=Nat8l PE=1 SV=1	A0A0R4J0R4;Q3UGX3	A0A0R4J0R4;Q3UGX3	N-acetylaspartate synthetase	Nat8l	22.078	21.8754	22.9448	22.4324	17.6825	18.3188	18.1987	20.8762	17.0113	NaN	3	3	3	12.7	12.7	12.7	32.747	0	13.088	323740000	9
tr|A0A0R4J0S2|A0A0R4J0S2_MOUSE Insulin-like growth factor-binding protein complex acid labile subunit OS=Mus musculus OX=10090 GN=Igfals PE=1 SV=1;sp|P70389|ALS_MOUSE Insulin-like growth factor-binding protein complex acid labile subunit OS=Mus musculus OX	A0A0R4J0S2;P70389	A0A0R4J0S2;P70389	Insulin-like growth factor-binding protein complex acid labile subunit	Igfals	17.3405	17.6852	16.3758	16.2861	17.8454	18.0417	16.386	17.4464	17.8513	17.2404	4	4	4	10.3	10.3	10.3	66.989	0.0045403	2.3496	39159000	10
sp|Q924D0|RT4I1_MOUSE Reticulon-4-interacting protein 1, mitochondrial OS=Mus musculus OX=10090 GN=Rtn4ip1 PE=1 SV=2;tr|A0A0R4J0S3|A0A0R4J0S3_MOUSE Reticulon-4-interacting protein 1, mitochondrial OS=Mus musculus OX=10090 GN=Rtn4ip1 PE=1 SV=1	Q924D0;A0A0R4J0S3;D3Z792	Q924D0;A0A0R4J0S3	Reticulon-4-interacting protein 1, mitochondrial	Rtn4ip1	20.8407	20.014	21.6139	20.535	20.1712	20.2135	22.7263	23.7263	18.5474	18.4554	12	12	12	39.9	39.9	39.9	43.371	0	77.514	695670000	110
tr|A0A0R4J0S4|A0A0R4J0S4_MOUSE Lethal(2) giant larvae protein homolog 1 OS=Mus musculus OX=10090 GN=Llgl1 PE=1 SV=1;sp|Q80Y17|L2GL1_MOUSE Lethal(2) giant larvae protein homolog 1 OS=Mus musculus OX=10090 GN=Llgl1 PE=1 SV=1	A0A0R4J0S4;Q80Y17	A0A0R4J0S4;Q80Y17	Lethal(2) giant larvae protein homolog 1	Llgl1	22.7668	22.6481	21.9756	21.2813	23.3749	23.1448	20.9956	21.7143	24.1525	23.4343	29	29	29	44.7	44.7	44.7	115.56	0	209.68	3118000000	380
tr|A0A1L1SVG0|A0A1L1SVG0_MOUSE Uveal autoantigen with coiled-coil domains and ankyrin repeats OS=Mus musculus OX=10090 GN=Uaca PE=1 SV=1;tr|A0A0R4J0S7|A0A0R4J0S7_MOUSE Uveal autoantigen with coiled-coil domains and ankyrin repeats OS=Mus musculus OX=10090	A0A1L1SVG0;A0A0R4J0S7;Q8CGB3;Q8CGB3-3;A0A1L1STY4;Q8CGB3-2	A0A1L1SVG0;A0A0R4J0S7;Q8CGB3;Q8CGB3-3;A0A1L1STY4;Q8CGB3-2	Uveal autoantigen with coiled-coil domains and ankyrin repeats	Uaca	23.3392	23.1835	23.8033	23.5117	23.5249	23.388	24.2133	24.5657	22.4715	21.594	67	67	67	49.3	49.3	49.3	160.8	0	214.94	9844100000	899
tr|A0A0R4J0T0|A0A0R4J0T0_MOUSE Iron-sulfur cluster co-chaperone protein HscB OS=Mus musculus OX=10090 GN=Hscb PE=1 SV=1;sp|Q8K3A0|HSC20_MOUSE Iron-sulfur cluster co-chaperone protein HscB OS=Mus musculus OX=10090 GN=Hscb PE=1 SV=2	A0A0R4J0T0;Q8K3A0;F6UL52;F6WN43	A0A0R4J0T0;Q8K3A0	Iron-sulfur cluster co-chaperone protein HscB, mitochondrial	Hscb	19.7849	19.3644	19.5361	18.9313	21.057	20.0503	22.1626	22.9301	19.2327	18.2343	10	10	10	51.3	51.3	51.3	26.673	0	33.671	315460000	31
tr|A0A0R4J0T4|A0A0R4J0T4_MOUSE Inhibitor of nuclear factor kappa-B kinase subunit beta OS=Mus musculus OX=10090 GN=Ikbkb PE=1 SV=1;tr|Q5D0E0|Q5D0E0_MOUSE Ikbkb protein OS=Mus musculus OX=10090 GN=Ikbkb PE=1 SV=1;sp|O88351|IKKB_MOUSE Inhibitor of nuclear fa	A0A0R4J0T4;Q5D0E0;O88351;Q3U141;F6ULQ4;F6XPL0	A0A0R4J0T4;Q5D0E0;O88351	Inhibitor of nuclear factor kappa-B kinase subunit beta	Ikbkb	21.5634	21.102	20.6885	20.391	22.1257	21.9648	19.8507	20.3578	22.5594	22.2295	27	27	26	38.6	38.6	37.5	84.387	0	92.075	1340800000	155
tr|A0A0R4J0T5|A0A0R4J0T5_MOUSE CUGBP Elav-like family member 1 OS=Mus musculus OX=10090 GN=Celf1 PE=1 SV=1;sp|P28659-2|CELF1_MOUSE Isoform 2 of CUGBP Elav-like family member 1 OS=Mus musculus OX=10090 GN=Celf1;sp|P28659-3|CELF1_MOUSE Isoform 3 of CUGBP Ela	A0A0R4J0T5;P28659-2;P28659-3;P28659;P28659-4;Q9Z0H4-3	A0A0R4J0T5;P28659-2;P28659-3;P28659;P28659-4	CUGBP Elav-like family member 1	Celf1	23.322	22.9755	25.0145	24.6747	22.7915	22.6398	23.1474	23.5678	23.4798	22.9233	12	12	9	27.1	27.1	21.4	52.178	0	38.579	2153300000	214
tr|A0A0R4J0T8|A0A0R4J0T8_MOUSE ADP-ribosylation factor GTPase-activating protein 3 OS=Mus musculus OX=10090 GN=Arfgap3 PE=1 SV=1;sp|Q9D8S3|ARFG3_MOUSE ADP-ribosylation factor GTPase-activating protein 3 OS=Mus musculus OX=10090 GN=Arfgap3 PE=1 SV=2	A0A0R4J0T8;Q9D8S3	A0A0R4J0T8;Q9D8S3	ADP-ribosylation factor GTPase-activating protein 3	Arfgap3	21.3302	20.3811	20.9836	20.3803	22.26	22.3406	19.1722	20.4131	22.8949	22.3113	8	8	7	19.1	19.1	17.2	57.542	0	323.31	950180000	81
tr|A0A0R4J0U2|A0A0R4J0U2_MOUSE Serine/threonine-protein phosphatase 4 regulatory subunit 2 OS=Mus musculus OX=10090 GN=Ppp4r2 PE=1 SV=1;sp|Q0VGB7|PP4R2_MOUSE Serine/threonine-protein phosphatase 4 regulatory subunit 2 OS=Mus musculus OX=10090 GN=Ppp4r2 PE=	A0A0R4J0U2;Q0VGB7;A0A0N4SV05;A0A0N4SVH3	A0A0R4J0U2;Q0VGB7;A0A0N4SV05	Serine/threonine-protein phosphatase 4 regulatory subunit 2	Ppp4r2	21.4161	20.9698	18.3762	14.6467	22.647	22.303	17.5579	18.6002	23.4321	23.3106	11	11	11	33.1	33.1	33.1	46.448	0	74.342	824720000	86
tr|A0A0R4J0U7|A0A0R4J0U7_MOUSE COMM domain-containing protein 5 OS=Mus musculus OX=10090 GN=Commd5 PE=1 SV=1;sp|Q8R395|COMD5_MOUSE COMM domain-containing protein 5 OS=Mus musculus OX=10090 GN=Commd5 PE=1 SV=1	A0A0R4J0U7;Q8R395	A0A0R4J0U7;Q8R395	COMM domain-containing protein 5	Commd5	22.142	21.1783	21.283	20.542	23.0864	23.3042	23.3407	24.0296	23.3355	22.6261	8	8	8	50.4	50.4	50.4	24.467	0	178.41	1052100000	75
tr|A0A0R4J0U8|A0A0R4J0U8_MOUSE TRMT1-like protein OS=Mus musculus OX=10090 GN=Trmt1l PE=1 SV=1;sp|A2RSY6|TRM1L_MOUSE TRMT1-like protein OS=Mus musculus OX=10090 GN=Trmt1l PE=1 SV=1;sp|A2RSY6-2|TRM1L_MOUSE Isoform 2 of TRMT1-like protein OS=Mus musculus OX=	A0A0R4J0U8;A2RSY6;A2RSY6-2;A0A087WQ23;A2RSY6-3	A0A0R4J0U8;A2RSY6;A2RSY6-2	TRMT1-like protein	Trmt1l	19.0524	18.9412	19.4981	18.7033	19.4906	19.3837	18.5026	19.2527	20.3974	18.6752	13	13	13	28.6	28.6	28.6	80.919	0	64.535	257230000	67
tr|E9Q361|E9Q361_MOUSE Integrator complex subunit 10 OS=Mus musculus OX=10090 GN=Ints10 PE=1 SV=1;tr|E9Q360|E9Q360_MOUSE Integrator complex subunit 10 OS=Mus musculus OX=10090 GN=Ints10 PE=1 SV=1;tr|A0A0R4J0V1|A0A0R4J0V1_MOUSE Integrator complex subunit 10	E9Q361;E9Q360;A0A0R4J0V1;Q8K2A7	E9Q361;E9Q360;A0A0R4J0V1;Q8K2A7	Integrator complex subunit 10	Ints10	22.094	22.4761	22.7347	21.957	21.178	21.3198	21.6466	21.5168	22.1474	21.3231	21	21	21	48.3	48.3	48.3	76.129	0	182.45	1436600000	129
tr|A0A1Y7VLC3|A0A1Y7VLC3_MOUSE Junction-mediating and -regulatory protein OS=Mus musculus OX=10090 GN=Jmy PE=1 SV=1;tr|A0A0R4J0V4|A0A0R4J0V4_MOUSE Junction-mediating and -regulatory protein OS=Mus musculus OX=10090 GN=Jmy PE=1 SV=1;sp|Q9QXM1-2|JMY_MOUSE Is	A0A1Y7VLC3;A0A0R4J0V4;Q9QXM1-2;Q9QXM1-3;Q9QXM1	A0A1Y7VLC3;A0A0R4J0V4;Q9QXM1-2;Q9QXM1-3;Q9QXM1	Junction-mediating and -regulatory protein	Jmy	20.5358	21.3489	20.6213	19.4418	22.9181	23.0332	21.571	21.6109	23.3155	21.9263	4	4	4	13.2	13.2	13.2	49.613	0.00042111	5.2551	787820000	11
tr|A0A0R4J0V5|A0A0R4J0V5_MOUSE DNA-directed RNA polymerase subunit OS=Mus musculus OX=10090 GN=Polr2a PE=1 SV=1;sp|P08775|RPB1_MOUSE DNA-directed RNA polymerase II subunit RPB1 OS=Mus musculus OX=10090 GN=Polr2a PE=1 SV=3	A0A0R4J0V5;P08775	A0A0R4J0V5;P08775	DNA-directed RNA polymerase II subunit RPB1	Polr2a	23.9485	23.7975	23.3673	22.9867	23.6579	23.3342	21.2025	20.2076	24.0205	23.3568	88	88	88	59.2	59.2	59.2	213.48	0	323.31	10194000000	1546
tr|Q8K2J1|Q8K2J1_MOUSE Car12 protein OS=Mus musculus OX=10090 GN=Car12 PE=1 SV=1;tr|A0A0R4J0W4|A0A0R4J0W4_MOUSE Carbonic anhydrase 12 OS=Mus musculus OX=10090 GN=Car12 PE=1 SV=1;sp|Q8CI85|CAH12_MOUSE Carbonic anhydrase 12 OS=Mus musculus OX=10090 GN=Ca12 P	Q8K2J1;A0A0R4J0W4;Q8CI85;F6W0I8	Q8K2J1;A0A0R4J0W4;Q8CI85	Carbonic anhydrase 12	Car12;Ca12	24.1615	24.1551	25.1031	24.6426	25.4942	25.1811	26.7348	27.631	24.5456	24.0459	15	15	15	61	61	61	38.724	0	323.31	8741300000	202
tr|A0A0R4J0W6|A0A0R4J0W6_MOUSE Leucine-rich repeat-containing protein 40 OS=Mus musculus OX=10090 GN=Lrrc40 PE=1 SV=1;sp|Q9CRC8|LRC40_MOUSE Leucine-rich repeat-containing protein 40 OS=Mus musculus OX=10090 GN=Lrrc40 PE=1 SV=2	A0A0R4J0W6;Q9CRC8;F6RGS7;F6RDA7;D6RHB1	A0A0R4J0W6;Q9CRC8	Leucine-rich repeat-containing protein 40	Lrrc40	22.9946	22.4064	21.0059	20.283	23.342	22.9241	20.378	20.5014	23.3156	22.8527	18	18	18	40	40	40	68.048	0	81.955	2213300000	149
tr|A0A0R4J0X5|A0A0R4J0X5_MOUSE Alpha-1-antitrypsin 1-3 OS=Mus musculus OX=10090 GN=Serpina1c PE=1 SV=1;sp|Q00896|A1AT3_MOUSE Alpha-1-antitrypsin 1-3 OS=Mus musculus OX=10090 GN=Serpina1c PE=1 SV=2	A0A0R4J0X5;Q00896	A0A0R4J0X5;Q00896	Alpha-1-antitrypsin 1-3	Serpina1c	27.1637	27.0236	25.0715	24.8471	28.2756	27.8384	25.0401	25.7506	29.1602	28.4717	28	28	2	62.2	62.2	12.6	45.854	0	323.31	35644000000	1075
tr|A0A0R4J0X8|A0A0R4J0X8_MOUSE Rho guanine nucleotide exchange factor 7 OS=Mus musculus OX=10090 GN=Arhgef7 PE=1 SV=1;sp|Q9ES28-8|ARHG7_MOUSE Isoform H of Rho guanine nucleotide exchange factor 7 OS=Mus musculus OX=10090 GN=Arhgef7;tr|D3Z0V2|D3Z0V2_MOUSE R	A0A0R4J0X8;Q9ES28-8;D3Z0V2;Q9ES28-4;Q9ES28-7;Q9ES28-6;A0A1B0GRS3	A0A0R4J0X8;Q9ES28-8;D3Z0V2;Q9ES28-4;Q9ES28-7;Q9ES28-6	Rho guanine nucleotide exchange factor 7	Arhgef7	22.5381	22.3267	23.087	22.5054	23.1348	23.0123	21.578	22.3161	24.1818	23.3425	22	22	1	44.1	44.1	1.7	73.029	0	75.486	3112300000	338
tr|A0A0R4J0Z1|A0A0R4J0Z1_MOUSE Protein disulfide-isomerase A4 OS=Mus musculus OX=10090 GN=Pdia4 PE=1 SV=1;sp|P08003|PDIA4_MOUSE Protein disulfide-isomerase A4 OS=Mus musculus OX=10090 GN=Pdia4 PE=1 SV=3	A0A0R4J0Z1;P08003	A0A0R4J0Z1;P08003	Protein disulfide-isomerase A4	Pdia4	28.5107	28.4241	28.2958	27.8308	29.0811	28.9263	29.1694	29.2249	29.4527	29.11	81	81	81	73.3	73.3	73.3	72.369	0	323.31	172700000000	3483
tr|F6T0J8|F6T0J8_MOUSE Cytoplasmic polyadenylation element-binding protein 3 (Fragment) OS=Mus musculus OX=10090 GN=Cpeb3 PE=1 SV=1;tr|D3Z1R6|D3Z1R6_MOUSE Cytoplasmic polyadenylation element-binding protein 3 OS=Mus musculus OX=10090 GN=Cpeb3 PE=1 SV=1;tr|	F6T0J8;D3Z1R6;D3Z5R9;A0A0R4J102;Q7TN99-6;Q7TN99-4;Q7TN99-3;Q7TN99-2;Q7TN99;Q7TN99-5;D3YUJ4	F6T0J8;D3Z1R6;D3Z5R9;A0A0R4J102;Q7TN99-6;Q7TN99-4;Q7TN99-3;Q7TN99-2;Q7TN99;Q7TN99-5	Cytoplasmic polyadenylation element-binding protein 3	Cpeb3	NaN	NaN	NaN	16.4751	17.0354	16.068	NaN	17.6448	19.1748	18.5096	9	2	2	28.9	9.6	9.6	46.937	0.0064556	2.0668	30746000	3
tr|E9PX84|E9PX84_MOUSE Disabled homolog 2 OS=Mus musculus OX=10090 GN=Dab2 PE=1 SV=1;tr|Q3TRE6|Q3TRE6_MOUSE Disabled homolog 2 OS=Mus musculus OX=10090 GN=Dab2 PE=1 SV=1;tr|E9QL31|E9QL31_MOUSE Disabled homolog 2 OS=Mus musculus OX=10090 GN=Dab2 PE=1 SV=1;t	E9PX84;Q3TRE6;E9QL31;A0A0R4J104;P98078-3;P98078-2;P98078;Q9DCE6;E0CXT5;F6TQN9;E0CZ53;E0CYJ2	E9PX84;Q3TRE6;E9QL31;A0A0R4J104;P98078-3;P98078-2;P98078;Q9DCE6;E0CXT5;F6TQN9	Disabled homolog 2	Dab2	23.6257	23.1032	23.8166	23.431	24.508	24.453	24.1618	24.7684	25.3445	24.6312	10	10	10	21.6	21.6	21.6	56.503	0	126.64	4005200000	318
tr|A0A0R4J107|A0A0R4J107_MOUSE Acylamino-acid-releasing enzyme (Fragment) OS=Mus musculus OX=10090 GN=Apeh PE=1 SV=1;sp|Q8R146-2|APEH_MOUSE Isoform 2 of Acylamino-acid-releasing enzyme OS=Mus musculus OX=10090 GN=Apeh;sp|Q8R146|APEH_MOUSE Acylamino-acid-re	A0A0R4J107;Q8R146-2;Q8R146;A0A0A6YXV0	A0A0R4J107;Q8R146-2;Q8R146	Acylamino-acid-releasing enzyme	Apeh	25.1534	24.8973	21.5451	21.2536	25.9703	25.6268	23.3123	23.1775	27.0867	26.562	34	34	34	71.9	71.9	71.9	79.704	0	323.31	14049000000	794
tr|A0A0R4J111|A0A0R4J111_MOUSE Glutathione peroxidase OS=Mus musculus OX=10090 GN=Gpx2 PE=1 SV=1;sp|Q9JHC0|GPX2_MOUSE Glutathione peroxidase 2 OS=Mus musculus OX=10090 GN=Gpx2 PE=2 SV=3	A0A0R4J111;Q9JHC0	A0A0R4J111;Q9JHC0	Glutathione peroxidase 2	Gpx2	19.3099	19.3776	17.744	18.8027	22.2742	21.1272	17.066	20.0058	22.496	21.6451	10	10	10	58.9	58.9	58.9	21.929	0	24.22	237070000	34
tr|A0A0U1RPX7|A0A0U1RPX7_MOUSE Unconventional myosin-VIIa OS=Mus musculus OX=10090 GN=Myo7a PE=1 SV=1;tr|A0A0R4J113|A0A0R4J113_MOUSE Unconventional myosin-VIIa OS=Mus musculus OX=10090 GN=Myo7a PE=1 SV=1;tr|Q5MJ56|Q5MJ56_MOUSE Myosin VIIa isoform 2 OS=Mus	A0A0U1RPX7;A0A0R4J113;Q5MJ56;P97479-2;P97479;A0A0U1RPT3;D3YUT5;A0A571BEN3;A0A571BE72	A0A0U1RPX7;A0A0R4J113;Q5MJ56;P97479-2;P97479	Unconventional myosin-VIIa	Myo7a	19.7227	20.2486	19.9293	19.232	20.0453	19.9018	20.1999	20.2088	19.7893	19.8865	34	34	32	19.8	19.8	18.7	249.53	0	55.252	1098500000	202
sp|Q8BTT6|DIEXF_MOUSE Digestive organ expansion factor homolog OS=Mus musculus OX=10090 GN=Diexf PE=2 SV=2;tr|A0A0R4J114|A0A0R4J114_MOUSE UTP25 small subunit processome component OS=Mus musculus OX=10090 GN=Utp25 PE=4 SV=1;tr|A0A0A6YWS6|A0A0A6YWS6_MOUSE UT	Q8BTT6;A0A0R4J114;A0A0A6YWS6	Q8BTT6;A0A0R4J114;A0A0A6YWS6	Digestive organ expansion factor homolog	Diexf	17.3245	16.7966	18.7667	18.2331	17.7223	13.1582	16.2722	14.1628	19.405	18.4239	6	6	6	10.6	10.6	10.6	88.817	0.0010497	3.1811	91231000	12
tr|A0A0R4J115|A0A0R4J115_MOUSE Receptor for retinol uptake STRA6 OS=Mus musculus OX=10090 GN=Stra6 PE=1 SV=1;sp|O70491|STRA6_MOUSE Receptor for retinol uptake STRA6 OS=Mus musculus OX=10090 GN=Stra6 PE=1 SV=1	A0A0R4J115;O70491	A0A0R4J115;O70491	Stimulated by retinoic acid gene 6 protein	Stra6	16.9656	18.9948	19.8864	19.0274	18.2281	17.9223	19.9197	20.8785	16.6725	NaN	4	4	4	9.1	9.1	9.1	73.715	0.00068814	4.522	120400000	8
tr|G3UYZ1|G3UYZ1_MOUSE Immunoglobulin superfamily member 8 OS=Mus musculus OX=10090 GN=Igsf8 PE=1 SV=1;tr|A0A0R4J117|A0A0R4J117_MOUSE Immunoglobulin superfamily member 8 OS=Mus musculus OX=10090 GN=Igsf8 PE=1 SV=1;sp|Q8R366|IGSF8_MOUSE Immunoglobulin super	G3UYZ1;A0A0R4J117;Q8R366;D3Z4Q8	G3UYZ1;A0A0R4J117;Q8R366	Immunoglobulin superfamily member 8	Igsf8	20.6068	20.5579	21.2892	20.5531	21.8793	21.5585	22.4318	22.6912	22.2298	21.588	11	11	9	39.2	39.2	31.4	58.131	0	111.84	832530000	75
tr|A0A0R4J124|A0A0R4J124_MOUSE SRSF protein kinase 2 OS=Mus musculus OX=10090 GN=Srpk2 PE=1 SV=1;sp|O54781|SRPK2_MOUSE SRSF protein kinase 2 OS=Mus musculus OX=10090 GN=Srpk2 PE=1 SV=2	A0A0R4J124;O54781;A0A0G2JG74;Q6P5E1;A0A0G2JDY2	A0A0R4J124;O54781	SRSF protein kinase 2;SRSF protein kinase 2 N-terminal;SRSF protein kinase 2 C-terminal	Srpk2	21.3153	21.2287	21.9797	21.6132	22.1782	22.6456	22.3473	23.2787	23.3008	22.3297	15	15	13	29.8	29.8	26.7	76.884	0	66.773	1590200000	123
tr|A0A0R4J131|A0A0R4J131_MOUSE Biotinidase OS=Mus musculus OX=10090 GN=Btd PE=1 SV=1;sp|Q8CIF4|BTD_MOUSE Biotinidase OS=Mus musculus OX=10090 GN=Btd PE=1 SV=2	A0A0R4J131;Q8CIF4	A0A0R4J131;Q8CIF4	Biotinidase	Btd	22.2886	21.7198	20.2611	19.3513	23.2072	23.0883	22.6337	22.6722	24.3397	24.5157	15	15	15	44.4	44.4	44.4	59.278	0	256.71	1925300000	158
tr|A0A0R4J133|A0A0R4J133_MOUSE Sugar phosphate exchanger 3 OS=Mus musculus OX=10090 GN=Slc37a3 PE=4 SV=1;sp|Q3TIT8|SPX3_MOUSE Sugar phosphate exchanger 3 OS=Mus musculus OX=10090 GN=Slc37a3 PE=2 SV=1	A0A0R4J133;Q3TIT8	A0A0R4J133;Q3TIT8	Sugar phosphate exchanger 3	Slc37a3	20.035	20.3348	20.2939	19.2139	20.5841	20.5815	21.4504	22.5031	20.9333	19.6581	2	2	2	6.5	6.5	6.5	54.423	0.00067376	3.8702	171640000	7
tr|A2AQZ2|A2AQZ2_MOUSE Phytanoyl-CoA dioxygenase domain-containing protein 1 (Fragment) OS=Mus musculus OX=10090 GN=Phyhd1 PE=1 SV=1;tr|A0A0R4J137|A0A0R4J137_MOUSE Phytanoyl-CoA dioxygenase domain-containing protein 1 OS=Mus musculus OX=10090 GN=Phyhd1 PE=	A2AQZ2;A0A0R4J137;Q9DB26;A2AQZ7;A2AQZ5;A0A0A0MQG9;D6RIQ3;D6RI61	A2AQZ2;A0A0R4J137;Q9DB26;A2AQZ7;A2AQZ5;A0A0A0MQG9	Phytanoyl-CoA dioxygenase domain-containing protein 1	Phyhd1	21.6463	21.4301	17.0438	13.5311	22.8761	22.8547	21.129	21.1188	24.521	23.0536	9	9	9	48.2	48.2	48.2	27.915	0	323.31	647790000	54
tr|A0A0R4J138|A0A0R4J138_MOUSE Arylsulfatase B OS=Mus musculus OX=10090 GN=Arsb PE=1 SV=1;sp|P50429|ARSB_MOUSE Arylsulfatase B OS=Mus musculus OX=10090 GN=Arsb PE=1 SV=3	A0A0R4J138;P50429	A0A0R4J138;P50429	Arylsulfatase B	Arsb	23.5676	23.2741	22.5883	21.785	24.7441	24.6164	24.0823	24.7113	25.2883	24.2359	14	14	4	29.2	29.2	10.5	59.704	0	84.068	4807000000	215
tr|A0A0R4J139|A0A0R4J139_MOUSE Peptide-methionine (R)-S-oxide reductase OS=Mus musculus OX=10090 GN=Msrb3 PE=1 SV=1;sp|Q8BU85|MSRB3_MOUSE Methionine-R-sulfoxide reductase B3, mitochondrial OS=Mus musculus OX=10090 GN=Msrb3 PE=1 SV=2	A0A0R4J139;Q8BU85;D3YUC9	A0A0R4J139;Q8BU85	Methionine-R-sulfoxide reductase B3, mitochondrial	Msrb3	21.4597	20.4561	18.6421	16.5741	22.5386	22.2576	18.3739	19.2018	22.7687	22.3159	7	7	7	48.9	48.9	48.9	20.224	0	25.301	292460000	40
tr|A0A0R4J140|A0A0R4J140_MOUSE Clustered mitochondria protein homolog OS=Mus musculus OX=10090 GN=Cluh PE=1 SV=1;sp|Q5SW19|CLU_MOUSE Clustered mitochondria protein homolog OS=Mus musculus OX=10090 GN=Cluh PE=1 SV=2;tr|Z4YLI8|Z4YLI8_MOUSE Clustered mitochon	A0A0R4J140;Q5SW19;Z4YLI8;Q5SW19-3;Q5SW19-2	A0A0R4J140;Q5SW19;Z4YLI8;Q5SW19-3;Q5SW19-2	Clustered mitochondria protein homolog	Cluh	22.3028	22.1515	19.7759	19.3131	23.9945	23.814	21.2277	20.984	24.6169	23.9833	62	62	62	59.1	59.1	59.1	151.83	0	323.31	6457400000	709
tr|H3BL61|H3BL61_MOUSE Polycomb group RING finger protein 1 OS=Mus musculus OX=10090 GN=Pcgf1 PE=1 SV=1;tr|H3BK85|H3BK85_MOUSE Polycomb group RING finger protein 1 OS=Mus musculus OX=10090 GN=Pcgf1 PE=1 SV=1;tr|A0A0R4J141|A0A0R4J141_MOUSE Polycomb group RI	H3BL61;H3BK85;A0A0R4J141;Q8R023;H3BK63	H3BL61;H3BK85;A0A0R4J141;Q8R023	Polycomb group RING finger protein 1	Pcgf1	24.9495	NaN	21.5474	21.0611	NaN	NaN	NaN	16.9618	NaN	NaN	3	3	3	41.5	41.5	41.5	12.285	0.00066649	3.5673	188900000	6
tr|A0A0R4J150|A0A0R4J150_MOUSE Oxysterol-binding protein OS=Mus musculus OX=10090 GN=Osbpl8 PE=1 SV=1;sp|B9EJ86|OSBL8_MOUSE Oxysterol-binding protein-related protein 8 OS=Mus musculus OX=10090 GN=Osbpl8 PE=1 SV=1;tr|A0A5F8MPC5|A0A5F8MPC5_MOUSE Oxysterol-bi	A0A0R4J150;B9EJ86;A0A5F8MPC5;D3YWU9	A0A0R4J150;B9EJ86;A0A5F8MPC5	Oxysterol-binding protein	Osbpl8	22.0229	21.6843	22.0531	21.4026	21.728	21.6468	22.6818	23.317	21.5497	20.6172	20	20	18	30.8	30.8	27.7	96.98	0	136.6	2125000000	320
tr|A0A0R4J159|A0A0R4J159_MOUSE Methyl-CpG-binding domain protein 1 OS=Mus musculus OX=10090 GN=Mbd1 PE=1 SV=1;tr|A0A5F8MPN9|A0A5F8MPN9_MOUSE Methyl-CpG-binding domain protein 1 OS=Mus musculus OX=10090 GN=Mbd1 PE=1 SV=1;tr|A0A286YDI1|A0A286YDI1_MOUSE Methy	A0A0R4J159;A0A5F8MPN9;A0A286YDI1;Q9Z2E2-5;Q9Z2E2-3;Q9Z2E2-4;Q9Z2E2-2;Q9Z2E2	A0A0R4J159;A0A5F8MPN9;A0A286YDI1;Q9Z2E2-5;Q9Z2E2-3;Q9Z2E2-4;Q9Z2E2-2;Q9Z2E2	Methyl-CpG-binding domain protein 1	Mbd1	17.682	17.0619	19.4009	18.1262	NaN	NaN	NaN	NaN	NaN	NaN	2	2	2	4.4	4.4	4.4	64.182	0.00014405	6.5233	30486000	20
tr|D3YZU8|D3YZU8_MOUSE E3 ubiquitin-protein ligase RBBP6 (Fragment) OS=Mus musculus OX=10090 GN=Rbbp6 PE=1 SV=8;tr|A0A0R4J165|A0A0R4J165_MOUSE E3 ubiquitin-protein ligase RBBP6 OS=Mus musculus OX=10090 GN=Rbbp6 PE=4 SV=1;tr|A0A338P6W1|A0A338P6W1_MOUSE E3 u	D3YZU8;A0A0R4J165;A0A338P6W1;P97868-3;P97868-2;P97868	D3YZU8;A0A0R4J165;A0A338P6W1;P97868-3;P97868-2;P97868	E3 ubiquitin-protein ligase RBBP6	Rbbp6	NaN	18.6834	NaN	NaN	19.8679	19.7258	NaN	NaN	21.2476	20.7921	2	2	2	32.9	32.9	32.9	8.8751	0	23.953	32752000	6
tr|A0A0R4J170|A0A0R4J170_MOUSE Transcription activator BRG1 OS=Mus musculus OX=10090 GN=Smarca4 PE=1 SV=1;sp|Q3TKT4|SMCA4_MOUSE Transcription activator BRG1 OS=Mus musculus OX=10090 GN=Smarca4 PE=1 SV=1;sp|Q3TKT4-2|SMCA4_MOUSE Isoform 2 of Transcription ac	A0A0R4J170;Q3TKT4;Q3TKT4-2	A0A0R4J170;Q3TKT4;Q3TKT4-2	Transcription activator BRG1	Smarca4	24.6351	24.5337	25.5958	25.1394	22.2671	21.9608	21.5116	21.4426	23.16	22.4543	64	64	8	44	44	5.9	181.85	0	323.31	10254000000	1013
sp|Q9QZH6|ECSIT_MOUSE Evolutionarily conserved signaling intermediate in Toll pathway, mitochondrial OS=Mus musculus OX=10090 GN=Ecsit PE=1 SV=2;tr|A0A0R4J174|A0A0R4J174_MOUSE Evolutionarily conserved-signaling intermediate in Toll pathway, mitochondrial O	Q9QZH6;A0A0R4J174;J3KMM6	Q9QZH6;A0A0R4J174;J3KMM6	Evolutionarily conserved signaling intermediate in Toll pathway, mitochondrial	Ecsit	20.4508	19.6654	21.51	21.843	19.4889	19.5528	23.1353	24.0341	21.0521	21.0914	19	19	19	61.4	61.4	61.4	49.798	0	323.31	1074300000	79
tr|A0A0R4J177|A0A0R4J177_MOUSE Cyclin-D1-binding protein 1 OS=Mus musculus OX=10090 GN=Ccndbp1 PE=1 SV=1;sp|Q3TVC7|CCDB1_MOUSE Cyclin-D1-binding protein 1 OS=Mus musculus OX=10090 GN=Ccndbp1 PE=1 SV=1;sp|Q3TVC7-3|CCDB1_MOUSE Isoform 3 of Cyclin-D1-binding	A0A0R4J177;Q3TVC7;Q3TVC7-3;Q3TVC7-2	A0A0R4J177;Q3TVC7;Q3TVC7-3;Q3TVC7-2	Cyclin-D1-binding protein 1	Ccndbp1	18.8675	18.8318	NaN	NaN	18.6111	18.8873	18.146	NaN	19.3879	19.8388	2	2	2	10.1	10.1	10.1	41.773	0.00068578	4.4185	48672000	9
tr|A0A0R4J187|A0A0R4J187_MOUSE X-ray repair cross-complementing protein 6 OS=Mus musculus OX=10090 GN=Xrcc6 PE=1 SV=1;sp|P23475|XRCC6_MOUSE X-ray repair cross-complementing protein 6 OS=Mus musculus OX=10090 GN=Xrcc6 PE=1 SV=5	A0A0R4J187;P23475;A0A2R8VHZ9;E9Q163;E9PZD4;E9Q4A4	A0A0R4J187;P23475	X-ray repair cross-complementing protein 6	Xrcc6	23.5619	23.4005	23.1379	22.6511	24.3686	24.1625	21.8117	22.0713	25.0854	24.5975	29	29	29	58.7	58.7	58.7	69.484	0	323.31	4314700000	331
tr|A0A0R4J195|A0A0R4J195_MOUSE Regulation of nuclear pre-mRNA domain-containing protein 1B OS=Mus musculus OX=10090 GN=Rprd1b PE=1 SV=1;sp|Q9CSU0|RPR1B_MOUSE Regulation of nuclear pre-mRNA domain-containing protein 1B OS=Mus musculus OX=10090 GN=Rprd1b PE=	A0A0R4J195;Q9CSU0;Q9CSU0-2;Q9CSU0-3;F6YB25;F7DAY5	A0A0R4J195;Q9CSU0;Q9CSU0-2;Q9CSU0-3	Regulation of nuclear pre-mRNA domain-containing protein 1B	Rprd1b	23.6985	22.8117	23.7138	22.8617	23.312	22.8918	20.5035	21.3909	24.7691	24.0799	16	16	12	62.8	62.8	50.8	36.812	0	205.04	1555600000	230
tr|A0A0R4J1B6|A0A0R4J1B6_MOUSE DENN domain-containing protein 5A OS=Mus musculus OX=10090 GN=Dennd5a PE=1 SV=1;sp|Q6PAL8|DEN5A_MOUSE DENN domain-containing protein 5A OS=Mus musculus OX=10090 GN=Dennd5a PE=1 SV=1	A0A0R4J1B6;Q6PAL8	A0A0R4J1B6;Q6PAL8	DENN domain-containing protein 5A	Dennd5a	15.9719	16.7835	18.5794	17.0722	18.4694	20.9844	15.2317	22.4514	18.957	18.4851	7	7	6	9.5	9.5	8.2	144.12	0.00015344	10.024	568030000	29
tr|A0A0R4J1C0|A0A0R4J1C0_MOUSE Histone-lysine N-methyltransferase EZH1 OS=Mus musculus OX=10090 GN=Ezh1 PE=1 SV=1;sp|P70351|EZH1_MOUSE Histone-lysine N-methyltransferase EZH1 OS=Mus musculus OX=10090 GN=Ezh1 PE=1 SV=1;sp|P70351-2|EZH1_MOUSE Isoform 2 of Hi	A0A0R4J1C0;P70351;P70351-2	A0A0R4J1C0;P70351;P70351-2	Histone-lysine N-methyltransferase EZH1	Ezh1	16.0839	NaN	19.2832	18.89	16.0599	NaN	17.2962	17.8284	17.0396	17.1376	5	4	4	6.7	5.6	5.6	85.603	0.0016912	2.9987	67696000	6
sp|Q91YY4|ATPF2_MOUSE ATP synthase mitochondrial F1 complex assembly factor 2 OS=Mus musculus OX=10090 GN=Atpaf2 PE=1 SV=1;tr|A0A0R4J1C5|A0A0R4J1C5_MOUSE ATP synthase mitochondrial F1 complex assembly factor 2 OS=Mus musculus OX=10090 GN=Atpaf2 PE=4 SV=1	Q91YY4;A0A0R4J1C5;H3BLF0	Q91YY4;A0A0R4J1C5	ATP synthase mitochondrial F1 complex assembly factor 2	Atpaf2	22.3237	22.3053	21.7303	20.6622	22.5963	22.5324	23.1336	23.751	21.9338	19.4601	10	10	10	53.3	53.3	53.3	33.289	0	171.53	840400000	76
tr|A0A0R4J1C8|A0A0R4J1C8_MOUSE Macrosialin OS=Mus musculus OX=10090 GN=Cd68 PE=1 SV=1;sp|P31996-2|CD68_MOUSE Isoform Short of Macrosialin OS=Mus musculus OX=10090 GN=Cd68;sp|P31996|CD68_MOUSE Macrosialin OS=Mus musculus OX=10090 GN=Cd68 PE=1 SV=1	A0A0R4J1C8;P31996-2;P31996	A0A0R4J1C8;P31996-2;P31996	Macrosialin	Cd68	22.4867	22.5811	21.9439	22.1976	23.3302	23.026	24.2659	24.3905	22.1408	21.2721	4	4	4	16.4	16.4	16.4	35.927	0.00028106	5.3145	983470000	49
sp|P59108|CPNE2_MOUSE Copine-2 OS=Mus musculus OX=10090 GN=Cpne2 PE=1 SV=1;tr|A0A0R4J1D0|A0A0R4J1D0_MOUSE Copine-2 OS=Mus musculus OX=10090 GN=Cpne2 PE=1 SV=1	P59108;A0A0R4J1D0;A0A1D5RLP0	P59108;A0A0R4J1D0	Copine-2	Cpne2	20.7694	20.8002	21.3676	19.7382	21.5069	21.2081	22.5214	23.1854	21.533	20.7441	17	16	16	39.6	38	38	61.035	0	260.74	757760000	122
tr|A0A0R4J1E3|A0A0R4J1E3_MOUSE Drebrin OS=Mus musculus OX=10090 GN=Dbn1 PE=1 SV=1;sp|Q9QXS6-3|DREB_MOUSE Isoform E2 of Drebrin OS=Mus musculus OX=10090 GN=Dbn1;sp|Q9QXS6|DREB_MOUSE Drebrin OS=Mus musculus OX=10090 GN=Dbn1 PE=1 SV=4;sp|Q9QXS6-2|DREB_MOUSE I	A0A0R4J1E3;Q9QXS6-3;Q9QXS6;Q9QXS6-2;F7CPL2	A0A0R4J1E3;Q9QXS6-3;Q9QXS6;Q9QXS6-2	Drebrin	Dbn1	23.8205	23.2975	23.6585	22.9987	24.1987	23.7588	24.2193	24.8395	24.6716	24.0285	25	25	25	37.4	37.4	37.4	72.544	0	323.31	4513200000	410
tr|D3Z3A3|D3Z3A3_MOUSE SPARC-related modular calcium-binding protein 1 OS=Mus musculus OX=10090 GN=Smoc1 PE=1 SV=1;tr|E9QKW2|E9QKW2_MOUSE SPARC-related modular calcium-binding protein 1 OS=Mus musculus OX=10090 GN=Smoc1 PE=1 SV=1;tr|A0A0R4J1E4|A0A0R4J1E4_M	D3Z3A3;E9QKW2;A0A0R4J1E4;Q8BLY1-2;Q8BLY1	D3Z3A3;E9QKW2;A0A0R4J1E4;Q8BLY1-2;Q8BLY1	SPARC-related modular calcium-binding protein 1	Smoc1	16.815	NaN	18.7169	16.6591	17.9253	17.8321	18.6195	18.7525	18.2377	17.2221	2	2	2	5.5	5.5	5.5	48.003	0.0064572	2.0671	60957000	4
tr|A0A0R4J1F2|A0A0R4J1F2_MOUSE Presenilin OS=Mus musculus OX=10090 GN=Psen2 PE=1 SV=1;tr|Q3U4P5|Q3U4P5_MOUSE Presenilin OS=Mus musculus OX=10090 GN=Psen2 PE=1 SV=1;sp|Q61144|PSN2_MOUSE Presenilin-2 OS=Mus musculus OX=10090 GN=Psen2 PE=1 SV=3;sp|Q61144-2|PS	A0A0R4J1F2;Q3U4P5;Q61144;Q61144-2	A0A0R4J1F2;Q3U4P5;Q61144;Q61144-2	Presenilin;Presenilin-2;Presenilin-2 NTF subunit;Presenilin-2 CTF subunit	Psen2	17.6498	NaN	19.754	18.5597	NaN	19.1501	21.1191	20.5211	18.6259	NaN	4	2	2	14.1	8.7	8.7	49.834	0.0023033	2.6343	112410000	4
tr|A0A0R4J1G9|A0A0R4J1G9_MOUSE Metalloreductase STEAP3 OS=Mus musculus OX=10090 GN=Steap3 PE=1 SV=1;tr|E9QN92|E9QN92_MOUSE Metalloreductase STEAP3 OS=Mus musculus OX=10090 GN=Steap3 PE=1 SV=1;sp|Q8CI59|STEA3_MOUSE Metalloreductase STEAP3 OS=Mus musculus OX	A0A0R4J1G9;E9QN92;Q8CI59;D3YTP0;Q8CI59-2	A0A0R4J1G9;E9QN92;Q8CI59;D3YTP0;Q8CI59-2	Metalloreductase STEAP3	Steap3	24.4218	24.1745	25.0049	24.531	24.5518	24.1877	26.1021	26.8677	24.5513	23.9349	24	24	24	53.3	53.3	53.3	54.747	0	321.54	9075200000	633
tr|A0A0R4J1H6|A0A0R4J1H6_MOUSE Golgin subfamily A member 3 OS=Mus musculus OX=10090 GN=Golga3 PE=1 SV=1;tr|E9QP99|E9QP99_MOUSE Golgin subfamily A member 3 OS=Mus musculus OX=10090 GN=Golga3 PE=1 SV=1;sp|P55937-1|GOGA3_MOUSE Isoform 1 of Golgin subfamily A	A0A0R4J1H6;E9QP99;P55937-1;P55937	A0A0R4J1H6;E9QP99;P55937-1;P55937	Golgin subfamily A member 3	Golga3	23.048	22.8002	22.8309	22.4697	24.1276	23.9548	23.5915	23.7655	24.6411	24.2703	76	76	76	56.3	56.3	56.3	162.89	0	323.31	10971000000	1023
tr|A0A0R4J282|A0A0R4J282_MOUSE Forkhead box protein P1 OS=Mus musculus OX=10090 GN=Foxp1 PE=1 SV=1;tr|H3BJ24|H3BJ24_MOUSE Forkhead box protein P1 OS=Mus musculus OX=10090 GN=Foxp1 PE=1 SV=1;tr|A0A0R4J1H9|A0A0R4J1H9_MOUSE Forkhead box protein P1 OS=Mus musc	A0A0R4J282;H3BJ24;A0A0R4J1H9;H3BL33;H3BJM1;E2S038;H3BLF2;D3Z6Q4;D3Z6Q3;P58462-3;P58462-4;P58462;H3BJR8;P58462-2;P58462-5;D3Z0J5	A0A0R4J282;H3BJ24;A0A0R4J1H9;H3BL33;H3BJM1;E2S038;H3BLF2;D3Z6Q4;D3Z6Q3;P58462-3;P58462-4;P58462;H3BJR8;P58462-2;P58462-5	Forkhead box protein P1	Foxp1	21.6652	21.3823	23.039	22.05	22.119	18.3892	20.8091	NaN	22.2614	21.7117	6	6	5	13.4	13.4	11.1	64.549	0.0010512	3.2297	650120000	13
tr|A0A0R4J1I3|A0A0R4J1I3_MOUSE Menin OS=Mus musculus OX=10090 GN=Men1 PE=1 SV=1;sp|O88559|MEN1_MOUSE Menin OS=Mus musculus OX=10090 GN=Men1 PE=1 SV=2;tr|F8WHD9|F8WHD9_MOUSE Menin OS=Mus musculus OX=10090 GN=Men1 PE=1 SV=1;tr|D3YZC2|D3YZC2_MOUSE Menin OS=Mu	A0A0R4J1I3;O88559;F8WHD9;D3YZC2;O88559-2;F7CJP6;F6ZTV9	A0A0R4J1I3;O88559;F8WHD9;D3YZC2;O88559-2	Menin	Men1	19.6448	20.5555	22.4959	22.0032	18.0062	17.2723	NaN	18.1007	17.5115	16.1753	17	17	17	46.4	46.4	46.4	68.064	0	68.152	416730000	56
tr|A0A0R4J1J1|A0A0R4J1J1_MOUSE Probable hydrolase PNKD OS=Mus musculus OX=10090 GN=Pnkd PE=1 SV=1;sp|Q69ZP3-2|PNKD_MOUSE Isoform 2 of Probable hydrolase PNKD OS=Mus musculus OX=10090 GN=Pnkd	A0A0R4J1J1;Q69ZP3-2	A0A0R4J1J1;Q69ZP3-2	Probable hydrolase PNKD	Pnkd	20.3004	21.2624	20.9924	20.6132	21.0347	20.6278	22.7741	23.6862	NaN	NaN	3	2	2	30.3	19.7	19.7	15.57	0	15.816	223550000	18
tr|Q05BG1|Q05BG1_MOUSE CCR4-NOT transcription complex subunit 4 OS=Mus musculus OX=10090 GN=Cnot4 PE=1 SV=1;tr|E9QA19|E9QA19_MOUSE CCR4-NOT transcription complex subunit 4 OS=Mus musculus OX=10090 GN=Cnot4 PE=1 SV=1;tr|A0A0R4J1K1|A0A0R4J1K1_MOUSE CCR4-NOT	Q05BG1;E9QA19;A0A0R4J1K1;Q8BT14-2;Q8BT14;Q8BT14-3	Q05BG1;E9QA19;A0A0R4J1K1;Q8BT14-2;Q8BT14;Q8BT14-3	CCR4-NOT transcription complex subunit 4	Cnot4	20.4997	19.9375	20.5632	20.6108	20.4744	20.5443	17.6263	19.0992	19.526	18.5958	4	4	4	7.5	7.5	7.5	70.332	0.00015214	9.5334	284530000	15
tr|A0A0R4J1K2|A0A0R4J1K2_MOUSE Otoferlin OS=Mus musculus OX=10090 GN=Otof PE=4 SV=1;sp|Q9ESF1-2|OTOF_MOUSE Isoform 2 of Otoferlin OS=Mus musculus OX=10090 GN=Otof;tr|E9PYR6|E9PYR6_MOUSE Otoferlin OS=Mus musculus OX=10090 GN=Otof PE=4 SV=1;sp|Q9ESF1-3|OTOF_	A0A0R4J1K2;Q9ESF1-2;E9PYR6;Q9ESF1-3;Q9ESF1	A0A0R4J1K2;Q9ESF1-2;E9PYR6;Q9ESF1-3;Q9ESF1	Otoferlin	Otof	21.5845	21.4741	20.3321	19.6128	22.7836	22.6813	23.1895	22.8633	22.7031	22.0358	72	72	71	47.7	47.7	47.2	226.09	0	323.31	5045000000	755
tr|A0A0R4J1L2|A0A0R4J1L2_MOUSE Elongation factor 1-delta OS=Mus musculus OX=10090 GN=Eef1d PE=1 SV=1;tr|F6ZFU0|F6ZFU0_MOUSE Elongation factor 1-delta (Fragment) OS=Mus musculus OX=10090 GN=Eef1d PE=1 SV=1;sp|P57776-2|EF1D_MOUSE Isoform 2 of Elongation fact	A0A0R4J1L2;F6ZFU0;P57776-2;D3Z7N2	A0A0R4J1L2;F6ZFU0;P57776-2	Elongation factor 1-delta	Eef1d	21.8687	21.4739	22.9973	22.7793	21.7954	21.6441	21.6957	22.0201	22.2223	21.2441	30	1	1	84.4	8.2	8.2	28.728	0	67.299	708120000	53
sp|Q91VW9|ZKSC3_MOUSE Zinc finger protein with KRAB and SCAN domains 3 OS=Mus musculus OX=10090 GN=Zkscan3 PE=1 SV=1;tr|A0A0R4J1L3|A0A0R4J1L3_MOUSE Zinc finger protein with KRAB and SCAN domains 3 OS=Mus musculus OX=10090 GN=Zkscan3 PE=1 SV=1;tr|A0A286YD32	Q91VW9;A0A0R4J1L3;A0A286YD32	Q91VW9;A0A0R4J1L3;A0A286YD32	Zinc finger protein with KRAB and SCAN domains 3	Zkscan3	19.6935	17.1095	21.3238	20.9146	15.5427	15.7617	NaN	16.0812	15.6571	19.636	5	5	2	13	13	4.2	62.641	0.00014594	7.1305	185630000	14
tr|A0A0R4J1L4|A0A0R4J1L4_MOUSE AP-1 complex subunit mu-2 OS=Mus musculus OX=10090 GN=Ap1m2 PE=1 SV=1;sp|Q9WVP1-2|AP1M2_MOUSE Isoform 2 of AP-1 complex subunit mu-2 OS=Mus musculus OX=10090 GN=Ap1m2	A0A0R4J1L4;Q9WVP1-2	A0A0R4J1L4;Q9WVP1-2	AP-1 complex subunit mu-2	Ap1m2	22.9031	22.9536	21.9871	21.1742	23.4785	23.245	23.0245	23.8312	24.7148	24.0414	24	19	1	68.9	60.5	2.8	48.251	0	126.21	2584700000	233
tr|A0A0R4J1L6|A0A0R4J1L6_MOUSE Actin filament-associated protein 1-like 2 OS=Mus musculus OX=10090 GN=Afap1l2 PE=1 SV=1;sp|Q5DTU0|AF1L2_MOUSE Actin filament-associated protein 1-like 2 OS=Mus musculus OX=10090 GN=Afap1l2 PE=1 SV=2;sp|Q5DTU0-2|AF1L2_MOUSE I	A0A0R4J1L6;Q5DTU0;Q5DTU0-2;D3YYQ6;D3YZD3	A0A0R4J1L6;Q5DTU0;Q5DTU0-2;D3YYQ6	Actin filament-associated protein 1-like 2	Afap1l2	19.0287	18.9195	15.0763	17.5899	20.0757	20.1799	17.7269	16.1755	21.2596	20.8157	11	11	11	20.7	20.7	20.7	85.716	0	39.896	295290000	47
tr|A0A0R4J1L9|A0A0R4J1L9_MOUSE Microtubule-associated tumor suppressor 1 homolog OS=Mus musculus OX=10090 GN=Mtus1 PE=1 SV=1;tr|A0A0R4J0N9|A0A0R4J0N9_MOUSE Microtubule-associated tumor suppressor 1 homolog OS=Mus musculus OX=10090 GN=Mtus1 PE=1 SV=1;tr|A0A	A0A0R4J1L9;A0A0R4J0N9;A0A0R4J147;Q5HZI1;Q5HZI1-3;Q5HZI1-2;Q5HZI1-4;D3Z2H5;D3Z7B3;E9Q8N4	A0A0R4J1L9;A0A0R4J0N9;A0A0R4J147;Q5HZI1;Q5HZI1-3;Q5HZI1-2;Q5HZI1-4;D3Z2H5;D3Z7B3	Microtubule-associated tumor suppressor 1 homolog	Mtus1	16.8611	NaN	14.8779	NaN	NaN	NaN	17.3639	20.1343	15.2985	NaN	6	6	6	6.6	6.6	6.6	134.41	0.0023062	2.6454	92048000	12
tr|A0A0R4J1N2|A0A0R4J1N2_MOUSE Arylsulfatase K OS=Mus musculus OX=10090 GN=Arsk PE=1 SV=1;sp|Q9D2L1|ARSK_MOUSE Arylsulfatase K OS=Mus musculus OX=10090 GN=Arsk PE=2 SV=2	A0A0R4J1N2;Q9D2L1	A0A0R4J1N2;Q9D2L1	Arylsulfatase K	Arsk	NaN	19.8508	16.9823	17.1033	18.156	19.6781	20.036	20.7687	19.0896	18.0606	3	3	3	5.8	5.8	5.8	63.099	0.0045369	2.3401	144950000	7
tr|E9QP56|E9QP56_MOUSE Apolipoprotein C-III OS=Mus musculus OX=10090 GN=Apoc3 PE=1 SV=1;tr|A0A0R4J1N3|A0A0R4J1N3_MOUSE Apolipoprotein C-III OS=Mus musculus OX=10090 GN=Apoc3 PE=1 SV=1;sp|P33622|APOC3_MOUSE Apolipoprotein C-III OS=Mus musculus OX=10090 GN=A	E9QP56;A0A0R4J1N3;P33622	E9QP56;A0A0R4J1N3;P33622	Apolipoprotein C-III	Apoc3	20.759	NaN	19.1363	18.716	NaN	18.4932	19.6837	18.5695	NaN	NaN	1	1	1	13.9	13.9	13.9	15.163	0	32.948	30670000	13
sp|Q02357-6|ANK1_MOUSE Isoform 6 of Ankyrin-1 OS=Mus musculus OX=10090 GN=Ank1;tr|E9QNT8|E9QNT8_MOUSE Ankyrin-1 OS=Mus musculus OX=10090 GN=Ank1 PE=1 SV=1;sp|Q02357-4|ANK1_MOUSE Isoform Br4 of Ankyrin-1 OS=Mus musculus OX=10090 GN=Ank1;sp|Q02357-5|ANK1_MOU	Q02357-6;E9QNT8;Q02357-4;Q02357-5;Q0VGY9;Q02357-3;Q02357;A0A0R4J1N7;D3Z5M4;G8JL84;D3YTV8;G5E8J2;B7ZW98;Q02357-2;G3UY11;F7D1P5;D6RJ51	Q02357-6;E9QNT8;Q02357-4;Q02357-5;Q0VGY9;Q02357-3;Q02357;A0A0R4J1N7;D3Z5M4;G8JL84;D3YTV8;G5E8J2;B7ZW98;Q02357-2;G3UY11;F7D1P5	Ankyrin-1	Ank1	19.2268	19.9024	20.2963	19.9611	18.6342	18.6023	20.8615	20.9063	17.5263	15.5186	40	34	34	29.2	27	27	209.55	0	105.41	766720000	127
tr|A0A0R4J1N9|A0A0R4J1N9_MOUSE Transcription factor A, mitochondrial OS=Mus musculus OX=10090 GN=Tfam PE=1 SV=1;sp|P40630-2|TFAM_MOUSE Isoform Nuclear of Transcription factor A, mitochondrial OS=Mus musculus OX=10090 GN=Tfam;sp|P40630|TFAM_MOUSE Transcript	A0A0R4J1N9;P40630-2;P40630;D3Z0F3	A0A0R4J1N9;P40630-2;P40630;D3Z0F3	Transcription factor A, mitochondrial	Tfam	23.8116	23.673	24.9996	24.6614	24.3543	24.4265	25.7355	26.2819	20.6091	18.8711	12	12	12	47.7	47.7	47.7	23.384	0	104.86	3532300000	85
tr|A0A0R4J1Q0|A0A0R4J1Q0_MOUSE Enhancer of mRNA-decapping protein 4 OS=Mus musculus OX=10090 GN=Edc4 PE=1 SV=1;tr|G5E896|G5E896_MOUSE Enhancer of mRNA-decapping protein 4 OS=Mus musculus OX=10090 GN=Edc4 PE=1 SV=1;sp|Q3UJB9-2|EDC4_MOUSE Isoform 2 of Enhanc	A0A0R4J1Q0;G5E896;Q3UJB9-2;Q3UJB9;D6RE33;F6V5I7;F6ZJ27	A0A0R4J1Q0;G5E896;Q3UJB9-2;Q3UJB9;D6RE33	Enhancer of mRNA-decapping protein 4	Edc4	22.2204	22.3418	22.1692	21.2571	23.3522	23.1498	21.3703	22.3732	25.3404	23.8052	37	37	37	41.5	41.5	41.5	150.65	0	323.31	6368900000	443
tr|G3X9S2|G3X9S2_MOUSE Ectonucleotide pyrophosphatase/phosphodiesterase family member 1 OS=Mus musculus OX=10090 GN=Enpp1 PE=1 SV=1;tr|A0A0R4J1Q7|A0A0R4J1Q7_MOUSE Ectonucleotide pyrophosphatase/phosphodiesterase family member 1 OS=Mus musculus OX=10090 GN=	G3X9S2;A0A0R4J1Q7;P06802-2;P06802;E9QQ26	G3X9S2;A0A0R4J1Q7;P06802-2;P06802	Ectonucleotide pyrophosphatase/phosphodiesterase family member 1;Alkaline phosphodiesterase I;Nucleotide pyrophosphatase	Enpp1	25.6296	25.4515	25.0599	24.2794	26.0407	25.8251	26.6802	26.5764	25.6998	24.8862	51	51	51	63.4	63.4	63.4	103.03	0	323.31	23564000000	1712
tr|D3Z1Y1|D3Z1Y1_MOUSE E3 ubiquitin-protein ligase synoviolin OS=Mus musculus OX=10090 GN=Syvn1 PE=1 SV=1;tr|A0A0R4J1R1|A0A0R4J1R1_MOUSE E3 ubiquitin-protein ligase synoviolin OS=Mus musculus OX=10090 GN=Syvn1 PE=1 SV=1;tr|E9QQ99|E9QQ99_MOUSE E3 ubiquitin-	D3Z1Y1;A0A0R4J1R1;E9QQ99;Q9DBY1;Q9DBY1-2;D3YZH4	D3Z1Y1;A0A0R4J1R1;E9QQ99;Q9DBY1;Q9DBY1-2	E3 ubiquitin-protein ligase synoviolin	Syvn1	22.5326	22.4045	22.8305	21.6788	22.4236	22.6023	24.2638	24.3155	21.6307	21.1916	14	14	14	26	26	26	66.943	0	49.965	2027300000	142
tr|A0A0R4J1R7|A0A0R4J1R7_MOUSE Pterin-4-alpha-carbinolamine dehydratase 2 OS=Mus musculus OX=10090 GN=Pcbd2 PE=1 SV=1;sp|Q9CZL5|PHS2_MOUSE Pterin-4-alpha-carbinolamine dehydratase 2 OS=Mus musculus OX=10090 GN=Pcbd2 PE=1 SV=2	A0A0R4J1R7;Q9CZL5	A0A0R4J1R7;Q9CZL5	Pterin-4-alpha-carbinolamine dehydratase 2	Pcbd2	22.783	22.0877	23.7726	23.1214	22.1444	22.2497	24.2822	24.5097	22.293	21.961	8	8	8	73.8	73.8	73.8	11.74	0	16.723	786110000	50
tr|E9QMI6|E9QMI6_MOUSE Pre-mRNA-processing factor 40 homolog B (Fragment) OS=Mus musculus OX=10090 GN=Prpf40b PE=1 SV=1;tr|D3Z4N6|D3Z4N6_MOUSE Pre-mRNA-processing factor 40 homolog B OS=Mus musculus OX=10090 GN=Prpf40b PE=1 SV=1;tr|E9QP07|E9QP07_MOUSE Pre-	E9QMI6;D3Z4N6;E9QP07;A0A0R4J1S2;Q80W14;Q80W14-3;F6QF44;F6XW22	E9QMI6;D3Z4N6;E9QP07;A0A0R4J1S2;Q80W14;Q80W14-3	Pre-mRNA-processing factor 40 homolog B	Prpf40b	NaN	NaN	15.1257	13.9966	NaN	NaN	NaN	NaN	NaN	NaN	3	3	3	5	5	5	97.037	0.0013048	3.0723	1562900	3
tr|D3Z017|D3Z017_MOUSE Zinc finger HIT domain-containing protein 1 (Fragment) OS=Mus musculus OX=10090 GN=Znhit1 PE=1 SV=1;tr|G8JL39|G8JL39_MOUSE Zinc finger HIT domain-containing protein 1 (Fragment) OS=Mus musculus OX=10090 GN=Znhit1 PE=1 SV=1;tr|D3YZ34|	D3Z017;G8JL39;D3YZ34;A0A0R4J1S6;D3YZ33;Q8R331	D3Z017;G8JL39;D3YZ34;A0A0R4J1S6;D3YZ33;Q8R331	Zinc finger HIT domain-containing protein 1	Znhit1	NaN	NaN	20.4227	18.7945	NaN	NaN	NaN	NaN	NaN	NaN	1	1	1	29.9	29.9	29.9	9.063	0.00069175	4.6997	7440700	2
sp|Q3UTJ2-2|SRBS2_MOUSE Isoform 2 of Sorbin and SH3 domain-containing protein 2 OS=Mus musculus OX=10090 GN=Sorbs2;tr|B9EKP8|B9EKP8_MOUSE Sorbin and SH3 domain-containing protein 2 OS=Mus musculus OX=10090 GN=Sorbs2 PE=1 SV=1;tr|B7ZWM6|B7ZWM6_MOUSE Sorbin	Q3UTJ2-2;B9EKP8;B7ZWM6;Q3UTJ2;A0A0R4J1T1;Z4YJR7;Q3UTJ2-4;A0A0R4J1W0;B2RXQ9;Q3UTJ2-5;D3Z080;Q3UTJ2-3;A0A5F8MPQ4;D3Z203;A0A1B0GRC3;Q3UTJ2-7;Q3UTJ2-6;A0A0R4J1X5	Q3UTJ2-2;B9EKP8;B7ZWM6;Q3UTJ2;A0A0R4J1T1;Z4YJR7;Q3UTJ2-4;A0A0R4J1W0;B2RXQ9;Q3UTJ2-5;D3Z080;Q3UTJ2-3	Sorbin and SH3 domain-containing protein 2	Sorbs2	21.5445	21.2594	22.9984	22.3886	21.5433	21.7848	21.5128	22.0857	22.1663	21.5184	17	17	16	16.5	16.5	15.7	145.01	0	30.912	2847100000	277
tr|E9Q8Y9|E9Q8Y9_MOUSE Leucine-rich repeat transmembrane neuronal protein 4 OS=Mus musculus OX=10090 GN=Lrrtm4 PE=1 SV=1;tr|A0A0R4J1T4|A0A0R4J1T4_MOUSE Leucine-rich repeat transmembrane neuronal protein 4 OS=Mus musculus OX=10090 GN=Lrrtm4 PE=1 SV=1;sp|Q80	E9Q8Y9;A0A0R4J1T4;Q80XG9-2;Q80XG9	E9Q8Y9;A0A0R4J1T4;Q80XG9-2;Q80XG9	Leucine-rich repeat transmembrane neuronal protein 4	Lrrtm4	18.8669	18.2306	18.4059	17.7666	17.8365	18.3741	18.4527	19.5318	18.8201	NaN	3	3	3	6	6	6	59.131	0.00066702	3.6051	84225000	19
tr|A0A0R4J1W7|A0A0R4J1W7_MOUSE Cell division cycle protein 23 homolog OS=Mus musculus OX=10090 GN=Cdc23 PE=1 SV=1;sp|Q8BGZ4|CDC23_MOUSE Cell division cycle protein 23 homolog OS=Mus musculus OX=10090 GN=Cdc23 PE=1 SV=2;tr|G3X8W7|G3X8W7_MOUSE Cell division	A0A0R4J1W7;Q8BGZ4;G3X8W7;Q8BGZ4-2	A0A0R4J1W7;Q8BGZ4;G3X8W7;Q8BGZ4-2	Cell division cycle protein 23 homolog	Cdc23	24.1661	23.8874	23.9222	23.6678	25.1602	24.952	23.4925	23.5259	25.9629	25.4751	36	36	36	72.4	72.4	72.4	68.564	0	323.31	8352800000	604
tr|A0A0R4J1X4|A0A0R4J1X4_MOUSE ALS2 C-terminal-like protein OS=Mus musculus OX=10090 GN=Als2cl PE=1 SV=1;sp|Q60I26-2|AL2CL_MOUSE Isoform 2 of ALS2 C-terminal-like protein OS=Mus musculus OX=10090 GN=Als2cl;sp|Q60I26|AL2CL_MOUSE ALS2 C-terminal-like protein	A0A0R4J1X4;Q60I26-2;Q60I26	A0A0R4J1X4;Q60I26-2;Q60I26	ALS2 C-terminal-like protein	Als2cl	18.3244	17.9433	17.5631	14.3188	19.5821	19.368	17.8307	18.4197	17.2945	17.7928	8	8	8	13	13	13	108.27	0.00041935	5.0523	177510000	16
tr|A0A0R4J1Y3|A0A0R4J1Y3_MOUSE Probable tRNA N6-adenosine threonylcarbamoyltransferase OS=Mus musculus OX=10090 GN=Osgep PE=1 SV=1;sp|Q8BWU5|OSGEP_MOUSE Probable tRNA N6-adenosine threonylcarbamoyltransferase OS=Mus musculus OX=10090 GN=Osgep PE=1 SV=2;tr|	A0A0R4J1Y3;Q8BWU5;E0CYN9;E9QMF4;E0CXW7;E0CYK9	A0A0R4J1Y3;Q8BWU5;E0CYN9;E9QMF4	Probable tRNA N6-adenosine threonylcarbamoyltransferase	Osgep	23.3985	22.9637	21.2737	20.5009	24.3602	24.4149	22.2349	22.7622	25.6716	24.8707	22	22	22	84.2	84.2	84.2	36.346	0	323.31	3593300000	251
tr|A0A0R4J1Z3|A0A0R4J1Z3_MOUSE Transmembrane protein 33 OS=Mus musculus OX=10090 GN=Tmem33 PE=1 SV=1;sp|Q9CR67|TMM33_MOUSE Transmembrane protein 33 OS=Mus musculus OX=10090 GN=Tmem33 PE=1 SV=1	A0A0R4J1Z3;Q9CR67;Q9CZM3;A0A0J9YV78;E0CXY5	A0A0R4J1Z3;Q9CR67	Transmembrane protein 33	Tmem33	24.702	24.4486	25.6167	25.1885	24.7375	24.1079	26.1068	26.7392	23.1649	22.673	11	11	11	44.7	44.7	44.7	27.932	0	69.14	4249300000	196
tr|A0A0R4J206|A0A0R4J206_MOUSE Molybdopterin synthase catalytic subunit OS=Mus musculus OX=10090 GN=Mocs2 PE=1 SV=1;sp|Q9Z223-1|MOC2B_MOUSE Isoform 2 of Molybdopterin synthase catalytic subunit OS=Mus musculus OX=10090 GN=Mocs2;sp|Q9Z223|MOC2B_MOUSE Molybd	A0A0R4J206;Q9Z223-1;Q9Z223;E9PUX1;E9PVP5;Q9Z223-3	A0A0R4J206;Q9Z223-1;Q9Z223;E9PUX1;E9PVP5;Q9Z223-3	Molybdopterin synthase catalytic subunit	Mocs2	19.2703	18.9296	16.5146	14.4712	19.807	19.8158	16.7149	18.261	20.863	20.9776	4	4	4	27.5	27.5	27.5	20.98	0.00014168	5.6784	82301000	16
tr|A0A1W2P6R9|A0A1W2P6R9_MOUSE Rho guanine nucleotide exchange factor 25 OS=Mus musculus OX=10090 GN=Arhgef25 PE=1 SV=1;tr|A0A0R4J211|A0A0R4J211_MOUSE Rho guanine nucleotide exchange factor 25 OS=Mus musculus OX=10090 GN=Arhgef25 PE=1 SV=1;tr|G5E825|G5E825	A0A1W2P6R9;A0A0R4J211;G5E825;Q9CWR0-2;Q9CWR0;A0A1Y7VNM7;A0A1W2P7S3	A0A1W2P6R9;A0A0R4J211;G5E825;Q9CWR0-2;Q9CWR0;A0A1Y7VNM7	Rho guanine nucleotide exchange factor 25	Arhgef25	NaN	16.9737	NaN	NaN	18.6814	18.5706	NaN	16.0174	20.5751	19.2671	9	8	8	23.1	20.7	20.7	64.116	0.00015179	9.3954	73550000	17
tr|A0A0R4J217|A0A0R4J217_MOUSE Probable ATP-dependent RNA helicase DHX34 OS=Mus musculus OX=10090 GN=Dhx34 PE=1 SV=1;tr|D3YTV3|D3YTV3_MOUSE Probable ATP-dependent RNA helicase DHX34 OS=Mus musculus OX=10090 GN=Dhx34 PE=1 SV=1;sp|Q9DBV3|DHX34_MOUSE Probable	A0A0R4J217;D3YTV3;Q9DBV3	A0A0R4J217;D3YTV3;Q9DBV3	Probable ATP-dependent RNA helicase DHX34	Dhx34	17.4498	15.7948	17.2055	16.6605	18.4483	17.484	NaN	15.9203	17.2147	15.5467	7	7	7	10.2	10.2	10.2	128.62	0.00014914	8.3431	72440000	17
tr|A0A0R4J233|A0A0R4J233_MOUSE Septin-10 OS=Mus musculus OX=10090 GN=Septin10 PE=1 SV=1;tr|A0A1W2P6J7|A0A1W2P6J7_MOUSE Septin-10 OS=Mus musculus OX=10090 GN=Septin10 PE=1 SV=1;sp|Q8C650-2|SEP10_MOUSE Isoform 2 of Septin-10 OS=Mus musculus OX=10090 GN=Septi	A0A0R4J233;A0A1W2P6J7;Q8C650-2;Q8C650;A0A1W2P866	A0A0R4J233;A0A1W2P6J7;Q8C650-2;Q8C650	Septin-10	2010-09-01	21.4063	20.7165	23.835	22.9306	21.7968	21.3567	22.286	23.0123	22.4412	21.514	14	13	13	53.4	51.3	51.3	1900-02-18 19:53:45	0	194.69	1121100000	83
tr|A0A0R4J242|A0A0R4J242_MOUSE Chitinase domain-containing protein 1 OS=Mus musculus OX=10090 GN=Chid1 PE=1 SV=1;sp|Q922Q9|CHID1_MOUSE Chitinase domain-containing protein 1 OS=Mus musculus OX=10090 GN=Chid1 PE=1 SV=1;tr|A0A0R4J058|A0A0R4J058_MOUSE Chitinas	A0A0R4J242;Q922Q9;A0A0R4J058;Q922Q9-2;D3YWG2;G8JL55;A0A1B0GSH5	A0A0R4J242;Q922Q9;A0A0R4J058;Q922Q9-2;D3YWG2;G8JL55;A0A1B0GSH5	Chitinase domain-containing protein 1	Chid1	23.7642	23.7169	24.9363	24.4338	23.217	22.9003	25.4979	26.064	22.1677	22.7701	20	20	20	60.9	60.9	60.9	45.204	0	323.31	4136100000	306
tr|A0A0R4J243|A0A0R4J243_MOUSE Sin3 histone deacetylase corepressor complex component SDS3 OS=Mus musculus OX=10090 GN=Suds3 PE=1 SV=1;sp|Q8BR65|SDS3_MOUSE Sin3 histone deacetylase corepressor complex component SDS3 OS=Mus musculus OX=10090 GN=Suds3 PE=1 S	A0A0R4J243;Q8BR65	A0A0R4J243;Q8BR65	Sin3 histone deacetylase corepressor complex component SDS3	Suds3	20.0671	20.0059	22.8779	21.981	21.1334	21.1962	22.3799	21.8656	21.5004	20.9174	6	6	6	25.6	25.6	25.6	38.801	0	86.741	428060000	15
tr|A0A0R4J250|A0A0R4J250_MOUSE Etoposide-induced protein 2.4 OS=Mus musculus OX=10090 GN=Ei24 PE=1 SV=1;sp|Q61070|EI24_MOUSE Etoposide-induced protein 2.4 OS=Mus musculus OX=10090 GN=Ei24 PE=1 SV=3;tr|V9GXH2|V9GXH2_MOUSE Etoposide-induced protein 2.4 (Frag	A0A0R4J250;Q61070;V9GXH2;V9GXU0	A0A0R4J250;Q61070;V9GXH2;V9GXU0	Etoposide-induced protein 2.4	Ei24	22.7287	22.3214	23.9138	23.3615	22.7099	22.5049	24.3964	24.914	21.1789	20.4951	10	10	10	29.3	29.3	29.3	40.863	0	101.54	1418700000	121
tr|A0A0R4J254|A0A0R4J254_MOUSE Exportin-4 OS=Mus musculus OX=10090 GN=Xpo4 PE=1 SV=1;sp|Q9ESJ0|XPO4_MOUSE Exportin-4 OS=Mus musculus OX=10090 GN=Xpo4 PE=1 SV=2	A0A0R4J254;Q9ESJ0;G3UX04	A0A0R4J254;Q9ESJ0	Exportin-4	Xpo4	22.4297	22.1328	20.4574	19.2455	22.656	22.6061	19.0014	19.2674	24.245	23.6996	46	46	46	52.6	52.6	52.6	129.96	0	323.31	3478000000	410
tr|A0A0R4J256|A0A0R4J256_MOUSE Proteasome subunit beta OS=Mus musculus OX=10090 GN=Psmb9 PE=1 SV=1;sp|P28076|PSB9_MOUSE Proteasome subunit beta type-9 OS=Mus musculus OX=10090 GN=Psmb9 PE=1 SV=1	A0A0R4J256;P28076;G3UYK5;A0A494B9L1	A0A0R4J256;P28076	Proteasome subunit beta type-9	Psmb9	19.4455	18.6823	21.4277	15.8884	22.1958	22.3361	22.2944	22.5135	22.8035	22.0471	3	3	3	19.6	19.6	19.6	23.325	0.00014548	7.0109	332100000	19
tr|A0A0R4J259|A0A0R4J259_MOUSE Heterogeneous nuclear ribonucleoprotein Q OS=Mus musculus OX=10090 GN=Syncrip PE=1 SV=1;sp|Q7TMK9-2|HNRPQ_MOUSE Isoform 2 of Heterogeneous nuclear ribonucleoprotein Q OS=Mus musculus OX=10090 GN=Syncrip;tr|G3UZI2|G3UZI2_MOUSE	A0A0R4J259;Q7TMK9-2;G3UZI2;Q7TMK9;G3V018;G3UZ48;G3UXJ6;G3UWM1;G3XA76;G3UXU5;G3UY67;G3UYK7	A0A0R4J259;Q7TMK9-2;G3UZI2;Q7TMK9;G3V018;G3UZ48;G3UXJ6	Heterogeneous nuclear ribonucleoprotein Q	Syncrip	26.2218	26.2492	26.9918	26.2993	26.0291	25.7667	26.4406	26.7423	26.092	25.4937	32	26	26	52.9	44.4	44.4	62.543	0	323.31	23830000000	1421
tr|A0A0R4J260|A0A0R4J260_MOUSE OTU domain-containing protein 4 OS=Mus musculus OX=10090 GN=Otud4 PE=1 SV=1;sp|B2RRE7|OTUD4_MOUSE OTU domain-containing protein 4 OS=Mus musculus OX=10090 GN=Otud4 PE=1 SV=1	A0A0R4J260;B2RRE7	A0A0R4J260;B2RRE7	OTU domain-containing protein 4	Otud4	17.6809	17.9968	15.2337	15.3538	19.3653	18.7708	NaN	15.6933	20.8796	19.0696	5	5	5	7.5	7.5	7.5	122.93	0.00014868	8.1952	201950000	27
sp|O35083|PLCA_MOUSE 1-acyl-sn-glycerol-3-phosphate acyltransferase alpha OS=Mus musculus OX=10090 GN=Agpat1 PE=1 SV=1;tr|A0A0R4J263|A0A0R4J263_MOUSE 1-acyl-sn-glycerol-3-phosphate acyltransferase OS=Mus musculus OX=10090 GN=Agpat1 PE=1 SV=1	O35083;A0A0R4J263;G3UWV6	O35083;A0A0R4J263	1-acyl-sn-glycerol-3-phosphate acyltransferase alpha	Agpat1	22.5016	22.919	23.8006	22.9413	22.2015	21.9599	24.1406	25.2781	20.8826	20.8041	7	7	7	38.2	38.2	38.2	31.709	0	323.31	1300600000	104
tr|A0A0R4J272|A0A0R4J272_MOUSE Transmembrane protein 70, mitochondrial OS=Mus musculus OX=10090 GN=Tmem70 PE=1 SV=1;sp|Q921N7|TMM70_MOUSE Transmembrane protein 70, mitochondrial OS=Mus musculus OX=10090 GN=Tmem70 PE=2 SV=2	A0A0R4J272;Q921N7	A0A0R4J272;Q921N7	Transmembrane protein 70, mitochondrial	Tmem70	21.5601	21.1715	22.4569	22.2365	22.0783	22.0838	23.2293	24.024	18.6876	18.1222	3	3	3	21.7	21.7	21.7	28.402	0.00015083	9.0135	631500000	15
tr|G3UZ39|G3UZ39_MOUSE Decapping and exoribonuclease protein (Fragment) OS=Mus musculus OX=10090 GN=Dxo PE=1 SV=1;tr|A0A0R4J288|A0A0R4J288_MOUSE Decapping and exoribonuclease protein OS=Mus musculus OX=10090 GN=Dxo PE=1 SV=1;sp|O70348|DXO_MOUSE Decapping a	G3UZ39;A0A0R4J288;O70348;G3UX82;G3UZP8;G3UZV8;G3UWP7	G3UZ39;A0A0R4J288;O70348;G3UX82;G3UZP8	Decapping and exoribonuclease protein	Dxo	18.8744	18.2993	21.4148	20.3233	20.3753	19.9052	20.9123	20.6811	20.9918	18.622	6	6	6	26	26	26	34.78	0	11.409	200950000	28
tr|A0A0R4J289|A0A0R4J289_MOUSE P2Y purinoceptor 2 OS=Mus musculus OX=10090 GN=P2ry2 PE=3 SV=1;sp|P35383|P2RY2_MOUSE P2Y purinoceptor 2 OS=Mus musculus OX=10090 GN=P2ry2 PE=1 SV=1	A0A0R4J289;P35383	A0A0R4J289;P35383	P2Y purinoceptor 2	P2ry2	16.4675	NaN	NaN	NaN	NaN	18.5898	17.7379	17.6269	NaN	NaN	1	1	1	6.2	6.2	6.2	42.188	0.0023074	2.6598	12686000	2
tr|E9PUG7|E9PUG7_MOUSE Eukaryotic translation initiation factor 2D OS=Mus musculus OX=10090 GN=Eif2d PE=1 SV=1;tr|A0A0R4J298|A0A0R4J298_MOUSE Eukaryotic translation initiation factor 2D OS=Mus musculus OX=10090 GN=Eif2d PE=1 SV=1;sp|Q61211|EIF2D_MOUSE Euka	E9PUG7;A0A0R4J298;Q61211;Q61211-2;Q8C8I3;M0QWK9	E9PUG7;A0A0R4J298;Q61211;Q61211-2;Q8C8I3	Eukaryotic translation initiation factor 2D	Eif2d	19.3971	19.1691	19.2263	16.6015	18.7827	18.4462	19.8187	19.3832	17.8604	16.795	7	7	7	24.5	24.5	24.5	60.877	0	46.255	142830000	42
tr|A0A0R4J2B2|A0A0R4J2B2_MOUSE BTB/POZ domain-containing protein KCTD12 OS=Mus musculus OX=10090 GN=Kctd12 PE=1 SV=1;sp|Q6WVG3|KCD12_MOUSE BTB/POZ domain-containing protein KCTD12 OS=Mus musculus OX=10090 GN=Kctd12 PE=1 SV=1	A0A0R4J2B2;Q6WVG3;Q5DTY9	A0A0R4J2B2;Q6WVG3	BTB/POZ domain-containing protein KCTD12	Kctd12	29.0976	28.6649	28.5343	27.9564	29.4262	29.2162	28.1662	28.8966	30.4902	29.8966	29	29	27	89	89	86.5	35.888	0	323.31	94543000000	3121
tr|A0A0R4J2B6|A0A0R4J2B6_MOUSE Retinoblastoma-binding protein 5 OS=Mus musculus OX=10090 GN=Rbbp5 PE=1 SV=1;sp|Q8BX09|RBBP5_MOUSE Retinoblastoma-binding protein 5 OS=Mus musculus OX=10090 GN=Rbbp5 PE=1 SV=2;tr|A0A087WST2|A0A087WST2_MOUSE Retinoblastoma-bin	A0A0R4J2B6;Q8BX09;A0A087WST2;Q8BX09-2;A0A087WRV7;A0A087WQU2	A0A0R4J2B6;Q8BX09;A0A087WST2;Q8BX09-2;A0A087WRV7	Retinoblastoma-binding protein 5	Rbbp5	22.174	21.7155	23.449	23.3601	21.5217	21.3858	20.485	19.1468	22.995	22.2345	17	17	17	40	40	40	59.026	0	144.03	1338600000	141
tr|A0A0R4J2D2|A0A0R4J2D2_MOUSE Extracellular sulfatase Sulf-1 OS=Mus musculus OX=10090 GN=Sulf1 PE=1 SV=1;sp|Q8K007|SULF1_MOUSE Extracellular sulfatase Sulf-1 OS=Mus musculus OX=10090 GN=Sulf1 PE=2 SV=1	A0A0R4J2D2;Q8K007	A0A0R4J2D2;Q8K007	Extracellular sulfatase Sulf-1	Sulf1	18.0223	17.1774	17.6563	16.7211	17.4435	18.2027	19.366	19.7446	17.1302	18.0875	6	6	6	9.9	9.9	9.9	99.964	0	13.032	105110000	31
tr|A0A0U1RNE7|A0A0U1RNE7_MOUSE TM2 domain-containing protein 3 OS=Mus musculus OX=10090 GN=Tm2d3 PE=1 SV=1;sp|Q8BJ83-2|TM2D3_MOUSE Isoform 2 of TM2 domain-containing protein 3 OS=Mus musculus OX=10090 GN=Tm2d3;sp|Q8BJ83|TM2D3_MOUSE TM2 domain-containing pr	A0A0U1RNE7;Q8BJ83-2;Q8BJ83;A0A0U1RPI5;D3Z3H7;A0A0U1RQB1;A0A0U1RPS4	A0A0U1RNE7;Q8BJ83-2;Q8BJ83;A0A0U1RPI5	TM2 domain-containing protein 3	Tm2d3	18.5876	17.9151	19.3608	19.2138	16.3983	17.8512	21.7238	22.481	18.2842	NaN	4	4	4	19.8	19.8	19.8	27.81	0.00092202	3.2838	178230000	13
tr|A0A0U1RNF2|A0A0U1RNF2_MOUSE Leucine carboxyl methyltransferase 1 OS=Mus musculus OX=10090 GN=Lcmt1 PE=1 SV=1;tr|A2RTH5|A2RTH5_MOUSE Leucine carboxyl methyltransferase 1 OS=Mus musculus OX=10090 GN=Lcmt1 PE=1 SV=1	A0A0U1RNF2;A2RTH5;A0A0U1RPZ5	A0A0U1RNF2;A2RTH5		Lcmt1	22.679	22.3326	20.1705	18.6787	23.7151	23.6293	21.5306	22.3163	25.0821	24.3745	18	18	18	53.9	53.9	53.9	38.161	0	60.201	1905600000	131
tr|A0A0U1RPG8|A0A0U1RPG8_MOUSE Potassium channel tetramerisation domain-containing 14 OS=Mus musculus OX=10090 GN=Kctd14 PE=1 SV=1;tr|A0A0U1RNG7|A0A0U1RNG7_MOUSE Potassium channel tetramerisation domain-containing 14 OS=Mus musculus OX=10090 GN=Kctd14 PE=1	A0A0U1RPG8;A0A0U1RNG7;Q5EER8;A0A0U1RPQ8;F7DE04	A0A0U1RPG8;A0A0U1RNG7;Q5EER8		Kctd14	21.0976	20.3724	21.7921	21.2159	20.8899	20.2565	21.5487	22.4082	21.5766	20.5598	10	10	10	43.6	43.6	43.6	30.453	0	22.11	444910000	87
tr|A0A0U1RQ09|A0A0U1RQ09_MOUSE Cardiotrophin-1 (Fragment) OS=Mus musculus OX=10090 GN=Ctf1 PE=1 SV=1;tr|A0A0U1RNJ2|A0A0U1RNJ2_MOUSE Cardiotrophin-1 OS=Mus musculus OX=10090 GN=Ctf1 PE=4 SV=1;sp|Q60753|CTF1_MOUSE Cardiotrophin-1 OS=Mus musculus OX=10090 GN=	A0A0U1RQ09;A0A0U1RNJ2;Q60753	A0A0U1RQ09;A0A0U1RNJ2;Q60753	Cardiotrophin-1	Ctf1	NaN	NaN	19.3926	18.6834	20.4222	19.9386	19.5633	20.6589	20.2139	19.4974	2	2	2	26.2	26.2	26.2	15.942	0	34.325	71152000	14
tr|A0A0U1RNK7|A0A0U1RNK7_MOUSE Dedicator of cytokinesis protein 7 OS=Mus musculus OX=10090 GN=Dock7 PE=1 SV=1;tr|E9PX48|E9PX48_MOUSE Dedicator of cytokinesis protein 7 OS=Mus musculus OX=10090 GN=Dock7 PE=1 SV=2;tr|A2A9M5|A2A9M5_MOUSE Dedicator of cytokine	A0A0U1RNK7;E9PX48;A2A9M5;A2A9M4;Q8R1A4-2;Q8R1A4;A0A0U1RNY4;F6ZJ55;A2AW79;A0A0U1RP53;A0A0U1RPH6	A0A0U1RNK7;E9PX48;A2A9M5;A2A9M4;Q8R1A4-2;Q8R1A4	Dedicator of cytokinesis protein 7	Dock7	23.3762	23.3489	23.3279	22.7388	23.9326	23.7331	23.3625	23.5482	24.4428	23.8619	86	86	80	52	52	49.7	238.09	0	323.31	13797000000	1657
tr|A0A0U1RNL9|A0A0U1RNL9_MOUSE Myc-associated zinc finger protein OS=Mus musculus OX=10090 GN=Maz PE=1 SV=1;tr|A0A0U1RNL1|A0A0U1RNL1_MOUSE Myc-associated zinc finger protein OS=Mus musculus OX=10090 GN=Maz PE=1 SV=1;tr|F8VPK3|F8VPK3_MOUSE Myc-associated zi	A0A0U1RNL9;A0A0U1RNL1;F8VPK3;P56671;A0A0U1RPH5	A0A0U1RNL9;A0A0U1RNL1;F8VPK3;P56671	Myc-associated zinc finger protein	Maz	22.133	21.4759	25.058	24.6169	NaN	NaN	19.9931	20.7208	19.5321	20.0934	10	10	9	23.7	23.7	22.3	51.19	0	61.149	1456500000	95
tr|A0A0U1RNX8|A0A0U1RNX8_MOUSE B-cell CLL/lymphoma 7 protein family member C OS=Mus musculus OX=10090 GN=Bcl7c PE=1 SV=1;sp|O08664|BCL7C_MOUSE B-cell CLL/lymphoma 7 protein family member C OS=Mus musculus OX=10090 GN=Bcl7c PE=1 SV=1	A0A0U1RNX8;O08664	A0A0U1RNX8;O08664	B-cell CLL/lymphoma 7 protein family member C	Bcl7c	NaN	NaN	22.7035	22.505	18.0704	19.6351	17.7211	18.2316	18.8221	NaN	4	4	4	26.1	26.1	26.1	26.353	0	13.932	163450000	19
tr|A0A0X1KG61|A0A0X1KG61_MOUSE E3 ubiquitin-protein ligase CBL OS=Mus musculus OX=10090 GN=Cbl PE=1 SV=1;tr|A0A0U1RP47|A0A0U1RP47_MOUSE E3 ubiquitin-protein ligase CBL OS=Mus musculus OX=10090 GN=Cbl PE=1 SV=1;sp|P22682|CBL_MOUSE E3 ubiquitin-protein ligas	A0A0X1KG61;A0A0U1RP47;P22682;A0A0U1RQ85;A0A0U1RP17;A0A0U1RP95;B9EKI5;Q3TTA7-2;Q3TTA7	A0A0X1KG61;A0A0U1RP47;P22682;A0A0U1RQ85	E3 ubiquitin-protein ligase CBL	Cbl	19.4474	18.5801	18.7434	17.0921	20.7628	20.5874	18.5875	19.0721	21.3325	20.8217	11	11	11	17.4	17.4	17.4	95.998	0	47.682	461090000	70
tr|A0A0U1RP62|A0A0U1RP62_MOUSE Selenoprotein S OS=Mus musculus OX=10090 GN=Selenos PE=1 SV=1;sp|Q9BCZ4|SELS_MOUSE Selenoprotein S OS=Mus musculus OX=10090 GN=Selenos PE=1 SV=3	A0A0U1RP62;Q9BCZ4;A0A0U1RQ25;A0A0U1RPI8	A0A0U1RP62;Q9BCZ4	Selenoprotein S	Vimp	23.0631	23.9662	23.607	23.2541	23.0598	23.1768	24.9505	25.406	22.0205	20.8982	7	7	7	41.2	41.2	41.2	21.188	0	109.77	1343300000	64
tr|A0A0U1RPF3|A0A0U1RPF3_MOUSE Calcium and integrin-binding protein 1 OS=Mus musculus OX=10090 GN=Cib1 PE=1 SV=1;sp|Q9Z0F4|CIB1_MOUSE Calcium and integrin-binding protein 1 OS=Mus musculus OX=10090 GN=Cib1 PE=1 SV=3;tr|D3YY46|D3YY46_MOUSE Calcium and integ	A0A0U1RPF3;Q9Z0F4;D3YY46;Q8C2K4;A0A0U1RNH3;A0A0U1RPW6	A0A0U1RPF3;Q9Z0F4;D3YY46;Q8C2K4	Calcium and integrin-binding protein 1	Cib1	17.3432	19.2526	18.3302	18.9517	19.8938	19.337	21.2421	21.316	20.2776	19.8314	7	7	7	51.1	51.1	51.1	21.206	0	57.403	147830000	29
tr|A0A0U1RPI1|A0A0U1RPI1_MOUSE Phospholemman OS=Mus musculus OX=10090 GN=Fxyd1 PE=1 SV=1;sp|Q9Z239|PLM_MOUSE Phospholemman OS=Mus musculus OX=10090 GN=Fxyd1 PE=1 SV=1	A0A0U1RPI1;Q9Z239	A0A0U1RPI1;Q9Z239	Phospholemman	Fxyd1	26.1727	26.1023	26.7247	26.2817	26.6787	26.3458	28.1387	28.526	26.1825	25.3821	1	1	1	17.9	17.9	17.9	7.6016	0	17.876	1334800000	43
tr|A0A0U1RPJ7|A0A0U1RPJ7_MOUSE RIKEN cDNA 1110004F10 gene (Fragment) OS=Mus musculus OX=10090 GN=1110004F10Rik PE=1 SV=1;tr|D3YVR9|D3YVR9_MOUSE RIKEN cDNA 1110004F10 gene OS=Mus musculus OX=10090 GN=1110004F10Rik PE=1 SV=1;sp|Q9R0P4|SMAP_MOUSE Small acidic	A0A0U1RPJ7;D3YVR9;Q9R0P4	A0A0U1RPJ7;D3YVR9;Q9R0P4	Small acidic protein	1110004F10Rik;Smap	21.8241	19.9258	20.0699	NaN	NaN	NaN	NaN	NaN	NaN	NaN	1	1	1	26.7	26.7	26.7	6.8525	0	18.897	11619000	3
tr|Q3TGG2|Q3TGG2_MOUSE Ataxin-2-like protein OS=Mus musculus OX=10090 GN=Atxn2l PE=1 SV=1;tr|A0A0U1RPL0|A0A0U1RPL0_MOUSE Ataxin-2-like protein OS=Mus musculus OX=10090 GN=Atxn2l PE=1 SV=1;sp|Q7TQH0-3|ATX2L_MOUSE Isoform 3 of Ataxin-2-like protein OS=Mus mu	Q3TGG2;A0A0U1RPL0;Q7TQH0-3;Q7TQH0;Q7TQH0-2;E9Q5Q0;J3QP59	Q3TGG2;A0A0U1RPL0;Q7TQH0-3;Q7TQH0;Q7TQH0-2;E9Q5Q0;J3QP59	Ataxin-2-like protein	Atxn2l	21.0419	20.4307	20.7961	20.8561	21.7791	21.3177	19.9305	20.7927	22.3568	21.7854	9	9	9	10.4	10.4	10.4	105.44	0	53.477	936300000	78
tr|A0A0U1RQ65|A0A0U1RQ65_MOUSE Trinucleotide repeat-containing gene 6A protein (Fragment) OS=Mus musculus OX=10090 GN=Tnrc6a PE=1 SV=1;sp|Q3UHK8|TNR6A_MOUSE Trinucleotide repeat-containing gene 6A protein OS=Mus musculus OX=10090 GN=Tnrc6a PE=1 SV=2	A0A0U1RQ65;Q3UHK8	A0A0U1RQ65;Q3UHK8	Trinucleotide repeat-containing gene 6A protein	Tnrc6a	20.0347	19.4705	19.5668	19.2358	19.8844	19.7701	17.5081	14.8569	19.9969	19.3675	3	3	3	3	3	3	150.29	0.0047811	2.3062	482660000	17
tr|A0A0U1RQB6|A0A0U1RQB6_MOUSE Histone lysine acetyltransferase CREBBP OS=Mus musculus OX=10090 GN=Crebbp PE=1 SV=1;tr|F8VPR5|F8VPR5_MOUSE Histone lysine acetyltransferase CREBBP OS=Mus musculus OX=10090 GN=Crebbp PE=1 SV=1;sp|P45481|CBP_MOUSE Histone lysi	A0A0U1RQB6;F8VPR5;P45481;A0A0U1RPL2;A0A0U1RP23;A0A0U1RP46	A0A0U1RQB6;F8VPR5;P45481;A0A0U1RPL2	CREB-binding protein	Crebbp	18.9124	18.3951	19.9286	19.6712	18.7676	18.1691	12.8369	15.916	20.1591	19.9317	16	16	8	9.6	9.6	5.7	261.21	0	30.108	429560000	66
tr|A0A0X1KG63|A0A0X1KG63_MOUSE Aquaporin-11 (Fragment) OS=Mus musculus OX=10090 GN=Aqp11 PE=1 SV=1;sp|Q8BHH1|AQP11_MOUSE Aquaporin-11 OS=Mus musculus OX=10090 GN=Aqp11 PE=1 SV=1	A0A0X1KG63;Q8BHH1	A0A0X1KG63;Q8BHH1	Aquaporin-11	Aqp11	23.2055	23.1511	23.1294	22.5207	22.2572	22.1065	24.2353	25.2203	17.4724	NaN	4	4	4	26.4	26.4	26.4	24.345	0	21.066	410930000	50
tr|A0A0X1KG67|A0A0X1KG67_MOUSE ER membrane protein complex subunit 10 OS=Mus musculus OX=10090 GN=Emc10 PE=4 SV=1;sp|Q3TAS6-2|EMC10_MOUSE Isoform 2 of ER membrane protein complex subunit 10 OS=Mus musculus OX=10090 GN=Emc10;sp|Q3TAS6|EMC10_MOUSE ER membran	A0A0X1KG67;Q3TAS6-2;Q3TAS6;D3Z665	A0A0X1KG67;Q3TAS6-2;Q3TAS6;D3Z665	ER membrane protein complex subunit 10	Emc10	23.0854	22.6331	22.5887	21.7781	22.265	21.7301	24.4198	25.4052	22.1545	21.6526	8	8	8	36.9	36.9	36.9	28.187	0	323.31	1195400000	157
tr|A0A140LHA2|A0A140LHA2_MOUSE Mitotic checkpoint protein BUB3 OS=Mus musculus OX=10090 GN=Bub3 PE=1 SV=1;sp|Q9WVA3|BUB3_MOUSE Mitotic checkpoint protein BUB3 OS=Mus musculus OX=10090 GN=Bub3 PE=1 SV=2	A0A140LHA2;Q9WVA3;A0A140LIM5;A0A140LJ21;A0A140LI47	A0A140LHA2;Q9WVA3	Mitotic checkpoint protein BUB3	Bub3	25.5234	25.2898	27.1096	26.5675	24.9327	24.9108	25.0467	25.684	26.5023	25.7811	16	16	16	65.4	65.4	65.4	36.766	0	323.31	9575400000	377
tr|A0A140LHA5|A0A140LHA5_MOUSE Mitochondrial uncoupling protein 2 (Fragment) OS=Mus musculus OX=10090 GN=Ucp2 PE=1 SV=2;sp|P70406|UCP2_MOUSE Mitochondrial uncoupling protein 2 OS=Mus musculus OX=10090 GN=Ucp2 PE=1 SV=1;tr|D3YXM5|D3YXM5_MOUSE Mitochondrial	A0A140LHA5;P70406;D3YXM5;D3YZG5;D3YZE5	A0A140LHA5;P70406;D3YXM5;D3YZG5;D3YZE5	Mitochondrial uncoupling protein 2	Ucp2	NaN	17.5906	16.8768	NaN	NaN	14.5145	18.2239	21.5085	NaN	NaN	4	4	4	24.7	24.7	24.7	28.948	0.0019382	2.8579	50829000	5
tr|A0A140LHQ0|A0A140LHQ0_MOUSE Mediator of RNA polymerase II transcription subunit 25 OS=Mus musculus OX=10090 GN=Med25 PE=1 SV=1;tr|A0A140LHG7|A0A140LHG7_MOUSE Mediator of RNA polymerase II transcription subunit 25 OS=Mus musculus OX=10090 GN=Med25 PE=1 S	A0A140LHQ0;A0A140LHG7;Q8VCB2;Q8VCB2-3;A0A140LIH0;Q8VCB2-2;A0A140LI51;A0A140LIL1	A0A140LHQ0;A0A140LHG7;Q8VCB2;Q8VCB2-3;A0A140LIH0;Q8VCB2-2	Mediator of RNA polymerase II transcription subunit 25	Med25	18.4334	17.2857	19.4296	19.9929	19.298	19.1668	19.1241	20.1686	20.4654	19.8367	5	5	4	10.2	10.2	8.5	77.864	0.00069156	4.6853	167870000	15
tr|A0A140LHL5|A0A140LHL5_MOUSE NAD-dependent protein deacetylase OS=Mus musculus OX=10090 GN=Sirt2 PE=1 SV=1;sp|Q8VDQ8-2|SIR2_MOUSE Isoform 2 of NAD-dependent protein deacetylase sirtuin-2 OS=Mus musculus OX=10090 GN=Sirt2;sp|Q8VDQ8|SIR2_MOUSE NAD-dependen	A0A140LHL5;Q8VDQ8-2;Q8VDQ8;Q8VDQ8-4;Q8VDQ8-3	A0A140LHL5;Q8VDQ8-2;Q8VDQ8;Q8VDQ8-4;Q8VDQ8-3	NAD-dependent protein deacetylase sirtuin-2	Sirt2	23.5375	23.2866	23.0029	22.5822	24.1133	23.9768	23.3231	24.0513	25.5705	24.69	22	22	22	72.4	72.4	72.4	39.425	0	323.31	3707000000	285
tr|A0A140LHL8|A0A140LHL8_MOUSE Testis-expressed protein 2 (Fragment) OS=Mus musculus OX=10090 GN=Tex2 PE=1 SV=1;sp|Q6ZPJ0|TEX2_MOUSE Testis-expressed protein 2 OS=Mus musculus OX=10090 GN=Tex2 PE=1 SV=2;tr|B1ATR2|B1ATR2_MOUSE Testis-expressed protein 2 OS=	A0A140LHL8;Q6ZPJ0;B1ATR2	A0A140LHL8;Q6ZPJ0;B1ATR2	Testis-expressed sequence 2 protein	Tex2	19.7405	20.3594	21.795	21.4788	20.4972	19.3932	17.8363	21.3204	17.8069	19.2473	6	6	6	12.9	12.9	12.9	71.357	0.0085543	1.8327	512940000	23
tr|A0A140LHL9|A0A140LHL9_MOUSE Oxysterols receptor LXR-beta (Fragment) OS=Mus musculus OX=10090 GN=Nr1h2 PE=1 SV=1;tr|Q8BP65|Q8BP65_MOUSE Oxysterols receptor LXR-beta OS=Mus musculus OX=10090 GN=Nr1h2 PE=1 SV=1;sp|Q60644|NR1H2_MOUSE Oxysterols receptor LXR	A0A140LHL9;Q8BP65;Q60644;A0A140LIH8;A0A140LHK8	A0A140LHL9;Q8BP65;Q60644	Oxysterols receptor LXR-beta	Nr1h2	17.7259	19.4774	14.6726	18.6487	20.7066	20.4	17.8095	18.8744	21.4076	20.742	3	3	2	11.5	11.5	7.7	41.172	0.0023047	2.6399	175040000	3
tr|A0A140LHT6|A0A140LHT6_MOUSE 39S ribosomal protein L48, mitochondrial OS=Mus musculus OX=10090 GN=Mrpl48 PE=1 SV=1;tr|E9QPQ8|E9QPQ8_MOUSE 39S ribosomal protein L48, mitochondrial OS=Mus musculus OX=10090 GN=Mrpl48 PE=1 SV=1;sp|Q8JZS9|RM48_MOUSE 39S ribos	A0A140LHT6;E9QPQ8;Q8JZS9;A0A140LI38;A0A140LHD4;A0A140LI40	A0A140LHT6;E9QPQ8;Q8JZS9;A0A140LI38;A0A140LHD4	39S ribosomal protein L48, mitochondrial	Mrpl48	22.9012	22.9146	22.538	21.9492	22.6967	22.8313	25.0872	25.3891	21.8811	21.9519	4	4	4	38.1	38.1	38.1	12.954	0.00015142	9.2274	893510000	60
tr|E9Q638|E9Q638_MOUSE Disintegrin and metalloproteinase domain-containing protein 9 OS=Mus musculus OX=10090 GN=Adam9 PE=1 SV=1;tr|A0A140LHU0|A0A140LHU0_MOUSE Disintegrin and metalloproteinase domain-containing protein 9 OS=Mus musculus OX=10090 GN=Adam9	E9Q638;A0A140LHU0;Q61072;A0A140LJC9	E9Q638;A0A140LHU0;Q61072	Disintegrin and metalloproteinase domain-containing protein 9	Adam9	20.1225	18.668	19.8997	19.9382	20.0024	20.0164	21.7988	22.0722	18.6267	19.1871	13	13	13	21.4	21.4	21.4	91.848	0	63.21	691430000	71
tr|A0A140LI11|A0A140LI11_MOUSE Predicted gene 5737 OS=Mus musculus OX=10090 GN=Gm5737 PE=4 SV=1	A0A140LI11	A0A140LI11			NaN	NaN	17.5513	17.1867	NaN	15.7654	19.4292	20.2613	NaN	NaN	4	4	4	11.1	11.1	11.1	46.947	0.007266	1.9417	51914000	7
tr|A0A140LI54|A0A140LI54_MOUSE Neuropathy target esterase OS=Mus musculus OX=10090 GN=Pnpla6 PE=1 SV=1;sp|Q3TRM4-2|PLPL6_MOUSE Isoform 2 of Patatin-like phospholipase domain-containing protein 6 OS=Mus musculus OX=10090 GN=Pnpla6;sp|Q3TRM4-3|PLPL6_MOUSE Is	A0A140LI54;Q3TRM4-2;Q3TRM4-3;Q3TRM4;A0A140LHU9;Q3TRM4-4;A0A140LHT9;A0A140LHE0;A0A140LJI6;A0A140LHJ7;A0A140LJH3	A0A140LI54;Q3TRM4-2;Q3TRM4-3;Q3TRM4;A0A140LHU9;Q3TRM4-4	Neuropathy target esterase	Pnpla6	20.776	20.703	21.1259	20.5751	21.0978	20.9973	22.5109	22.4684	19.6078	17.8779	37	37	35	38.7	38.7	37.5	148.66	0	215.3	1617700000	258
tr|Q5NBV0|Q5NBV0_MOUSE Solute carrier family 13 member 5 OS=Mus musculus OX=10090 GN=Slc13a5 PE=1 SV=8;tr|A0A140LIC4|A0A140LIC4_MOUSE Solute carrier family 13 member 5 OS=Mus musculus OX=10090 GN=Slc13a5 PE=1 SV=1;tr|A0A140LIR1|A0A140LIR1_MOUSE Solute carr	Q5NBV0;A0A140LIC4;A0A140LIR1;Q67BT3	Q5NBV0;A0A140LIC4;A0A140LIR1;Q67BT3	Solute carrier family 13 member 5	Slc13a5	20.6869	20.9014	21.4717	20.6173	21.8753	21.7497	23.6541	23.7703	21.0455	20.3441	7	7	7	13.1	13.1	13.1	58.867	0	55.628	698110000	76
tr|A0A571BEJ4|A0A571BEJ4_MOUSE Adhesion G-protein-coupled receptor G6 OS=Mus musculus OX=10090 GN=Adgrg6 PE=1 SV=1;tr|A0A140LIH4|A0A140LIH4_MOUSE Adhesion G-protein-coupled receptor G6 OS=Mus musculus OX=10090 GN=Adgrg6 PE=1 SV=1;sp|Q6F3F9|AGRG6_MOUSE Adhe	A0A571BEJ4;A0A140LIH4;Q6F3F9	A0A571BEJ4;A0A140LIH4;Q6F3F9	G-protein coupled receptor 126	Gpr126	NaN	14.9122	14.6906	12.8317	18.1615	17.5869	18.3111	18.3054	18.9138	16.9763	5	5	5	6.5	6.5	6.5	135.72	0	42.193	82199000	19
tr|A0A140LIM2|A0A140LIM2_MOUSE AN1-type zinc finger protein 6 (Fragment) OS=Mus musculus OX=10090 GN=Zfand6 PE=1 SV=1;sp|Q9DCH6|ZFAN6_MOUSE AN1-type zinc finger protein 6 OS=Mus musculus OX=10090 GN=Zfand6 PE=1 SV=1;tr|A0A140LJF3|A0A140LJF3_MOUSE AN1-type	A0A140LIM2;Q9DCH6;A0A140LJF3;A0A140LI56	A0A140LIM2;Q9DCH6;A0A140LJF3;A0A140LI56	AN1-type zinc finger protein 6	Zfand6	17.6065	19.2545	18.5535	18.8774	21.3557	21.2444	19.1468	17.8032	21.7239	19.5866	3	3	3	14.3	14.3	14.3	23.261	0.0040445	2.396	107270000	8
tr|A0A140LIT2|A0A140LIT2_MOUSE 7-dehydrocholesterol reductase OS=Mus musculus OX=10090 GN=Dhcr7 PE=1 SV=1;sp|O88455|DHCR7_MOUSE 7-dehydrocholesterol reductase OS=Mus musculus OX=10090 GN=Dhcr7 PE=1 SV=1;tr|D3Z7G1|D3Z7G1_MOUSE 7-dehydrocholesterol reductase	A0A140LIT2;O88455;D3Z7G1;A0A140LI18;D3YXR4	A0A140LIT2;O88455;D3Z7G1	7-dehydrocholesterol reductase	Dhcr7	23.756	23.3303	24.2312	24.3795	23.386	23.1295	25.3246	26.0223	22.3535	21.8093	6	6	6	15.8	15.8	15.8	54.219	0	131.52	2466900000	115
tr|A0A140LIU4|A0A140LIU4_MOUSE Cytochrome c oxidase subunit 7A1, mitochondrial OS=Mus musculus OX=10090 GN=Cox7a1 PE=1 SV=1;sp|P56392|CX7A1_MOUSE Cytochrome c oxidase subunit 7A1, mitochondrial OS=Mus musculus OX=10090 GN=Cox7a1 PE=1 SV=1	A0A140LIU4;P56392	A0A140LIU4;P56392	Cytochrome c oxidase subunit 7A1, mitochondrial	Cox7a1	28.0599	27.7347	27.851	27.2691	23.1508	22.9373	25.4734	25.9859	24.8596	24.1283	2	2	2	25.8	25.8	25.8	9.8272	0	14.929	5430800000	42
tr|A0A140LJ04|A0A140LJ04_MOUSE Zinc finger ZZ-type and EF-hand domain-containing protein 1 OS=Mus musculus OX=10090 GN=Zzef1 PE=1 SV=1;tr|E9Q5W5|E9Q5W5_MOUSE Zinc finger ZZ-type and EF-hand domain-containing protein 1 OS=Mus musculus OX=10090 GN=Zzef1 PE=1	A0A140LJ04;E9Q5W5;Q5SSH7-2;Q5SSH7;Q5SSH7-3	A0A140LJ04;E9Q5W5;Q5SSH7-2;Q5SSH7	Zinc finger ZZ-type and EF-hand domain-containing protein 1	Zzef1	21.4272	21.0668	19.3789	19.8588	23.1477	22.893	20.54	22.4324	23.2611	22.436	93	93	93	41.4	41.4	41.4	331.3	0	323.31	6483300000	1013
tr|A0A140LJ56|A0A140LJ56_MOUSE Transmembrane protein 147 OS=Mus musculus OX=10090 GN=Tmem147 PE=1 SV=1;sp|Q9CQG6|TM147_MOUSE Transmembrane protein 147 OS=Mus musculus OX=10090 GN=Tmem147 PE=1 SV=1;tr|A0A140LIQ8|A0A140LIQ8_MOUSE Transmembrane protein 147 OS	A0A140LJ56;Q9CQG6;A0A140LIQ8;Q9CQG6-2;A0A140LIC5;A0A140LIN7	A0A140LJ56;Q9CQG6;A0A140LIQ8;Q9CQG6-2	Transmembrane protein 147	Tmem147	22.6239	22.1872	22.3976	21.6781	22.0359	21.6911	23.0842	23.978	NaN	NaN	6	6	6	33.3	33.3	33.3	26.031	0	48.615	638650000	66
tr|A0A140LJ61|A0A140LJ61_MOUSE Synemin OS=Mus musculus OX=10090 GN=Synm PE=1 SV=1;tr|A0A140LJ79|A0A140LJ79_MOUSE Synemin OS=Mus musculus OX=10090 GN=Synm PE=1 SV=1;sp|Q70IV5-3|SYNEM_MOUSE Isoform 3 of Synemin OS=Mus musculus OX=10090 GN=Synm;sp|Q70IV5-2|SY	A0A140LJ61;A0A140LJ79;Q70IV5-3;Q70IV5-2;Q70IV5	A0A140LJ61;A0A140LJ79;Q70IV5-3;Q70IV5-2;Q70IV5	Synemin	Synm	15.7518	17.2742	15.2409	16.015	17.79	18.8059	NaN	13.075	20.7218	19.4996	10	10	10	32.1	32.1	32.1	43.086	0.00014484	6.8153	104490000	22
tr|A0A140LJ69|A0A140LJ69_MOUSE Protein unc-13 homolog B OS=Mus musculus OX=10090 GN=Unc13b PE=1 SV=1;tr|E9Q263|E9Q263_MOUSE Protein unc-13 homolog B OS=Mus musculus OX=10090 GN=Unc13b PE=1 SV=1;sp|Q9Z1N9-2|UN13B_MOUSE Isoform 2 of Protein unc-13 homolog B	A0A140LJ69;E9Q263;Q9Z1N9-2;Q9Z1N9;A0A140LHX5;F7CEK4;F6X605;H3BJL3	A0A140LJ69;E9Q263;Q9Z1N9-2;Q9Z1N9;A0A140LHX5	Protein unc-13 homolog B	Unc13b	19.479	18.8604	19.116	18.6513	19.3111	19.169	19.4557	19.7023	18.8097	19.7848	33	33	3	10.1	10.1	1.3	491.03	0	95.778	1405900000	228
sp|E9Q394-2|AKP13_MOUSE Isoform 2 of A-kinase anchor protein 13 OS=Mus musculus OX=10090 GN=Akap13;sp|E9Q394|AKP13_MOUSE A-kinase anchor protein 13 OS=Mus musculus OX=10090 GN=Akap13 PE=1 SV=1;tr|A0A140LJJ5|A0A140LJJ5_MOUSE A-kinase anchor protein 13 OS=Mu	E9Q394-2;E9Q394;A0A140LJJ5;A0A140LHG3;A0A140LIX0	E9Q394-2;E9Q394;A0A140LJJ5		Akap13	16.2063	17.3753	17.4297	17.1233	19.1697	18.8564	17.1726	17.3049	19.6534	18.0538	12	12	12	5.6	5.6	5.6	301.5	0	10.787	385530000	44
tr|A0A140T8M2|A0A140T8M2_MOUSE Immunoglobulin kappa variable 12-44 (Fragment) OS=Mus musculus OX=10090 GN=Igkv12-44 PE=4 SV=2	A0A140T8M2;P01636	A0A140T8M2			20.0906	19.5303	22.4529	21.3962	20.208	21.5525	21.074	21.3935	19.7935	21.0794	3	3	2	27.8	27.8	19.1	12.557	0	19.766	159240000	19
tr|A0A140T8M3|A0A140T8M3_MOUSE Immunoglobulin kappa chain variable 8-30 (Fragment) OS=Mus musculus OX=10090 GN=Igkv8-30 PE=4 SV=2	A0A140T8M3	A0A140T8M3			NaN	NaN	17.4091	NaN	19.085	17.8803	NaN	19.594	NaN	NaN	3	1	1	34.7	14.9	14.9	13.335	0	12.475	10577000	8
tr|A0A140T8M4|A0A140T8M4_MOUSE Immunoglobulin kappa variable 8-19 OS=Mus musculus OX=10090 GN=Igkv8-19 PE=1 SV=2;tr|A0A0G2JFN8|A0A0G2JFN8_MOUSE Immunoglobulin kappa variable 8-19 (Fragment) OS=Mus musculus OX=10090 GN=Igkv8-19 PE=1 SV=4	A0A140T8M4;A0A0G2JFN8	A0A140T8M4;A0A0G2JFN8			20.2175	20.2318	19.1833	19.3158	20.9824	21.6068	19.8461	NaN	22.0637	21.1044	3	2	1	38.6	29.7	17.8	11.116	0	44.417	82722000	10
tr|A0A140T8M5|A0A140T8M5_MOUSE Immunoglobulin kappa variable 6-15 (Fragment) OS=Mus musculus OX=10090 GN=Igkv6-15 PE=1 SV=2	A0A140T8M5	A0A140T8M5			20.6145	19.7384	21.0861	20.8488	20.4582	20.3155	20.6399	21.6034	20.7004	NaN	2	1	1	26.1	18.3	18.3	12.757	0	16.981	79320000	14
tr|A0A140T8N0|A0A140T8N0_MOUSE Immunoglobulin kappa chain variable 9-120 (Fragment) OS=Mus musculus OX=10090 GN=Igkv9-120 PE=1 SV=2;sp|P01639|KV5A7_MOUSE Ig kappa chain V-V region MOPC 41 OS=Mus musculus OX=10090 GN=Gm5571 PE=1 SV=1	A0A140T8N0;P01639	A0A140T8N0;P01639	Ig kappa chain V-V region MOPC 41	Gm5571	19.6593	NaN	19.0511	18.9495	20.619	20.7749	NaN	NaN	20.6622	20.6428	2	2	2	30.8	30.8	30.8	12.805	0.00068157	4.2326	42893000	12
tr|A0A140T8N3|A0A140T8N3_MOUSE Immunoglobulin kappa chain variable 13-84 (Fragment) OS=Mus musculus OX=10090 GN=Igkv13-84 PE=4 SV=2;tr|A0A075B666|A0A075B666_MOUSE Immunoglobulin kappa chain variable 13-85 (Fragment) OS=Mus musculus OX=10090 GN=Igkv13-85 PE	A0A140T8N3;A0A075B666	A0A140T8N3;A0A075B666		Igkv12-47	20.6781	20.3375	18.9101	19.704	21.0769	20.5445	19.9403	20.6532	21.9754	20.4122	2	2	2	20.9	20.9	20.9	12.617	0.000687	4.4734	81324000	13
tr|A0A140T8N5|A0A140T8N5_MOUSE Immunoglobulin kappa variable 6-23 (Fragment) OS=Mus musculus OX=10090 GN=Igkv6-23 PE=4 SV=2	A0A140T8N5	A0A140T8N5			20.2201	NaN	NaN	18.7095	20.3168	20.1956	19.8282	20.8828	20.8287	20.8094	3	1	1	33.9	18.3	18.3	12.787	0.00042082	5.238	53606000	11
tr|A0A140T8N9|A0A140T8N9_MOUSE Immunoglobulin kappa variable 6-32 (Fragment) OS=Mus musculus OX=10090 GN=Igkv6-32 PE=4 SV=2	A0A140T8N9	A0A140T8N9			21.5956	22.0447	21.1901	21.6282	21.9608	22.5297	21.436	22.3841	22.6577	22.2838	3	3	2	32.2	32.2	26.1	12.656	0.00092777	3.3999	216500000	11
tr|A0A140T8P5|A0A140T8P5_MOUSE Immunoglobulin kappa chain variable 8-24 (Fragment) OS=Mus musculus OX=10090 GN=Igkv8-24 PE=4 SV=2	A0A140T8P5	A0A140T8P5			NaN	NaN	21.8379	21.2285	20.5679	20.403	NaN	23.483	20.6123	18.903	3	2	2	29.8	17.4	17.4	13.264	0.000923	3.3093	91856000	6
tr|A0A140T8P6|A0A140T8P6_MOUSE Immunoglobulin kappa variable 12-46 (Fragment) OS=Mus musculus OX=10090 GN=Igkv12-46 PE=1 SV=2	A0A140T8P6	A0A140T8P6			21.2482	18.8725	21.9682	20.7371	22.0262	21.8155	21.5984	22.12	22.4647	21.6723	3	3	2	40.9	40.9	29.6	12.562	0	38.799	201880000	25
tr|A0A140T8R7|A0A140T8R7_MOUSE REST corepressor 1 OS=Mus musculus OX=10090 GN=Rcor1 PE=1 SV=1;sp|Q8CFE3|RCOR1_MOUSE REST corepressor 1 OS=Mus musculus OX=10090 GN=Rcor1 PE=1 SV=3	A0A140T8R7;Q8CFE3	A0A140T8R7;Q8CFE3	REST corepressor 1	Rcor1	19.7211	19.8408	22.4199	21.7981	19.5208	18.6829	16.9221	NaN	21.4296	20.2025	8	8	3	26.4	26.4	11.8	43.886	0	160.99	360580000	78
tr|A0A140T8S0|A0A140T8S0_MOUSE Multiple epidermal growth factor-like domains protein 10 (Fragment) OS=Mus musculus OX=10090 GN=Megf10 PE=1 SV=2;sp|Q6DIB5|MEG10_MOUSE Multiple epidermal growth factor-like domains protein 10 OS=Mus musculus OX=10090 GN=Megf1	A0A140T8S0;Q6DIB5	A0A140T8S0;Q6DIB5	Multiple epidermal growth factor-like domains protein 10	Megf10	NaN	15.4176	NaN	NaN	18.6732	17.8529	17.1598	17.8297	18.5938	18.6368	4	4	4	4.2	4.2	4.2	113.9	0.0023157	2.7446	67721000	9
tr|A0A140T8T2|A0A140T8T2_MOUSE Slit homolog 2 protein OS=Mus musculus OX=10090 GN=Slit2 PE=1 SV=1;tr|G3UYX7|G3UYX7_MOUSE Slit homolog 2 protein OS=Mus musculus OX=10090 GN=Slit2 PE=1 SV=1;tr|G3UY21|G3UY21_MOUSE Slit homolog 2 protein OS=Mus musculus OX=100	A0A140T8T2;G3UYX7;G3UY21;Q9R1B9;G3X909;G3UZ61;G3UWQ3;G3UZW0	A0A140T8T2;G3UYX7;G3UY21;Q9R1B9;G3X909	Slit homolog 2 protein;Slit homolog 2 protein N-product;Slit homolog 2 protein C-product	Slit2	20.6259	20.2168	20.7747	20.5059	21.0409	20.88	21.1978	21.6685	20.9383	19.6853	37	37	34	30	30	28.4	170.26	0	142.56	1278300000	299
tr|A0A171EBK8|A0A171EBK8_MOUSE Rap1 GTPase-activating protein 2 OS=Mus musculus OX=10090 GN=Rap1gap2 PE=1 SV=1;tr|A0A571BED8|A0A571BED8_MOUSE Rap1 GTPase-activating protein 2 OS=Mus musculus OX=10090 GN=Rap1gap2 PE=1 SV=1;sp|Q5SVL6-2|RPGP2_MOUSE Isoform 2	A0A171EBK8;A0A571BED8;Q5SVL6-2;Q5SVL6	A0A171EBK8;A0A571BED8;Q5SVL6-2;Q5SVL6	Rap1 GTPase-activating protein 2	Rap1gap2	15.587	NaN	14.6345	NaN	17.9675	18.2353	NaN	NaN	19.4426	18.6771	4	3	3	7.7	6.7	6.7	84.377	0.0001436	6.3168	61994000	13
tr|A0A1B0GR08|A0A1B0GR08_MOUSE Gamma-tubulin complex component (Fragment) OS=Mus musculus OX=10090 GN=Tubgcp2 PE=1 SV=1;sp|Q921G8|GCP2_MOUSE Gamma-tubulin complex component 2 OS=Mus musculus OX=10090 GN=Tubgcp2 PE=1 SV=2	A0A1B0GR08;Q921G8;A0A1B0GRD4;A0A1B0GRD0;A0A1B0GS25	A0A1B0GR08;Q921G8	Gamma-tubulin complex component 2	Tubgcp2	20.7489	21.389	21.182	20.8108	20.9019	20.7005	18.5264	19.8496	21.6356	20.965	21	21	21	29.8	29.8	29.8	102.74	0	86.384	1007900000	103
tr|A0A1B0GR11|A0A1B0GR11_MOUSE Transaldolase OS=Mus musculus OX=10090 GN=Taldo1 PE=1 SV=1;sp|Q93092|TALDO_MOUSE Transaldolase OS=Mus musculus OX=10090 GN=Taldo1 PE=1 SV=2	A0A1B0GR11;Q93092	A0A1B0GR11;Q93092	Transaldolase	Taldo1	27.6531	27.2098	26.4455	26.0072	28.6901	28.6586	26.6129	27.2816	30.1495	29.5172	40	40	40	66.8	66.8	66.8	42.151	0	323.31	57713000000	782
tr|A0A1B0GR18|A0A1B0GR18_MOUSE MOB kinase activator 2 OS=Mus musculus OX=10090 GN=Mob2 PE=1 SV=1;sp|Q8VI63|MOB2_MOUSE MOB kinase activator 2 OS=Mus musculus OX=10090 GN=Mob2 PE=1 SV=1;sp|Q8VI63-2|MOB2_MOUSE Isoform 2 of MOB kinase activator 2 OS=Mus muscul	A0A1B0GR18;Q8VI63;Q8VI63-2;A0A1B0GT55;A0A1B0GRX6	A0A1B0GR18;Q8VI63;Q8VI63-2	MOB kinase activator 2	Mob2	22.2959	21.8943	21.543	20.8871	22.9586	22.8718	20.7626	21.382	24.5043	23.7906	8	8	8	38	38	38	30.232	0	108.05	872280000	46
tr|A0A1B0GR51|A0A1B0GR51_MOUSE E3 ubiquitin-protein ligase RNF170 (Fragment) OS=Mus musculus OX=10090 GN=Rnf170 PE=1 SV=1;sp|Q8CBG9-2|RN170_MOUSE Isoform 2 of E3 ubiquitin-protein ligase RNF170 OS=Mus musculus OX=10090 GN=Rnf170;sp|Q8CBG9|RN170_MOUSE E3 ub	A0A1B0GR51;Q8CBG9-2;Q8CBG9;F6UDR6;D3Z7W3;E9PUJ5;D3Z0A0;Q8CBG9-5;Q8CBG9-4;Q8CBG9-3	A0A1B0GR51;Q8CBG9-2;Q8CBG9	E3 ubiquitin-protein ligase RNF170	Rnf170	21.9612	21.645	22.3996	22.6321	21.9813	22.0101	23.7629	24.3996	20.3831	19.6507	5	5	5	27.7	27.7	27.7	28.991	0	74.958	596850000	29
tr|A0A1B0GR78|A0A1B0GR78_MOUSE Stromal interaction molecule 1 OS=Mus musculus OX=10090 GN=Stim1 PE=1 SV=1;tr|A0A1B0GRA5|A0A1B0GRA5_MOUSE Stromal interaction molecule 1 OS=Mus musculus OX=10090 GN=Stim1 PE=1 SV=1;sp|P70302|STIM1_MOUSE Stromal interaction mo	A0A1B0GR78;A0A1B0GRA5;P70302;A0A1B0GQZ3	A0A1B0GR78;A0A1B0GRA5;P70302	Stromal interaction molecule 1	Stim1	22.663	22.439	23.5135	22.9696	23.4122	23.1607	24.865	25.4096	21.6437	21.1942	19	19	18	36.9	36.9	33.9	62.195	0	323.31	3212600000	250
tr|A0A1B0GRH2|A0A1B0GRH2_MOUSE Receptor-type tyrosine-protein phosphatase OS=Mus musculus OX=10090 GN=Ptpre PE=1 SV=1;tr|A0A1B0GRT6|A0A1B0GRT6_MOUSE Receptor-type tyrosine-protein phosphatase OS=Mus musculus OX=10090 GN=Ptpre PE=1 SV=1;sp|P49446-3|PTPRE_MO	A0A1B0GRH2;A0A1B0GRT6;P49446-3;P49446-2;P49446	A0A1B0GRH2;A0A1B0GRT6;P49446-3;P49446-2;P49446	Receptor-type tyrosine-protein phosphatase epsilon	Ptpre	15.6144	17.0197	15.185	17.7669	17.8344	17.5314	17.0565	15.535	19.9518	19.4737	11	7	7	17	11.9	11.9	82.092	0.00092373	3.3318	92152000	21
tr|A0A1B0GS05|A0A1B0GS05_MOUSE Predicted gene 6657 OS=Mus musculus OX=10090 GN=Gm6657 PE=4 SV=1;tr|A0A1B0GRJ3|A0A1B0GRJ3_MOUSE Predicted gene 6657 OS=Mus musculus OX=10090 GN=Gm6657 PE=4 SV=2	A0A1B0GS05;A0A1B0GRJ3	A0A1B0GS05;A0A1B0GRJ3			23.7308	23.8281	22.8278	22.0354	25.3034	25.4264	22.6497	22.8055	25.2	24.9707	1	1	1	8	8	8	20.515	0.0041688	2.3887	2336300000	15
tr|Q5PR72|Q5PR72_MOUSE Phosphodiesterase OS=Mus musculus OX=10090 GN=Pde2a PE=1 SV=1;tr|A0A1B0GRJ9|A0A1B0GRJ9_MOUSE Phosphodiesterase OS=Mus musculus OX=10090 GN=Pde2a PE=1 SV=1;tr|F7D3W5|F7D3W5_MOUSE Phosphodiesterase OS=Mus musculus OX=10090 GN=Gm45837 P	Q5PR72;A0A1B0GRJ9;F7D3W5;Q922S4-2;Q922S4-3;Q922S4	Q5PR72;A0A1B0GRJ9;F7D3W5;Q922S4-2;Q922S4-3;Q922S4	cGMP-dependent 3,5-cyclic phosphodiesterase	Pde2a	20.7865	20.943	19.9234	18.9576	21.8296	21.8781	20.6724	20.9845	22.8187	22.2278	23	23	23	33.6	33.6	33.6	105.25	0	134.34	1506200000	111
tr|A0A1B0GRP0|A0A1B0GRP0_MOUSE Transcription factor Dp-1 (Fragment) OS=Mus musculus OX=10090 GN=Tfdp1 PE=1 SV=1;tr|Q9CYZ7|Q9CYZ7_MOUSE Transcription factor OS=Mus musculus OX=10090 GN=Tfdp1 PE=1 SV=1;sp|Q08639|TFDP1_MOUSE Transcription factor Dp-1 OS=Mus m	A0A1B0GRP0;Q9CYZ7;Q08639	A0A1B0GRP0;Q9CYZ7;Q08639	Transcription factor Dp-1	Tfdp1	18.2085	NaN	18.4375	17.1889	NaN	NaN	NaN	NaN	NaN	NaN	2	2	2	19.1	19.1	19.1	20.877	0.00066791	3.6538	4036600	5
tr|A0A1B0GRU0|A0A1B0GRU0_MOUSE Vesicular glutamate transporter 1 OS=Mus musculus OX=10090 GN=Slc17a7 PE=1 SV=1;sp|Q3TXX4|VGLU1_MOUSE Vesicular glutamate transporter 1 OS=Mus musculus OX=10090 GN=Slc17a7 PE=1 SV=2	A0A1B0GRU0;Q3TXX4	A0A1B0GRU0;Q3TXX4	Vesicular glutamate transporter 1	Slc17a7	18.9797	19.2423	16.9442	13.2983	16.7717	17.0233	19.2165	19.8001	19.1566	NaN	3	3	3	5.8	5.8	5.8	64.318	0.0011748	3.0796	76124000	8
tr|A0A1B0GRV0|A0A1B0GRV0_MOUSE 3(2),5-bisphosphate nucleotidase 1 OS=Mus musculus OX=10090 GN=Bpnt1 PE=1 SV=1	A0A1B0GRV0;D3Z5X0	A0A1B0GRV0			25.1944	24.8069	23.2971	23.3044	26.3806	26.2212	24.6114	25.2106	27.8324	27.1245	25	25	3	89.5	89.5	11.1	34.973	0	323.31	14779000000	356
tr|A0A1B0GRV3|A0A1B0GRV3_MOUSE MHC class II regulatory factor RFX1 OS=Mus musculus OX=10090 GN=Rfx1 PE=1 SV=1;sp|P48377|RFX1_MOUSE MHC class II regulatory factor RFX1 OS=Mus musculus OX=10090 GN=Rfx1 PE=1 SV=2	A0A1B0GRV3;P48377;P48379-2;P48379;A0A3B2WBJ0	A0A1B0GRV3;P48377	MHC class II regulatory factor RFX1	Rfx1	20.376	20.1075	21.9437	21.4395	17.1101	18.2293	16.746	16.7628	20.7787	19.9794	11	11	9	16.9	16.9	14.3	98.1	0	32.441	424730000	51
tr|A0A1B0GRX7|A0A1B0GRX7_MOUSE Cytohesin-2 OS=Mus musculus OX=10090 GN=Cyth2 PE=1 SV=1;tr|Q99KH2|Q99KH2_MOUSE Cytohesin-2 OS=Mus musculus OX=10090 GN=Cyth2 PE=1 SV=1;sp|P63034-3|CYH2_MOUSE Isoform 3 of Cytohesin-2 OS=Mus musculus OX=10090 GN=Cyth2;sp|P6303	A0A1B0GRX7;Q99KH2;P63034-3;P63034-2;P63034;A0A1B0GRB2;A0A1B0GRB8;A0A1Y7VIW9;A0A1B0GRM7;A0A1B0GRZ2	A0A1B0GRX7;Q99KH2;P63034-3;P63034-2;P63034;A0A1B0GRB2;A0A1B0GRB8;A0A1Y7VIW9	Cytohesin-2	Cyth2	18.8583	18.0077	18.3753	18.0043	19.6854	19.5717	19.1926	19.0026	21.4189	20.1746	9	3	3	27.9	12.5	12.5	44.655	0	22.679	145360000	25
tr|A0A1B0GS41|A0A1B0GS41_MOUSE GRB2-associated-binding protein 1 OS=Mus musculus OX=10090 GN=Gab1 PE=1 SV=1;sp|Q9QYY0|GAB1_MOUSE GRB2-associated-binding protein 1 OS=Mus musculus OX=10090 GN=Gab1 PE=1 SV=2	A0A1B0GS41;Q9QYY0	A0A1B0GS41;Q9QYY0	GRB2-associated-binding protein 1	Gab1	20.1053	19.5065	18.1309	17.8295	20.856	20.1373	19.579	20.3077	21.1871	20.5296	5	5	5	9.9	9.9	9.9	80.184	0	69.962	354210000	92
tr|A0A1B0GS63|A0A1B0GS63_MOUSE Arfaptin-2 OS=Mus musculus OX=10090 GN=Arfip2 PE=1 SV=1;sp|Q8K221|ARFP2_MOUSE Arfaptin-2 OS=Mus musculus OX=10090 GN=Arfip2 PE=1 SV=2;tr|A0A1B0GSM3|A0A1B0GSM3_MOUSE Arfaptin-2 OS=Mus musculus OX=10090 GN=Arfip2 PE=1 SV=1	A0A1B0GS63;Q8K221;A0A1B0GSM3;D3Z2F3;A0A1B0GQY8;D6RHM6	A0A1B0GS63;Q8K221;A0A1B0GSM3	Arfaptin-2	Arfip2	22.4902	21.9305	22.1644	21.2238	23.4262	23.2523	22.7981	23.5559	24.8899	24.1579	14	14	14	46.6	46.6	46.6	37.288	0	323.31	1616000000	125
tr|A0A1B0GS77|A0A1B0GS77_MOUSE Aryl hydrocarbon receptor nuclear translocator-like protein 1 OS=Mus musculus OX=10090 GN=Arntl PE=1 SV=1;sp|Q9WTL8-3|BMAL1_MOUSE Isoform 3 of Aryl hydrocarbon receptor nuclear translocator-like protein 1 OS=Mus musculus OX=1	A0A1B0GS77;Q9WTL8-3;Q9WTL8-2;Q9WTL8-4;Q9WTL8;Q9WTL8-5	A0A1B0GS77;Q9WTL8-3;Q9WTL8-2;Q9WTL8-4;Q9WTL8	Aryl hydrocarbon receptor nuclear translocator-like protein 1	Arntl	NaN	NaN	18.6194	16.5372	NaN	17.9155	NaN	NaN	NaN	NaN	3	3	3	8.8	8.8	8.8	69.522	0.0026714	2.539	17881000	4
tr|E9Q3Z5|E9Q3Z5_MOUSE Supervillin OS=Mus musculus OX=10090 GN=Svil PE=1 SV=1;tr|A0A1B0GS91|A0A1B0GS91_MOUSE Supervillin OS=Mus musculus OX=10090 GN=Svil PE=1 SV=1;sp|Q8K4L3-3|SVIL_MOUSE Isoform 2 of Supervillin OS=Mus musculus OX=10090 GN=Svil;sp|Q8K4L3|S	E9Q3Z5;A0A1B0GS91;Q8K4L3-3;Q8K4L3;Q8K4L2;F6R6A4;F6TBK9	E9Q3Z5;A0A1B0GS91;Q8K4L3-3;Q8K4L3;Q8K4L2;F6R6A4	Supervillin	Svil	21.0413	21.1062	20.3305	19.7256	22.0906	21.9521	21.0299	21.0292	22.6556	22.0326	41	41	41	25	25	25	230.42	0	323.31	3181800000	320
tr|A0A1B0GSG4|A0A1B0GSG4_MOUSE Malignant fibrous histiocytoma-amplified sequence 1 homolog (Fragment) OS=Mus musculus OX=10090 GN=Mfhas1 PE=1 SV=1;sp|Q3V1N1|MFHA1_MOUSE Malignant fibrous histiocytoma-amplified sequence 1 homolog OS=Mus musculus OX=10090 GN	A0A1B0GSG4;Q3V1N1	A0A1B0GSG4;Q3V1N1	Malignant fibrous histiocytoma-amplified sequence 1 homolog	Mfhas1	NaN	15.9931	NaN	NaN	16.7284	16.5555	NaN	NaN	15.9376	15.017	4	4	4	7.8	7.8	7.8	84.982	0.0080744	1.8539	15373000	7
tr|A0A1B0GSJ1|A0A1B0GSJ1_MOUSE TELO2-interacting protein 2 OS=Mus musculus OX=10090 GN=Tti2 PE=1 SV=1;sp|Q8BGV4|TTI2_MOUSE TELO2-interacting protein 2 OS=Mus musculus OX=10090 GN=Tti2 PE=2 SV=1	A0A1B0GSJ1;Q8BGV4	A0A1B0GSJ1;Q8BGV4	TELO2-interacting protein 2	Tti2	NaN	15.5697	16.7855	NaN	17.7573	NaN	NaN	16.8752	18.5177	17.5477	2	2	2	4.8	4.8	4.8	59.694	0.0069264	1.9981	31038000	5
tr|A0A1B0GSS6|A0A1B0GSS6_MOUSE Predicted gene 3854 OS=Mus musculus OX=10090 GN=Gm3854 PE=4 SV=1	A0A1B0GSS6	A0A1B0GSS6			19.5678	19.4714	20.8494	21.7176	20.0894	20.5854	19.0777	19.2726	20.5846	20.197	3	3	2	8.1	8.1	3.6	57.031	0.0065749	2.0481	269840000	9
tr|A0A1B0GSU0|A0A1B0GSU0_MOUSE Aldehyde dehydrogenase family 16 member A1 OS=Mus musculus OX=10090 GN=Aldh16a1 PE=1 SV=1;tr|D3Z0B9|D3Z0B9_MOUSE Aldehyde dehydrogenase family 16 member A1 OS=Mus musculus OX=10090 GN=Aldh16a1 PE=1 SV=3;sp|Q571I9|A16A1_MOUSE	A0A1B0GSU0;D3Z0B9;Q571I9;A0A1B0GSN3	A0A1B0GSU0;D3Z0B9;Q571I9	Aldehyde dehydrogenase family 16 member A1	Aldh16a1	22.8258	22.2661	21.3693	20.7488	23.8486	23.5713	21.3513	21.9072	24.5306	23.6562	20	20	20	35.4	35.4	35.4	84.797	0	205.82	2037400000	153
tr|A0A1B0GSX7|A0A1B0GSX7_MOUSE Nuclear pore complex protein Nup98-Nup96 OS=Mus musculus OX=10090 GN=Nup98 PE=1 SV=1;sp|Q6PFD9|NUP98_MOUSE Nuclear pore complex protein Nup98-Nup96 OS=Mus musculus OX=10090 GN=Nup98 PE=1 SV=2	A0A1B0GSX7;Q6PFD9;B2RQL0;A0A140T8J8;A0A1B0GRB5;A0A1B0GRA7;A0A1B0GS62	A0A1B0GSX7;Q6PFD9	Nuclear pore complex protein Nup98-Nup96;Nuclear pore complex protein Nup98;Nuclear pore complex protein Nup96	Nup98	22.7189	22.6754	24.2108	23.6706	21.5069	21.3721	20.6589	21.8033	22.573	21.6546	54	54	54	41.5	41.5	41.5	197.31	0	323.31	5086100000	595
tr|A0A1B0GSZ1|A0A1B0GSZ1_MOUSE Epithelial membrane protein 3 (Fragment) OS=Mus musculus OX=10090 GN=Emp3 PE=4 SV=1;sp|O35912|EMP3_MOUSE Epithelial membrane protein 3 OS=Mus musculus OX=10090 GN=Emp3 PE=2 SV=2	A0A1B0GSZ1;O35912	A0A1B0GSZ1;O35912	Epithelial membrane protein 3	Emp3	NaN	NaN	18.9247	NaN	22.4134	NaN	18.5042	23.0684	NaN	NaN	1	1	1	55.6	55.6	55.6	6.9363	0	163.85	15251000	6
tr|A0A1B0GT05|A0A1B0GT05_MOUSE Predicted gene 45785 OS=Mus musculus OX=10090 GN=Gm45785 PE=4 SV=1;sp|O35153|BET1L_MOUSE BET1-like protein OS=Mus musculus OX=10090 GN=Bet1l PE=3 SV=1;tr|A0A1B0GR53|A0A1B0GR53_MOUSE BET1-like protein (Fragment) OS=Mus musculu	A0A1B0GT05;O35153;A0A1B0GR53;A0A1B0GSF3;A0A1B0GQV3;A0A1B0GS34;A0A1B0GR52	A0A1B0GT05;O35153;A0A1B0GR53;A0A1B0GSF3;A0A1B0GQV3;A0A1B0GS34;A0A1B0GR52	BET1-like protein	Bet1l	22.1826	21.2578	22.785	22.2884	21.9947	21.8488	23.4659	24.2856	20.8328	19.7927	4	4	4	56.4	56.4	56.4	10.446	0	54.745	374310000	48
tr|A0A1B0GT26|A0A1B0GT26_MOUSE BCL2/adenovirus E1B 19 kDa protein-interacting protein 3 OS=Mus musculus OX=10090 GN=Bnip3 PE=1 SV=1;sp|O55003|BNIP3_MOUSE BCL2/adenovirus E1B 19 kDa protein-interacting protein 3 OS=Mus musculus OX=10090 GN=Bnip3 PE=1 SV=1	A0A1B0GT26;O55003	A0A1B0GT26;O55003	BCL2/adenovirus E1B 19 kDa protein-interacting protein 3	Bnip3	18.6789	NaN	18.6034	17.9101	NaN	NaN	19.8184	20.9769	NaN	NaN	3	3	3	19.1	19.1	19.1	19.38	0.0066931	2.0264	44578000	9
tr|A0A1B0GT46|A0A1B0GT46_MOUSE Myb/SANT-like DNA-binding domain-containing protein 2 OS=Mus musculus OX=10090 GN=Msantd2 PE=1 SV=1;sp|Q6NZR2-2|MSD2_MOUSE Isoform 2 of Myb/SANT-like DNA-binding domain-containing protein 2 OS=Mus musculus OX=10090 GN=Msantd2	A0A1B0GT46;Q6NZR2-2;Q6NZR2	A0A1B0GT46;Q6NZR2-2;Q6NZR2	Myb/SANT-like DNA-binding domain-containing protein 2	Msantd2	22.034	22.309	22.0683	21.5716	22.8564	22.8228	22.6053	23.2829	23.0034	22.9927	2	2	2	6.7	6.7	6.7	40.974	0.0059993	2.1809	1241800000	12
tr|A0A1B0GT63|A0A1B0GT63_MOUSE Transmembrane protein 143 OS=Mus musculus OX=10090 GN=Tmem143 PE=1 SV=1;tr|G3X9F4|G3X9F4_MOUSE Transmembrane protein 143 OS=Mus musculus OX=10090 GN=Tmem143 PE=1 SV=1;sp|Q8VD26-2|TM143_MOUSE Isoform 2 of Transmembrane protein	A0A1B0GT63;G3X9F4;Q8VD26-2;Q8VD26;A0A1B0GR29;A0A1B0GS36;Q8VD26-3	A0A1B0GT63;G3X9F4;Q8VD26-2;Q8VD26	Transmembrane protein 143	Tmem143	18.6232	18.8559	19.8788	20.3259	18.2355	NaN	21.5067	22.6494	14.8672	16.2171	10	10	10	27.4	27.4	27.4	51	0	100.39	262590000	30
tr|A0A1B0GT68|A0A1B0GT68_MOUSE Predicted gene 45717 OS=Mus musculus OX=10090 GN=Gm45717 PE=4 SV=1	A0A1B0GT68	A0A1B0GT68			22.4403	22.0988	23.4984	22.5144	21.5396	21.357	22.8451	22.7973	20.5255	18.9193	4	3	0	43.4	38.2	0	16.693	0.00014251	5.916	354110000	25
tr|A0A1B0GT81|A0A1B0GT81_MOUSE Apoptosis regulator BAX OS=Mus musculus OX=10090 GN=Bax PE=1 SV=1;sp|Q07813|BAX_MOUSE Apoptosis regulator BAX OS=Mus musculus OX=10090 GN=Bax PE=1 SV=1;tr|A0A1B0GTA4|A0A1B0GTA4_MOUSE Apoptosis regulator BAX (Fragment) OS=Mus	A0A1B0GT81;Q07813;A0A1B0GTA4;A0A1B0GS13;A0A1B0GT35	A0A1B0GT81;Q07813;A0A1B0GTA4;A0A1B0GS13	Apoptosis regulator BAX	Bax	25.2652	24.7767	23.3781	22.9727	25.8298	25.5399	25.2072	25.6874	26.2295	25.7729	11	11	7	71.3	71.3	48	18.955	0	323.31	3828700000	311
tr|A0A1C7CYU5|A0A1C7CYU5_MOUSE FTS and Hook-interacting protein OS=Mus musculus OX=10090 GN=Fam160a2 PE=1 SV=1;sp|Q3U2I3|F16A2_MOUSE FTS and Hook-interacting protein OS=Mus musculus OX=10090 GN=Fam160a2 PE=1 SV=2;sp|Q3U2I3-3|F16A2_MOUSE Isoform 3 of FTS an	A0A1C7CYU5;Q3U2I3;Q3U2I3-3;F8WHJ1;Q3U2I3-2;D6RCH8;A0A1B0GR02	A0A1C7CYU5;Q3U2I3;Q3U2I3-3;F8WHJ1;Q3U2I3-2	FTS and Hook-interacting protein	Fam160a2	20.0826	19.9792	19.5874	19.0643	18.9727	18.7726	17.5443	18.6954	19.3844	18.867	7	7	7	11.2	11.2	11.2	108.02	0.0021904	2.7847	286140000	32
tr|A0A1C7CYV0|A0A1C7CYV0_MOUSE Plastin-3 (Fragment) OS=Mus musculus OX=10090 GN=Pls3 PE=1 SV=1;sp|Q99K51|PLST_MOUSE Plastin-3 OS=Mus musculus OX=10090 GN=Pls3 PE=1 SV=3;tr|B1AX58|B1AX58_MOUSE Plastin-3 OS=Mus musculus OX=10090 GN=Pls3 PE=1 SV=1	A0A1C7CYV0;Q99K51;B1AX58	A0A1C7CYV0;Q99K51;B1AX58	Plastin-3	Pls3	23.9072	23.9101	22.0517	21.6193	25.2874	24.7903	23.0508	23.5907	26.2571	25.6773	42	37	35	76	69.3	65.2	70.642	0	323.31	9775700000	563
tr|A0A1C7ZMZ5|A0A1C7ZMZ5_MOUSE Glutathione peroxidase (Fragment) OS=Mus musculus OX=10090 GN=Gpx3 PE=1 SV=1;sp|P46412|GPX3_MOUSE Glutathione peroxidase 3 OS=Mus musculus OX=10090 GN=Gpx3 PE=1 SV=2;tr|A0A1C7ZMZ7|A0A1C7ZMZ7_MOUSE Glutathione peroxidase 3 (Fr	A0A1C7ZMZ5;P46412;A0A1C7ZMZ7;P21765	A0A1C7ZMZ5;P46412;A0A1C7ZMZ7	Glutathione peroxidase 3	Gpx3	22.4209	22.6334	21.7762	20.4413	23.5221	23.1993	21.3596	22.2449	23.7566	23.1561	6	6	6	39.2	39.2	39.2	22.304	0	17.873	559960000	52
tr|G5E8I8|G5E8I8_MOUSE Calcium homeostasis endoplasmic reticulum protein OS=Mus musculus OX=10090 GN=Cherp PE=1 SV=2;tr|A0A1D5RL92|A0A1D5RL92_MOUSE Calcium homeostasis endoplasmic reticulum protein OS=Mus musculus OX=10090 GN=Cherp PE=1 SV=1;sp|Q8CGZ0|CHER	G5E8I8;A0A1D5RL92;Q8CGZ0	G5E8I8;A0A1D5RL92;Q8CGZ0	Calcium homeostasis endoplasmic reticulum protein	Cherp	21.9826	21.9302	22.6127	21.8547	21.72	21.8395	15.6981	17.9459	23.3947	22.5879	14	14	14	18.4	18.4	18.4	107.67	0	44.968	1468500000	193
tr|A0A1D5RLA1|A0A1D5RLA1_MOUSE Inositol 1,4,5-trisphosphate receptor type 1 (Fragment) OS=Mus musculus OX=10090 GN=Itpr1 PE=1 SV=1	A0A1D5RLA1	A0A1D5RLA1			16.4856	17.6531	19.0151	19.0036	18.7626	19.7589	20.1905	21.3321	NaN	16.8188	9	1	1	46.9	6.6	6.6	24.019	0.005022	2.2657	59737000	5
tr|A0A1D5RLD1|A0A1D5RLD1_MOUSE Unconventional myosin-IXb OS=Mus musculus OX=10090 GN=Myo9b PE=1 SV=1;tr|E9QKV6|E9QKV6_MOUSE Unconventional myosin-IXb OS=Mus musculus OX=10090 GN=Myo9b PE=1 SV=1;tr|E9PWZ6|E9PWZ6_MOUSE Unconventional myosin-IXb OS=Mus muscul	A0A1D5RLD1;E9QKV6;E9PWZ6;E9PZW8;Q9QY06-3;Q9QY06;Q9QY06-2;A0A1D5RLW4	A0A1D5RLD1;E9QKV6;E9PWZ6;E9PZW8;Q9QY06-3;Q9QY06;Q9QY06-2	Unconventional myosin-IXb	Myo9b	20.4686	20.4335	20.7106	19.9773	20.7795	20.8227	20.5135	21.0962	21.3969	20.7547	47	47	44	30.2	30.2	28.9	222.64	0	90.948	1841600000	306
tr|A0A1D5RLL3|A0A1D5RLL3_MOUSE Protein EFR3 homolog A OS=Mus musculus OX=10090 GN=Efr3a PE=1 SV=1;sp|Q8BG67|EFR3A_MOUSE Protein EFR3 homolog A OS=Mus musculus OX=10090 GN=Efr3a PE=1 SV=1;sp|Q8BG67-2|EFR3A_MOUSE Isoform 2 of Protein EFR3 homolog A OS=Mus mu	A0A1D5RLL3;Q8BG67;Q8BG67-2;Q8BWC5;A0A2I3BR57	A0A1D5RLL3;Q8BG67;Q8BG67-2	Protein EFR3 homolog A	Efr3a	21.5047	21.2179	21.5291	21.0174	21.9439	21.7307	23.1531	23.0325	21.5776	20.5635	28	28	27	44.2	44.2	42.7	95.684	0	270.89	2155200000	211
tr|A0A1D5RLL4|A0A1D5RLL4_MOUSE Transformation/transcription domain-associated protein OS=Mus musculus OX=10090 GN=Trrap PE=1 SV=1;tr|E9PZA7|E9PZA7_MOUSE Transformation/transcription domain-associated protein OS=Mus musculus OX=10090 GN=Trrap PE=1 SV=1;tr|E	A0A1D5RLL4;E9PZA7;E9PWT1;D3YY11	A0A1D5RLL4;E9PZA7;E9PWT1		Trrap	22.5167	22.3728	22.4845	21.8807	21.0576	20.8114	20.3962	20.9304	21.7082	20.1645	134	134	1	47.1	47.1	0.3	437.35	0	323.31	7329200000	1395
tr|E9PVY0|E9PVY0_MOUSE Non-specific serine/threonine protein kinase OS=Mus musculus OX=10090 GN=Cdc42bpa PE=1 SV=1;sp|Q3UU96|MRCKA_MOUSE Serine/threonine-protein kinase MRCK alpha OS=Mus musculus OX=10090 GN=Cdc42bpa PE=1 SV=2;tr|D3YYN8|D3YYN8_MOUSE Non-sp	E9PVY0;Q3UU96;D3YYN8;H7BX44;A0A1D5RLQ9;Q3UU96-2;F6Q5A5;F6S5Z6;F6YZJ7;A0A0A6YXJ5;F6W0C2;D6RI32;P54265-3;E9Q6J9;P54265-2;P54265;P54265-8;P54265-10;P54265-7;P54265-5;P54265-6;P54265-4;P54265-9	E9PVY0;Q3UU96;D3YYN8;H7BX44;A0A1D5RLQ9;Q3UU96-2	Non-specific serine/threonine protein kinase;Serine/threonine-protein kinase MRCK alpha	Cdc42bpa	21.2534	21.0988	21.8396	21.3473	21.4893	21.8854	22.6823	21.0913	22.6712	22.0026	34	27	27	23.5	20.5	20.5	196.92	0	51.532	3177800000	230
tr|Z4YNA3|Z4YNA3_MOUSE MAU2 chromatid cohesion factor homolog OS=Mus musculus OX=10090 GN=Mau2 PE=1 SV=1;tr|A0A1D5RLR7|A0A1D5RLR7_MOUSE MAU2 chromatid cohesion factor homolog OS=Mus musculus OX=10090 GN=Mau2 PE=1 SV=1;sp|Q9D2X5|SCC4_MOUSE MAU2 chromatid co	Z4YNA3;A0A1D5RLR7;Q9D2X5;Q9D2X5-2;A0A1D5RLW7	Z4YNA3;A0A1D5RLR7;Q9D2X5;Q9D2X5-2	MAU2 chromatid cohesion factor homolog	Mau2	21.668	21.7367	23.514	22.6568	21.3001	20.1352	19.6659	20.3323	22.1697	21.5174	11	11	11	24.7	24.7	24.7	69.408	0	12.81	975580000	45
tr|A0A1L1SQ42|A0A1L1SQ42_MOUSE Protein Aster-B OS=Mus musculus OX=10090 GN=Gramd1b PE=1 SV=1;tr|D3YWR0|D3YWR0_MOUSE Protein Aster-B OS=Mus musculus OX=10090 GN=Gramd1b PE=1 SV=2;tr|A0A1D5RLT6|A0A1D5RLT6_MOUSE Protein Aster-B OS=Mus musculus OX=10090 GN=Gra	A0A1L1SQ42;D3YWR0;A0A1D5RLT6;Q80TI0-2;Q80TI0-3;Q80TI0;Q80TI0-4;F7BFL8	A0A1L1SQ42;D3YWR0;A0A1D5RLT6;Q80TI0-2;Q80TI0-3;Q80TI0;Q80TI0-4;F7BFL8	GRAM domain-containing protein 1B	Gramd1b	16.0909	16.6716	18.5772	15.4119	17.3071	17.2167	19.1241	19.633	16.7488	16.5245	5	5	4	9.8	9.8	8.3	84.904	0	54.526	100490000	25
tr|A0A1D5RLV0|A0A1D5RLV0_MOUSE Protein IWS1 homolog OS=Mus musculus OX=10090 GN=Iws1 PE=1 SV=1;sp|Q8C1D8|IWS1_MOUSE Protein IWS1 homolog OS=Mus musculus OX=10090 GN=Iws1 PE=1 SV=1;tr|A0A1D5RMB4|A0A1D5RMB4_MOUSE Protein IWS1 homolog (Fragment) OS=Mus muscul	A0A1D5RLV0;Q8C1D8;A0A1D5RMB4;Q8C1D8-2	A0A1D5RLV0;Q8C1D8;A0A1D5RMB4	Protein IWS1 homolog	Iws1	19.6175	18.9417	20.5829	19.9429	19.7295	17.6818	18.9386	19.3459	21.1701	20.4082	8	8	8	12.8	12.8	12.8	85.303	0	14.703	355890000	40
tr|A0A1D5RLV7|A0A1D5RLV7_MOUSE WD repeat and FYVE domain-containing protein 3 OS=Mus musculus OX=10090 GN=Wdfy3 PE=1 SV=1;tr|G3UYW1|G3UYW1_MOUSE WD repeat and FYVE domain-containing protein 3 OS=Mus musculus OX=10090 GN=Wdfy3 PE=1 SV=1;sp|Q6VNB8|WDFY3_MOUS	A0A1D5RLV7;G3UYW1;Q6VNB8;G3UY81	A0A1D5RLV7;G3UYW1;Q6VNB8	WD repeat and FYVE domain-containing protein 3	Wdfy3	19.8506	19.7276	18.2744	17.9012	21.4765	21.3646	18.5491	19.0164	21.8824	20.9306	71	71	44	26.9	26.9	17.8	392.82	0	323.31	2319200000	552
tr|A0A1D5RLX9|A0A1D5RLX9_MOUSE Putative sodium-coupled neutral amino acid transporter 7 (Fragment) OS=Mus musculus OX=10090 GN=Slc38a7 PE=1 SV=1;sp|Q8BWH0|S38A7_MOUSE Putative sodium-coupled neutral amino acid transporter 7 OS=Mus musculus OX=10090 GN=Slc3	A0A1D5RLX9;Q8BWH0	A0A1D5RLX9;Q8BWH0	Putative sodium-coupled neutral amino acid transporter 7	Slc38a7	NaN	NaN	NaN	NaN	NaN	NaN	18.9807	19.726	NaN	NaN	2	2	2	5.4	5.4	5.4	44.086	0.0065789	2.066	19383000	4
tr|A0A1D5RM83|A0A1D5RM83_MOUSE IQ motif and SEC7 domain-containing protein 1 OS=Mus musculus OX=10090 GN=Iqsec1 PE=1 SV=1;tr|E9PUA3|E9PUA3_MOUSE IQ motif and SEC7 domain-containing protein 1 OS=Mus musculus OX=10090 GN=Iqsec1 PE=1 SV=1;sp|Q8R0S2|IQEC1_MOUS	A0A1D5RM83;E9PUA3;Q8R0S2;Q8R0S2-2;A0A5F8MPT9;A0A0R4J1U6	A0A1D5RM83;E9PUA3;Q8R0S2;Q8R0S2-2;A0A5F8MPT9	IQ motif and SEC7 domain-containing protein 1	Iqsec1	20.9931	21.2816	22.2116	21.6219	20.4569	20.2195	20.8976	21.5945	20.771	19.6883	15	15	12	16.2	16.2	13.9	117.93	0	39.387	1318700000	178
tr|A0A1D5RM85|A0A1D5RM85_MOUSE 60S ribosomal protein L18a (Fragment) OS=Mus musculus OX=10090 GN=Rpl18a PE=1 SV=1;sp|P62717|RL18A_MOUSE 60S ribosomal protein L18a OS=Mus musculus OX=10090 GN=Rpl18a PE=1 SV=1;tr|A0A1D5RLW5|A0A1D5RLW5_MOUSE 60S ribosomal pro	A0A1D5RM85;P62717;A0A1D5RLW5;A0A1D5RM79;A0A1D5RME4;A0A1D5RMC7	A0A1D5RM85;P62717;A0A1D5RLW5;A0A1D5RM79;A0A1D5RME4	60S ribosomal protein L18a	Rpl18a	28.2383	27.9992	28.8508	28.3331	28.099	27.6936	29.2826	29.7083	26.7987	26.5691	16	16	16	45.7	45.7	45.7	24.638	0	323.31	40242000000	659
sp|Q9DBH0|WWP2_MOUSE NEDD4-like E3 ubiquitin-protein ligase WWP2 OS=Mus musculus OX=10090 GN=Wwp2 PE=1 SV=1;tr|A0A1D5RM92|A0A1D5RM92_MOUSE E3 ubiquitin-protein ligase OS=Mus musculus OX=10090 GN=Wwp2 PE=1 SV=1;tr|Q3TXI7|Q3TXI7_MOUSE E3 ubiquitin-protein li	Q9DBH0;A0A1D5RM92;Q3TXI7	Q9DBH0;A0A1D5RM92;Q3TXI7	NEDD4-like E3 ubiquitin-protein ligase WWP2	Wwp2	17.2082	17.4251	18.0271	16.9615	18.0521	16.7374	18.224	18.1321	17.1527	16.9842	8	7	7	13.8	12.6	12.6	98.76	0	23.253	90710000	44
tr|A0A1D5RMF7|A0A1D5RMF7_MOUSE Beta-1,4-N-acetylgalactosaminyltransferase OS=Mus musculus OX=10090 GN=B4galnt3 PE=3 SV=1;sp|Q6L8S8|B4GN3_MOUSE Beta-1,4-N-acetylgalactosaminyltransferase 3 OS=Mus musculus OX=10090 GN=B4galnt3 PE=2 SV=1	A0A1D5RMF7;Q6L8S8	A0A1D5RMF7;Q6L8S8	Beta-1,4-N-acetylgalactosaminyltransferase 3	B4galnt3	19.8759	19.5936	20.5036	20.004	20.2503	19.7181	22.3333	22.8234	19.8027	19.0859	24	24	24	29.1	29.1	29.1	113.44	0	53.645	1008300000	103
tr|A0A1D5RMH2|A0A1D5RMH2_MOUSE Potassium channel subfamily K member OS=Mus musculus OX=10090 GN=Kcnk1 PE=1 SV=1;sp|O08581|KCNK1_MOUSE Potassium channel subfamily K member 1 OS=Mus musculus OX=10090 GN=Kcnk1 PE=1 SV=2	A0A1D5RMH2;O08581	A0A1D5RMH2;O08581	Potassium channel subfamily K member 1	Kcnk1	19.8951	18.924	20.2344	19.1945	21.4234	20.8314	22.7548	23.4328	21.2451	18.3319	2	2	2	8.5	8.5	8.5	37.44	0	34.294	233600000	41
tr|A0A1D5RMI8|A0A1D5RMI8_MOUSE Alstrom syndrome protein 1 homolog OS=Mus musculus OX=10090 GN=Alms1 PE=1 SV=1;sp|Q8K4E0|ALMS1_MOUSE Alstrom syndrome protein 1 homolog OS=Mus musculus OX=10090 GN=Alms1 PE=1 SV=2	A0A1D5RMI8;Q8K4E0;Q8K4E0-2	A0A1D5RMI8;Q8K4E0	Alstrom syndrome protein 1 homolog	Alms1	17.687	17.8525	17.3279	16.0847	17.7579	17.8985	16.8295	18.4647	18.6017	18.0525	6	6	6	2.3	2.3	2.3	412.58	0.00092568	3.3528	456810000	14
tr|A0A1D5RMK9|A0A1D5RMK9_MOUSE Engulfment and cell motility protein 3 OS=Mus musculus OX=10090 GN=Elmo3 PE=1 SV=1;sp|Q8BYZ7-2|ELMO3_MOUSE Isoform 2 of Engulfment and cell motility protein 3 OS=Mus musculus OX=10090 GN=Elmo3;sp|Q8BYZ7|ELMO3_MOUSE Engulfment	A0A1D5RMK9;Q8BYZ7-2;Q8BYZ7	A0A1D5RMK9;Q8BYZ7-2;Q8BYZ7	Engulfment and cell motility protein 3	Elmo3	18.5777	19.4409	18.8948	19.105	19.4027	18.7982	24.2422	19.3536	19.9798	19.2692	8	8	8	15.1	15.1	15.1	79.946	0	62.56	917370000	37
sp|P31428|DPEP1_MOUSE Dipeptidase 1 OS=Mus musculus OX=10090 GN=Dpep1 PE=1 SV=2;tr|A0A1D5RML1|A0A1D5RML1_MOUSE Dipeptidase (Fragment) OS=Mus musculus OX=10090 GN=Dpep1 PE=1 SV=1;tr|A0A1D5RM32|A0A1D5RM32_MOUSE Dipeptidase (Fragment) OS=Mus musculus OX=10090	P31428;A0A1D5RML1;A0A1D5RM32	P31428;A0A1D5RML1;A0A1D5RM32	Dipeptidase 1	Dpep1	15.0543	17.9709	18.6002	17.8975	18.9914	18.3214	19.4518	20.1927	19.6912	19.0326	3	3	3	13.9	13.9	13.9	45.722	0	12.58	121910000	9
tr|A0A1D5RMM1|A0A1D5RMM1_MOUSE Dedicator of cytokinesis protein 9 OS=Mus musculus OX=10090 GN=Dock9 PE=1 SV=1;tr|F8VPN7|F8VPN7_MOUSE Dedicator of cytokinesis protein 9 OS=Mus musculus OX=10090 GN=Dock9 PE=1 SV=1;tr|E9QMR2|E9QMR2_MOUSE Dedicator of cytokine	A0A1D5RMM1;F8VPN7;E9QMR2;Q8BIK4-2;A0A1D5RLE0;A0A5F8MPL9;Q8BIK4;Q8BIK4-3;A0A1D5RLB8;A0A571BG77	A0A1D5RMM1;F8VPN7;E9QMR2;Q8BIK4-2;A0A1D5RLE0;A0A5F8MPL9;Q8BIK4	Dedicator of cytokinesis protein 9	Dock9	21.9726	21.6201	22.3237	21.3826	21.6152	21.5595	22.043	22.6085	20.8998	19.9535	72	72	69	44.6	44.6	43.3	238.56	0	297.32	3884400000	529
tr|F8VQ28|F8VQ28_MOUSE Paxillin OS=Mus musculus OX=10090 GN=Pxn PE=1 SV=1;tr|A0A1D5RMM8|A0A1D5RMM8_MOUSE Paxillin OS=Mus musculus OX=10090 GN=Pxn PE=1 SV=2;sp|Q8VI36|PAXI_MOUSE Paxillin OS=Mus musculus OX=10090 GN=Pxn PE=1 SV=1;tr|A0A0J9YV30|A0A0J9YV30_MOU	F8VQ28;A0A1D5RMM8;Q8VI36;A0A0J9YV30;Q8VI36-2	F8VQ28;A0A1D5RMM8;Q8VI36;A0A0J9YV30;Q8VI36-2	Paxillin	Pxn	23.8857	22.2096	21.1628	20.7099	24.0362	23.6608	21.9272	22.2605	24.7361	23.9092	18	18	18	39.4	39.4	39.4	64.506	0	120.02	3120100000	179
tr|A0A1I7Q4G8|A0A1I7Q4G8_MOUSE Transcriptional repressor p66 alpha OS=Mus musculus OX=10090 GN=Gatad2a PE=1 SV=1;tr|E9QMN5|E9QMN5_MOUSE Transcriptional repressor p66 alpha OS=Mus musculus OX=10090 GN=Gatad2a PE=1 SV=1;sp|Q8CHY6|P66A_MOUSE Transcriptional r	A0A1I7Q4G8;E9QMN5;Q8CHY6	A0A1I7Q4G8;E9QMN5;Q8CHY6	Transcriptional repressor p66 alpha	Gatad2a	20.1326	25.4183	25.6233	25.5562	NaN	15.0347	16.7427	NaN	16.5548	16.3138	9	9	8	19.1	19.1	16.9	65.434	0	12.023	5451500000	42
tr|A0A1L1SQ41|A0A1L1SQ41_MOUSE Arginyl-tRNA--protein transferase 1 OS=Mus musculus OX=10090 GN=Ate1 PE=1 SV=1;tr|J3QNU1|J3QNU1_MOUSE Arginyl-tRNA--protein transferase 1 OS=Mus musculus OX=10090 GN=Ate1 PE=1 SV=1;sp|Q9Z2A5-2|ATE1_MOUSE Isoform ATE1-2 of Arg	A0A1L1SQ41;J3QNU1;Q9Z2A5-2;Q4FCQ7;Q9Z2A5;A0A140LJ98	A0A1L1SQ41;J3QNU1;Q9Z2A5-2;Q4FCQ7;Q9Z2A5	Arginyl-tRNA--protein transferase 1	Ate1	22.1301	22.0604	20.2287	19.6129	22.6902	22.6304	20.2832	20.8301	24.3451	23.4175	15	15	15	44.9	44.9	44.9	64.094	0	124.98	1258100000	108
tr|E9PUM4|E9PUM4_MOUSE Talin-2 OS=Mus musculus OX=10090 GN=Tln2 PE=1 SV=1;tr|A0A1L1SQ51|A0A1L1SQ51_MOUSE Talin-2 OS=Mus musculus OX=10090 GN=Tln2 PE=1 SV=1;sp|Q71LX4|TLN2_MOUSE Talin-2 OS=Mus musculus OX=10090 GN=Tln2 PE=1 SV=3;tr|Q8CDM9|Q8CDM9_MOUSE Talin	E9PUM4;A0A1L1SQ51;Q71LX4;Q8CDM9;A0A1L1SRI1;A0A1L1SQP9;A0A1L1SVA8	E9PUM4;A0A1L1SQ51;Q71LX4;Q8CDM9;A0A1L1SRI1	Talin-2	Tln2	25.3979	25.2834	24.3169	23.7254	26.5233	26.3933	24.7598	24.8821	26.952	26.1637	166	139	139	75.5	68.2	68.2	271.66	0	323.31	76780000000	5746
tr|A0A1L1SQA8|A0A1L1SQA8_MOUSE 40S ribosomal protein S25 OS=Mus musculus OX=10090 GN=Rps25 PE=1 SV=1;sp|P62852|RS25_MOUSE 40S ribosomal protein S25 OS=Mus musculus OX=10090 GN=Rps25 PE=1 SV=1	A0A1L1SQA8;P62852	A0A1L1SQA8;P62852	40S ribosomal protein S25	Rps25	28.3715	28.0077	28.4926	28.1662	29.1047	28.8777	30.1941	30.5459	28.2933	27.8466	18	18	18	84.9	84.9	84.9	10.309	0	128.32	28664000000	734
tr|A0A1L1SQR4|A0A1L1SQR4_MOUSE Dedicator of cytokinesis protein 6 OS=Mus musculus OX=10090 GN=Dock6 PE=1 SV=1;sp|Q8VDR9|DOCK6_MOUSE Dedicator of cytokinesis protein 6 OS=Mus musculus OX=10090 GN=Dock6 PE=1 SV=4;sp|Q8VDR9-2|DOCK6_MOUSE Isoform 2 of Dedicato	A0A1L1SQR4;Q8VDR9;Q8VDR9-2;A0A1L1STJ1;Q8VDR9-3;A0A1L1ST98	A0A1L1SQR4;Q8VDR9;Q8VDR9-2	Dedicator of cytokinesis protein 6	Dock6	22.0369	22.0415	22.0055	21.4493	22.8231	22.6165	21.7598	21.9374	23.4015	22.7894	63	59	58	39.8	38.7	38.3	236.56	0	323.31	5765900000	798
tr|A0A1L1SQW1|A0A1L1SQW1_MOUSE Leucine-rich repeat flightless-interacting protein 2 OS=Mus musculus OX=10090 GN=Lrrfip2 PE=1 SV=1;tr|A0A1L1SVG1|A0A1L1SVG1_MOUSE Leucine-rich repeat flightless-interacting protein 2 OS=Mus musculus OX=10090 GN=Lrrfip2 PE=1 S	A0A1L1SQW1;A0A1L1SVG1;A0A0R4J169;E9QN52;A0A0G2JEP4;A0A0G2JFV5;A0A1L1SSC0;Q91WK0-2;Q91WK0	A0A1L1SQW1;A0A1L1SVG1;A0A0R4J169;E9QN52;A0A0G2JEP4;A0A0G2JFV5;A0A1L1SSC0;Q91WK0-2;Q91WK0	Leucine-rich repeat flightless-interacting protein 2	Lrrfip2	25.3481	25.6469	26.9251	24.6352	18.2686	18.9111	20.9206	26.6047	27.5388	23.8489	3	3	3	8.4	8.4	8.4	45.853	0.0052665	2.2471	11837000000	14
sp|Q9CQT2|RBM7_MOUSE RNA-binding protein 7 OS=Mus musculus OX=10090 GN=Rbm7 PE=1 SV=1;tr|A0A1L1SRC3|A0A1L1SRC3_MOUSE RNA-binding protein 7 OS=Mus musculus OX=10090 GN=Rbm7 PE=1 SV=1	Q9CQT2;A0A1L1SRC3;A0A1L1SUJ3	Q9CQT2;A0A1L1SRC3	RNA-binding protein 7	Rbm7	19.7656	19.5909	18.6346	17.4366	19.4179	19.5111	17.0155	NaN	19.7392	NaN	3	3	3	13.6	13.6	13.6	30.148	0.00067358	3.8666	66089000	7
tr|A0A1L1SRE8|A0A1L1SRE8_MOUSE Low-density lipoprotein receptor OS=Mus musculus OX=10090 GN=Ldlr PE=1 SV=1;sp|P35951|LDLR_MOUSE Low-density lipoprotein receptor OS=Mus musculus OX=10090 GN=Ldlr PE=1 SV=2	A0A1L1SRE8;P35951	A0A1L1SRE8;P35951	Low-density lipoprotein receptor	Ldlr	18.6396	15.5646	14.5942	NaN	14.0071	14.2254	16.0689	16.5409	16.5809	15.8335	3	3	3	4.6	4.6	4.6	89.44	0.00066366	3.4509	35185000	9
sp|Q9D2Z4|SENP8_MOUSE Sentrin-specific protease 8 OS=Mus musculus OX=10090 GN=Senp8 PE=1 SV=2;tr|A0A1L1SRH8|A0A1L1SRH8_MOUSE Sentrin-specific protease 8 OS=Mus musculus OX=10090 GN=Senp8 PE=1 SV=1;tr|A0A1L1ST73|A0A1L1ST73_MOUSE Sentrin-specific protease 8	Q9D2Z4;A0A1L1SRH8;A0A1L1ST73	Q9D2Z4;A0A1L1SRH8;A0A1L1ST73	Sentrin-specific protease 8	Senp8	20.1236	19.9909	17.5543	16.6125	21.9401	21.558	18.4729	19.4046	22.7043	22.1786	5	5	5	28.1	28.1	28.1	25.057	0	19.129	200040000	36
sp|Q9QY33|TSN3_MOUSE Tetraspanin-3 OS=Mus musculus OX=10090 GN=Tspan3 PE=1 SV=1;tr|A0A1L1SRJ4|A0A1L1SRJ4_MOUSE Tetraspanin OS=Mus musculus OX=10090 GN=Tspan3 PE=1 SV=1;tr|A0A1L1SQ19|A0A1L1SQ19_MOUSE Tetraspanin (Fragment) OS=Mus musculus OX=10090 GN=Tspan3	Q9QY33;A0A1L1SRJ4;A0A1L1SQ19	Q9QY33;A0A1L1SRJ4;A0A1L1SQ19	Tetraspanin-3	Tspan3	22.4379	23.196	22.2506	21.8918	23.345	23.376	24.9892	25.3793	20.3357	21.8589	4	4	4	12.6	12.6	12.6	28.048	0.00014665	7.3629	1150100000	44
tr|A0A1L1SRQ7|A0A1L1SRQ7_MOUSE Transmembrane protein 42 OS=Mus musculus OX=10090 GN=Tmem42 PE=1 SV=1;sp|Q9CR22|TMM42_MOUSE Transmembrane protein 42 OS=Mus musculus OX=10090 GN=Tmem42 PE=2 SV=1	A0A1L1SRQ7;Q9CR22	A0A1L1SRQ7;Q9CR22	Transmembrane protein 42	Tmem42	NaN	NaN	NaN	NaN	NaN	NaN	20.8878	21.8794	NaN	NaN	1	1	1	20.2	20.2	20.2	13.179	0	20.364	23192000	3
tr|A0A1L1SRR1|A0A1L1SRR1_MOUSE CKLF-like MARVEL transmembrane domain-containing protein 7 OS=Mus musculus OX=10090 GN=Cmtm7 PE=1 SV=1;sp|Q9ESD6-2|CKLF7_MOUSE Isoform 2 of CKLF-like MARVEL transmembrane domain-containing protein 7 OS=Mus musculus OX=10090 G	A0A1L1SRR1;Q9ESD6-2;Q9ESD6	A0A1L1SRR1;Q9ESD6-2;Q9ESD6	CKLF-like MARVEL transmembrane domain-containing protein 7	Cmtm7	23.3434	23.1265	23.4087	23.1631	23.5489	23.3807	24.8169	25.304	21.6412	20.8053	3	3	3	63.5	63.5	63.5	6.6316	0	77.982	698030000	53
tr|F6TCF9|F6TCF9_MOUSE BAG family molecular chaperone regulator 1 OS=Mus musculus OX=10090 GN=Bag1 PE=1 SV=1;tr|A0A1L1SRT0|A0A1L1SRT0_MOUSE BAG family molecular chaperone regulator 1 OS=Mus musculus OX=10090 GN=Bag1 PE=1 SV=1;sp|Q60739|BAG1_MOUSE BAG famil	F6TCF9;A0A1L1SRT0;Q60739;Q60739-2	F6TCF9;A0A1L1SRT0;Q60739;Q60739-2	BAG family molecular chaperone regulator 1	Bag1	22.3688	21.9503	21.7524	21.6302	23.8325	23.4691	21.5614	22.0245	24.8944	24.2551	16	16	16	53	53	53	39.696	0	298.29	1824600000	176
tr|A0A1L1SRW2|A0A1L1SRW2_MOUSE Ubiquitin-like protein 7 (Fragment) OS=Mus musculus OX=10090 GN=Ubl7 PE=1 SV=1;tr|A0A1L1STF2|A0A1L1STF2_MOUSE Ubiquitin-like protein 7 (Fragment) OS=Mus musculus OX=10090 GN=Ubl7 PE=1 SV=1;tr|A0A1L1SRT5|A0A1L1SRT5_MOUSE Ubiqu	A0A1L1SRW2;A0A1L1STF2;A0A1L1SRT5;Q91W67;A0A1L1SU68;A0A1L1SRB5;A0A1L1SRT4	A0A1L1SRW2;A0A1L1STF2;A0A1L1SRT5;Q91W67;A0A1L1SU68;A0A1L1SRB5	Ubiquitin-like protein 7	Ubl7	21.9333	21.6325	20.2626	20.1069	23.8188	23.623	21.7196	22.6184	25.3384	24.3938	9	9	9	86	86	86	14.458	0	31.664	782030000	65
tr|A0A1L1SRX2|A0A1L1SRX2_MOUSE AMP deaminase OS=Mus musculus OX=10090 GN=Ampd3 PE=1 SV=1;sp|O08739|AMPD3_MOUSE AMP deaminase 3 OS=Mus musculus OX=10090 GN=Ampd3 PE=1 SV=2	A0A1L1SRX2;O08739;F6XQD0;D3Z4N3;A0A0G2JFD4;Q3V1D3	A0A1L1SRX2;O08739	AMP deaminase 3	Ampd3	19.2621	19.9977	19.953	17.3431	21.6289	21.8932	20.521	20.711	20.7732	20.8915	11	10	10	15.4	14.2	14.2	89.567	0.00067604	3.9611	610320000	30
tr|A0A1L1SSA8|A0A1L1SSA8_MOUSE Transmembrane protein 205 (Fragment) OS=Mus musculus OX=10090 GN=Tmem205 PE=1 SV=1;sp|Q91XE8|TM205_MOUSE Transmembrane protein 205 OS=Mus musculus OX=10090 GN=Tmem205 PE=1 SV=1	A0A1L1SSA8;Q91XE8	A0A1L1SSA8;Q91XE8	Transmembrane protein 205	Tmem205	23.6748	23.4087	23.9882	23.0728	23.2627	22.2667	25.4774	26.2122	22.8806	20.8855	4	4	4	22.5	22.5	22.5	19.612	0	57.708	1593700000	74
tr|A0A1L1SSC7|A0A1L1SSC7_MOUSE Tetratricopeptide repeat domain 13 OS=Mus musculus OX=10090 GN=Ttc13 PE=1 SV=1;tr|E9Q723|E9Q723_MOUSE Tetratricopeptide repeat domain 13 OS=Mus musculus OX=10090 GN=Ttc13 PE=1 SV=2;tr|A0A338P6N2|A0A338P6N2_MOUSE Tetratricopep	A0A1L1SSC7;E9Q723;A0A338P6N2;D3YVV0;Q3UMK4;A0A1L1SSP7	A0A1L1SSC7;E9Q723;A0A338P6N2;D3YVV0;Q3UMK4		Ttc13	19.5969	18.9831	19.7382	19.4744	19.5134	18.985	21.4589	20.8789	17.1887	16.151	17	17	17	29.3	29.3	29.3	95.089	0	89.948	423860000	66
tr|Q3UDS7|Q3UDS7_MOUSE ADP-dependent glucokinase OS=Mus musculus OX=10090 GN=Adpgk PE=1 SV=1;tr|A0A1L1SSF2|A0A1L1SSF2_MOUSE ADP-dependent glucokinase OS=Mus musculus OX=10090 GN=Adpgk PE=1 SV=1;sp|Q8VDL4-3|ADPGK_MOUSE Isoform 3 of ADP-dependent glucokinase	Q3UDS7;A0A1L1SSF2;Q8VDL4-3;Q8VDL4;Q8VDL4-2	Q3UDS7;A0A1L1SSF2;Q8VDL4-3;Q8VDL4	ADP-dependent glucokinase	Adpgk	24.5221	24.4294	25.7083	25.0124	24.2755	24.0184	25.9665	26.6302	23.3055	22.2341	20	20	20	59.6	59.6	59.6	53.788	0	323.31	6790400000	377
tr|Q5NCU4|Q5NCU4_MOUSE SPARC OS=Mus musculus OX=10090 GN=Sparc PE=1 SV=1;tr|A0A1L1SSH9|A0A1L1SSH9_MOUSE SPARC OS=Mus musculus OX=10090 GN=Sparc PE=1 SV=1;sp|P07214|SPRC_MOUSE SPARC OS=Mus musculus OX=10090 GN=Sparc PE=1 SV=1	Q5NCU4;A0A1L1SSH9;P07214;Q5NCU3	Q5NCU4;A0A1L1SSH9;P07214	SPARC	Sparc	26.8184	26.4466	26.484	25.9366	27.3267	27.2271	28.3006	29.1283	28.5919	28.0698	16	16	16	60.1	60.1	60.1	34.322	0	323.31	29862000000	872
tr|A0A1L1SSP1|A0A1L1SSP1_MOUSE Probable G-protein-coupled receptor 19 OS=Mus musculus OX=10090 GN=Gpr19 PE=4 SV=1;tr|A0A1N9MDH9|A0A1N9MDH9_MOUSE Probable G-protein-coupled receptor 19 OS=Mus musculus OX=10090 GN=Gpr19 PE=4 SV=1;sp|Q61121-2|GPR19_MOUSE Isof	A0A1L1SSP1;A0A1N9MDH9;Q61121-2;Q61121	A0A1L1SSP1;A0A1N9MDH9;Q61121-2;Q61121	Probable G-protein coupled receptor 19	Gpr19	19.5511	19.2822	17.439	16.1823	18.6234	18.2328	15.8762	15.8772	NaN	NaN	1	1	1	2.6	2.6	2.6	52.953	0.0097135	1.7486	37350000	1
tr|A0A1L1STC6|A0A1L1STC6_MOUSE Nesprin-1 OS=Mus musculus OX=10090 GN=Syne1 PE=1 SV=1;sp|Q6ZWR6-4|SYNE1_MOUSE Isoform 4 of Nesprin-1 OS=Mus musculus OX=10090 GN=Syne1;sp|Q6ZWR6|SYNE1_MOUSE Nesprin-1 OS=Mus musculus OX=10090 GN=Syne1 PE=1 SV=2	A0A1L1STC6;Q6ZWR6-4;Q6ZWR6;A0A1L1SRV6;Q6ZWR6-3;Q6ZWR6-2;Q6ZWR6-5;Q6ZWR5	A0A1L1STC6;Q6ZWR6-4;Q6ZWR6	Nesprin-1	Syne1	19.6406	19.4409	18.9497	18.5406	21.2052	21.163	19.5904	20.1464	21.5979	20.9441	211	208	208	30	29.7	29.7	1009.9	0	323.31	7176300000	981
tr|A0A1L1STE6|A0A1L1STE6_MOUSE Isocitrate dehydrogenase [NAD] subunit, mitochondrial OS=Mus musculus OX=10090 GN=Idh3a PE=1 SV=1;sp|Q9D6R2|IDH3A_MOUSE Isocitrate dehydrogenase [NAD] subunit alpha, mitochondrial OS=Mus musculus OX=10090 GN=Idh3a PE=1 SV=1;s	A0A1L1STE6;Q9D6R2;Q9D6R2-2	A0A1L1STE6;Q9D6R2;Q9D6R2-2	Isocitrate dehydrogenase [NAD] subunit alpha, mitochondrial	Idh3a	26.1407	25.72	26.8086	26.1551	26.2167	25.9191	27.7086	28.5628	26.5231	25.6726	22	22	22	51.3	51.3	51.3	41.52	0	323.31	27032000000	814
tr|A0A1L1STF0|A0A1L1STF0_MOUSE Ubiquitin carboxyl-terminal hydrolase MINDY-2 OS=Mus musculus OX=10090 GN=Mindy2 PE=1 SV=1;sp|Q6PDI6|MINY2_MOUSE Ubiquitin carboxyl-terminal hydrolase MINDY-2 OS=Mus musculus OX=10090 GN=Mindy2 PE=1 SV=1;sp|Q6PDI6-3|MINY2_MOU	A0A1L1STF0;Q6PDI6;Q6PDI6-3;Q6PDI6-2	A0A1L1STF0;Q6PDI6;Q6PDI6-3;Q6PDI6-2	Protein FAM63B	Fam63b	17.85	19.2766	18.3107	17.8421	21.0009	21.5381	18.5399	19.0037	22.1493	21.1636	8	7	7	16.2	14.7	14.7	65.508	0	11.223	333090000	35
sp|Q640M6|GDPD5_MOUSE Glycerophosphodiester phosphodiesterase domain-containing protein 5 OS=Mus musculus OX=10090 GN=Gdpd5 PE=2 SV=1;tr|A0A1L1STK0|A0A1L1STK0_MOUSE Glycerophosphodiester phosphodiesterase domain-containing protein 5 OS=Mus musculus OX=1009	Q640M6;A0A1L1STK0;A0A140LHD5	Q640M6;A0A1L1STK0	Glycerophosphodiester phosphodiesterase domain-containing protein 5	Gdpd5	20.7744	21.2123	21.7808	21.3993	22.8485	22.4889	23.4028	23.5721	22.8604	22.2459	12	12	12	22.1	22.1	22.1	68.889	0	20.43	1083300000	114
tr|A0A1L1SU40|A0A1L1SU40_MOUSE Choline transporter-like protein 2 (Fragment) OS=Mus musculus OX=10090 GN=Slc44a2 PE=1 SV=1;tr|A0A1L1SS87|A0A1L1SS87_MOUSE Choline transporter-like protein 2 (Fragment) OS=Mus musculus OX=10090 GN=Slc44a2 PE=3 SV=1	A0A1L1SU40;A0A1L1SS87	A0A1L1SU40;A0A1L1SS87			22.4439	22.3345	22.647	22.0187	23.0329	22.8661	24.1227	24.2382	22.7727	22.5696	4	2	2	28.2	17.6	17.6	19.568	0	71.412	805350000	36
tr|A0A1L1SUI3|A0A1L1SUI3_MOUSE Solute carrier family 37 (glucose-6-phosphate transporter), member 4 OS=Mus musculus OX=10090 GN=Slc37a4 PE=1 SV=1;tr|Q9D1F9|Q9D1F9_MOUSE Solute carrier family 37 (Glucose-6-phosphate transporter), member 4 OS=Mus musculus OX	A0A1L1SUI3;Q9D1F9;A0A1L1SUV7	A0A1L1SUI3;Q9D1F9		Slc37a4	20.2665	18.8303	20.4304	20.5816	18.6162	19.7453	22.1851	22.2966	15.5804	NaN	4	4	4	13.8	13.8	13.8	48.428	0	21.049	191510000	14
tr|A0A1L1SUX8|A0A1L1SUX8_MOUSE Thy-1 membrane glycoprotein (Fragment) OS=Mus musculus OX=10090 GN=Thy1 PE=1 SV=1;sp|P01831|THY1_MOUSE Thy-1 membrane glycoprotein OS=Mus musculus OX=10090 GN=Thy1 PE=1 SV=1	A0A1L1SUX8;P01831	A0A1L1SUX8;P01831	Thy-1 membrane glycoprotein	Thy1	23.0102	22.539	23.8246	23.3303	23.1219	22.7631	24.9226	25.5357	23.289	22.5222	4	4	4	40.8	40.8	40.8	14.038	0	67.749	1070400000	49
tr|A0A1L1SV25|A0A1L1SV25_MOUSE Alpha-actinin-4 OS=Mus musculus OX=10090 GN=Actn4 PE=1 SV=1;tr|E9Q2W9|E9Q2W9_MOUSE Alpha-actinin-4 (Fragment) OS=Mus musculus OX=10090 GN=Actn4 PE=1 SV=1	A0A1L1SV25;E9Q2W9	A0A1L1SV25;E9Q2W9		Actn4	14.985	NaN	13.4891	12.6339	17.6148	17.809	15.9126	14.2623	18.1438	16.8539	110	2	0	90.1	3	0	107.11	0	16.018	54321000	14
tr|A0A1L1SV73|A0A1L1SV73_MOUSE Ubiquitin carboxyl-terminal hydrolase 47 OS=Mus musculus OX=10090 GN=Usp47 PE=1 SV=1;sp|Q8BY87-2|UBP47_MOUSE Isoform 2 of Ubiquitin carboxyl-terminal hydrolase 47 OS=Mus musculus OX=10090 GN=Usp47;sp|Q8BY87|UBP47_MOUSE Ubiqui	A0A1L1SV73;Q8BY87-2;Q8BY87	A0A1L1SV73;Q8BY87-2;Q8BY87	Ubiquitin carboxyl-terminal hydrolase 47	Usp47	21.935	21.7061	18.458	18.3307	23.1947	23.0797	20.2804	20.9296	24.3198	23.8593	52	52	52	45.6	45.6	45.6	157.15	0	323.31	4819000000	485
tr|A0A1S6GWJ4|A0A1S6GWJ4_MOUSE Probable ATP-dependent RNA helicase DDX41 OS=Mus musculus OX=10090 GN=Ddx41 PE=1 SV=1;sp|Q91VN6|DDX41_MOUSE Probable ATP-dependent RNA helicase DDX41 OS=Mus musculus OX=10090 GN=Ddx41 PE=1 SV=2	A0A1S6GWJ4;Q91VN6	A0A1S6GWJ4;Q91VN6	Probable ATP-dependent RNA helicase DDX41	Ddx41	20.4861	19.6725	21.6332	20.9413	19.2809	18.2452	19.0474	19.8342	19.9406	19.1023	12	12	12	25	25	25	71.1	0	26.066	497240000	80
tr|A0A1U6URG8|A0A1U6URG8_MOUSE Nuclear factor of-activated T-cells 5 OS=Mus musculus OX=10090 GN=Nfat5 PE=1 SV=1;sp|Q9WV30-4|NFAT5_MOUSE Isoform 4 of Nuclear factor of activated T-cells 5 OS=Mus musculus OX=10090 GN=Nfat5;sp|Q9WV30|NFAT5_MOUSE Nuclear fact	A0A1U6URG8;Q9WV30-4;Q9WV30;Q9WV30-2;F6VCW7	A0A1U6URG8;Q9WV30-4;Q9WV30;Q9WV30-2;F6VCW7	Nuclear factor of activated T-cells 5	Nfat5	16.9003	17.9636	19.82	18.716	18.2708	NaN	16.5632	18.6129	17.3781	NaN	6	6	6	6	6	6	158.01	0.00068269	4.2811	86991000	15
tr|A0A1W2P6P1|A0A1W2P6P1_MOUSE Small glutamine-rich tetratricopeptide repeat-containing protein alpha (Fragment) OS=Mus musculus OX=10090 GN=Sgta PE=1 SV=1;sp|Q8BJU0-2|SGTA_MOUSE Isoform 2 of Small glutamine-rich tetratricopeptide repeat-containing protein	A0A1W2P6P1;Q8BJU0-2;Q8BJU0;A0A1W2P7I5	A0A1W2P6P1;Q8BJU0-2;Q8BJU0;A0A1W2P7I5	Small glutamine-rich tetratricopeptide repeat-containing protein alpha	Sgta	25.2762	24.9139	23.9822	23.3403	26.1193	25.9692	24.346	25.1137	27.3577	26.6253	13	13	13	58.8	58.8	58.8	23.214	0	167.8	6282800000	317
tr|A0A1W2P832|A0A1W2P832_MOUSE Ral GTPase-activating protein subunit alpha-1 OS=Mus musculus OX=10090 GN=Ralgapa1 PE=1 SV=1;tr|A0A1W2P712|A0A1W2P712_MOUSE Ral GTPase-activating protein subunit alpha-1 OS=Mus musculus OX=10090 GN=Ralgapa1 PE=1 SV=1;tr|A0A2I	A0A1W2P832;A0A1W2P712;A0A2I3BRX9;Q6GYP7;Q6GYP7-2;Q6GYP7-6;Q6GYP7-3;Q6GYP7-4;Q6GYP7-5;A0A1W2P7P2;A0A1W2P7Y4	A0A1W2P832;A0A1W2P712;A0A2I3BRX9;Q6GYP7;Q6GYP7-2;Q6GYP7-6	Ral GTPase-activating protein subunit alpha-1	Ralgapa1	18.3014	18.6106	18.9183	18.687	19.058	18.756	18.0487	18.4109	19.5117	18.7617	15	15	15	9.8	9.8	9.8	234.41	0	41.628	408560000	101
tr|A0A1W2P721|A0A1W2P721_MOUSE Eyes absent homolog OS=Mus musculus OX=10090 GN=Eya4 PE=1 SV=1;tr|Q8BY78|Q8BY78_MOUSE Eyes absent homolog OS=Mus musculus OX=10090 GN=Eya4 PE=1 SV=1;sp|Q9Z191|EYA4_MOUSE Eyes absent homolog 4 OS=Mus musculus OX=10090 GN=Eya4	A0A1W2P721;Q8BY78;Q9Z191	A0A1W2P721;Q8BY78;Q9Z191	Eyes absent homolog;Eyes absent homolog 4	Eya4	20.4185	17.772	21.6939	20.9946	19.7699	19.8677	18.7334	18.9382	19.8451	20.2334	6	6	5	14.6	14.6	12.8	69.388	0	73.253	217270000	58
tr|A0A1W2P737|A0A1W2P737_MOUSE Pericentrin OS=Mus musculus OX=10090 GN=Pcnt PE=1 SV=1;tr|F8VPV0|F8VPV0_MOUSE Pericentrin OS=Mus musculus OX=10090 GN=Pcnt PE=1 SV=1;sp|P48725|PCNT_MOUSE Pericentrin OS=Mus musculus OX=10090 GN=Pcnt PE=1 SV=2;sp|P48725-3|PCNT	A0A1W2P737;F8VPV0;P48725;P48725-3;P48725-2	A0A1W2P737;F8VPV0;P48725;P48725-3;P48725-2	Pericentrin	Pcnt	18.4212	17.8968	18.7771	17.5133	19.6384	19.4203	18.3894	18.9877	22.8741	19.5868	24	24	24	9.9	9.9	9.9	329.46	0	47.993	1897700000	60
tr|A0A1W2P768|A0A1W2P768_MOUSE H3 clustered histone 14 OS=Mus musculus OX=10090 GN=H3c14 PE=3 SV=1;sp|P84228|H32_MOUSE Histone H3.2 OS=Mus musculus OX=10090 GN=H3c2 PE=1 SV=2;tr|F8WI35|F8WI35_MOUSE Histone H3 OS=Mus musculus OX=10090 GN=H3f3a PE=1 SV=1	A0A1W2P768;P84228;F8WI35;E0CYR7;E0CYN1	A0A1W2P768;P84228;F8WI35	Histone H3.2;Histone H3	Hist1h3b;H3f3a	33.1001	33.0501	33.498	32.8854	32.4347	31.9431	30.727	31.321	29.6882	29.0558	28	28	4	56.9	56.9	23.8	20.246	0	323.31	377880000000	2785
tr|A0A1W2P7B5|A0A1W2P7B5_MOUSE Derlin OS=Mus musculus OX=10090 GN=Derl3 PE=1 SV=1;sp|Q9D8K3-2|DERL3_MOUSE Isoform 2 of Derlin-3 OS=Mus musculus OX=10090 GN=Derl3;sp|Q9D8K3|DERL3_MOUSE Derlin-3 OS=Mus musculus OX=10090 GN=Derl3 PE=1 SV=1	A0A1W2P7B5;Q9D8K3-2;Q9D8K3	A0A1W2P7B5;Q9D8K3-2;Q9D8K3	Derlin-3	Derl3	NaN	NaN	19.2095	18.5513	17.3832	16.608	20.1071	21.1612	NaN	NaN	3	2	2	13.2	9.7	9.7	25.849	0.0031694	2.4527	23679000	6
tr|A0A1W2P7E2|A0A1W2P7E2_MOUSE RIKEN cDNA 4930430F08 gene (Fragment) OS=Mus musculus OX=10090 GN=4930430F08Rik PE=1 SV=1;sp|Q8BHN7-2|CL029_MOUSE Isoform 2 of Uncharacterized protein C12orf29 homolog OS=Mus musculus OX=10090;sp|Q8BHN7|CL029_MOUSE Uncharacte	A0A1W2P7E2;Q8BHN7-2;Q8BHN7;A0A1W2P8C2	A0A1W2P7E2;Q8BHN7-2;Q8BHN7;A0A1W2P8C2	Uncharacterized protein C12orf29 homolog		21.2576	19.2783	NaN	16.6219	20.3082	20.5551	18.0132	18.9206	22.2617	20.8085	4	4	4	24	24	24	25.319	0	10.682	150790000	12
tr|A0A1W2P7G5|A0A1W2P7G5_MOUSE Coenzyme Q10A OS=Mus musculus OX=10090 GN=Coq10a PE=1 SV=1;tr|A0A1W2P7J1|A0A1W2P7J1_MOUSE Coenzyme Q10A OS=Mus musculus OX=10090 GN=Coq10a PE=1 SV=1;tr|E9Q3H6|E9Q3H6_MOUSE Coenzyme Q10A OS=Mus musculus OX=10090 GN=Coq10a PE=1	A0A1W2P7G5;A0A1W2P7J1;E9Q3H6	A0A1W2P7G5;A0A1W2P7J1;E9Q3H6		Coq10a	18.9571	19.1125	17.2599	16.5343	NaN	17.2327	19.1174	20.2497	NaN	NaN	3	3	2	18.4	18.4	13.8	24.923	0.00042052	5.2126	52754000	18
tr|A0A1W2P7K6|A0A1W2P7K6_MOUSE Rab-3A-interacting protein OS=Mus musculus OX=10090 GN=Rab3ip PE=1 SV=1;sp|Q68EF0|RAB3I_MOUSE Rab-3A-interacting protein OS=Mus musculus OX=10090 GN=Rab3ip PE=1 SV=1	A0A1W2P7K6;Q68EF0	A0A1W2P7K6;Q68EF0	Rab-3A-interacting protein	Rab3ip	21.4213	21.615	23.4451	23.3644	21.1563	23.3386	20.2301	21.2332	20.836	20.4855	5	5	5	15.7	15.7	15.7	50.894	0.00068213	4.2543	867940000	20
tr|A0A1W2P7P6|A0A1W2P7P6_MOUSE Transmembrane protein 19 OS=Mus musculus OX=10090 GN=Tmem19 PE=1 SV=1;sp|Q91W52|TMM19_MOUSE Transmembrane protein 19 OS=Mus musculus OX=10090 GN=Tmem19 PE=1 SV=1;sp|Q91W52-2|TMM19_MOUSE Isoform 2 of Transmembrane protein 19 O	A0A1W2P7P6;Q91W52;Q91W52-2;A0A1W2P7R5;A0A1W2P7Q0;A0A1W2P7U4	A0A1W2P7P6;Q91W52;Q91W52-2;A0A1W2P7R5;A0A1W2P7Q0	Transmembrane protein 19	Tmem19	23.1025	22.5641	24.5613	24.0769	22.9976	22.7536	24.9662	25.6468	21.5724	20.6641	7	7	7	27.5	27.5	27.5	32.378	0	53.824	979200000	25
tr|A0A1W2P7Q6|A0A1W2P7Q6_MOUSE Exportin-T OS=Mus musculus OX=10090 GN=Xpot PE=1 SV=1;sp|Q9CRT8|XPOT_MOUSE Exportin-T OS=Mus musculus OX=10090 GN=Xpot PE=1 SV=3	A0A1W2P7Q6;Q9CRT8;A0A1W2P7V1	A0A1W2P7Q6;Q9CRT8	Exportin-T	Xpot	22.2923	22.3085	19.5671	18.2105	23.7222	23.6421	20.5417	20.3361	24.5567	24.0758	43	43	43	60.2	60.2	60.2	109.79	0	323.31	3676200000	376
tr|A0A1W2P7V0|A0A1W2P7V0_MOUSE Golgi-associated PDZ and coiled-coil motif-containing protein (Fragment) OS=Mus musculus OX=10090 GN=Gopc PE=1 SV=1;tr|K3W4Q9|K3W4Q9_MOUSE Golgi-associated PDZ and coiled-coil motif-containing protein OS=Mus musculus OX=10090	A0A1W2P7V0;K3W4Q9;Q8BH60-2;Q8BH60;A0A1W2P7A5	A0A1W2P7V0;K3W4Q9;Q8BH60-2;Q8BH60	Golgi-associated PDZ and coiled-coil motif-containing protein	Gopc	21.2374	20.8573	21.6849	21.1462	23.0279	23.0027	21.1586	21.3518	23.2919	22.3899	14	14	14	44.7	44.7	44.7	44.672	0	84.678	1099500000	93
tr|A0A1W2P7W3|A0A1W2P7W3_MOUSE Receptor-type tyrosine-protein phosphatase beta OS=Mus musculus OX=10090 GN=Ptprb PE=1 SV=1;sp|B2RU80|PTPRB_MOUSE Receptor-type tyrosine-protein phosphatase beta OS=Mus musculus OX=10090 GN=Ptprb PE=1 SV=1	A0A1W2P7W3;B2RU80	A0A1W2P7W3;B2RU80	Receptor-type tyrosine-protein phosphatase beta	Ptprb	19.6118	19.9257	16.8572	16.1551	21.1477	21.3049	19.3688	18.1627	19.52	18.0012	16	15	15	8.2	7.9	7.9	255.16	0.00014879	8.2468	1146500000	36
tr|B2RRF0|B2RRF0_MOUSE Ptprk protein OS=Mus musculus OX=10090 GN=Ptprk PE=1 SV=1;tr|A0A1W2P7Y1|A0A1W2P7Y1_MOUSE Receptor-type tyrosine-protein phosphatase kappa OS=Mus musculus OX=10090 GN=Ptprk PE=1 SV=1;sp|P35822|PTPRK_MOUSE Receptor-type tyrosine-protei	B2RRF0;A0A1W2P7Y1;P35822;A0A1W2P706	B2RRF0;A0A1W2P7Y1;P35822	Protein-tyrosine-phosphatase;Receptor-type tyrosine-protein phosphatase kappa	Ptprk	21.5376	21.2162	20.0979	19.5139	22.4691	22.2192	21.0533	21.2465	23.4466	22.7805	34	34	33	31.3	31.3	30.6	163	0	215.2	2563100000	290
tr|A0A1W2P845|A0A1W2P845_MOUSE Cysteine and glycine-rich protein 2 OS=Mus musculus OX=10090 GN=Csrp2 PE=1 SV=1;sp|P97314|CSRP2_MOUSE Cysteine and glycine-rich protein 2 OS=Mus musculus OX=10090 GN=Csrp2 PE=1 SV=3;tr|A0A1W2P758|A0A1W2P758_MOUSE Cysteine and	A0A1W2P845;P97314;A0A1W2P758;A0A1W2P7N8;A0A1W2P6I3;A0A1W2P780	A0A1W2P845;P97314;A0A1W2P758;A0A1W2P7N8;A0A1W2P6I3	Cysteine and glycine-rich protein 2	Csrp2	22.3851	22.6007	23.7315	22.9617	23.5837	23.0453	23.896	23.7776	23.5374	23.0791	9	9	9	53.8	53.8	53.8	21.63	0	71.765	1274300000	89
tr|A0A1W2P872|A0A1W2P872_MOUSE NOVA alternative-splicing regulator 2 OS=Mus musculus OX=10090 GN=Nova2 PE=1 SV=1;tr|D3YVV7|D3YVV7_MOUSE NOVA alternative-splicing regulator 2 OS=Mus musculus OX=10090 GN=Nova2 PE=1 SV=3	A0A1W2P872;D3YVV7;Q9JKN6	A0A1W2P872;D3YVV7		Nova2	20.2661	21.778	22.7369	22.9777	18.0918	21.1538	20.773	20.8709	20.8175	20.7752	5	5	5	14	14	14	49.066	0.00066693	3.5889	631500000	13
tr|A0A1W2P8A8|A0A1W2P8A8_MOUSE Receptor expression-enhancing protein OS=Mus musculus OX=10090 GN=Reep3 PE=1 SV=1;sp|Q99KK1|REEP3_MOUSE Receptor expression-enhancing protein 3 OS=Mus musculus OX=10090 GN=Reep3 PE=1 SV=1	A0A1W2P8A8;Q99KK1	A0A1W2P8A8;Q99KK1	Receptor expression-enhancing protein 3	Reep3	20.265	17.7285	21.2697	20.6353	NaN	18.081	22.065	22.7024	20.3985	20.4243	7	7	7	25.5	25.5	25.5	30.578	0.00014482	6.8094	298700000	29
tr|A0A1Y7VJ48|A0A1Y7VJ48_MOUSE Tubulin-specific chaperone A OS=Mus musculus OX=10090 GN=Tbca PE=1 SV=1;sp|P48428|TBCA_MOUSE Tubulin-specific chaperone A OS=Mus musculus OX=10090 GN=Tbca PE=1 SV=3	A0A1Y7VJ48;P48428	A0A1Y7VJ48;P48428	Tubulin-specific chaperone A	Tbca	25.3768	25.1716	23.0359	22.1221	26.4895	26.2734	24.6061	24.9973	27.1999	26.5358	15	15	15	78.6	78.6	78.6	9.9271	0	323.31	3482000000	242
tr|A0A1Y7VJF3|A0A1Y7VJF3_MOUSE Zinc finger protein 37 OS=Mus musculus OX=10090 GN=Zfp37 PE=1 SV=1;tr|Q6P3Z4|Q6P3Z4_MOUSE Zinc finger protein 37 OS=Mus musculus OX=10090 GN=Zfp37 PE=1 SV=1;tr|A0A1Y7VLM5|A0A1Y7VLM5_MOUSE Zinc finger protein 37 OS=Mus musculu	A0A1Y7VJF3;Q6P3Z4;A0A1Y7VLM5;P17141;A0A1Y7VJ69	A0A1Y7VJF3;Q6P3Z4;A0A1Y7VLM5;P17141;A0A1Y7VJ69	Zinc finger protein 37	Zfp37	20.5696	20.0678	23.6612	23.1888	16.546	NaN	19.2618	20.0073	17.3283	17.3916	18	18	15	39.4	39.4	32	62.62	0	40.894	883110000	71
sp|Q8R2E9|ERO1B_MOUSE ERO1-like protein beta OS=Mus musculus OX=10090 GN=Ero1b PE=1 SV=1;tr|A0A1Y7VJM4|A0A1Y7VJM4_MOUSE ERO1-like beta (S. cerevisiae) OS=Mus musculus OX=10090 GN=Ero1lb PE=1 SV=1;tr|A0A1Y7VNF4|A0A1Y7VNF4_MOUSE ERO1-like beta (S. cerevisiae	Q8R2E9;A0A1Y7VJM4;A0A1Y7VNF4	Q8R2E9;A0A1Y7VJM4;A0A1Y7VNF4	ERO1-like protein beta	Ero1lb	17.7581	15.8508	14.4708	15.459	18.879	18.0664	17.8989	18.5112	19.1798	17.3446	8	6	6	20.3	15.6	15.6	53.517	0.00014857	8.1622	64569000	18
tr|A0A1Y7VJW9|A0A1Y7VJW9_MOUSE Fibulin-5 OS=Mus musculus OX=10090 GN=Fbln5 PE=1 SV=1;sp|Q9WVH9|FBLN5_MOUSE Fibulin-5 OS=Mus musculus OX=10090 GN=Fbln5 PE=1 SV=1	A0A1Y7VJW9;Q9WVH9	A0A1Y7VJW9;Q9WVH9	Fibulin-5	Fbln5	21.4672	21.1385	22.6727	22.1512	20.6004	19.7043	18.7769	17.5475	21.3095	19.5005	7	7	7	20.4	20.4	20.4	51.769	0	79.044	413580000	64
tr|A0A1Y7VK19|A0A1Y7VK19_MOUSE Iron-sulfur cluster assembly 2 homolog, mitochondrial (Fragment) OS=Mus musculus OX=10090 GN=Isca2 PE=1 SV=1;sp|Q9DCB8|ISCA2_MOUSE Iron-sulfur cluster assembly 2 homolog, mitochondrial OS=Mus musculus OX=10090 GN=Isca2 PE=1 S	A0A1Y7VK19;Q9DCB8	A0A1Y7VK19;Q9DCB8	Iron-sulfur cluster assembly 2 homolog, mitochondrial	Isca2	20.8725	20.6799	22.1471	21.833	21.3156	20.8386	23.9326	24.778	20.4304	20.4616	11	11	11	70.5	70.5	70.5	15.718	0	53.503	641030000	64
tr|A0A1Y7VKC0|A0A1Y7VKC0_MOUSE Mediator of RNA polymerase II transcription subunit 10 (Fragment) OS=Mus musculus OX=10090 GN=Med10 PE=1 SV=1;tr|A0A1Y7VKE4|A0A1Y7VKE4_MOUSE Mediator of RNA polymerase II transcription subunit 10 (Fragment) OS=Mus musculus OX	A0A1Y7VKC0;A0A1Y7VKE4;A0A1Y7VMY2;Q9CXU0	A0A1Y7VKC0;A0A1Y7VKE4;A0A1Y7VMY2;Q9CXU0	Mediator of RNA polymerase II transcription subunit 10	Med10	18.401	19.1358	19.7499	19.4108	21.4169	NaN	19.1682	20.808	21.208	22.1324	3	3	3	63.9	63.9	63.9	9.6738	0	30.568	73727000	4
tr|A0A1Y7VKT9|A0A1Y7VKT9_MOUSE Predicted gene 16381 OS=Mus musculus OX=10090 GN=Gm16381 PE=4 SV=1;sp|Q9EPV8|UBL5_MOUSE Ubiquitin-like protein 5 OS=Mus musculus OX=10090 GN=Ubl5 PE=1 SV=1;tr|E0CY91|E0CY91_MOUSE Ubiquitin-like protein 5 OS=Mus musculus OX=10	A0A1Y7VKT9;Q9EPV8;E0CY91;E0CYW1;E0CY38;E0CZB3	A0A1Y7VKT9;Q9EPV8;E0CY91;E0CYW1;E0CY38;E0CZB3	Ubiquitin-like protein 5	Ubl5	25.1031	25.139	26.42	25.5814	25.1851	25.1612	24.3094	25.0593	25.505	24.9778	5	5	5	69.9	69.9	69.9	8.5769	0.00015246	9.6213	1700200000	61
tr|Q8CFR5|Q8CFR5_MOUSE Dystrobrevin OS=Mus musculus OX=10090 GN=Dtna PE=1 SV=1;tr|A0A1Y7VL34|A0A1Y7VL34_MOUSE Dystrobrevin OS=Mus musculus OX=10090 GN=Dtna PE=1 SV=1;sp|Q9D2N4-2|DTNA_MOUSE Isoform 2 of Dystrobrevin alpha OS=Mus musculus OX=10090 GN=Dtna;sp	Q8CFR5;A0A1Y7VL34;Q9D2N4-2;Q9D2N4;A0A1Y7VJN9;Q9D2N4-7;Q9D2N4-4;Q9D2N4-3;Q9D2N4-6;Q9D2N4-5;A0A1Y7VLZ6	Q8CFR5;A0A1Y7VL34;Q9D2N4-2;Q9D2N4;A0A1Y7VJN9;Q9D2N4-7;Q9D2N4-4;Q9D2N4-3	Dystrobrevin;Dystrobrevin alpha	Dtna	20.0063	19.8763	21.6148	20.7942	20.7213	20.5037	21.937	22.3074	20.8111	20.0791	17	13	13	31.7	27.3	27.3	76.947	0	323.31	851730000	132
tr|A0A1Y7VLM0|A0A1Y7VLM0_MOUSE Cyclin-dependent kinase 13 OS=Mus musculus OX=10090 GN=Cdk13 PE=1 SV=1;sp|Q69ZA1-2|CDK13_MOUSE Isoform 2 of Cyclin-dependent kinase 13 OS=Mus musculus OX=10090 GN=Cdk13;sp|Q69ZA1|CDK13_MOUSE Cyclin-dependent kinase 13 OS=Mus	A0A1Y7VLM0;Q69ZA1-2;Q69ZA1	A0A1Y7VLM0;Q69ZA1-2;Q69ZA1	Cyclin-dependent kinase 13	Cdk13	NaN	NaN	14.777	15.7922	NaN	NaN	NaN	NaN	NaN	NaN	4	3	2	6.7	5.7	3.7	93.038	0.0023136	2.7291	3308000	7
tr|A0A1Y7VLY2|A0A1Y7VLY2_MOUSE Dedicator of cytokinesis protein 4 OS=Mus musculus OX=10090 GN=Dock4 PE=1 SV=1;sp|P59764-2|DOCK4_MOUSE Isoform 2 of Dedicator of cytokinesis protein 4 OS=Mus musculus OX=10090 GN=Dock4;sp|P59764|DOCK4_MOUSE Dedicator of cytok	A0A1Y7VLY2;P59764-2;P59764;F6YXW9	A0A1Y7VLY2;P59764-2;P59764	Dedicator of cytokinesis protein 4	Dock4	19.7685	20.0216	19.1115	18.7257	19.5608	19.6997	19.3502	19.2495	20.1292	20.2019	28	28	26	19.4	19.4	18.7	222.59	0	37.263	781550000	113
tr|A0A1Y7VM91|A0A1Y7VM91_MOUSE Fukutin OS=Mus musculus OX=10090 GN=Fktn PE=1 SV=1;sp|Q8R507|FKTN_MOUSE Fukutin OS=Mus musculus OX=10090 GN=Fktn PE=1 SV=1	A0A1Y7VM91;Q8R507	A0A1Y7VM91;Q8R507	Fukutin	Fktn	NaN	NaN	16.3282	NaN	NaN	16.0995	19.8125	20.1229	NaN	NaN	5	5	5	13.2	13.2	13.2	58.197	0.00014543	7.0079	59809000	9
tr|A0A1Y7VM96|A0A1Y7VM96_MOUSE D-ribitol-5-phosphate cytidylyltransferase OS=Mus musculus OX=10090 GN=Crppa PE=1 SV=1;sp|Q5RJG7|ISPD_MOUSE D-ribitol-5-phosphate cytidylyltransferase OS=Mus musculus OX=10090 GN=Crppa PE=2 SV=1;tr|A0A1Y7VK76|A0A1Y7VK76_MOUSE	A0A1Y7VM96;Q5RJG7;A0A1Y7VK76;Q5RJG7-5;Q5RJG7-3;Q5RJG7-4	A0A1Y7VM96;Q5RJG7;A0A1Y7VK76;Q5RJG7-5;Q5RJG7-3;Q5RJG7-4	Isoprenoid synthase domain-containing protein	Ispd	19.1075	17.7577	19.7433	19.5372	20.545	20.4943	NaN	16.9235	21.0232	20.4997	7	7	1	25.2	25.2	4.3	43.672	0	16.93	183400000	21
tr|A0A1Y7VME9|A0A1Y7VME9_MOUSE Kinase D-interacting substrate 220 OS=Mus musculus OX=10090 GN=Kidins220 PE=1 SV=1;tr|E9Q9B7|E9Q9B7_MOUSE Kinase D-interacting substrate 220 OS=Mus musculus OX=10090 GN=Kidins220 PE=1 SV=1;tr|A0A1Y7VMH7|A0A1Y7VMH7_MOUSE Kinas	A0A1Y7VME9;E9Q9B7;A0A1Y7VMH7;A0A1Y7VNF8	A0A1Y7VME9;E9Q9B7;A0A1Y7VMH7;A0A1Y7VNF8		Kidins220	21.4172	21.1599	21.2256	21.0618	20.3906	21.0373	22.4215	22.2682	22.1044	20.2902	46	46	46	32.7	32.7	32.7	195.83	0	142.6	2679400000	456
tr|A0A1Y7VMH3|A0A1Y7VMH3_MOUSE Serine/threonine-protein kinase VRK1 OS=Mus musculus OX=10090 GN=Vrk1 PE=1 SV=1;sp|Q80X41-2|VRK1_MOUSE Isoform 2 of Serine/threonine-protein kinase VRK1 OS=Mus musculus OX=10090 GN=Vrk1;sp|Q80X41-5|VRK1_MOUSE Isoform 5 of Ser	A0A1Y7VMH3;Q80X41-2;Q80X41-5;Q80X41-3;Q80X41;A0A1Y7VLL5	A0A1Y7VMH3;Q80X41-2;Q80X41-5;Q80X41-3;Q80X41	Serine/threonine-protein kinase VRK1	Vrk1	21.3691	21.5343	23.1462	23.3359	20.9453	16.642	20.2116	19.0037	NaN	NaN	13	13	13	38.7	38.7	38.7	46.845	0	280.84	648530000	74
tr|A0A1Y7VN19|A0A1Y7VN19_MOUSE Dehydrogenase/reductase SDR family member 7 (Fragment) OS=Mus musculus OX=10090 GN=Dhrs7 PE=1 SV=1;sp|Q9CXR1|DHRS7_MOUSE Dehydrogenase/reductase SDR family member 7 OS=Mus musculus OX=10090 GN=Dhrs7 PE=1 SV=2	A0A1Y7VN19;Q9CXR1;A0A1Y7VLS1;A0A1Y7VJD4;A0A140LIS8	A0A1Y7VN19;Q9CXR1	Dehydrogenase/reductase SDR family member 7	Dhrs7	24.1744	23.6836	24.8618	24.4145	24.3799	24.2272	26.0046	26.6499	23.1291	22.482	18	18	18	61.9	61.9	61.9	40.589	0	323.31	5658900000	331
tr|A0A1Y7VNZ6|A0A1Y7VNZ6_MOUSE Non-specific serine/threonine protein kinase OS=Mus musculus OX=10090 GN=Mark3 PE=1 SV=1;sp|Q03141-2|MARK3_MOUSE Isoform 2 of MAP/microtubule affinity-regulating kinase 3 OS=Mus musculus OX=10090 GN=Mark3;sp|Q03141-3|MARK3_MO	A0A1Y7VNZ6;Q03141-2;Q03141-3;Q03141;Q8VHJ5;A0A0A6YY78;A0A1Y7VK86;A0A1Y7VJB1;Q8CIP4-2;Q8CIP4	A0A1Y7VNZ6;Q03141-2;Q03141-3;Q03141	MAP/microtubule affinity-regulating kinase 3	Mark3	18.9023	18.5087	19.7224	19.2937	20.1529	20.0405	19.9432	20.5552	20.9115	19.9655	14	9	9	19.6	12.5	12.5	88.828	0	15.41	447030000	49
tr|A0A217FL69|A0A217FL69_MOUSE Lysophospholipid acyltransferase 2 OS=Mus musculus OX=10090 GN=Mboat2 PE=1 SV=1;sp|Q8R3I2-2|MBOA2_MOUSE Isoform 2 of Lysophospholipid acyltransferase 2 OS=Mus musculus OX=10090 GN=Mboat2;sp|Q8R3I2|MBOA2_MOUSE Lysophospholipid	A0A217FL69;Q8R3I2-2;Q8R3I2;Q8R3I2-3	A0A217FL69;Q8R3I2-2;Q8R3I2;Q8R3I2-3	Lysophospholipid acyltransferase 2	Mboat2	22.5346	22.1618	23.7657	23.6608	22.737	22.648	24.8876	25.5351	21.3929	20.6022	12	12	12	30.8	30.8	30.8	44.197	0	61.148	2309700000	116
tr|A0A217FL83|A0A217FL83_MOUSE Coiled-coil domain-containing protein 85C OS=Mus musculus OX=10090 GN=Ccdc85c PE=1 SV=1;sp|E9Q6B2|CC85C_MOUSE Coiled-coil domain-containing protein 85C OS=Mus musculus OX=10090 GN=Ccdc85c PE=1 SV=1	A0A217FL83;E9Q6B2	A0A217FL83;E9Q6B2	Coiled-coil domain-containing protein 85C	Ccdc85c	NaN	NaN	NaN	NaN	17.3656	17.0189	NaN	NaN	NaN	NaN	1	1	1	4.4	4.4	4.4	46.865	0.0018144	2.9272	5731900	0
tr|A0A286YCI8|A0A286YCI8_MOUSE Sorbin and SH3 domain-containing protein 1 OS=Mus musculus OX=10090 GN=Sorbs1 PE=1 SV=1;sp|Q62417|SRBS1_MOUSE Sorbin and SH3 domain-containing protein 1 OS=Mus musculus OX=10090 GN=Sorbs1 PE=1 SV=2;tr|E9QNA7|E9QNA7_MOUSE Sorb	A0A286YCI8;Q62417;E9QNA7;Q62417-2;E9PYX6;D3Z5J3;A0A5F8MPJ2;Q62417-3;A0A286YCQ0;A0A286YDN0;E9Q6A3;Q62417-5;Q62417-6;Q62417-4;Q62417-7;A0A286YD34	A0A286YCI8;Q62417;E9QNA7;Q62417-2;E9PYX6;D3Z5J3;A0A5F8MPJ2;Q62417-3;A0A286YCQ0;A0A286YDN0;E9Q6A3;Q62417-5;Q62417-6;Q62417-4;Q62417-7	Sorbin and SH3 domain-containing protein 1	Sorbs1	18.4952	18.9714	20.3243	19.6676	18.7502	17.8949	18.4131	19.6413	19.9492	19.6088	15	14	14	15.3	14.5	14.5	143.13	0	23.256	481860000	126
tr|A0A286YCN4|A0A286YCN4_MOUSE mRNA-decapping enzyme 1A (Fragment) OS=Mus musculus OX=10090 GN=Dcp1a PE=1 SV=1;tr|A0A286YDC8|A0A286YDC8_MOUSE mRNA-decapping enzyme 1A (Fragment) OS=Mus musculus OX=10090 GN=Dcp1a PE=1 SV=1;sp|Q91YD3|DCP1A_MOUSE mRNA-decappi	A0A286YCN4;A0A286YDC8;Q91YD3	A0A286YCN4;A0A286YDC8;Q91YD3	mRNA-decapping enzyme 1A	Dcp1a	18.8622	17.8059	15.3233	16.7407	20.2637	20.0203	NaN	15.5602	21.8975	21.1667	4	4	4	28.2	28.2	28.2	20.528	0.00067935	4.1022	94877000	13
tr|A0A286YCR9|A0A286YCR9_MOUSE Synaptotagmin-7 OS=Mus musculus OX=10090 GN=Syt7 PE=1 SV=2;tr|A0A498WGM0|A0A498WGM0_MOUSE Synaptotagmin-7 OS=Mus musculus OX=10090 GN=Syt7 PE=1 SV=1;tr|A0A494B9N4|A0A494B9N4_MOUSE Synaptotagmin-7 OS=Mus musculus OX=10090 GN=S	A0A286YCR9;A0A498WGM0;A0A494B9N4;A0A494B991;A0A2C9F2C1;A0A494BB44;Q9R0N7;Q9R0N7-3;Q9R0N7-2;Q9R0N7-4	A0A286YCR9;A0A498WGM0;A0A494B9N4;A0A494B991;A0A2C9F2C1;A0A494BB44;Q9R0N7;Q9R0N7-3;Q9R0N7-2;Q9R0N7-4	Synaptotagmin-7	Syt7	18.7427	19.6241	15.4818	14.5043	20.0884	NaN	14.812	NaN	NaN	NaN	2	2	2	6.7	6.7	6.7	58.151	0.0006931	4.7589	68859000	3
tr|A0A286YCS4|A0A286YCS4_MOUSE Anion exchange protein OS=Mus musculus OX=10090 GN=Slc4a7 PE=1 SV=2;tr|I1VGT5|I1VGT5_MOUSE Anion exchange protein OS=Mus musculus OX=10090 GN=Slc4a7 PE=1 SV=1;tr|J9RV59|J9RV59_MOUSE Anion exchange protein OS=Mus musculus OX=1	A0A286YCS4;I1VGT5;J9RV59;D3Y273;A0A286YCX2;D3Y272;A0A286YD46;F8VQC9;J9RDH0;I1VGT4;E3UVT9;A0A286YDK8;A0A286YCX8;Q8BTY2-2;H6WZF5;A0A286YDJ7;I1VGT6;E3UVT8;H6WZ45;Q8BTY2;A0A286YDR1	A0A286YCS4;I1VGT5;J9RV59;D3Y273;A0A286YCX2;D3Y272;A0A286YD46;F8VQC9;J9RDH0;I1VGT4;E3UVT9;A0A286YDK8;A0A286YCX8;Q8BTY2-2;H6WZF5;A0A286YDJ7;I1VGT6;E3UVT8;H6WZ45;Q8BTY2	Anion exchange protein;Sodium bicarbonate cotransporter 3	Slc4a7	NaN	16.6985	15.4457	16.6256	19.0361	18.6739	20.5413	20.9839	15.2792	15.8159	7	6	6	7.5	6.5	6.5	139.62	0.00014843	8.1367	294320000	14
tr|A0A286YCV0|A0A286YCV0_MOUSE Phospholipid-transporting ATPase OS=Mus musculus OX=10090 GN=Atp9b PE=1 SV=1;tr|D3YV00|D3YV00_MOUSE Phospholipid-transporting ATPase OS=Mus musculus OX=10090 GN=Atp9b PE=1 SV=2;sp|P98195-2|ATP9B_MOUSE Isoform 2 of Probable ph	A0A286YCV0;D3YV00;P98195-2;P98195;A0A286YDR0;A0A286YDZ3;A0A286YCT2	A0A286YCV0;D3YV00;P98195-2;P98195	Phospholipid-transporting ATPase;Probable phospholipid-transporting ATPase IIB	Atp9b	18.9355	18.9378	19.1782	18.5332	20.1112	19.8339	20.8092	20.4903	19.7395	18.635	16	12	12	18.8	15.2	15.2	127.94	0	101.2	483620000	87
tr|A0A286YCV9|A0A286YCV9_MOUSE Kinesin family member 13B OS=Mus musculus OX=10090 GN=Kif13b PE=1 SV=1;tr|E9Q4K7|E9Q4K7_MOUSE Kinesin family member 13B OS=Mus musculus OX=10090 GN=Kif13b PE=1 SV=1	A0A286YCV9;E9Q4K7;A0A286YD28	A0A286YCV9;E9Q4K7	Kinesin-like protein	Kif13b	24.4399	24.3431	22.7707	22.1791	25.797	25.6502	23.2812	23.3554	26.1747	25.5088	86	86	79	55.1	55.1	51.9	204.94	0	323.31	25840000000	2083
tr|A0A286YCX6|A0A286YCX6_MOUSE Trafficking protein particle complex 8 OS=Mus musculus OX=10090 GN=Trappc8 PE=1 SV=2;tr|E9PY51|E9PY51_MOUSE Trafficking protein particle complex 8 OS=Mus musculus OX=10090 GN=Trappc8 PE=1 SV=1	A0A286YCX6;E9PY51;A0A286YCE0	A0A286YCX6;E9PY51		Trappc8	22.5931	22.4486	21.1503	20.1886	24.0195	23.5512	23.0624	23.1118	24.039	23.466	62	62	62	59.8	59.8	59.8	160.91	0	323.31	7138500000	790
tr|A0A286YD60|A0A286YD60_MOUSE Kelch domain-containing 7B OS=Mus musculus OX=10090 GN=Klhdc7b PE=4 SV=1	A0A286YD60;E9Q9M9	A0A286YD60			NaN	NaN	19.318	18.7967	15.7501	NaN	17.5315	19.08	NaN	NaN	3	3	3	3.2	3.2	3.2	133.86	0.00042023	5.1861	83940000	11
tr|A0A286YD76|A0A286YD76_MOUSE Microtubule-actin cross-linking factor 1 (Fragment) OS=Mus musculus OX=10090 GN=Macf1 PE=1 SV=1	A0A286YD76;Q69ZZ9	A0A286YD76			16.0175	15.7397	NaN	NaN	17.1493	18.7649	NaN	NaN	17.6425	15.8407	28	3	3	21.6	4.9	4.9	147.16	0.00014341	6.2277	52659000	13
tr|A0A286YD87|A0A286YD87_MOUSE Growth arrest-specific protein 1 OS=Mus musculus OX=10090 GN=Gas1 PE=1 SV=1;sp|Q01721|GAS1_MOUSE Growth arrest-specific protein 1 OS=Mus musculus OX=10090 GN=Gas1 PE=1 SV=2	A0A286YD87;Q01721	A0A286YD87;Q01721	Growth arrest-specific protein 1	Gas1	19.4143	17.2192	20.1328	19.154	19.6249	18.9249	21.9452	22.5487	20.5902	19.2215	7	7	7	33.1	33.1	33.1	40.375	0	78.345	325080000	46
tr|A0A286YDA2|A0A286YDA2_MOUSE Nucleolar and coiled-body phosphoprotein 1 OS=Mus musculus OX=10090 GN=Nolc1 PE=1 SV=1;sp|E9Q5C9-2|NOLC1_MOUSE Isoform 2 of Nucleolar and coiled-body phosphoprotein 1 OS=Mus musculus OX=10090 GN=Nolc1;tr|A0A286YDT3|A0A286YDT3	A0A286YDA2;E9Q5C9-2;A0A286YDT3;E9Q5C9;A0A286YDV7;A0A286YCD1;A0A286YDZ1	A0A286YDA2;E9Q5C9-2;A0A286YDT3;E9Q5C9;A0A286YDV7		Nolc1	20.768	20.72	24.0298	23.4752	19.8963	19.5931	21.2634	21.0205	21.2691	20.9441	11	11	11	18	18	18	73.427	0	94.149	1297700000	82
tr|A0A286YDB3|A0A286YDB3_MOUSE TBC1 domain family member 5 OS=Mus musculus OX=10090 GN=Tbc1d5 PE=1 SV=1;sp|Q80XQ2|TBCD5_MOUSE TBC1 domain family member 5 OS=Mus musculus OX=10090 GN=Tbc1d5 PE=1 SV=2	A0A286YDB3;Q80XQ2	A0A286YDB3;Q80XQ2	TBC1 domain family member 5	Tbc1d5	18.6333	16.768	17.8056	14.3	19.0125	18.4928	18.1655	19.3876	20.1193	19.0568	4	4	4	5.5	5.5	5.5	94.017	0.0010514	3.2304	151530000	18
tr|D3Z5Q8|D3Z5Q8_MOUSE Synaptoporin (Fragment) OS=Mus musculus OX=10090 GN=Synpr PE=1 SV=1;tr|A0A286YDB6|A0A286YDB6_MOUSE Synaptoporin OS=Mus musculus OX=10090 GN=Synpr PE=1 SV=1;sp|Q8BGN8|SYNPR_MOUSE Synaptoporin OS=Mus musculus OX=10090 GN=Synpr PE=1 SV=	D3Z5Q8;A0A286YDB6;Q8BGN8;Q8BGN8-2	D3Z5Q8;A0A286YDB6;Q8BGN8;Q8BGN8-2	Synaptoporin	Synpr	NaN	NaN	NaN	17.3915	19.2896	18.9429	21.1108	21.8925	21.4678	18.4951	2	2	2	14.4	14.4	14.4	13.719	0.0001451	6.8924	75208000	9
tr|A0A286YDF2|A0A286YDF2_MOUSE Vesicle transport through interaction with t-SNAREs homolog 1A OS=Mus musculus OX=10090 GN=Vti1a PE=1 SV=1;sp|O89116|VTI1A_MOUSE Vesicle transport through interaction with t-SNAREs homolog 1A OS=Mus musculus OX=10090 GN=Vti1a	A0A286YDF2;O89116;Q5FWJ7	A0A286YDF2;O89116;Q5FWJ7	Vesicle transport through interaction with t-SNAREs homolog 1A	Vti1a	18.3793	18.1068	19.0792	17.8541	20.6794	19.5072	21.5497	22.1814	19.5637	18.6409	7	7	7	50.3	50.3	50.3	23.039	0	155.86	141330000	34
tr|A0A286YDF5|A0A286YDF5_MOUSE Myoferlin OS=Mus musculus OX=10090 GN=Myof PE=1 SV=1;sp|Q69ZN7|MYOF_MOUSE Myoferlin OS=Mus musculus OX=10090 GN=Myof PE=1 SV=2;tr|E9Q390|E9Q390_MOUSE Myoferlin OS=Mus musculus OX=10090 GN=Myof PE=1 SV=2;sp|Q69ZN7-4|MYOF_MOUSE	A0A286YDF5;Q69ZN7;E9Q390;Q69ZN7-4;A0A286YCZ3;Q69ZN7-2;Q69ZN7-3;A0A286YDV5;REV__Q8QZT1	A0A286YDF5;Q69ZN7;E9Q390;Q69ZN7-4;A0A286YCZ3	Myoferlin	Myof	24.9294	24.8896	25.216	24.5645	25.4276	25.4542	26.5217	26.4653	24.8889	24.2716	155	155	147	71.2	71.2	68.9	234.52	0	323.31	56363000000	4092
sp|Q8VC03|EMAL3_MOUSE Echinoderm microtubule-associated protein-like 3 OS=Mus musculus OX=10090 GN=Eml3 PE=1 SV=1;tr|A0A286YDN1|A0A286YDN1_MOUSE Echinoderm microtubule-associated protein-like 3 OS=Mus musculus OX=10090 GN=Eml3 PE=1 SV=1	Q8VC03;A0A286YDN1;A0A286YCM4	Q8VC03;A0A286YDN1	Echinoderm microtubule-associated protein-like 3	Eml3	20.6907	20.1599	19.5153	18.5398	21.8756	21.744	19.2519	19.3607	22.7414	22.1096	18	18	18	33.7	33.7	33.7	95.694	0	190.14	1088500000	137
tr|A0A286YDP0|A0A286YDP0_MOUSE Centrin-3 (Fragment) OS=Mus musculus OX=10090 GN=Cetn3 PE=1 SV=1;sp|O35648|CETN3_MOUSE Centrin-3 OS=Mus musculus OX=10090 GN=Cetn3 PE=1 SV=1;tr|A0A286YD15|A0A286YD15_MOUSE Centrin-3 (Fragment) OS=Mus musculus OX=10090 GN=Cetn	A0A286YDP0;O35648;A0A286YD15;A0A286YDS3	A0A286YDP0;O35648;A0A286YD15;A0A286YDS3	Centrin-3	Cetn3	NaN	NaN	18.3077	17.8774	18.8307	NaN	18.2984	19.9648	NaN	NaN	2	2	1	23.4	23.4	14.6	15.839	0.00014937	8.4692	23772000	8
tr|A0A286YDR2|A0A286YDR2_MOUSE Ras-related protein Rab-3C OS=Mus musculus OX=10090 GN=Rab3c PE=1 SV=1;sp|P62823|RAB3C_MOUSE Ras-related protein Rab-3C OS=Mus musculus OX=10090 GN=Rab3c PE=1 SV=1	A0A286YDR2;P62823	A0A286YDR2;P62823	Ras-related protein Rab-3C	Rab3c	NaN	NaN	16.0269	14.9335	16.8778	17.2614	16.6086	18.1213	NaN	NaN	3	1	1	13.8	6.7	6.7	25.613	0.0095979	1.76	9888700	8
tr|A0A286YDT0|A0A286YDT0_MOUSE THO complex subunit 7 homolog (Fragment) OS=Mus musculus OX=10090 GN=Thoc7 PE=1 SV=1;sp|Q7TMY4|THOC7_MOUSE THO complex subunit 7 homolog OS=Mus musculus OX=10090 GN=Thoc7 PE=1 SV=2;tr|A0A286YCS0|A0A286YCS0_MOUSE THO complex s	A0A286YDT0;Q7TMY4;A0A286YCS0;Q7TMY4-2;A0A286YEA7;A0A286YCW5	A0A286YDT0;Q7TMY4;A0A286YCS0;Q7TMY4-2	THO complex subunit 7 homolog	Thoc7	23.6783	24.4697	25.0832	24.2604	23.7795	25.1047	24.6065	24.47	25.5075	25.3825	10	10	10	58	58	58	19.921	0	13.628	3396100000	87
tr|A0A286YDT5|A0A286YDT5_MOUSE Adhesion G protein-coupled receptor F5 (Fragment) OS=Mus musculus OX=10090 GN=Adgrf5 PE=1 SV=1;sp|G5E8Q8|AGRF5_MOUSE Adhesion G protein-coupled receptor F5 OS=Mus musculus OX=10090 GN=Adgrf5 PE=1 SV=1	A0A286YDT5;G5E8Q8;A0A286YD74	A0A286YDT5;G5E8Q8		Adgrf5	17.9661	18.3195	18.6302	17.3298	19.7473	19.1659	20.5977	20.4846	19.7863	16.5401	12	12	12	18.9	18.9	18.9	126.5	0	83.624	313750000	56
tr|A0A286YDU2|A0A286YDU2_MOUSE Ataxin-2 (Fragment) OS=Mus musculus OX=10090 GN=Atxn2 PE=1 SV=1;tr|E9QM77|E9QM77_MOUSE Ataxin-2 OS=Mus musculus OX=10090 GN=Atxn2 PE=1 SV=1;sp|O70305-3|ATX2_MOUSE Isoform 3 of Ataxin-2 OS=Mus musculus OX=10090 GN=Atxn2;sp|O70	A0A286YDU2;E9QM77;O70305-3;O70305-2;O70305;F6U2C2;F7B6X4	A0A286YDU2;E9QM77;O70305-3;O70305-2;O70305;F6U2C2	Ataxin-2	Atxn2	20.9834	20.3898	19.651	18.8288	21.873	21.476	18.4025	20.3468	22.8643	22.4183	10	10	10	32.1	32.1	32.1	43.063	0	28.373	554690000	72
tr|A0A286YDV6|A0A286YDV6_MOUSE Zinc transporter 5 OS=Mus musculus OX=10090 GN=Slc30a5 PE=1 SV=1;sp|Q8R4H9|ZNT5_MOUSE Zinc transporter 5 OS=Mus musculus OX=10090 GN=Slc30a5 PE=1 SV=1	A0A286YDV6;Q8R4H9	A0A286YDV6;Q8R4H9	Zinc transporter 5	Slc30a5	20.3178	19.7439	21.5832	21.0817	21.1257	21.0964	22.7054	23.0161	20.4805	19.1228	8	8	8	14.9	14.9	14.9	77.766	0	68.211	647500000	53
tr|A0A286YE10|A0A286YE10_MOUSE G protein-coupled receptor kinase OS=Mus musculus OX=10090 GN=Grk6 PE=1 SV=1;tr|Q9EP84|Q9EP84_MOUSE G protein-coupled receptor kinase OS=Mus musculus OX=10090 GN=Grk6 PE=1 SV=1;sp|O70293|GRK6_MOUSE G protein-coupled receptor	A0A286YE10;Q9EP84;O70293;O70293-2;A0A286YDA5;A0A494B9K8	A0A286YE10;Q9EP84;O70293;O70293-2;A0A286YDA5	G protein-coupled receptor kinase 6	Grk6	19.1487	18.6543	20.3489	20.195	18.9429	17.2934	19.9097	20.712	16.0065	NaN	11	11	0	28.6	28.6	0	62.18	0	18.188	181030000	28
tr|A0A3B2WC92|A0A3B2WC92_MOUSE Spastin OS=Mus musculus OX=10090 GN=Spast PE=1 SV=1;tr|A0A286YE25|A0A286YE25_MOUSE Spastin OS=Mus musculus OX=10090 GN=Spast PE=1 SV=1;sp|Q9QYY8-2|SPAST_MOUSE Isoform 2 of Spastin OS=Mus musculus OX=10090 GN=Spast;sp|Q9QYY8|S	A0A3B2WC92;A0A286YE25;Q9QYY8-2;Q9QYY8;A0A286YCJ4;A0A3B2WBA7	A0A3B2WC92;A0A286YE25;Q9QYY8-2;Q9QYY8	Spastin	Spast	17.7002	NaN	19.5193	19.3887	18.5689	17.8584	20.0931	20.7352	17.9806	NaN	9	9	9	24.6	24.6	24.6	62.736	0	45.854	210600000	22
tr|A0A286YE31|A0A286YE31_MOUSE Ubiquitin-conjugating enzyme E2 E1 (Fragment) OS=Mus musculus OX=10090 GN=Ube2e1 PE=1 SV=1;sp|P52482|UB2E1_MOUSE Ubiquitin-conjugating enzyme E2 E1 OS=Mus musculus OX=10090 GN=Ube2e1 PE=1 SV=1	A0A286YE31;P52482	A0A286YE31;P52482	Ubiquitin-conjugating enzyme E2 E1	Ube2e1	NaN	NaN	19.7798	19.0467	NaN	NaN	19.0207	NaN	NaN	NaN	6	1	1	57.4	12.2	12.2	16.42	0	12.552	13815000	7
tr|A0A2C9F2B5|A0A2C9F2B5_MOUSE PX domain-containing protein kinase-like protein OS=Mus musculus OX=10090 GN=Pxk PE=1 SV=1;sp|Q8BX57-2|PXK_MOUSE Isoform 2 of PX domain-containing protein kinase-like protein OS=Mus musculus OX=10090 GN=Pxk;sp|Q8BX57|PXK_MOUS	A0A2C9F2B5;Q8BX57-2;Q8BX57;Q8BX57-3	A0A2C9F2B5;Q8BX57-2;Q8BX57;Q8BX57-3	PX domain-containing protein kinase-like protein	Pxk	22.949	21.5955	22.5581	21.5436	22.422	21.6728	21.1671	21.6574	22.8971	21.0639	13	13	13	32	32	32	65.159	0	112.99	1037900000	56
sp|Q07076|ANXA7_MOUSE Annexin A7 OS=Mus musculus OX=10090 GN=Anxa7 PE=1 SV=2;tr|A0A2C9F2D2|A0A2C9F2D2_MOUSE Annexin OS=Mus musculus OX=10090 GN=Anxa7 PE=1 SV=1	Q07076;A0A2C9F2D2;A0A286YCW4	Q07076;A0A2C9F2D2	Annexin A7	Anxa7	25.8074	25.5849	26.579	26.4236	26.2224	26.0319	27.8091	28.6408	26.0178	25.4668	24	24	24	46.7	46.7	46.7	49.925	0	323.31	24285000000	985
tr|Q6PDS5|Q6PDS5_MOUSE Phosphodiesterase OS=Mus musculus OX=10090 GN=Pde1b PE=1 SV=1;tr|A0A2I3BPC1|A0A2I3BPC1_MOUSE Phosphodiesterase OS=Mus musculus OX=10090 GN=Pde1b PE=1 SV=1;sp|Q01065|PDE1B_MOUSE Calcium/calmodulin-dependent 3,5-cyclic nucleotide pho	Q6PDS5;A0A2I3BPC1;Q01065	Q6PDS5;A0A2I3BPC1;Q01065	Calcium/calmodulin-dependent 3,5-cyclic nucleotide phosphodiesterase 1B	Pde1b	NaN	NaN	NaN	15.9932	17.5146	NaN	NaN	NaN	18.7923	18.2202	4	2	2	11.8	5.7	5.7	52.536	0.0031702	2.4556	25296000	4
tr|A0A2I3BPG4|A0A2I3BPG4_MOUSE Biotin--protein ligase OS=Mus musculus OX=10090 GN=Hlcs PE=1 SV=1;sp|Q920N2|BPL1_MOUSE Biotin--protein ligase OS=Mus musculus OX=10090 GN=Hlcs PE=1 SV=1	A0A2I3BPG4;Q920N2;Q3TG10;A0A2I3BQG1	A0A2I3BPG4;Q920N2	Biotin--protein ligase;Biotin--[methylmalonyl-CoA-carboxytransferase] ligase;Biotin--[propionyl-CoA-carboxylase [ATP-hydrolyzing]] ligase;Biotin--[methylcrotonoyl-CoA-carboxylase] ligase;Biotin--[acetyl-CoA-carboxylase] ligase	Hlcs	19.2549	19.1605	17.9943	18.3897	21.1328	20.779	17.9885	19.5501	21.4136	21.1499	9	9	9	15.5	15.5	15.5	94.906	0	23.678	398070000	46
tr|A0A2I3BPN6|A0A2I3BPN6_MOUSE TATA-box-binding protein-associated factor 4 OS=Mus musculus OX=10090 GN=Taf4 PE=1 SV=1;tr|E9QAP7|E9QAP7_MOUSE TATA-box-binding protein-associated factor 4 OS=Mus musculus OX=10090 GN=Taf4 PE=1 SV=1	A0A2I3BPN6;E9QAP7	A0A2I3BPN6;E9QAP7		Taf4a	NaN	15.3903	18.6391	18.3805	NaN	14.6574	NaN	NaN	NaN	NaN	4	4	3	6.5	6.5	5.2	104.16	0.0065757	2.051	31096000	7
tr|A0A2I3BRT5|A0A2I3BRT5_MOUSE Tuberin OS=Mus musculus OX=10090 GN=Tsc2 PE=1 SV=1;tr|Q7TT21|Q7TT21_MOUSE Tuberin OS=Mus musculus OX=10090 GN=Tsc2 PE=1 SV=1;tr|A0A2I3BPP1|A0A2I3BPP1_MOUSE Tuberin OS=Mus musculus OX=10090 GN=Tsc2 PE=1 SV=1;tr|Q3UHB2|Q3UHB2_M	A0A2I3BRT5;Q7TT21;A0A2I3BPP1;Q3UHB2;Q61037-4;Q61037-3;Q61037-6;Q61037-5;Q61037;Q61037-7;A0A2I3BPE9;Q61037-2;Q3TQ10	A0A2I3BRT5;Q7TT21;A0A2I3BPP1;Q3UHB2;Q61037-4;Q61037-3;Q61037-6;Q61037-5;Q61037;Q61037-7;A0A2I3BPE9;Q61037-2	Tuberin	Tsc2	19.2331	18.7859	16.552	16.0289	19.862	19.5763	17.1514	17.6977	20.1463	19.5463	21	21	21	17.4	17.4	17.4	194.01	0	58.706	446260000	81
tr|A0A2I3BPQ0|A0A2I3BPQ0_MOUSE Receptor-binding cancer antigen-expressed on SiSo cells (Fragment) OS=Mus musculus OX=10090 GN=Ebag9 PE=1 SV=1;sp|Q9D0V7|RCAS1_MOUSE Receptor-binding cancer antigen expressed on SiSo cells OS=Mus musculus OX=10090 GN=Ebag9 PE	A0A2I3BPQ0;Q9D0V7	A0A2I3BPQ0;Q9D0V7	Receptor-binding cancer antigen expressed on SiSo cells	Ebag9	18.2379	19.2747	16.4937	NaN	19.1773	18.4082	20.4069	21.586	NaN	NaN	4	4	4	51.5	51.5	51.5	11.609	0	237.82	39087000	10
sp|E9Q784|ZC3HD_MOUSE Zinc finger CCCH domain-containing protein 13 OS=Mus musculus OX=10090 GN=Zc3h13 PE=1 SV=1;tr|A0A2I3BPQ5|A0A2I3BPQ5_MOUSE Zinc finger CCCH domain-containing protein 13 OS=Mus musculus OX=10090 GN=Zc3h13 PE=1 SV=1	E9Q784;A0A2I3BPQ5	E9Q784;A0A2I3BPQ5		Zc3h13	24.2176	24.1651	24.6095	24.5422	NaN	15.5864	13.075	17.3247	17.6232	17.2338	6	6	6	3.9	3.9	3.9	203.75	0.0010481	3.1639	5869000000	10
tr|A0A2I3BPX3|A0A2I3BPX3_MOUSE Anoctamin OS=Mus musculus OX=10090 GN=Ano6 PE=1 SV=1;sp|Q6P9J9|ANO6_MOUSE Anoctamin-6 OS=Mus musculus OX=10090 GN=Ano6 PE=1 SV=1;tr|A0A2I3BPY8|A0A2I3BPY8_MOUSE Anoctamin OS=Mus musculus OX=10090 GN=Ano6 PE=1 SV=1	A0A2I3BPX3;Q6P9J9;A0A2I3BPY8;Q6P9J9-2;A0A2I3BRD2	A0A2I3BPX3;Q6P9J9;A0A2I3BPY8	Anoctamin-6	Ano6	24.2455	23.9729	24.032	23.4473	24.4192	24.3113	25.5424	25.4698	24.102	23.5964	31	31	31	36.7	36.7	36.7	108.47	0	323.31	9837400000	837
tr|A0A2I3BPY7|A0A2I3BPY7_MOUSE Ankycorbin OS=Mus musculus OX=10090 GN=Rai14 PE=1 SV=1;sp|Q9EP71|RAI14_MOUSE Ankycorbin OS=Mus musculus OX=10090 GN=Rai14 PE=1 SV=1	A0A2I3BPY7;Q9EP71	A0A2I3BPY7;Q9EP71	Ankycorbin	Rai14	22.2598	22.1257	23.695	23.1609	22.2502	22.0994	22.1307	22.4345	23.0065	22.1471	41	41	41	47.9	47.9	47.9	105.71	0	144.37	3856800000	507
tr|A0A2I3BQ16|A0A2I3BQ16_MOUSE Leucine-rich repeat and calponin homology domain-containing protein 1 OS=Mus musculus OX=10090 GN=Lrch1 PE=1 SV=1;sp|P62046|LRCH1_MOUSE Leucine-rich repeat and calponin homology domain-containing protein 1 OS=Mus musculus OX=	A0A2I3BQ16;P62046;A2AMP0;F7AAC3	A0A2I3BQ16;P62046	Leucine-rich repeat and calponin homology domain-containing protein 1	Lrch1	22.0847	21.7664	22.1625	21.4157	22.2163	22.1726	23.3581	24.2194	21.4037	20.54	15	15	13	28.2	28.2	24.9	76.058	0	48.641	1969800000	88
tr|A0A2I3BQ91|A0A2I3BQ91_MOUSE Transmembrane protein 260 OS=Mus musculus OX=10090 GN=Tmem260 PE=1 SV=1;sp|Q8BMD6-2|TM260_MOUSE Isoform 2 of Transmembrane protein 260 OS=Mus musculus OX=10090 GN=Tmem260;sp|Q8BMD6|TM260_MOUSE Transmembrane protein 260 OS=Mus	A0A2I3BQ91;Q8BMD6-2;Q8BMD6;A0A2I3BQY6;A0A2I3BPK6	A0A2I3BQ91;Q8BMD6-2;Q8BMD6;A0A2I3BQY6	Transmembrane protein 260	Tmem260	19.0409	19.519	20.551	19.6207	19.5164	19.2965	21.4051	22.0971	18.0955	17.8401	12	12	12	19.1	19.1	19.1	79.814	0	130.79	512210000	72
tr|A0A2I3BQB9|A0A2I3BQB9_MOUSE Roundabout homolog 2 (Fragment) OS=Mus musculus OX=10090 GN=Robo2 PE=1 SV=1;tr|A0A2I3BR72|A0A2I3BR72_MOUSE Roundabout homolog 2 OS=Mus musculus OX=10090 GN=Robo2 PE=1 SV=1;sp|Q7TPD3|ROBO2_MOUSE Roundabout homolog 2 OS=Mus mus	A0A2I3BQB9;A0A2I3BR72;Q7TPD3;E9Q6A0;Q19AB2;Q7TPD3-2;A0A338P6D2	A0A2I3BQB9;A0A2I3BR72;Q7TPD3;E9Q6A0;Q19AB2;Q7TPD3-2	Roundabout homolog 2	Robo2	19.8262	19.3731	18.6267	17.2788	19.4564	19.0913	19.6737	19.6879	20.1944	19.9008	21	19	19	29.4	27	27	117.08	0	33.021	409350000	78
tr|A0A2I3BQE0|A0A2I3BQE0_MOUSE Serine/threonine-protein kinase 3 OS=Mus musculus OX=10090 GN=Stk3 PE=1 SV=1;sp|Q9JI10|STK3_MOUSE Serine/threonine-protein kinase 3 OS=Mus musculus OX=10090 GN=Stk3 PE=1 SV=1;sp|Q9JI10-2|STK3_MOUSE Isoform 2 of Serine/threoni	A0A2I3BQE0;Q9JI10;Q9JI10-2;D6RHQ9	A0A2I3BQE0;Q9JI10;Q9JI10-2	Serine/threonine-protein kinase 3;Serine/threonine-protein kinase 3 36kDa subunit;Serine/threonine-protein kinase 3 20kDa subunit	Stk3	22.271	21.9976	21.2194	20.9021	23.2157	23.0378	20.3033	21.7203	24.7712	24.0816	17	17	10	35.8	35.8	21.2	56.673	0	109.66	2411000000	180
tr|A0A2I3BQE1|A0A2I3BQE1_MOUSE Expressed sequence AI182371 OS=Mus musculus OX=10090 GN=AI182371 PE=1 SV=1;tr|A0A2I3BRQ1|A0A2I3BRQ1_MOUSE Expressed sequence AI182371 OS=Mus musculus OX=10090 GN=AI182371 PE=1 SV=1;tr|A2AS37|A2AS37_MOUSE Expressed sequence AI	A0A2I3BQE1;A0A2I3BRQ1;A2AS37	A0A2I3BQE1;A0A2I3BRQ1;A2AS37		AI182371	NaN	NaN	NaN	NaN	21.4741	21.5829	NaN	NaN	19.9669	19.085	2	2	2	7.4	7.4	7.4	39.898	0.0046594	2.3253	129800000	5
tr|A0A2I3BQL1|A0A2I3BQL1_MOUSE Solute carrier family 22 member 17 OS=Mus musculus OX=10090 GN=Slc22a17 PE=1 SV=1;tr|A0A2I3BQG7|A0A2I3BQG7_MOUSE Solute carrier family 22 member 17 OS=Mus musculus OX=10090 GN=Slc22a17 PE=1 SV=2;sp|Q9D9E0-2|S22AH_MOUSE Isofor	A0A2I3BQL1;A0A2I3BQG7;Q9D9E0-2;Q9D9E0;A0A2I3BRR2;A0A2I3BPH7	A0A2I3BQL1;A0A2I3BQG7;Q9D9E0-2;Q9D9E0;A0A2I3BRR2;A0A2I3BPH7	Solute carrier family 22 member 17	Slc22a17	19.7197	18.4296	19.9759	19.3755	20.4345	20.565	21.9492	22.3659	NaN	18.3202	3	3	3	5.3	5.3	5.3	66.064	0.00105	3.1949	188140000	26
tr|A0A2I3BQH2|A0A2I3BQH2_MOUSE Predicted gene, 49342 (Fragment) OS=Mus musculus OX=10090 GN=Gm49342 PE=1 SV=1	A0A2I3BQH2	A0A2I3BQH2			NaN	NaN	NaN	NaN	NaN	17.2831	NaN	NaN	20.1019	19.6238	13	1	1	78	10.8	10.8	27.716	0	31.881	25112000	4
tr|E9PZM7|E9PZM7_MOUSE SR-related CTD-associated factor 11 OS=Mus musculus OX=10090 GN=Scaf11 PE=1 SV=1;tr|A0A2I3BQU5|A0A2I3BQU5_MOUSE SR-related CTD-associated factor 11 OS=Mus musculus OX=10090 GN=Scaf11 PE=1 SV=1;tr|A0A2I3BRQ7|A0A2I3BRQ7_MOUSE SR-relate	E9PZM7;A0A2I3BQU5;A0A2I3BRQ7	E9PZM7;A0A2I3BQU5;A0A2I3BRQ7		Scaf11	13.1592	13.3389	16.3009	16.7585	13.8636	12.6073	NaN	14.1716	16.2529	16.164	2	2	2	1.5	1.5	1.5	162.1	0.0072633	1.9303	20112000	7
tr|A0A2I3BQV4|A0A2I3BQV4_MOUSE Sal-like protein 2 OS=Mus musculus OX=10090 GN=Sall2 PE=1 SV=1;sp|Q9QX96|SALL2_MOUSE Sal-like protein 2 OS=Mus musculus OX=10090 GN=Sall2 PE=1 SV=2	A0A2I3BQV4;Q9QX96	A0A2I3BQV4;Q9QX96	Sal-like protein 2	Sall2	21.4643	21.8549	18.9187	19.6754	22.3501	22.4114	18.4271	18.3328	17.2544	NaN	3	3	2	4.8	4.8	3.5	104.34	0.0025517	2.5814	553910000	3
tr|A0A2I3BR81|A0A2I3BR81_MOUSE 5-nucleotidase domain-containing 2 OS=Mus musculus OX=10090 GN=Nt5dc2 PE=1 SV=1;tr|A0A2I3BRL0|A0A2I3BRL0_MOUSE 5-nucleotidase domain-containing 2 OS=Mus musculus OX=10090 GN=Nt5dc2 PE=1 SV=1;tr|A0A2I3BQR1|A0A2I3BQR1_MOUSE 5	A0A2I3BR81;A0A2I3BRL0;A0A2I3BQR1;Q91X76;A0A2I3BPH8	A0A2I3BR81;A0A2I3BRL0;A0A2I3BQR1;Q91X76		Nt5dc2	22.511	22.3737	22.894	22.5039	22.9229	22.5894	24.2638	24.8209	22.2687	20.7314	23	23	23	51.9	51.9	51.9	63.858	0	229.16	2687800000	299
tr|A0A2I3BRA0|A0A2I3BRA0_MOUSE Acyl-CoA-binding domain-containing protein 7 OS=Mus musculus OX=10090 GN=Acbd7 PE=4 SV=1;sp|Q9D258|ACBD7_MOUSE Acyl-CoA-binding domain-containing protein 7 OS=Mus musculus OX=10090 GN=Acbd7 PE=3 SV=2	A0A2I3BRA0;Q9D258	A0A2I3BRA0;Q9D258	Acyl-CoA-binding domain-containing protein 7	Acbd7	21.5757	22.156	18.2562	16.8073	22.4756	21.9369	19.5759	20.417	23.1382	23.168	3	3	3	34.8	34.8	34.8	10.067	0	34.088	233470000	46
tr|A0A2I3BRC5|A0A2I3BRC5_MOUSE Adenylate cyclase type 6 OS=Mus musculus OX=10090 GN=Adcy6 PE=1 SV=1;sp|Q01341|ADCY6_MOUSE Adenylate cyclase type 6 OS=Mus musculus OX=10090 GN=Adcy6 PE=1 SV=1;tr|F8VQ52|F8VQ52_MOUSE Adenylate cyclase type 6 OS=Mus musculus O	A0A2I3BRC5;Q01341;F8VQ52;A0A2I3BRS6;A0A2I3BQ20	A0A2I3BRC5;Q01341;F8VQ52	Adenylate cyclase type 6	Adcy6	18.6616	18.5706	20.0182	19.2287	20.0918	20.2249	22.1585	22.7778	18.5389	18.0385	17	17	12	20.2	20.2	15.6	130.39	0	81.92	728530000	95
tr|A0A2I3BRD1|A0A2I3BRD1_MOUSE TBC1 domain family member 23 OS=Mus musculus OX=10090 GN=Tbc1d23 PE=1 SV=1;sp|Q8K0F1|TBC23_MOUSE TBC1 domain family member 23 OS=Mus musculus OX=10090 GN=Tbc1d23 PE=1 SV=1;sp|Q8K0F1-2|TBC23_MOUSE Isoform 2 of TBC1 domain fami	A0A2I3BRD1;Q8K0F1;Q8K0F1-2;A0A2I3BPS3	A0A2I3BRD1;Q8K0F1;Q8K0F1-2	TBC1 domain family member 23	Tbc1d23	21.319	21.1449	20.8858	20.2044	22.0581	22.2625	20.5996	21.8452	23.184	22.3882	18	18	18	37.3	37.3	37.3	78.246	0	184.43	1173500000	110
tr|A0A2I3BRK6|A0A2I3BRK6_MOUSE Transcription and mRNA export factor ENY2 OS=Mus musculus OX=10090 GN=Eny2 PE=1 SV=1;sp|Q9JIX0|ENY2_MOUSE Transcription and mRNA export factor ENY2 OS=Mus musculus OX=10090 GN=Eny2 PE=1 SV=1	A0A2I3BRK6;Q9JIX0;A0A2I3BQB4;A0A2I3BRR5;A0A2I3BQK0;A0A2I3BQ37	A0A2I3BRK6;Q9JIX0	Transcription and mRNA export factor ENY2	Eny2	22.7469	22.4675	22.9325	22.7978	24.5769	24.6268	22.8087	23.7073	25.2684	24.8348	4	4	4	42.7	42.7	42.7	10.984	0.00014607	7.181	852250000	34
tr|A0A2I3BRL8|A0A2I3BRL8_MOUSE Predicted gene 7324 OS=Mus musculus OX=10090 GN=Gm7324 PE=4 SV=1;sp|Q91VM5|RMXL1_MOUSE RNA binding motif protein, X-linked-like-1 OS=Mus musculus OX=10090 GN=Rbmxl1 PE=2 SV=1	A0A2I3BRL8;Q91VM5;A0A2I3BQC0;S4R1F6;Q9DAE2	A0A2I3BRL8;Q91VM5	RNA binding motif protein, X-linked-like-1	Rbmxl1	24.8065	24.3813	26.5894	25.9591	23.167	22.9083	22.3631	22.9984	23.5873	23.4809	13	13	2	23.7	23.7	4.1	42.178	0	172.43	6819200000	491
tr|A0A2I3BRM8|A0A2I3BRM8_MOUSE E3 ubiquitin-protein ligase pellino homolog 2 (Fragment) OS=Mus musculus OX=10090 GN=Peli2 PE=1 SV=1;tr|E9QPQ6|E9QPQ6_MOUSE E3 ubiquitin-protein ligase pellino homolog OS=Mus musculus OX=10090 GN=Peli2 PE=1 SV=1;sp|Q8BST6-2|P	A0A2I3BRM8;E9QPQ6;Q8BST6-2;Q8BST6	A0A2I3BRM8;E9QPQ6;Q8BST6-2;Q8BST6	E3 ubiquitin-protein ligase pellino homolog 2	Peli2	21.659	NaN	18.214	NaN	17.3566	17.3192	13.7049	18.4196	19.6385	19.5922	2	2	2	18.2	18.2	18.2	24.956	0.00069444	4.8307	65090000	6
tr|A0A2I3BRP5|A0A2I3BRP5_MOUSE Embryonal Fyn-associated substrate OS=Mus musculus OX=10090 GN=Efs PE=1 SV=1;sp|Q64355|EFS_MOUSE Embryonal Fyn-associated substrate OS=Mus musculus OX=10090 GN=Efs PE=1 SV=2	A0A2I3BRP5;Q64355	A0A2I3BRP5;Q64355	Embryonal Fyn-associated substrate	Efs	16.4887	18.2424	17.007	14.5372	20.6587	20.0826	17.1343	16.3017	19.7633	19.238	3	3	3	7.1	7.1	7.1	49.153	0.00066952	3.7127	136520000	11
tr|A0A2I3BRW0|A0A2I3BRW0_MOUSE Signal peptidase complex subunit 1 OS=Mus musculus OX=10090 GN=Spcs1 PE=1 SV=1;sp|Q9D958|SPCS1_MOUSE Signal peptidase complex subunit 1 OS=Mus musculus OX=10090 GN=Spcs1 PE=2 SV=3	A0A2I3BRW0;Q9D958;A0A2I3BQG3	A0A2I3BRW0;Q9D958	Signal peptidase complex subunit 1	Spcs1	27.0191	26.5756	27.9819	27.3109	25.7807	26.116	28.6565	29.2861	22.9125	22.7672	3	3	3	27.5	27.5	27.5	11.777	0	79.624	3781500000	147
tr|Q8K0M3|Q8K0M3_MOUSE Sorbs3 protein OS=Mus musculus OX=10090 GN=Sorbs3 PE=1 SV=1;tr|A0A2I3BS41|A0A2I3BS41_MOUSE Vinexin OS=Mus musculus OX=10090 GN=Sorbs3 PE=1 SV=1;sp|Q9R1Z8|VINEX_MOUSE Vinexin OS=Mus musculus OX=10090 GN=Sorbs3 PE=1 SV=1	Q8K0M3;A0A2I3BS41;Q9R1Z8	Q8K0M3;A0A2I3BS41;Q9R1Z8	Vinexin	Sorbs3	20.9136	20.5106	22.1733	21.4624	20.8307	19.8518	20.8743	21.1436	22.2065	21.9229	13	13	13	26.6	26.6	26.6	76.711	0	28.906	1051200000	94
tr|A0A2I3BS49|A0A2I3BS49_MOUSE Mitochondrial import inner membrane translocase subunit Tim23 OS=Mus musculus OX=10090 GN=Timm23 PE=1 SV=1;tr|Q9CXU4|Q9CXU4_MOUSE Mitochondrial import inner membrane translocase subunit TIM23 OS=Mus musculus OX=10090 GN=Timm2	A0A2I3BS49;Q9CXU4;Q9WTQ8;E9Q3T4;E9PVF9	A0A2I3BS49;Q9CXU4;Q9WTQ8	Mitochondrial import inner membrane translocase subunit Tim23	Timm23	23.4565	23.0985	22.6775	22.1087	22.2234	21.8115	24.1176	25.145	22.0205	21.6156	6	6	6	54.3	54.3	54.3	20.749	0	316.65	927650000	91
tr|A0A2K6EDK3|A0A2K6EDK3_MOUSE NudC domain-containing protein 1 OS=Mus musculus OX=10090 GN=Nudcd1 PE=1 SV=1;sp|Q6PIP5|NUDC1_MOUSE NudC domain-containing protein 1 OS=Mus musculus OX=10090 GN=Nudcd1 PE=1 SV=2	A0A2K6EDK3;Q6PIP5;A0A2I3BQP7	A0A2K6EDK3;Q6PIP5	NudC domain-containing protein 1	Nudcd1	21.9568	21.023	19.4595	18.8552	23.0951	22.8658	18.6856	19.2478	24.1697	23.295	22	22	22	52.3	52.3	52.3	66.605	0	233.71	1626300000	191
tr|A0A2R8VHP9|A0A2R8VHP9_MOUSE Poly(rC)-binding protein 2 OS=Mus musculus OX=10090 GN=Pcbp2 PE=1 SV=1;tr|Q3TT81|Q3TT81_MOUSE Poly(rC)-binding protein 2 OS=Mus musculus OX=10090 GN=Pcbp2 PE=1 SV=1;tr|A0A2R8VKF0|A0A2R8VKF0_MOUSE Poly(rC)-binding protein 2 (F	A0A2R8VHP9;Q3TT81;A0A2R8VKF0;A0A2R8VHN3;A0A2R8VI15;A0A2R8VHI3	A0A2R8VHP9;Q3TT81;A0A2R8VKF0;A0A2R8VHN3		Pcbp2	19.5167	16.9278	18.3466	17.7679	19.2521	18.0799	17.3282	15.9813	20.7534	19.9778	22	1	0	84.2	4.8	0	35.346	0	14.671	91157000	31
tr|A0A2R8VHQ0|A0A2R8VHQ0_MOUSE Tensin-2 OS=Mus musculus OX=10090 GN=Tns2 PE=1 SV=1;sp|Q8CGB6-2|TNS2_MOUSE Isoform 2 of Tensin-2 OS=Mus musculus OX=10090 GN=Tns2;sp|Q8CGB6-4|TNS2_MOUSE Isoform 4 of Tensin-2 OS=Mus musculus OX=10090 GN=Tns2;sp|Q8CGB6|TNS2_MO	A0A2R8VHQ0;Q8CGB6-2;Q8CGB6-4;Q8CGB6;Q8CGB6-3;A0A2R8W6Z5	A0A2R8VHQ0;Q8CGB6-2;Q8CGB6-4;Q8CGB6;Q8CGB6-3	Tensin-2	Tns2	17.5758	17.7293	19.3983	19.1549	18.2281	18.626	18.5494	19.7663	20.1994	19.3833	18	17	17	20.8	19.8	19.8	151.03	0	50.369	411600000	53
tr|A0A2R8VHU8|A0A2R8VHU8_MOUSE Calcium-binding and coiled-coil domain-containing protein 1 (Fragment) OS=Mus musculus OX=10090 GN=Calcoco1 PE=1 SV=1;tr|E9Q7U2|E9Q7U2_MOUSE Calcium-binding and coiled-coil domain-containing protein 1 OS=Mus musculus OX=10090	A0A2R8VHU8;E9Q7U2;Q8CGU1;A0A2R8VKP5	A0A2R8VHU8;E9Q7U2;Q8CGU1;A0A2R8VKP5	Calcium-binding and coiled-coil domain-containing protein 1	Calcoco1	19.2085	18.7851	18.9409	19.5442	20.8471	21.4801	19.3825	20.1474	21.4908	20.9201	10	10	10	25.9	25.9	25.9	60.785	0	23.665	445210000	31
tr|A0A2R8VHV8|A0A2R8VHV8_MOUSE Protein kinase C-binding protein NELL2 OS=Mus musculus OX=10090 GN=Nell2 PE=1 SV=1;tr|Q8BM06|Q8BM06_MOUSE Protein kinase C-binding protein NELL2 OS=Mus musculus OX=10090 GN=Nell2 PE=1 SV=1;sp|Q61220|NELL2_MOUSE Protein kinase	A0A2R8VHV8;Q8BM06;Q61220	A0A2R8VHV8;Q8BM06;Q61220	Protein kinase C-binding protein NELL2	Nell2	14.7634	14.5426	NaN	NaN	18.7212	18.0216	17.6788	18.0987	18.6452	17.3036	4	4	4	6.8	6.8	6.8	90.086	0.00066348	3.4437	70676000	16
tr|A0A2R8VHX1|A0A2R8VHX1_MOUSE NADH dehydrogenase [ubiquinone] 1 alpha subcomplex subunit 6 (Fragment) OS=Mus musculus OX=10090 GN=Ndufa6 PE=1 SV=1	A0A2R8VHX1	A0A2R8VHX1			NaN	NaN	NaN	NaN	NaN	NaN	19.2236	20.1841	NaN	NaN	1	1	1	25	25	25	5.7566	0	16.485	5410500	2
tr|A0A2R8VHX5|A0A2R8VHX5_MOUSE Zinc finger protein 385A OS=Mus musculus OX=10090 GN=Zfp385a PE=1 SV=1;sp|Q8VD12-2|Z385A_MOUSE Isoform 2 of Zinc finger protein 385A OS=Mus musculus OX=10090 GN=Znf385a;sp|Q8VD12|Z385A_MOUSE Zinc finger protein 385A OS=Mus mu	A0A2R8VHX5;Q8VD12-2;Q8VD12	A0A2R8VHX5;Q8VD12-2;Q8VD12	Zinc finger protein 385A	Znf385a	20.6202	20.5939	22.2565	22.0576	21.0092	20.3274	21.0636	22.0885	21.0179	20.9588	8	8	8	26.8	26.8	26.8	36.28	0	16.116	482560000	26
tr|A0A2R8VI70|A0A2R8VI70_MOUSE Cysteine and histidine-rich protein 1 OS=Mus musculus OX=10090 GN=Cyhr1 PE=1 SV=1;tr|H3BIV6|H3BIV6_MOUSE Cysteine and histidine-rich protein 1 OS=Mus musculus OX=10090 GN=Cyhr1 PE=1 SV=1;sp|Q9QXA1-2|CYHR1_MOUSE Isoform 2 of C	A0A2R8VI70;H3BIV6;Q9QXA1-2	A0A2R8VI70;H3BIV6;Q9QXA1-2	Cysteine and histidine-rich protein 1	Cyhr1	21.1406	20.6579	19.1623	18.3096	21.7716	21.4757	17.7755	17.6655	22.3357	21.2495	5	3	3	26.8	17.3	17.3	28.5	0	33.343	195930000	34
tr|A0A2R8VJW0|A0A2R8VJW0_MOUSE Aconitate hydratase, mitochondrial (Fragment) OS=Mus musculus OX=10090 GN=Aco2 PE=1 SV=1	A0A2R8VJW0	A0A2R8VJW0			19.3283	20.767	19.3982	18.4218	19.5406	19.893	21.8958	21.7924	NaN	19.5063	7	2	2	80.6	17.7	17.7	7.5115	0.0023142	2.7305	40500000	7
tr|A0A2R8VK70|A0A2R8VK70_MOUSE Leukocyte surface antigen CD47 OS=Mus musculus OX=10090 GN=Cd47 PE=1 SV=1;sp|Q61735|CD47_MOUSE Leukocyte surface antigen CD47 OS=Mus musculus OX=10090 GN=Cd47 PE=1 SV=2;tr|A0A2R8VJU9|A0A2R8VJU9_MOUSE Leukocyte surface antigen	A0A2R8VK70;Q61735;A0A2R8VJU9;A0A2R8VI30	A0A2R8VK70;Q61735;A0A2R8VJU9;A0A2R8VI30	Leukocyte surface antigen CD47	Cd47	21.0924	20.746	22.0291	21.5859	21.0211	20.8022	22.8887	23.5839	21.1694	19.6015	8	1	1	21.8	3.1	3.1	35.076	0.008788	1.8167	427590000	20
tr|A0A2R8VKH6|A0A2R8VKH6_MOUSE PHD finger protein 20-like protein 1 OS=Mus musculus OX=10090 GN=Phf20l1 PE=1 SV=1;tr|A0A2R8VHV1|A0A2R8VHV1_MOUSE PHD finger protein 20-like protein 1 OS=Mus musculus OX=10090 GN=Phf20l1 PE=1 SV=1;tr|A0A5S8DHC4|A0A5S8DHC4_MOU	A0A2R8VKH6;A0A2R8VHV1;A0A5S8DHC4;Q8CCJ9-2;Q8CCJ9-3;Q8CCJ9-1;Q8CCJ9-4;Q8CCJ9;Q8CCJ9-5	A0A2R8VKH6;A0A2R8VHV1;A0A5S8DHC4;Q8CCJ9-2;Q8CCJ9-3;Q8CCJ9-1;Q8CCJ9-4;Q8CCJ9	PHD finger protein 20-like protein 1	Phf20l1	22.3178	22.1798	24.254	23.7585	23.1934	22.8211	24.5333	24.6913	19.0774	17.676	3	3	3	6.3	6.3	6.3	62.557	0.0066914	2.0238	3852600000	25
tr|A0A2R8VKI7|A0A2R8VKI7_MOUSE Alpha-globin transcription factor CP2 OS=Mus musculus OX=10090 GN=Tfcp2 PE=1 SV=1;sp|Q9ERA0|TFCP2_MOUSE Alpha-globin transcription factor CP2 OS=Mus musculus OX=10090 GN=Tfcp2 PE=1 SV=1;sp|Q9ERA0-2|TFCP2_MOUSE Isoform 2 of Al	A0A2R8VKI7;Q9ERA0;Q9ERA0-2;Q9ERA0-3;A0A2R8VHZ4	A0A2R8VKI7;Q9ERA0;Q9ERA0-2;Q9ERA0-3	Alpha-globin transcription factor CP2	Tfcp2	22.0627	22.2235	23.5953	23.0706	21.2168	20.9477	20.3995	21.1794	22.1527	21.534	11	10	10	32.3	28.7	28.7	57.021	0	28.161	746840000	131
tr|A0A2R8W6Y5|A0A2R8W6Y5_MOUSE La-related protein 4 OS=Mus musculus OX=10090 GN=Larp4 PE=1 SV=1;tr|A0A2R8VKL5|A0A2R8VKL5_MOUSE La-related protein 4 OS=Mus musculus OX=10090 GN=Larp4 PE=1 SV=1;tr|E9Q066|E9Q066_MOUSE La-related protein 4 OS=Mus musculus OX=1	A0A2R8W6Y5;A0A2R8VKL5;E9Q066;G3X9Q6;Q8BWW4	A0A2R8W6Y5;A0A2R8VKL5;E9Q066;G3X9Q6;Q8BWW4	La-related protein 4	Larp4	18.5087	NaN	17.7426	15.2452	18.3286	17.6917	16.6201	17.1241	20.4299	19.5762	3	3	3	5.4	5.4	5.4	67.487	0.0006754	3.9419	72197000	15
tr|A0A2R8W6G4|A0A2R8W6G4_MOUSE MICAL-like protein 1 OS=Mus musculus OX=10090 GN=Micall1 PE=1 SV=1;sp|Q8BGT6|MILK1_MOUSE MICAL-like protein 1 OS=Mus musculus OX=10090 GN=Micall1 PE=1 SV=3;tr|A0A2R8W6U3|A0A2R8W6U3_MOUSE MICAL-like protein 1 (Fragment) OS=Mus	A0A2R8W6G4;Q8BGT6;A0A2R8W6U3;Q8BGT6-3;Q3TN34	A0A2R8W6G4;Q8BGT6;A0A2R8W6U3;Q8BGT6-3	MICAL-like protein 1	Micall1	18.0757	17.4553	NaN	NaN	19.5954	19.3102	17.4214	18.0867	21.078	19.8825	3	3	3	11.7	11.7	11.7	35.515	0.0010482	3.1642	77452000	10
tr|A0A2R8W6I7|A0A2R8W6I7_MOUSE Predicted gene, 49510 OS=Mus musculus OX=10090 GN=Gm49510 PE=4 SV=1	A0A2R8W6I7	A0A2R8W6I7			21.6377	21.4272	23.0281	22.5943	21.5857	21.5924	19.088	19.9209	20.8122	20.6498	12	7	0	22.1	11.6	0	65.321	0.00014852	8.16	1034100000	48
tr|A0A2R8W6P0|A0A2R8W6P0_MOUSE Leukocyte surface antigen CD47 OS=Mus musculus OX=10090 GN=Cd47 PE=1 SV=1;sp|Q61735-2|CD47_MOUSE Isoform 2 of Leukocyte surface antigen CD47 OS=Mus musculus OX=10090 GN=Cd47	A0A2R8W6P0;Q61735-2	A0A2R8W6P0;Q61735-2	Leukocyte surface antigen CD47	Cd47	23.0683	22.5243	22.898	22.258	23.0755	22.6875	24.6635	25.0675	23.7166	23.0656	10	10	0	26.6	26.6	0	37.296	0	252.81	1530600000	138
tr|A0A2R8W6V9|A0A2R8W6V9_MOUSE Neuronal-specific septin-3 OS=Mus musculus OX=10090 GN=Septin3 PE=1 SV=1;tr|A0A5F8MPL6|A0A5F8MPL6_MOUSE Neuronal-specific septin-3 OS=Mus musculus OX=10090 GN=Septin3 PE=1 SV=1;tr|A0A571BE69|A0A571BE69_MOUSE Neuronal-specific	A0A2R8W6V9;A0A5F8MPL6;A0A571BE69;Q9Z1S5-2;Q9Z1S5;A0A2R8VHR7;A0A2R8VHB2	A0A2R8W6V9;A0A5F8MPL6;A0A571BE69;Q9Z1S5-2;Q9Z1S5;A0A2R8VHR7	Neuronal-specific septin-3	2003-09-01	19.1823	19.7694	21.1891	20.7458	20.2177	19.5806	21.6476	22.1892	20.1515	19.4293	8	8	8	31.1	31.1	31.1	1900-02-08 03:48:57	0.00015349	10.04	369160000	41
tr|A0A2R8W744|A0A2R8W744_MOUSE Aconitate hydratase, mitochondrial (Fragment) OS=Mus musculus OX=10090 GN=Aco2 PE=1 SV=1	A0A2R8W744	A0A2R8W744			20.2059	19.6185	18.9425	18.1289	20.6114	19.9668	21.4204	20.5932	20.3541	20.1799	7	1	1	54.1	9.3	9.3	20.369	0	43.598	74089000	20
tr|A0A2R8W747|A0A2R8W747_MOUSE Zinc finger protein 740 OS=Mus musculus OX=10090 GN=Zfp740 PE=1 SV=1;tr|D3Z4A3|D3Z4A3_MOUSE Zinc finger protein 740 (Fragment) OS=Mus musculus OX=10090 GN=Zfp740 PE=1 SV=9;sp|Q6NZQ6-2|ZN740_MOUSE Isoform 2 of Zinc finger prot	A0A2R8W747;D3Z4A3;Q6NZQ6-2;Q6NZQ6;D3Z6P2;Q6NZQ6-3;D3Z606;A0A2R8VK26;D3Z4S9	A0A2R8W747;D3Z4A3;Q6NZQ6-2;Q6NZQ6;D3Z6P2;Q6NZQ6-3	Zinc finger protein 740	Zfp740;Znf740	21.9564	21.7285	23.9675	23.6992	18.6299	NaN	18.1615	19.8623	16.0288	16.1451	3	3	3	25.9	25.9	25.9	16.837	0.00014984	8.6376	314880000	32
tr|A0A2U3TZ49|A0A2U3TZ49_MOUSE Voltage-dependent L-type calcium channel subunit beta-3 OS=Mus musculus OX=10090 GN=Cacnb3 PE=1 SV=1;tr|D3Z3Z3|D3Z3Z3_MOUSE Voltage-dependent L-type calcium channel subunit beta-3 OS=Mus musculus OX=10090 GN=Cacnb3 PE=1 SV=1;	A0A2U3TZ49;D3Z3Z3;P54285	A0A2U3TZ49;D3Z3Z3;P54285	Voltage-dependent L-type calcium channel subunit beta-3	Cacnb3	20.5301	21.4539	21.8224	21.6909	18.8922	19.9865	18.7158	19.8787	NaN	NaN	4	4	4	13.6	13.6	13.6	51.653	0.0063441	2.0961	345620000	6
tr|A0A338P673|A0A338P673_MOUSE Chloride channel protein OS=Mus musculus OX=10090 GN=Clcn2 PE=1 SV=1;tr|A9C437|A9C437_MOUSE Chloride channel protein OS=Mus musculus OX=10090 GN=Clcn2 PE=1 SV=1;sp|Q9R0A1|CLCN2_MOUSE Chloride channel protein 2 OS=Mus musculus	A0A338P673;A9C437;Q9R0A1	A0A338P673;A9C437;Q9R0A1	Chloride channel protein;Chloride channel protein 2	Clcn2	18.9916	18.0374	18.5086	17.9312	18.8144	17.5929	20.4896	20.8553	14.913	16.3483	9	9	5	15.6	15.6	8	94.51	0	16.616	183330000	25
tr|E9Q440|E9Q440_MOUSE Protein HEG homolog 1 OS=Mus musculus OX=10090 GN=Heg1 PE=1 SV=1;tr|A0A338P6D4|A0A338P6D4_MOUSE Protein HEG homolog 1 OS=Mus musculus OX=10090 GN=Heg1 PE=1 SV=1;sp|E9Q7X6-2|HEG1_MOUSE Isoform 2 of Protein HEG homolog 1 OS=Mus musculu	E9Q440;A0A338P6D4;E9Q7X6-2;E9Q7X6;Q8BRS4	E9Q440;A0A338P6D4;E9Q7X6-2;E9Q7X6	Protein HEG homolog 1	Heg1	19.4246	19.0303	14.5313	14.8867	20.0231	19.751	20.7759	20.4306	19.9893	19.6472	9	9	9	8.6	8.6	8.6	115.2	0	24.848	315840000	48
tr|A0A338P6F2|A0A338P6F2_MOUSE Oxysterol-binding protein OS=Mus musculus OX=10090 GN=Osbpl11 PE=1 SV=1;tr|G5E8A0|G5E8A0_MOUSE Oxysterol-binding protein OS=Mus musculus OX=10090 GN=Osbpl11 PE=1 SV=1;sp|Q8CI95|OSB11_MOUSE Oxysterol-binding protein-related pr	A0A338P6F2;G5E8A0;Q8CI95;A0A5F8MQ99	A0A338P6F2;G5E8A0;Q8CI95	Oxysterol-binding protein;Oxysterol-binding protein-related protein 11	Osbpl11	20.7737	20.4734	18.9279	16.9546	22.3081	22.1682	20.1887	20.8864	23.148	22.1793	16	16	14	36.1	36.1	33	83.655	0	323.31	1176400000	153
tr|Q3TE85|Q3TE85_MOUSE High mobility group protein HMG-I/HMG-Y OS=Mus musculus OX=10090 GN=Hmga1 PE=1 SV=1;tr|A0A338P6F6|A0A338P6F6_MOUSE High mobility group protein HMG-I/HMG-Y OS=Mus musculus OX=10090 GN=Hmga1 PE=1 SV=1;sp|P17095|HMGA1_MOUSE High mobilit	Q3TE85;A0A338P6F6;P17095;A0A338P6E8	Q3TE85;A0A338P6F6;P17095	High mobility group protein HMG-I/HMG-Y	Hmga1	20.7203	19.7741	22.0355	21.8576	22.2129	22.2726	21.7203	22.5159	20.7246	20.3227	3	3	2	23.6	23.6	23.6	11.485	0	48.571	198880000	40
tr|G5E843|G5E843_MOUSE Roundabout homolog 1 OS=Mus musculus OX=10090 GN=Robo1 PE=1 SV=1;tr|A0A338P6F7|A0A338P6F7_MOUSE Roundabout homolog 1 (Fragment) OS=Mus musculus OX=10090 GN=Robo1 PE=1 SV=1;sp|O89026|ROBO1_MOUSE Roundabout homolog 1 OS=Mus musculus OX	G5E843;A0A338P6F7;O89026;A0A338P6U2	G5E843;A0A338P6F7;O89026	Roundabout homolog 1	Robo1	20.9566	20.5925	19.6183	19.0096	21.7912	21.5255	20.089	19.8529	22.7277	22.1119	28	28	26	24.6	24.6	23	176.37	0	95.372	1809900000	212
tr|A0A338P6I9|A0A338P6I9_MOUSE Uncharacterized protein OS=Mus musculus OX=10090 PE=4 SV=1	A0A338P6I9	A0A338P6I9			21.3904	NaN	20.1801	21.8403	20.8375	20.3738	23.061	24.1155	NaN	NaN	3	3	3	42.4	42.4	42.4	6.7709	0	31.992	151400000	20
tr|A0A338P6J4|A0A338P6J4_MOUSE Vesicle-trafficking protein SEC22a OS=Mus musculus OX=10090 GN=Sec22a PE=1 SV=1;tr|B7ZNW3|B7ZNW3_MOUSE Sec22a protein OS=Mus musculus OX=10090 GN=Sec22a PE=1 SV=1;sp|Q8BH47|SC22A_MOUSE Vesicle-trafficking protein SEC22a OS=Mu	A0A338P6J4;B7ZNW3;Q8BH47	A0A338P6J4;B7ZNW3;Q8BH47	Vesicle-trafficking protein SEC22a	Sec22a	21.5653	21.9214	21.3498	21.3743	21.6284	21.6337	23.8641	24.5449	22.1488	22.4537	7	7	7	54.1	54.1	54.1	20.688	0	154.26	483720000	45
tr|A0A338P6N4|A0A338P6N4_MOUSE Beta/gamma crystallin domain-containing protein 3 OS=Mus musculus OX=10090 GN=Crybg3 PE=1 SV=1;tr|A0A384DV78|A0A384DV78_MOUSE Beta/gamma crystallin domain-containing protein 3 OS=Mus musculus OX=10090 GN=Crybg3 PE=1 SV=1;sp|Q	A0A338P6N4;A0A384DV78;Q80W49;Q80W49-2;Q80W49-3;A0A338P723	A0A338P6N4;A0A384DV78;Q80W49;Q80W49-2	Beta/gamma crystallin domain-containing protein 3	Crybg3	18.2005	18.236	16.9785	16.1451	18.5457	18.3795	15.2151	16.0064	19.6789	18.8972	20	20	20	8.7	8.7	8.7	325.52	0	33.66	489500000	56
tr|D4AFX6|D4AFX6_MOUSE Arf-GAP with coiled-coil, ANK repeat and PH domain-containing protein 2 OS=Mus musculus OX=10090 GN=Acap2 PE=1 SV=1;tr|A0A338P6P6|A0A338P6P6_MOUSE Arf-GAP with coiled-coil, ANK repeat and PH domain-containing protein 2 OS=Mus musculu	D4AFX6;A0A338P6P6;Q6ZQK5;Q6ZQK5-2;A0A2R8W6H4;A0A5F8MPT4	D4AFX6;A0A338P6P6;Q6ZQK5;Q6ZQK5-2	Arf-GAP with coiled-coil, ANK repeat and PH domain-containing protein 2	Acap2	20.2026	19.6117	20.7051	20.1839	20.2778	20.4224	20.5544	21.036	21.4798	20.2921	17	17	15	29.6	29.6	27	88.085	0	50.93	634820000	97
tr|A0A338P6Q9|A0A338P6Q9_MOUSE Single-stranded DNA-binding protein 2 (Fragment) OS=Mus musculus OX=10090 GN=Ssbp2 PE=1 SV=1;sp|Q9CYZ8-2|SSBP2_MOUSE Isoform 2 of Single-stranded DNA-binding protein 2 OS=Mus musculus OX=10090 GN=Ssbp2;sp|Q9CYZ8|SSBP2_MOUSE S	A0A338P6Q9;Q9CYZ8-2;Q9CYZ8;D6RG78	A0A338P6Q9;Q9CYZ8-2;Q9CYZ8;D6RG78	Single-stranded DNA-binding protein 2	Ssbp2	22.3366	21.9828	22.7435	21.9646	22.3366	22.1248	20.7837	20.9256	22.5716	22.3149	4	4	1	16.8	16.8	5.3	26.147	0.00014708	7.5602	456730000	31
tr|A0A338P6S8|A0A338P6S8_MOUSE ABI gene family, member 3 (NESH)-binding protein OS=Mus musculus OX=10090 GN=Abi3bp PE=1 SV=1	A0A338P6S8;A0A338P6W9;E9Q8E3;Q59IW9;Q59IW7;Q59IW5;Q59IW6	A0A338P6S8			21.2523	21.3123	21.4945	20.876	21.7643	21.9762	20.1835	21.5574	21.9196	22.3911	7	7	7	4.5	4.5	4.5	179.51	0.0023112	2.7099	2513100000	77
tr|E9Q4N6|E9Q4N6_MOUSE AT-rich interactive domain-containing protein 1B OS=Mus musculus OX=10090 GN=Arid1b PE=1 SV=1;tr|E9Q6R4|E9Q6R4_MOUSE AT-rich interactive domain-containing protein 1B OS=Mus musculus OX=10090 GN=Arid1b PE=1 SV=1;sp|E9Q4N7|ARI1B_MOUSE	E9Q4N6;E9Q6R4;E9Q4N7;A0A338P6U8	E9Q4N6;E9Q6R4;E9Q4N7;A0A338P6U8		Arid1b	19.4892	19.5204	21.9904	21.3937	17.8335	17.6323	17.8497	14.4277	19.1762	18.4592	28	25	25	18.9	16.7	16.7	191.23	0	55.005	633610000	112
tr|A0A338P792|A0A338P792_MOUSE Protein yippee-like (Fragment) OS=Mus musculus OX=10090 GN=Ypel1 PE=3 SV=1;tr|A0A338P6Z8|A0A338P6Z8_MOUSE Protein yippee-like OS=Mus musculus OX=10090 GN=Ypel1 PE=3 SV=1;tr|A0A5F8MPC6|A0A5F8MPC6_MOUSE Protein yippee-like OS=M	A0A338P792;A0A338P6Z8;A0A5F8MPC6;A0A5F8MPA8;Q9ESC7;Q65Z95;A0A338P714;D3YZG6;P61237	A0A338P792;A0A338P6Z8;A0A5F8MPC6;A0A5F8MPA8;Q9ESC7;Q65Z95;A0A338P714	Protein yippee-like 1;Protein yippee-like 2	Ypel1;Ypel2	NaN	NaN	17.6078	NaN	19.5307	19.3745	21.4143	21.8082	NaN	NaN	4	4	4	62.2	62.2	62.2	10.15	0.00068625	4.4319	48622000	9
tr|A0A338P7E3|A0A338P7E3_MOUSE Ribonuclease T2-B OS=Mus musculus OX=10090 GN=Rnaset2b PE=1 SV=1;tr|A0A338P711|A0A338P711_MOUSE Ribonuclease T2-B (Fragment) OS=Mus musculus OX=10090 GN=Rnaset2b PE=1 SV=1;sp|C0HKG6|RNT2B_MOUSE Ribonuclease T2-B OS=Mus muscul	A0A338P7E3;A0A338P711;C0HKG6;C0HKG5	A0A338P7E3;A0A338P711;C0HKG6;C0HKG5			24.6746	24.1898	22.9171	22.2097	25.0372	24.6494	25.0511	25.771	25.5703	24.8728	8	8	8	38.7	38.7	38.7	18.783	0	323.31	2336000000	186
sp|Q9JI59|JAM2_MOUSE Junctional adhesion molecule B OS=Mus musculus OX=10090 GN=Jam2 PE=1 SV=1;tr|A0A338P721|A0A338P721_MOUSE Junctional adhesion molecule B OS=Mus musculus OX=10090 GN=Jam2 PE=1 SV=1;tr|Q9CWD9|Q9CWD9_MOUSE Junctional adhesion molecule B OS	Q9JI59;A0A338P721;Q9CWD9	Q9JI59;A0A338P721;Q9CWD9	Junctional adhesion molecule B	Jam2	18.8873	17.8163	19.9215	19.421	19.6681	18.9184	22.6546	23.4773	18.5716	18.0027	11	11	11	39.6	39.6	39.6	33.047	0	166.47	317410000	37
tr|Q3U3W2|Q3U3W2_MOUSE Transmembrane protein 181A OS=Mus musculus OX=10090 GN=Tmem181a PE=1 SV=1;tr|A0A338P7C9|A0A338P7C9_MOUSE Transmembrane protein 181A OS=Mus musculus OX=10090 GN=Tmem181a PE=1 SV=1	Q3U3W2;A0A338P7C9	Q3U3W2;A0A338P7C9		Tmem181a	21.1653	20.9198	22.3822	21.9121	22.6918	22.5392	23.5072	23.8654	22.1351	21.3496	6	6	6	16.5	16.5	16.5	54.983	0	33.274	1038800000	49
tr|A0A338P7L8|A0A338P7L8_MOUSE Charged multivesicular body protein 2b OS=Mus musculus OX=10090 GN=Chmp2b PE=1 SV=1;sp|Q8BJF9|CHM2B_MOUSE Charged multivesicular body protein 2b OS=Mus musculus OX=10090 GN=Chmp2b PE=1 SV=1	A0A338P7L8;Q8BJF9	A0A338P7L8;Q8BJF9	Charged multivesicular body protein 2b	Chmp2b	NaN	17.8647	21.9032	21.0081	18.7204	15.5834	20.9987	20.5896	18.8397	NaN	2	2	2	9.6	9.6	9.6	23.528	0.0057586	2.2083	98039000	4
tr|A0A384DV69|A0A384DV69_MOUSE Protein eva-1 homolog C OS=Mus musculus OX=10090 GN=Eva1c PE=1 SV=1;sp|P58659-3|EVA1C_MOUSE Isoform 3 of Protein eva-1 homolog C OS=Mus musculus OX=10090 GN=Eva1c;sp|P58659|EVA1C_MOUSE Protein eva-1 homolog C OS=Mus musculus	A0A384DV69;P58659-3;P58659;D3Z1H0;P58659-2;A0A338P750	A0A384DV69;P58659-3;P58659;D3Z1H0;P58659-2;A0A338P750	Protein eva-1 homolog C	Eva1c	NaN	18.1328	16.528	16.5418	17.37	15.6096	16.6762	18.7446	16.7486	16.3985	6	6	6	19.1	19.1	19.1	50.12	0.0010467	3.1421	35929000	9
tr|A0A384DV91|A0A384DV91_MOUSE Stefin-1 OS=Mus musculus OX=10090 GN=Stfa1 PE=3 SV=1;sp|P35175|CYT1_MOUSE Stefin-1 OS=Mus musculus OX=10090 GN=Stfa1 PE=3 SV=1	A0A384DV91;P35175;Q6IE28;P35173	A0A384DV91;P35175	Stefin-1	Stfa1	22.141	22.6937	17.8946	19.24	23.4991	23.6493	19.767	20.361	23.8704	23.2666	5	5	2	40.6	40.6	18	14.646	0.00015387	10.179	454650000	43
sp|Q3TA59|JMJD8_MOUSE JmjC domain-containing protein 8 OS=Mus musculus OX=10090 GN=Jmjd8 PE=2 SV=3;tr|A0A3B2W707|A0A3B2W707_MOUSE JmjC domain-containing protein 8 OS=Mus musculus OX=10090 GN=Jmjd8 PE=1 SV=2;tr|F6Q269|F6Q269_MOUSE JmjC domain-containing pro	Q3TA59;A0A3B2W707;F6Q269	Q3TA59;A0A3B2W707;F6Q269	JmjC domain-containing protein 8	Jmjd8	19.3978	19.1044	18.6087	18.3146	21.0216	20.6974	21.2045	22.2705	21.5602	21.3307	3	3	3	11.8	11.8	11.8	30.666	0	21.534	228180000	25
tr|A0A3B2W864|A0A3B2W864_MOUSE Predicted gene, 49804 OS=Mus musculus OX=10090 GN=Gm49804 PE=4 SV=1;tr|A0A338P7K4|A0A338P7K4_MOUSE 40S ribosomal protein S10 OS=Mus musculus OX=10090 GN=Rps10 PE=1 SV=1;tr|Q3UW83|Q3UW83_MOUSE 40S ribosomal protein S10 OS=Mus	A0A3B2W864;A0A338P7K4;Q3UW83;A0A338P731;B2KF67;A0A338P6T6;A0A338P6L9;H3BJY4	A0A3B2W864;A0A338P7K4;Q3UW83;A0A338P731		Rps10	27.0007	26.8116	26.271	25.9526	27.521	27.4056	27.7568	28.5881	26.8434	26.2835	19	18	0	52.3	52.3	0	32.717	0	127.08	22411000000	791
tr|A0A3B2WAQ7|A0A3B2WAQ7_MOUSE Ankyrin repeat and SAM domain containing 1 OS=Mus musculus OX=10090 GN=Anks1 PE=1 SV=1;tr|Q3UHP6|Q3UHP6_MOUSE Ankyrin repeat and SAM domain containing 1 OS=Mus musculus OX=10090 GN=Anks1 PE=1 SV=1;sp|P59672|ANS1A_MOUSE Ankyri	A0A3B2WAQ7;Q3UHP6;P59672;P59672-2;A0A3B2W4H6;A0A3B2W7H4;A0A3B2WCH8;A0A3B2W7E6;A0A3B2W4B0	A0A3B2WAQ7;Q3UHP6;P59672;P59672-2;A0A3B2W4H6;A0A3B2W7H4	Ankyrin repeat and SAM domain-containing protein 1A	Anks1;Anks1a	17.8307	15.5149	NaN	NaN	18.8373	18.402	15.7385	14.7004	20.9477	20.0625	8	8	7	9.1	9.1	8.2	122.78	0	15.322	214680000	24
tr|A0A3B2WBE1|A0A3B2WBE1_MOUSE Band 4.1-like protein 3 (Fragment) OS=Mus musculus OX=10090 GN=Epb41l3 PE=1 SV=1;sp|Q9WV92-7|E41L3_MOUSE Isoform 7 of Band 4.1-like protein 3 OS=Mus musculus OX=10090 GN=Epb41l3;sp|Q9WV92-8|E41L3_MOUSE Isoform 8 of Band 4.1-l	A0A3B2WBE1;Q9WV92-7;Q9WV92-8;A0A286YDY4;A0A286YCY1;A0A286YCY8;A0A286YCT6;A0A286YDD0;A0A286YD94	A0A3B2WBE1;Q9WV92-7;Q9WV92-8;A0A286YDY4	Band 4.1-like protein 3;Band 4.1-like protein 3, N-terminally processed	Epb41l3	NaN	NaN	NaN	NaN	15.3541	NaN	17.3416	17.4167	17.0177	15.7699	40	2	0	55.6	3.5	0	91.386	0.0011754	3.108	25146000	6
tr|A0A3B2WBH9|A0A3B2WBH9_MOUSE Tight junction protein ZO-2 OS=Mus musculus OX=10090 GN=Tjp2 PE=1 SV=1;sp|Q9Z0U1|ZO2_MOUSE Tight junction protein ZO-2 OS=Mus musculus OX=10090 GN=Tjp2 PE=1 SV=2;tr|A0A3B2WCN9|A0A3B2WCN9_MOUSE Tight junction protein ZO-2 OS=M	A0A3B2WBH9;Q9Z0U1;A0A3B2WCN9;A0A494B9E6;A0A494BAA0	A0A3B2WBH9;Q9Z0U1;A0A3B2WCN9	Tight junction protein ZO-2	Tjp2	22.647	22.8179	22.6448	22.3316	23.8747	23.6224	22.4692	22.8324	24.6398	24.2663	44	43	42	42.1	41.5	40.8	131.1	0	323.31	6821200000	663
tr|A0A3B2WBL1|A0A3B2WBL1_MOUSE Ribosomal protein OS=Mus musculus OX=10090 GN=Rpl10a PE=1 SV=1;tr|Q5XJF6|Q5XJF6_MOUSE Ribosomal protein OS=Mus musculus OX=10090 GN=Rpl10a PE=1 SV=1;sp|P53026|RL10A_MOUSE 60S ribosomal protein L10a OS=Mus musculus OX=10090 GN	A0A3B2WBL1;Q5XJF6;P53026;A0A3B2WDD2;A0A3B2W824;A0A3B2W820;A0A3B2WCA5;D6RE43	A0A3B2WBL1;Q5XJF6;P53026;A0A3B2WDD2;A0A3B2W824;A0A3B2W820	Ribosomal protein;60S ribosomal protein L10a	Rpl10a	28.6787	28.2305	29.1341	28.7277	28.6415	28.3744	29.6938	30.4252	28.1975	27.6207	19	19	19	60.2	60.2	60.2	24.744	0	323.31	53695000000	864
sp|Q3U0V1|FUBP2_MOUSE Far upstream element-binding protein 2 OS=Mus musculus OX=10090 GN=Khsrp PE=1 SV=2;tr|A0A3B2WCD8|A0A3B2WCD8_MOUSE Far upstream element-binding protein 2 OS=Mus musculus OX=10090 GN=Khsrp PE=1 SV=1	Q3U0V1;A0A3B2WCD8;A0A3B2W465	Q3U0V1;A0A3B2WCD8	Far upstream element-binding protein 2	Khsrp	26.0456	25.7963	26.724	26.3742	25.9991	25.9087	23.3982	23.6583	26.4539	26.0924	40	40	34	60.4	60.4	54.9	76.775	0	323.31	21225000000	1339
tr|A0A3B2WCL5|A0A3B2WCL5_MOUSE Ran-binding protein 3 OS=Mus musculus OX=10090 GN=Ranbp3 PE=1 SV=1;sp|Q9CT10|RANB3_MOUSE Ran-binding protein 3 OS=Mus musculus OX=10090 GN=Ranbp3 PE=1 SV=2	A0A3B2WCL5;Q9CT10	A0A3B2WCL5;Q9CT10	Ran-binding protein 3	Ranbp3	23.4589	23.3023	21.1148	21.213	24.3864	24.2595	21.7135	21.9884	25.1454	24.5854	10	10	10	22.9	22.9	22.9	59.33	0	277.07	3184900000	161
tr|A0A3Q4EBK4|A0A3Q4EBK4_MOUSE Myc box-dependent-interacting protein 1 OS=Mus musculus OX=10090 GN=Bin1 PE=1 SV=1;tr|Q6P1B9|Q6P1B9_MOUSE Bin1 protein OS=Mus musculus OX=10090 GN=Bin1 PE=1 SV=1;sp|O08539-2|BIN1_MOUSE Isoform 2 of Myc box-dependent-interacti	A0A3Q4EBK4;Q6P1B9;O08539-2;O08539;A0A3Q4EBR8;S4R1B8	A0A3Q4EBK4;Q6P1B9;O08539-2;O08539	Myc box-dependent-interacting protein 1	Bin1	22.57	22.459	24.3691	24.9777	23.0932	23.0359	22.7284	23.1563	24.1222	23.3915	12	12	11	45.4	45.4	43.2	45.786	0	111.79	3115400000	247
tr|A0A3Q4EBZ8|A0A3Q4EBZ8_MOUSE THUMP domain-containing protein 2 OS=Mus musculus OX=10090 GN=Thumpd2 PE=1 SV=1;sp|Q9CZB3|THUM2_MOUSE THUMP domain-containing protein 2 OS=Mus musculus OX=10090 GN=Thumpd2 PE=2 SV=3	A0A3Q4EBZ8;Q9CZB3	A0A3Q4EBZ8;Q9CZB3	THUMP domain-containing protein 2	Thumpd2	NaN	NaN	NaN	NaN	NaN	NaN	NaN	NaN	17.4257	18.0674	2	2	2	5.7	5.7	5.7	54.581	0.00068568	4.4156	10367000	3
tr|G3X8X1|G3X8X1_MOUSE Tetratricopeptide repeat protein 39C OS=Mus musculus OX=10090 GN=Ttc39c PE=1 SV=2;tr|A0A3Q4EGC9|A0A3Q4EGC9_MOUSE Tetratricopeptide repeat protein 39C OS=Mus musculus OX=10090 GN=Ttc39c PE=4 SV=1;sp|Q8VE09|TT39C_MOUSE Tetratricopeptid	G3X8X1;A0A3Q4EGC9;Q8VE09;A0A3Q4EGM1;A0A3Q4EHF6	G3X8X1;A0A3Q4EGC9;Q8VE09;A0A3Q4EGM1	Tetratricopeptide repeat protein 39C	Ttc39c	19.1877	18.5619	16.4409	15.6108	20.4903	19.8361	17.6477	18.9816	21.4558	20.7743	10	10	10	24.1	24.1	24.1	58.916	0	136.13	258820000	46
tr|A0A3Q4EGQ9|A0A3Q4EGQ9_MOUSE Mitogen-activated protein kinase kinase kinase kinase 3 OS=Mus musculus OX=10090 GN=Map4k3 PE=1 SV=1;sp|Q99JP0|M4K3_MOUSE Mitogen-activated protein kinase kinase kinase kinase 3 OS=Mus musculus OX=10090 GN=Map4k3 PE=1 SV=4;tr	A0A3Q4EGQ9;Q99JP0;E9QNE9	A0A3Q4EGQ9;Q99JP0;E9QNE9	Mitogen-activated protein kinase kinase kinase kinase 3;Mitogen-activated protein kinase kinase kinase kinase	Map4k3	18.0941	18.3963	20.4393	19.7491	16.7268	17.2725	19.008	19.8281	18.1989	17.4548	9	9	9	15.9	15.9	15.9	98.722	0	88.031	225860000	43
tr|A0A3Q4EGW0|A0A3Q4EGW0_MOUSE Oxysterol-binding protein OS=Mus musculus OX=10090 GN=Osbpl7 PE=1 SV=1;tr|F8VQM4|F8VQM4_MOUSE Oxysterol-binding protein OS=Mus musculus OX=10090 GN=Osbpl7 PE=1 SV=1;tr|A2A716|A2A716_MOUSE Oxysterol-binding protein OS=Mus musc	A0A3Q4EGW0;F8VQM4;A2A716	A0A3Q4EGW0;F8VQM4;A2A716	Oxysterol-binding protein	Osbpl7	17.8253	18.1783	20.0973	19.496	17.8082	16.9343	18.2861	18.0061	19.2401	17.4463	6	6	5	8.9	8.9	7.6	108.13	0.00014211	5.7992	210400000	20
tr|A0A3Q4EH04|A0A3Q4EH04_MOUSE Serine/arginine-rich-splicing factor 7 OS=Mus musculus OX=10090 GN=Srsf7 PE=4 SV=1;tr|A0A3Q4L335|A0A3Q4L335_MOUSE Serine/arginine-rich-splicing factor 7 OS=Mus musculus OX=10090 GN=Srsf7 PE=4 SV=1;tr|A0A3Q4L393|A0A3Q4L393_MOU	A0A3Q4EH04;A0A3Q4L335;A0A3Q4L393;Q8BL97-3;Q8BL97-4;Q8BL97-2;Q8BL97;A0A3Q4EGP0	A0A3Q4EH04;A0A3Q4L335;A0A3Q4L393;Q8BL97-3;Q8BL97-4;Q8BL97-2;Q8BL97	Serine/arginine-rich splicing factor 7	Srsf7	27.4665	26.8669	29.1251	28.8138	26.4559	26.303	27.6449	28.2168	26.4062	25.7065	11	10	10	65.7	65.7	65.7	15.763	0	71.983	17645000000	406
tr|A0A3Q4EHV9|A0A3Q4EHV9_MOUSE Echinoderm microtubule-associated protein-like 4 OS=Mus musculus OX=10090 GN=Eml4 PE=1 SV=1;tr|F8WJ93|F8WJ93_MOUSE Echinoderm microtubule-associated protein-like 4 OS=Mus musculus OX=10090 GN=Eml4 PE=1 SV=1;sp|Q3UMY5-3|EMAL4_	A0A3Q4EHV9;F8WJ93;Q3UMY5-3;Q3UMY5;A0A0R4J0H0;A0A0R4J1G7;A7ISP9;Q3UMY5-4;Q3UMY5-2	A0A3Q4EHV9;F8WJ93;Q3UMY5-3;Q3UMY5;A0A0R4J0H0;A0A0R4J1G7;A7ISP9;Q3UMY5-4;Q3UMY5-2	Echinoderm microtubule-associated protein-like 4	Eml4	24.681	24.3805	23.9162	23.5261	24.6361	24.3881	22.6584	22.9231	25.5035	24.9445	39	39	37	45.7	45.7	44.6	104.89	0	323.31	10517000000	622
tr|A0A3Q4L2X7|A0A3Q4L2X7_MOUSE cDNA sequence BC004004 OS=Mus musculus OX=10090 GN=BC004004 PE=1 SV=1;tr|A0A3Q4L309|A0A3Q4L309_MOUSE cDNA sequence BC004004 OS=Mus musculus OX=10090 GN=BC004004 PE=1 SV=1;tr|A0A3Q4EI31|A0A3Q4EI31_MOUSE cDNA sequence BC004004	A0A3Q4L2X7;A0A3Q4L309;A0A3Q4EI31;Q99KU6;A0A3Q4L2W7;A0A3Q4EH62;A0A3Q4EGZ6;A0A3Q4L2T6;A0A3Q4EI43;A0A3Q4EGS0;A0A3Q4EC87;A0A3Q4EGP5;A0A3Q4EGQ4;A0A3Q4EG92	A0A3Q4L2X7;A0A3Q4L309;A0A3Q4EI31;Q99KU6;A0A3Q4L2W7;A0A3Q4EH62;A0A3Q4EGZ6;A0A3Q4L2T6;A0A3Q4EI43	Bombesin receptor-activated protein C6orf89 homolog		20.0066	NaN	16.3703	20.8263	17.1785	18.5181	18.8659	21.6118	NaN	NaN	5	5	5	26.4	26.4	26.4	32.906	0	24.934	86446000	10
tr|A0A3Q4L2S1|A0A3Q4L2S1_MOUSE Cytosolic Fe-S cluster assembly factor NUBP2 OS=Mus musculus OX=10090 GN=Nubp2 PE=1 SV=1;sp|Q9R061|NUBP2_MOUSE Cytosolic Fe-S cluster assembly factor NUBP2 OS=Mus musculus OX=10090 GN=Nubp2 PE=1 SV=1;tr|A0A3Q4EH93|A0A3Q4EH93_	A0A3Q4L2S1;Q9R061;A0A3Q4EH93;A0A3Q4EIH1;A0A3Q4EGU9;A0A3Q4EGA7;A0A3Q4EC31;A0A3Q4L320;A0A3Q4EGB1	A0A3Q4L2S1;Q9R061;A0A3Q4EH93	Cytosolic Fe-S cluster assembly factor NUBP2	Nubp2	21.329	20.4765	18.45	15.9514	21.981	21.7199	18.1278	20.3561	22.5495	21.9159	7	7	7	32.7	32.7	32.7	26.861	0.00015017	8.7763	238320000	42
tr|A0A3Q4L347|A0A3Q4L347_MOUSE Cysteine dioxygenase OS=Mus musculus OX=10090 GN=Cdo1 PE=1 SV=1;sp|P60334|CDO1_MOUSE Cysteine dioxygenase type 1 OS=Mus musculus OX=10090 GN=Cdo1 PE=1 SV=1;tr|A0A3Q4EGC3|A0A3Q4EGC3_MOUSE Cysteine dioxygenase (Fragment) OS=Mus	A0A3Q4L347;P60334;A0A3Q4EGC3;A0A3Q4EH84;A0A3Q4L374	A0A3Q4L347;P60334;A0A3Q4EGC3;A0A3Q4EH84	Cysteine dioxygenase type 1	Cdo1	23.746	23.4969	22.4562	21.8663	24.2075	24.1921	22.7923	23.0824	25.4244	24.6912	6	6	6	46	46	46	20.064	0.00014192	5.7509	1298300000	52
tr|A0A494B923|A0A494B923_MOUSE Bifunctional 3-phosphoadenosine 5-phosphosulfate synthase 2 OS=Mus musculus OX=10090 GN=Papss2 PE=1 SV=1;tr|A0A494BB18|A0A494BB18_MOUSE Bifunctional 3-phosphoadenosine 5-phosphosulfate synthase 2 OS=Mus musculus OX=10090	A0A494B923;A0A494BB18;O88428	A0A494B923;A0A494BB18;O88428	Bifunctional 3-phosphoadenosine 5-phosphosulfate synthase 2;Sulfate adenylyltransferase;Adenylyl-sulfate kinase	Papss2	21.4748	21.2488	20.5863	20.435	22.0644	21.7759	18.0558	19.6615	23.4196	22.8434	24	22	22	50.3	45.9	45.9	69.484	0	62.684	1195400000	125
tr|A0A494BA39|A0A494BA39_MOUSE E3 ubiquitin-protein ligase OS=Mus musculus OX=10090 GN=Nedd4l PE=1 SV=1;tr|A0A494B9F0|A0A494B9F0_MOUSE E3 ubiquitin-protein ligase OS=Mus musculus OX=10090 GN=Nedd4l PE=1 SV=1;tr|A0A494B953|A0A494B953_MOUSE E3 ubiquitin-prot	A0A494BA39;A0A494B9F0;A0A494B953;A0A494BAG2;A0A494BAX0;Q8CFI0-3;Q8CFI0;A0A494BAE4;A0A286YCR1;A0A494BAD8	A0A494BA39;A0A494B9F0;A0A494B953;A0A494BAG2;A0A494BAX0;Q8CFI0-3;Q8CFI0;A0A494BAE4	E3 ubiquitin-protein ligase NEDD4-like	Nedd4l	22.1556	22.0514	20.9491	20.5636	22.8729	22.2203	22.1197	22.6764	23.4799	23.0424	26	20	7	35.6	27.6	11	100.9	0	60.587	2497300000	262
tr|A0A494B9B9|A0A494B9B9_MOUSE Succinate dehydrogenase assembly factor 2, mitochondrial OS=Mus musculus OX=10090 GN=Sdhaf2 PE=1 SV=1;sp|Q8C6I2|SDHF2_MOUSE Succinate dehydrogenase assembly factor 2, mitochondrial OS=Mus musculus OX=10090 GN=Sdhaf2 PE=1 SV=1	A0A494B9B9;Q8C6I2;Q8C6I2-3;A0A494B8X4;Q8C6I2-2	A0A494B9B9;Q8C6I2;Q8C6I2-3	Succinate dehydrogenase assembly factor 2, mitochondrial	Sdhaf2	19.339	19.2912	18.8929	17.9098	17.2842	16.907	20.2425	21.2847	NaN	13.4229	5	5	5	34.3	34.3	34.3	19.833	0.00014323	6.1917	61264000	9
tr|A0A494B9C7|A0A494B9C7_MOUSE Ribonuclease H2 subunit C (Fragment) OS=Mus musculus OX=10090 GN=Rnaseh2c PE=1 SV=1;sp|Q9CQ18|RNH2C_MOUSE Ribonuclease H2 subunit C OS=Mus musculus OX=10090 GN=Rnaseh2c PE=1 SV=1;tr|F6ZDT4|F6ZDT4_MOUSE Ribonuclease H2 subunit	A0A494B9C7;Q9CQ18;F6ZDT4;A0A494BBB6	A0A494B9C7;Q9CQ18;F6ZDT4;A0A494BBB6	Ribonuclease H2 subunit C	Rnaseh2c	20.0478	18.8556	19.871	19.4468	NaN	16.9936	NaN	16.9559	20.4093	18.8376	3	3	3	35.3	35.3	35.3	16.399	0	13.338	48154000	9
tr|A0A494B9D2|A0A494B9D2_MOUSE DNA polymerase alpha subunit B (Fragment) OS=Mus musculus OX=10090 GN=Pola2 PE=1 SV=1;tr|Q8C2T6|Q8C2T6_MOUSE DNA polymerase alpha subunit B OS=Mus musculus OX=10090 GN=Pola2 PE=1 SV=1;sp|P33611|DPOA2_MOUSE DNA polymerase alph	A0A494B9D2;Q8C2T6;P33611	A0A494B9D2;Q8C2T6;P33611	DNA polymerase alpha subunit B	Pola2	19.7037	19.8053	18.7336	18.3123	19.3023	20.0489	20.4022	17.81	19.2618	19.1814	4	4	4	16.1	16.1	16.1	46.678	0.00015319	9.8601	120720000	8
tr|A0A494B9G1|A0A494B9G1_MOUSE 39S ribosomal protein L49, mitochondrial (Fragment) OS=Mus musculus OX=10090 GN=Mrpl49 PE=1 SV=1	A0A494B9G1	A0A494B9G1			19.9403	19.7547	19.5026	18.8593	20.4119	20.1732	21.4927	22.5523	NaN	NaN	4	1	1	47.8	20.9	20.9	13.149	0	243.7	103520000	17
tr|A0A494BBE6|A0A494BBE6_MOUSE PHD finger protein 1 OS=Mus musculus OX=10090 GN=Phf1 PE=1 SV=1;tr|A0A494B9I3|A0A494B9I3_MOUSE PHD finger protein 1 OS=Mus musculus OX=10090 GN=Phf1 PE=1 SV=1;sp|Q9Z1B8|PHF1_MOUSE PHD finger protein 1 OS=Mus musculus OX=10090	A0A494BBE6;A0A494B9I3;Q9Z1B8	A0A494BBE6;A0A494B9I3;Q9Z1B8	PHD finger protein 1	Phf1	NaN	NaN	19.2826	19.0392	NaN	NaN	16.6293	NaN	16.8129	NaN	2	2	2	4.7	4.7	4.7	61.052	0.00014948	8.4958	43182000	3
tr|A0A494BBL1|A0A494BBL1_MOUSE A-kinase anchor protein 8-like (Fragment) OS=Mus musculus OX=10090 GN=Akap8l PE=1 SV=1;tr|A0A494B9L0|A0A494B9L0_MOUSE A-kinase anchor protein 8-like OS=Mus musculus OX=10090 GN=Akap8l PE=1 SV=1;tr|Q5RL57|Q5RL57_MOUSE A kinase	A0A494BBL1;A0A494B9L0;Q5RL57;Q9R0L7;A0A494B9R0;A0A494BAS2	A0A494BBL1;A0A494B9L0;Q5RL57;Q9R0L7	A-kinase anchor protein 8-like	Akap8l	18.9478	19.8591	19.7194	19.5938	20.6096	20.6376	NaN	NaN	21.1551	20.5467	4	4	4	18.7	18.7	18.7	29.46	0	15.516	142930000	21
tr|A0A494B9V8|A0A494B9V8_MOUSE Protein prenyltransferase alpha subunit repeat-containing 1 OS=Mus musculus OX=10090 GN=Ptar1 PE=1 SV=1	A0A494B9V8;A0A494BBC8;E9QAB6	A0A494B9V8			21.5218	21.1912	20.0808	18.6113	21.7845	21.3871	20.5007	21.8243	22.8583	22.0104	12	12	12	41	41	41	48.29	0	86.63	666490000	64
tr|A0A494B9W4|A0A494B9W4_MOUSE RNA-binding protein 4B (Fragment) OS=Mus musculus OX=10090 GN=Rbm4b PE=1 SV=1;sp|Q8VE92|RBM4B_MOUSE RNA-binding protein 4B OS=Mus musculus OX=10090 GN=Rbm4b PE=1 SV=1;tr|F6TBN8|F6TBN8_MOUSE RNA-binding protein 4 (Fragment) OS	A0A494B9W4;Q8VE92;F6TBN8;A0A494BAP6;Q5CZX8;S4R1A6;A0A494B9C0;A0A494BB78;Q8C7Q4-2	A0A494B9W4;Q8VE92;F6TBN8;A0A494BAP6;Q5CZX8;S4R1A6;A0A494B9C0;A0A494BB78;Q8C7Q4-2	RNA-binding protein 4B;RNA-binding protein 4	Rbm4b;Rbm4	NaN	NaN	17.5845	17.2384	NaN	NaN	NaN	NaN	NaN	NaN	16	1	1	53	5.6	5.6	32.069	0	19.04	5969700	2
tr|A0A494B9X3|A0A494B9X3_MOUSE Cytosolic purine 5-nucleotidase OS=Mus musculus OX=10090 GN=Nt5c2 PE=4 SV=1;tr|E9Q9M1|E9Q9M1_MOUSE Cytosolic purine 5-nucleotidase OS=Mus musculus OX=10090 GN=Nt5c2 PE=1 SV=1;sp|Q3V1L4|5NTC_MOUSE Cytosolic purine 5-nucleot	A0A494B9X3;E9Q9M1;Q3V1L4;A0A494BBP6;G3X9J6;A0A494BBI8;A0A494BBM7;A0A494BBK9;A0A494BAU4;A0A494BAN2	A0A494B9X3;E9Q9M1;Q3V1L4;A0A494BBP6	Cytosolic purine 5-nucleotidase	Nt5c2	23.9449	23.8193	21.6286	21.0167	24.9223	24.6263	22.5459	23.2357	25.9667	25.361	23	23	23	57.1	57.1	57.1	67.764	0	323.31	6560300000	425
sp|Q9WTK5|NFKB2_MOUSE Nuclear factor NF-kappa-B p100 subunit OS=Mus musculus OX=10090 GN=Nfkb2 PE=1 SV=1;tr|A0A494B9Y5|A0A494B9Y5_MOUSE Nuclear factor NF-kappa-B p100 subunit OS=Mus musculus OX=10090 GN=Nfkb2 PE=1 SV=1;tr|A0A494BAQ2|A0A494BAQ2_MOUSE Nuclea	Q9WTK5;A0A494B9Y5;A0A494BAQ2	Q9WTK5;A0A494B9Y5;A0A494BAQ2	Nuclear factor NF-kappa-B p100 subunit;Nuclear factor NF-kappa-B p52 subunit	Nfkb2	20.4865	19.8109	19.6129	17.8866	21.4596	21.2921	20.0079	20.5965	23.8202	21.2961	21	21	20	34.1	34.1	33.1	96.831	0	36.207	1185300000	89
tr|A0A494BA22|A0A494BA22_MOUSE TBC1 domain family member 12 OS=Mus musculus OX=10090 GN=Tbc1d12 PE=1 SV=1;tr|E9QQ68|E9QQ68_MOUSE TBC1 domain family member 12 OS=Mus musculus OX=10090 GN=Tbc1d12 PE=1 SV=1;sp|Q6A039|TBC12_MOUSE TBC1 domain family member 12 O	A0A494BA22;E9QQ68;Q6A039;G3UWY9	A0A494BA22;E9QQ68;Q6A039;G3UWY9	TBC1 domain family member 12	Tbc1d12;Tbc1d14	NaN	15.0599	NaN	13.1099	15.0606	14.0988	NaN	NaN	18.8095	16.5827	2	2	1	4.3	4.3	3	68.073	0.0099358	1.7225	24136000	3
tr|A0A494BA44|A0A494BA44_MOUSE Transcription factor p65 OS=Mus musculus OX=10090 GN=Rela PE=1 SV=1;sp|Q04207|TF65_MOUSE Transcription factor p65 OS=Mus musculus OX=10090 GN=Rela PE=1 SV=1;sp|Q04207-2|TF65_MOUSE Isoform p65 delta of Transcription factor p65	A0A494BA44;Q04207;Q04207-2;Q4U113	A0A494BA44;Q04207;Q04207-2	Transcription factor p65	Rela	23.0836	22.691	21.3732	20.6886	23.9367	24.0973	21.5135	22.4633	25.6599	24.5529	19	19	18	71	71	68.4	39.558	0	185.29	2809500000	184
sp|Q3U4I7|PYRD2_MOUSE Pyridine nucleotide-disulfide oxidoreductase domain-containing protein 2 OS=Mus musculus OX=10090 GN=Pyroxd2 PE=1 SV=3;tr|A0A494BA58|A0A494BA58_MOUSE Pyridine nucleotide-disulfide oxidoreductase domain-containing protein 2 OS=Mus musc	Q3U4I7;A0A494BA58;A0A494BB94	Q3U4I7;A0A494BA58	Pyridine nucleotide-disulfide oxidoreductase domain-containing protein 2	Pyroxd2	15.8081	16.4472	17.3362	17.3242	16.9105	16.8266	19.814	20.3392	NaN	NaN	8	8	8	23.1	23.1	23.1	62.939	0	18.487	82989000	22
sp|Q62422|OSTF1_MOUSE Osteoclast-stimulating factor 1 OS=Mus musculus OX=10090 GN=Ostf1 PE=1 SV=2;tr|A0A494BA97|A0A494BA97_MOUSE Osteoclast-stimulating factor 1 OS=Mus musculus OX=10090 GN=Ostf1 PE=1 SV=1	Q62422;A0A494BA97;A0A494B943	Q62422;A0A494BA97	Osteoclast-stimulating factor 1	Ostf1	24.9715	24.62	25.6668	25.2193	24.3317	24.4002	24.2252	25.0508	25.9279	25.3209	14	14	14	64.2	64.2	64.2	23.782	0	214.53	4252700000	248
tr|A0A494BAA4|A0A494BAA4_MOUSE NEDD4 family-interacting protein 1 OS=Mus musculus OX=10090 GN=Ndfip1 PE=1 SV=1;sp|Q8R0W6|NFIP1_MOUSE NEDD4 family-interacting protein 1 OS=Mus musculus OX=10090 GN=Ndfip1 PE=1 SV=1;tr|A0A494B9F5|A0A494B9F5_MOUSE NEDD4 family	A0A494BAA4;Q8R0W6;A0A494B9F5;A0A494BAK0	A0A494BAA4;Q8R0W6;A0A494B9F5;A0A494BAK0	NEDD4 family-interacting protein 1	Ndfip1	NaN	19.0122	14.7665	NaN	21.6597	20.8031	21.6048	22.9421	20.1909	19.6825	7	7	7	36.4	36.4	36.4	24.576	0	38.661	189850000	16
tr|A0A494BAF6|A0A494BAF6_MOUSE DNA damage-binding protein 1 (Fragment) OS=Mus musculus OX=10090 GN=Ddb1 PE=1 SV=1	A0A494BAF6	A0A494BAF6			18.7053	17.7863	15.3533	14.4588	17.2391	17.8792	NaN	13.5601	18.8672	16.758	31	2	2	80.2	6	6	46.562	0	23.008	44583000	15
tr|G5E8J8|G5E8J8_MOUSE Protein Wiz OS=Mus musculus OX=10090 GN=Wiz PE=1 SV=1;tr|F6ZBR8|F6ZBR8_MOUSE Protein Wiz OS=Mus musculus OX=10090 GN=Wiz PE=1 SV=2;tr|A0A494BAG6|A0A494BAG6_MOUSE Protein Wiz OS=Mus musculus OX=10090 GN=Wiz PE=1 SV=1;sp|O88286-2|WIZ_M	G5E8J8;F6ZBR8;A0A494BAG6;O88286-2;O88286-3;O88286	G5E8J8;F6ZBR8;A0A494BAG6;O88286-2;O88286-3;O88286	Protein Wiz	Wiz	16.4075	15.6036	18.6004	18.2545	NaN	NaN	NaN	NaN	NaN	NaN	5	5	5	9.7	9.7	9.7	102.93	0.00014896	8.2825	43191000	10
tr|A0A494BAI5|A0A494BAI5_MOUSE Ferrochelatase OS=Mus musculus OX=10090 GN=Fech PE=1 SV=1;tr|Q544X6|Q544X6_MOUSE Ferrochelatase OS=Mus musculus OX=10090 GN=Fech PE=1 SV=1;sp|P22315|HEMH_MOUSE Ferrochelatase, mitochondrial OS=Mus musculus OX=10090 GN=Fech PE	A0A494BAI5;Q544X6;P22315;Q91W09;A0A494B9Y8;A0A494BBL4;A0A494BAR8	A0A494BAI5;Q544X6;P22315;Q91W09;A0A494B9Y8	Ferrochelatase;Ferrochelatase, mitochondrial	Fech	24.0432	23.6156	25.293	24.6081	23.6303	23.5548	26.0683	26.9694	23.6083	22.9082	28	28	0	74.8	74.8	0	46.96	0	323.31	7924600000	338
tr|A0A494BAK4|A0A494BAK4_MOUSE Endoplasmic reticulum-Golgi intermediate compartment protein 1 OS=Mus musculus OX=10090 GN=Ergic1 PE=1 SV=1;sp|Q9DC16|ERGI1_MOUSE Endoplasmic reticulum-Golgi intermediate compartment protein 1 OS=Mus musculus OX=10090 GN=Ergi	A0A494BAK4;Q9DC16;F6SLP4;A0A494BAW5;A0A494BAX4;F6Z6A5;A0A494B9M5	A0A494BAK4;Q9DC16;F6SLP4;A0A494BAW5;A0A494BAX4	Endoplasmic reticulum-Golgi intermediate compartment protein 1	Ergic1	26.4685	25.5787	26.826	26.317	26.0003	25.758	27.8056	28.4743	25.9989	25.287	14	14	14	70	70	70	27.745	0	323.31	15404000000	358
tr|A0A494BAL8|A0A494BAL8_MOUSE CAAX prenyl protease 2 OS=Mus musculus OX=10090 GN=Rce1 PE=1 SV=1;tr|Q99KQ3|Q99KQ3_MOUSE CAAX prenyl protease 2 OS=Mus musculus OX=10090 GN=Rce1 PE=1 SV=1;sp|P57791|FACE2_MOUSE CAAX prenyl protease 2 OS=Mus musculus OX=10090	A0A494BAL8;Q99KQ3;P57791;A0A286YCK9;A0A286YCQ7;A0A494B9U4	A0A494BAL8;Q99KQ3;P57791;A0A286YCK9;A0A286YCQ7;A0A494B9U4	CAAX prenyl protease 2	Rce1	NaN	17.9621	18.5334	17.8687	NaN	18.3136	19.4307	21.053	NaN	NaN	2	2	2	13.2	13.2	13.2	22.388	0.00069223	4.7191	16329000	15
tr|A0A494BAM4|A0A494BAM4_MOUSE Ribosomal RNA-processing protein 1 homolog B OS=Mus musculus OX=10090 GN=Rrp1b PE=1 SV=1;tr|D6RDD0|D6RDD0_MOUSE Ribosomal RNA-processing protein 1 homolog B OS=Mus musculus OX=10090 GN=Rrp1b PE=1 SV=1;sp|Q91YK2|RRP1B_MOUSE Ri	A0A494BAM4;D6RDD0;Q91YK2	A0A494BAM4;D6RDD0;Q91YK2	Ribosomal RNA processing protein 1 homolog B	Rrp1b	NaN	NaN	20.0397	19.3158	NaN	NaN	NaN	NaN	NaN	NaN	1	1	1	18.3	18.3	18.3	9.4928	0.009599	1.76	5191000	1
sp|Q8C4X2|KC1G3_MOUSE Casein kinase I isoform gamma-3 OS=Mus musculus OX=10090 GN=Csnk1g3 PE=1 SV=2;tr|A0A494BAP2|A0A494BAP2_MOUSE Casein kinase I isoform gamma-3 OS=Mus musculus OX=10090 GN=Csnk1g3 PE=1 SV=1	Q8C4X2;A0A494BAP2;A0A494BAN5	Q8C4X2;A0A494BAP2	Casein kinase I isoform gamma-3	Csnk1g3	17.0118	16.5832	16.8451	14.6773	15.8254	16.742	18.6257	19.5998	18.186	NaN	8	2	2	22.2	7.8	7.8	48.937	0	12.601	46901000	14
tr|A0A494BAP7|A0A494BAP7_MOUSE Histone acetyltransferase OS=Mus musculus OX=10090 GN=Kat5 PE=1 SV=1;sp|Q8CHK4-4|KAT5_MOUSE Isoform 4 of Histone acetyltransferase KAT5 OS=Mus musculus OX=10090 GN=Kat5;sp|Q8CHK4-2|KAT5_MOUSE Isoform 2 of Histone acetyltransf	A0A494BAP7;Q8CHK4-4;Q8CHK4-2;Q8CHK4;Q8CHK4-3;A0A494B979	A0A494BAP7;Q8CHK4-4;Q8CHK4-2;Q8CHK4;Q8CHK4-3;A0A494B979	Histone acetyltransferase KAT5	Kat5	NaN	NaN	19.8992	18.0863	NaN	15.5276	17.8391	NaN	16.8975	NaN	4	4	2	11.7	11.7	7.7	56.28	0.0006889	4.5659	44818000	7
tr|A0A494BB54|A0A494BB54_MOUSE Transmembrane protease serine 3 OS=Mus musculus OX=10090 GN=Tmprss3 PE=3 SV=1;sp|Q8K1T0|TMPS3_MOUSE Transmembrane protease serine 3 OS=Mus musculus OX=10090 GN=Tmprss3 PE=1 SV=2;sp|Q8K1T0-2|TMPS3_MOUSE Isoform 2 of Transmembr	A0A494BB54;Q8K1T0;Q8K1T0-2	A0A494BB54;Q8K1T0;Q8K1T0-2	Transmembrane protease serine 3	Tmprss3	17.5891	17.8324	16.8875	17.1115	17.7973	16.0788	20.4361	21.12	NaN	NaN	5	5	5	24.4	24.4	24.4	49.333	0	66.866	98449000	16
tr|A0A494BB63|A0A494BB63_MOUSE Sorting nexin-15 (Fragment) OS=Mus musculus OX=10090 GN=Snx15 PE=1 SV=1;tr|D3YVT2|D3YVT2_MOUSE Sorting nexin-15 (Fragment) OS=Mus musculus OX=10090 GN=Snx15 PE=1 SV=2;tr|D3Z479|D3Z479_MOUSE Sorting nexin-15 OS=Mus musculus OX	A0A494BB63;D3YVT2;D3Z479;Q91WE1	A0A494BB63;D3YVT2;D3Z479;Q91WE1	Sorting nexin-15	Snx15	21.9607	20.8444	17.926	20.0532	20.882	19.6901	19.9179	19.6117	22.3015	21.9231	5	5	5	25.9	25.9	25.9	21.781	0.00028209	5.4829	189160000	10
tr|A0A494BB75|A0A494BB75_MOUSE WD repeat-containing protein 26 OS=Mus musculus OX=10090 GN=Wdr26 PE=1 SV=1;sp|Q8C6G8|WDR26_MOUSE WD repeat-containing protein 26 OS=Mus musculus OX=10090 GN=Wdr26 PE=1 SV=3;tr|E0CYH4|E0CYH4_MOUSE WD repeat-containing protein	A0A494BB75;Q8C6G8;E0CYH4;F7DFQ2;F6UT94;F8WH48	A0A494BB75;Q8C6G8;E0CYH4	WD repeat-containing protein 26	Wdr26	21.768	21.6584	20.1578	19.5263	23.4185	23.2409	21.062	21.9292	24.2981	23.7791	23	23	23	39.9	39.9	39.9	78.548	0	119.87	2276400000	267
tr|A0A494BB95|A0A494BB95_MOUSE Eukaryotic translation initiation factor 1A OS=Mus musculus OX=10090 GN=Eif1a PE=1 SV=1;sp|Q60872|IF1A_MOUSE Eukaryotic translation initiation factor 1A OS=Mus musculus OX=10090 GN=Eif1a PE=2 SV=3;tr|Q3UTA4|Q3UTA4_MOUSE Predi	A0A494BB95;Q60872;Q3UTA4;Q3TQZ4;J3QP87;A0A1Y7VK80;A0A1Y7VJE9;Q8BX20;J3QPI8;A0A1Y7VLT7;Q3UT53;J3QMW5;A0A1Y7VNG9;F6YNI8	A0A494BB95;Q60872;Q3UTA4;Q3TQZ4;J3QP87;A0A1Y7VK80;A0A1Y7VJE9;Q8BX20;J3QPI8;A0A1Y7VLT7	Eukaryotic translation initiation factor 1A	Eif1a;Gm8300;Gm2016;Gm2035;Gm5662;Gm6803	20.6428	20.3502	21.3337	20.675	20.243	20.0942	20.6207	21.5919	20.7253	20.2767	8	3	0	36.6	9.8	0	28.612	0.00014905	8.3232	209140000	46
tr|R4H4V1|R4H4V1_MOUSE N-terminal kinase-like protein OS=Mus musculus OX=10090 GN=Scyl1 PE=1 SV=1;tr|A0A494BBD3|A0A494BBD3_MOUSE N-terminal kinase-like protein (Fragment) OS=Mus musculus OX=10090 GN=Scyl1 PE=1 SV=1;tr|R4H4Y7|R4H4Y7_MOUSE N-terminal kinase-	R4H4V1;A0A494BBD3;R4H4Y7;Q9EQC5;A0A494BBM6;A0A494B997;A0A494B9K7;A0A494BAG4	R4H4V1;A0A494BBD3;R4H4Y7;Q9EQC5	N-terminal kinase-like protein	Scyl1	23.0926	22.8068	23.6232	23.3494	24.1289	24.0127	22.6318	23.1281	24.2166	23.6537	18	18	18	37	37	37	82.463	0	78.62	4693700000	182
tr|A0A494BBF0|A0A494BBF0_MOUSE EGF-containing fibulin-like extracellular matrix protein 2 OS=Mus musculus OX=10090 GN=Efemp2 PE=1 SV=1;tr|G5E8D6|G5E8D6_MOUSE EGF-containing fibulin-like extracellular matrix protein 2 OS=Mus musculus OX=10090 GN=Efemp2 PE=4	A0A494BBF0;G5E8D6;Q9WVJ9;E9Q3N9;A0A494BAR1;E9Q3F3;F6Z1C2;E9Q2T8;E9Q2A0;F7AYH6;E9Q1U0	A0A494BBF0;G5E8D6;Q9WVJ9;E9Q3N9;A0A494BAR1;E9Q3F3;F6Z1C2	EGF-containing fibulin-like extracellular matrix protein 2	Efemp2	23.5411	23.0882	24.9225	24.6297	21.9921	21.9295	21.4252	21.9695	23.3198	22.298	15	15	15	45.3	45.3	45.3	50.922	0	301.57	2520700000	200
tr|A0A498WFS2|A0A498WFS2_MOUSE UBX domain-containing protein 1 OS=Mus musculus OX=10090 GN=Ubxn1 PE=1 SV=1;sp|Q922Y1|UBXN1_MOUSE UBX domain-containing protein 1 OS=Mus musculus OX=10090 GN=Ubxn1 PE=1 SV=1	A0A498WFS2;Q922Y1	A0A498WFS2;Q922Y1	UBX domain-containing protein 1	Ubxn1	21.9232	21.063	18.2032	17.3892	22.8567	22.3934	20.5899	20.9334	24.3362	23.7702	9	9	9	43.5	43.5	43.5	29.93	0	56.653	882190000	76
tr|A0A498WGD8|A0A498WGD8_MOUSE Thioredoxin-like protein 1 OS=Mus musculus OX=10090 GN=Txnl1 PE=1 SV=1;sp|Q8CDN6|TXNL1_MOUSE Thioredoxin-like protein 1 OS=Mus musculus OX=10090 GN=Txnl1 PE=1 SV=3;tr|A0A494B955|A0A494B955_MOUSE Thioredoxin-like protein 1 OS=	A0A498WGD8;Q8CDN6;A0A494B955;A0A494BBI1;A0A494BB31	A0A498WGD8;Q8CDN6;A0A494B955;A0A494BBI1	Thioredoxin-like protein 1	Txnl1	26.328	25.8467	24.899	24.2974	27.3167	27.1217	25.7652	26.7242	28.6994	28.0273	22	22	22	90.4	90.4	90.4	32.715	0	323.31	20805000000	665
tr|A0A498WGL8|A0A498WGL8_MOUSE Protein phosphatase Slingshot homolog 3 OS=Mus musculus OX=10090 GN=Ssh3 PE=1 SV=1;sp|Q8K330|SSH3_MOUSE Protein phosphatase Slingshot homolog 3 OS=Mus musculus OX=10090 GN=Ssh3 PE=1 SV=1;sp|Q8K330-2|SSH3_MOUSE Isoform 2 of Pr	A0A498WGL8;Q8K330;Q8K330-2;A0A494B9F4;A0A494BB72	A0A498WGL8;Q8K330;Q8K330-2;A0A494B9F4	Protein phosphatase Slingshot homolog 3	Ssh3	20.5751	20.8743	18.3695	17.5452	22.0195	21.7056	19.8426	18.3391	22.6393	22.1335	10	10	10	23	23	23	72.098	0	103.12	602290000	70
tr|A0A498WGT1|A0A498WGT1_MOUSE Nicotinamide riboside kinase 1 OS=Mus musculus OX=10090 GN=Nmrk1 PE=1 SV=1;sp|Q91W63|NRK1_MOUSE Nicotinamide riboside kinase 1 OS=Mus musculus OX=10090 GN=Nmrk1 PE=1 SV=1	A0A498WGT1;Q91W63	A0A498WGT1;Q91W63	Nicotinamide riboside kinase 1	Nmrk1	NaN	NaN	14.292	NaN	21.214	20.6074	20.7129	20.3237	20.9739	20.8276	4	4	4	24.3	24.3	24.3	24.3	0.00014641	7.3044	99016000	10
tr|D3Z4T6|D3Z4T6_MOUSE Neuronal growth regulator 1 OS=Mus musculus OX=10090 GN=Negr1 PE=1 SV=1;tr|A0A4W9|A0A4W9_MOUSE Neuronal growth regulator 1 OS=Mus musculus OX=10090 GN=Negr1 PE=1 SV=1;sp|Q80Z24|NEGR1_MOUSE Neuronal growth regulator 1 OS=Mus musculus	D3Z4T6;A0A4W9;Q80Z24;H3BKU7	D3Z4T6;A0A4W9;Q80Z24	Neuronal growth regulator 1	Negr1	22.4087	22.4646	22.9161	22.1654	23.7169	22.8873	24.8176	24.5298	22.9626	22.5381	15	15	15	50.2	50.2	50.2	36.208	0	323.31	1817200000	95
tr|A0A571BD48|A0A571BD48_MOUSE Dynein, axonemal, heavy chain 7B OS=Mus musculus OX=10090 GN=Dnah7b PE=1 SV=1;tr|L7N1Y0|L7N1Y0_MOUSE Dynein, axonemal, heavy chain 7B OS=Mus musculus OX=10090 GN=Dnah7b PE=1 SV=1;tr|A0A087WR13|A0A087WR13_MOUSE Dynein, axonema	A0A571BD48;L7N1Y0;A0A087WR13;F6QYG9	A0A571BD48;L7N1Y0;A0A087WR13		Dnah7b;Dnah7c	20.0662	21.0516	16.3447	15.5117	20.4469	21.0685	17.8653	18.5448	21.0297	20.4783	8	8	3	2.9	2.9	1.1	461.91	0.00014347	6.252	2486800000	74
tr|A0A571BD95|A0A571BD95_MOUSE Ubiquitin conjugation factor E4 B OS=Mus musculus OX=10090 GN=Ube4b PE=1 SV=1;tr|A0A5F8MP95|A0A5F8MP95_MOUSE Ubiquitin conjugation factor E4 B OS=Mus musculus OX=10090 GN=Ube4b PE=1 SV=1;sp|Q9ES00|UBE4B_MOUSE Ubiquitin conjug	A0A571BD95;A0A5F8MP95;Q9ES00;G3UZD6;H7BXC2;G3UZM6	A0A571BD95;A0A5F8MP95;Q9ES00;G3UZD6	Ubiquitin conjugation factor E4 B	Ube4b	22.5185	22.5113	19.6401	19.0209	23.8129	23.7027	20.8927	21.0807	24.6747	24.0963	51	51	51	51.9	51.9	51.9	147.07	0	323.31	6070600000	598
tr|A0A571BDG6|A0A571BDG6_MOUSE SRC kinase-signaling inhibitor 1 OS=Mus musculus OX=10090 GN=Srcin1 PE=1 SV=1;tr|A0A571BDG0|A0A571BDG0_MOUSE SRC kinase-signaling inhibitor 1 OS=Mus musculus OX=10090 GN=Srcin1 PE=1 SV=1;tr|A0A571BG39|A0A571BG39_MOUSE SRC kin	A0A571BDG6;A0A571BDG0;A0A571BG39;B1AQX6;B1AQX7;B1AQX9;A0A571BG20;Q9QWI6-3;Q9QWI6-2;Q9QWI6;B1AQX8	A0A571BDG6;A0A571BDG0;A0A571BG39;B1AQX6;B1AQX7;B1AQX9;A0A571BG20;Q9QWI6-3;Q9QWI6-2;Q9QWI6	SRC kinase signaling inhibitor 1	Srcin1	16.8397	17.3012	18.4302	17.9444	18.1155	17.5088	17.582	18.8514	19.6689	19.5354	12	12	12	13.1	13.1	13.1	129.93	0.00015042	8.8325	278530000	48
tr|A0A571BEI2|A0A571BEI2_MOUSE AP2-associated protein kinase 1 (Fragment) OS=Mus musculus OX=10090 GN=Aak1 PE=1 SV=1;sp|Q6PIU9|YJ005_MOUSE Uncharacterized protein FLJ45252 homolog OS=Mus musculus OX=10090 PE=1 SV=2	A0A571BEI2;Q6PIU9;A0A571BDM4	A0A571BEI2;Q6PIU9	Uncharacterized protein FLJ45252 homolog		18.6535	15.7476	NaN	15.9676	14.8891	16.5894	14.844	16.8364	19.6291	18.3388	3	3	3	8.4	8.4	8.4	53.987	0.0057637	2.2131	40934000	5
tr|A0A571BEL9|A0A571BEL9_MOUSE T-complex protein 1 subunit zeta OS=Mus musculus OX=10090 GN=Cct6a PE=1 SV=1	A0A571BEL9	A0A571BEL9			NaN	NaN	16.1353	14.4774	17.6601	NaN	16.7607	17.1061	NaN	NaN	31	1	1	59	6.8	6.8	58.57	0	125.76	12742000	2
tr|Q6P6L5|Q6P6L5_MOUSE Myosin-binding protein C, slow-type OS=Mus musculus OX=10090 GN=Mybpc1 PE=1 SV=1;tr|D3YU50|D3YU50_MOUSE Myosin-binding protein C, slow-type OS=Mus musculus OX=10090 GN=Mybpc1 PE=1 SV=1;tr|A0A571BEN1|A0A571BEN1_MOUSE Myosin-binding pr	Q6P6L5;D3YU50;A0A571BEN1;F7D574;F6RQD1	Q6P6L5;D3YU50;A0A571BEN1;F7D574;F6RQD1		Mybpc1	18.4074	17.8371	18.6494	18.0663	17.5291	17.4232	NaN	16.5633	16.5864	16.0392	4	4	4	4.1	4.1	4.1	126.2	0.0016888	2.9855	109910000	14
tr|A0A571BES1|A0A571BES1_MOUSE AP-3 complex subunit beta OS=Mus musculus OX=10090 GN=Ap3b2 PE=1 SV=1;sp|Q9JME5|AP3B2_MOUSE AP-3 complex subunit beta-2 OS=Mus musculus OX=10090 GN=Ap3b2 PE=1 SV=2	A0A571BES1;Q9JME5	A0A571BES1;Q9JME5	AP-3 complex subunit beta-2	Ap3b2	NaN	NaN	17.8058	14.149	16.4903	16.0991	NaN	NaN	16.5194	16.2815	9	3	0	10.1	4.9	0	121.32	0.0074865	1.8861	34989000	5
tr|A2AQA9|A2AQA9_MOUSE Nebulin OS=Mus musculus OX=10090 GN=Neb PE=1 SV=1;tr|E9Q1W3|E9Q1W3_MOUSE Nebulin OS=Mus musculus OX=10090 GN=Neb PE=1 SV=1;tr|A0A571BF46|A0A571BF46_MOUSE Nebulin OS=Mus musculus OX=10090 GN=Neb PE=1 SV=1;tr|A0A571BF58|A0A571BF58_MOUS	A2AQA9;E9Q1W3;A0A571BF46;A0A571BF58;A2AQB2;F6X9B6;A0A1B0GSI0;A0A1B0GSF5;F6RDH3	A2AQA9;E9Q1W3;A0A571BF46;A0A571BF58		Neb	17.0068	15.9246	14.8832	14.0969	14.582	13.6919	15.0589	15.3135	15.557	14.4273	7	6	6	1.1	1	1	800.56	0.005755	2.2005	187620000	9
tr|E0CXZ9|E0CXZ9_MOUSE Voltage-gated potassium channel subunit beta-2 OS=Mus musculus OX=10090 GN=Kcnab2 PE=1 SV=2;tr|Q3UPV6|Q3UPV6_MOUSE Voltage-gated potassium channel subunit beta-2 OS=Mus musculus OX=10090 GN=Kcnab2 PE=1 SV=1;tr|A0A571BF54|A0A571BF54_M	E0CXZ9;Q3UPV6;A0A571BF54;P62482;A0A571BGH0;A0A571BFX6;A0A571BE49;E0CXI4	E0CXZ9;Q3UPV6;A0A571BF54;P62482;A0A571BGH0	Voltage-gated potassium channel subunit beta-2	Kcnab2	18.6158	17.8062	19.4727	18.1393	NaN	17.344	18.8118	19.6925	17.8866	16.7989	4	4	1	23.3	23.3	8.3	33.678	0.00015291	9.7334	59115000	16
tr|A0A571BF98|A0A571BF98_MOUSE Leucine, glutamate and lysine-rich 1 OS=Mus musculus OX=10090 GN=Lekr1 PE=4 SV=1	A0A571BF98	A0A571BF98			NaN	NaN	NaN	NaN	NaN	NaN	16.1437	16.8567	NaN	NaN	2	2	2	5.4	5.4	5.4	80.629	0.00066711	3.6123	8980800	2
tr|A0A571BFA7|A0A571BFA7_MOUSE Protein FAM83H OS=Mus musculus OX=10090 GN=Fam83h PE=1 SV=1;sp|Q148V8|FA83H_MOUSE Protein FAM83H OS=Mus musculus OX=10090 GN=Fam83h PE=1 SV=1	A0A571BFA7;Q148V8	A0A571BFA7;Q148V8	Protein FAM83H	Fam83h	NaN	NaN	NaN	NaN	NaN	13.5893	NaN	NaN	16.7308	20.8415	3	3	3	3.2	3.2	3.2	153.23	0.001937	2.8528	140010000	4
tr|A0A571BG24|A0A571BG24_MOUSE LIM and calponin homology domains-containing protein 1 OS=Mus musculus OX=10090 GN=Limch1 PE=1 SV=1;tr|D3YU22|D3YU22_MOUSE LIM and calponin homology domains-containing protein 1 OS=Mus musculus OX=10090 GN=Limch1 PE=1 SV=1;sp	A0A571BG24;D3YU22;Q3UH68;Q3UH68-3;D3Z589;A0A5F8MPN3;Q3UH68-2;D3YU59;D6RHT2;F6W1Y9;D3YV55;F6X3N8;A0A0J9YUH0	A0A571BG24;D3YU22;Q3UH68;Q3UH68-3;D3Z589;A0A5F8MPN3;Q3UH68-2	LIM and calponin homology domains-containing protein 1	Limch1	18.0476	19.6321	18.9605	18.0067	20.0942	19.9763	18.8581	21.5858	20.6712	19.7856	16	16	16	13.8	13.8	13.8	168.49	0	54.613	826530000	98
tr|A0A589P973|A0A589P973_MOUSE Neuron navigator 1 OS=Mus musculus OX=10090 GN=Nav1 PE=1 SV=1;sp|Q8CH77-2|NAV1_MOUSE Isoform 2 of Neuron navigator 1 OS=Mus musculus OX=10090 GN=Nav1;sp|Q8CH77|NAV1_MOUSE Neuron navigator 1 OS=Mus musculus OX=10090 GN=Nav1 PE	A0A589P973;Q8CH77-2;Q8CH77;A0A087WSM9;Q8CH77-4;Q8CH77-3	A0A589P973;Q8CH77-2;Q8CH77;A0A087WSM9;Q8CH77-4;Q8CH77-3	Neuron navigator 1	Nav1	15.668	16.6558	18.6475	18.1048	14.4467	16.6548	16.7889	17.1786	15.4119	NaN	3	3	3	1.6	1.6	1.6	225.91	0.0026697	2.5264	143190000	9
tr|A0A5F8MPW8|A0A5F8MPW8_MOUSE Exocyst complex component OS=Mus musculus OX=10090 GN=Exoc6 PE=1 SV=1;tr|Q3U9D6|Q3U9D6_MOUSE Exocyst complex component OS=Mus musculus OX=10090 GN=Exoc6 PE=1 SV=1;tr|A0A5F8MP92|A0A5F8MP92_MOUSE Exocyst complex component OS=Mu	A0A5F8MPW8;Q3U9D6;A0A5F8MP92;Q8R313	A0A5F8MPW8;Q3U9D6;A0A5F8MP92;Q8R313	Exocyst complex component 6	Exoc6	19.5617	19.5482	20.56	19.9107	19.2914	19.139	20.0111	20.7502	19.3043	19.3104	7	6	6	13.6	12.6	12.6	93.059	0	27.305	413990000	32
tr|A0A5F8MP96|A0A5F8MP96_MOUSE Septin-4 OS=Mus musculus OX=10090 GN=Septin4 PE=1 SV=1;sp|P28661-5|SEPT4_MOUSE Isoform 5 of Septin-4 OS=Mus musculus OX=10090 GN=Septin4;sp|P28661-4|SEPT4_MOUSE Isoform 4 of Septin-4 OS=Mus musculus OX=10090 GN=Septin4;sp|P28	A0A5F8MP96;P28661-5;P28661-4;P28661-3;P28661-2;P28661;Q5ND13;Q5ND09;P28661-6;Q5ND19	A0A5F8MP96;P28661-5;P28661-4;P28661-3;P28661-2;P28661;Q5ND13	Septin-4	2004-09-01	19.8047	18.7989	21.0774	20.8799	19.8098	19.6026	20.7521	21.8758	21.3716	19.8373	12	9	9	14.9	12.5	12.5	1900-04-19 01:40:48	0	54.253	956660000	108
tr|A0A5F8MP98|A0A5F8MP98_MOUSE Tensin-3 OS=Mus musculus OX=10090 GN=Tns3 PE=1 SV=1;tr|A0A5F8MPF2|A0A5F8MPF2_MOUSE Tensin-3 OS=Mus musculus OX=10090 GN=Tns3 PE=1 SV=1;sp|Q5SSZ5|TENS3_MOUSE Tensin-3 OS=Mus musculus OX=10090 GN=Tns3 PE=1 SV=1;sp|Q5SSZ5-2|TENS	A0A5F8MP98;A0A5F8MPF2;Q5SSZ5;Q5SSZ5-2	A0A5F8MP98;A0A5F8MPF2;Q5SSZ5;Q5SSZ5-2	Tensin-3	Tns3	19.6027	19.6103	19.8999	19.7215	20.1598	19.4095	19.6913	20.1367	21.5699	20.4254	15	13	13	15.4	14	14	168.11	0	139.56	674190000	133
tr|A0A5F8MPE3|A0A5F8MPE3_MOUSE PR domain-containing protein 11 OS=Mus musculus OX=10090 GN=Prdm11 PE=1 SV=1;sp|A2AGX3|PRD11_MOUSE PR domain-containing protein 11 OS=Mus musculus OX=10090 GN=Prdm11 PE=1 SV=1	A0A5F8MPE3;A2AGX3;A0A0A0MQL7;A0A0A0MQD9	A0A5F8MPE3;A2AGX3	PR domain-containing protein 11	Prdm11	20.4046	20.3408	19.6598	18.8813	19.917	20.2638	19.6776	20.2911	20.6302	19.6815	12	12	12	15.4	15.4	15.4	133.75	0	15.065	673410000	45
tr|A0A5F8MPF0|A0A5F8MPF0_MOUSE Kinesin-like protein KIF1B OS=Mus musculus OX=10090 GN=Kif1b PE=1 SV=1;sp|Q60575-2|KIF1B_MOUSE Isoform 2 of Kinesin-like protein KIF1B OS=Mus musculus OX=10090 GN=Kif1b;sp|Q60575|KIF1B_MOUSE Kinesin-like protein KIF1B OS=Mus	A0A5F8MPF0;Q60575-2;Q60575;A2AH75;Q60575-3;F6XNB6	A0A5F8MPF0;Q60575-2;Q60575;A2AH75;Q60575-3	Kinesin-like protein KIF1B;Kinesin-like protein	Kif1b	15.9719	16.8792	13.1798	NaN	18.6166	18.4592	NaN	16.329	18.6448	18.4844	25	13	13	17.5	10.4	10.4	211.59	0	24.957	176090000	26
tr|A0A5F8MPU7|A0A5F8MPU7_MOUSE [F-actin]-monooxygenase MICAL3 OS=Mus musculus OX=10090 GN=Mical3 PE=1 SV=1;sp|Q8CJ19|MICA3_MOUSE [F-actin]-monooxygenase MICAL3 OS=Mus musculus OX=10090 GN=Mical3 PE=1 SV=2;tr|A0A5F8MPN4|A0A5F8MPN4_MOUSE [F-actin]-monooxygen	A0A5F8MPU7;Q8CJ19;A0A5F8MPN4;A0A5F8MPF3;Q8CJ19-3;Q8CJ19-2;A0A0N4SWA5;A0A0N4SVV2;A0A140LID8;A0A140LJA5;A0A1D5RM34;A0A1D5RME9;A0A0N4SV64;A0A0N4SUZ1;Q8CJ19-4;Q8BML1-2;Q8BML1-3	A0A5F8MPU7;Q8CJ19;A0A5F8MPN4;A0A5F8MPF3;Q8CJ19-3;Q8CJ19-2;A0A0N4SWA5;A0A0N4SVV2	Protein-methionine sulfoxide oxidase MICAL3	Mical3	15.6818	16.3353	18.2688	17.0189	15.4993	17.1964	15.3594	15.1457	17.8386	17.2111	11	11	10	6.8	6.8	6.2	229.5	0.00015437	10.406	130710000	37
tr|A0A5F8MPG4|A0A5F8MPG4_MOUSE Phosphodiesterase OS=Mus musculus OX=10090 GN=Pde1c PE=1 SV=1;tr|A0A0N4SWG4|A0A0N4SWG4_MOUSE Phosphodiesterase OS=Mus musculus OX=10090 GN=Pde1c PE=1 SV=1;sp|Q64338|PDE1C_MOUSE Calcium/calmodulin-dependent 3,5-cyclic nucleo	A0A5F8MPG4;A0A0N4SWG4;Q64338;Q8CDV2;Q9D5W0;E9Q7V6;Q64338-2;Q64338-1;A0A2I3BR90	A0A5F8MPG4;A0A0N4SWG4;Q64338;Q8CDV2;Q9D5W0;E9Q7V6;Q64338-2;Q64338-1	Calcium/calmodulin-dependent 3,5-cyclic nucleotide phosphodiesterase 1C	Pde1c	21.0668	19.0765	18.9761	19.1253	20.7059	20.0584	18.662	18.4522	21.4512	20.8125	11	11	9	17.7	17.7	14.4	96.428	0	26.924	557580000	31
tr|A0A5F8MPG6|A0A5F8MPG6_MOUSE Protein tyrosine phosphatase domain-containing protein 1 OS=Mus musculus OX=10090 GN=Ptpdc1 PE=1 SV=1;sp|Q6NZK8-2|PTPC1_MOUSE Isoform 2 of Protein tyrosine phosphatase domain-containing protein 1 OS=Mus musculus OX=10090 GN=P	A0A5F8MPG6;Q6NZK8-2;Q6NZK8;Q6NZK8-3	A0A5F8MPG6;Q6NZK8-2;Q6NZK8;Q6NZK8-3	Protein tyrosine phosphatase domain-containing protein 1	Ptpdc1	15.2682	NaN	NaN	12.9733	19.7344	19.3165	19.6427	14.0735	18.0637	16.3865	5	5	5	10.2	10.2	10.2	89.347	0.00014261	5.9458	119030000	10
tr|A0A5F8MPX2|A0A5F8MPX2_MOUSE Synaptotagmin-like protein 2 OS=Mus musculus OX=10090 GN=Sytl2 PE=1 SV=1;tr|A0A5F8MPH5|A0A5F8MPH5_MOUSE Synaptotagmin-like protein 2 OS=Mus musculus OX=10090 GN=Sytl2 PE=1 SV=1;tr|A0A5F8MPI7|A0A5F8MPI7_MOUSE Synaptotagmin-lik	A0A5F8MPX2;A0A5F8MPH5;A0A5F8MPI7;Q99N50-2;Q99N50-11;Q99N50-5;Q99N50-3;Q99N50-4;Q99N50;Q99N50-7;Q99N50-8;Q99N50-6;A0A140LJF2;A0A140LHC0	A0A5F8MPX2;A0A5F8MPH5;A0A5F8MPI7;Q99N50-2;Q99N50-11;Q99N50-5;Q99N50-3;Q99N50-4;Q99N50	Synaptotagmin-like protein 2	Sytl2	14.2983	16.768	16.8994	16.5195	17.7731	17.2397	17.5642	17.7722	18.1484	17.3984	8	8	8	4.5	4.5	4.5	233.24	0.00066997	3.7364	175230000	13
tr|A0A5F8MPH6|A0A5F8MPH6_MOUSE Rho guanine nucleotide exchange factor 18 OS=Mus musculus OX=10090 GN=Arhgef18 PE=1 SV=1;sp|Q6P9R4|ARHGI_MOUSE Rho guanine nucleotide exchange factor 18 OS=Mus musculus OX=10090 GN=Arhgef18 PE=1 SV=3;tr|A0A5F8MPF6|A0A5F8MPF6_	A0A5F8MPH6;Q6P9R4;A0A5F8MPF6;Q6P9R4-2;Q6P9R4-1;Q6P9R4-3	A0A5F8MPH6;Q6P9R4;A0A5F8MPF6;Q6P9R4-2;Q6P9R4-1	Rho guanine nucleotide exchange factor 18	Arhgef18	16.5622	NaN	15.1211	15.8779	17.9958	17.9678	17.8352	17.3953	18.8537	17.9288	7	7	7	7.5	7.5	7.5	155.92	0.00015359	10.092	115910000	21
tr|A0A5F8MPH8|A0A5F8MPH8_MOUSE Tenascin XB OS=Mus musculus OX=10090 GN=Tnxb PE=1 SV=1;tr|A0A571BG59|A0A571BG59_MOUSE Tenascin XB OS=Mus musculus OX=10090 GN=Tnxb PE=1 SV=1;tr|E9Q2T3|E9Q2T3_MOUSE Tenascin XB OS=Mus musculus OX=10090 GN=Tnxb PE=1 SV=1	A0A5F8MPH8;A0A571BG59;E9Q2T3	A0A5F8MPH8;A0A571BG59;E9Q2T3		Tnxb	18.2882	18.6368	18.1592	16.9847	16.5792	16.6648	17.8588	17.1535	16.9672	16.4419	13	13	2	7.1	7.1	0.6	474.06	0.001176	3.1199	370990000	29
tr|D3Z5I7|D3Z5I7_MOUSE Inactive dipeptidyl peptidase 10 OS=Mus musculus OX=10090 GN=Dpp10 PE=1 SV=2;tr|A0A5F8MPK1|A0A5F8MPK1_MOUSE Inactive dipeptidyl peptidase 10 OS=Mus musculus OX=10090 GN=Dpp10 PE=1 SV=1;tr|E9QN98|E9QN98_MOUSE Inactive dipeptidyl pepti	D3Z5I7;A0A5F8MPK1;E9QN98;Q6NXK7	D3Z5I7;A0A5F8MPK1;E9QN98;Q6NXK7	Inactive dipeptidyl peptidase 10	Dpp10	17.1112	17.1841	18.0978	15.7551	13.7987	16.4493	17.6222	17.9127	NaN	NaN	7	7	7	9.8	9.8	9.8	89.99	0.00066613	3.5492	54214000	8
sp|Q9EP69|SAC1_MOUSE Phosphatidylinositide phosphatase SAC1 OS=Mus musculus OX=10090 GN=Sacm1l PE=1 SV=1;tr|A0A5F8MPK9|A0A5F8MPK9_MOUSE Phosphatidylinositide phosphatase SAC1 OS=Mus musculus OX=10090 GN=Sacm1l PE=1 SV=1	Q9EP69;A0A5F8MPK9;A0A1L1SR59	Q9EP69;A0A5F8MPK9	Phosphatidylinositide phosphatase SAC1	Sacm1l	25.0981	24.965	26.1603	25.3826	25.3812	25.2882	26.7699	27.3953	24.1801	23.4935	41	41	41	71.6	71.6	71.6	66.943	0	323.31	21972000000	734
tr|Q3TWS4|Q3TWS4_MOUSE Clathrin coat assembly protein AP180 OS=Mus musculus OX=10090 GN=Snap91 PE=1 SV=1;tr|E9Q9A3|E9Q9A3_MOUSE Clathrin coat assembly protein AP180 OS=Mus musculus OX=10090 GN=Snap91 PE=1 SV=2;tr|E9QQ05|E9QQ05_MOUSE Clathrin coat assembly	Q3TWS4;E9Q9A3;E9QQ05;A0A5F8MPL3;E9QLK9;Q61548-3;Q61548-2;Q61548;A0A087WSI9	Q3TWS4;E9Q9A3;E9QQ05;A0A5F8MPL3;E9QLK9;Q61548-3;Q61548-2;Q61548;A0A087WSI9	Clathrin coat assembly protein AP180	Snap91	19.1274	20.6319	22.4524	21.9835	20.8027	20.8934	22.6364	23.4882	20.453	20.0563	8	6	6	18.6	15.1	15.1	61.424	0	45.771	806810000	37
tr|A0A5F8MPM4|A0A5F8MPM4_MOUSE Myelin protein P0 OS=Mus musculus OX=10090 GN=Mpz PE=1 SV=1;tr|E9QK82|E9QK82_MOUSE Myelin protein P0 OS=Mus musculus OX=10090 GN=Mpz PE=1 SV=1;sp|P27573|MYP0_MOUSE Myelin protein P0 OS=Mus musculus OX=10090 GN=Mpz PE=1 SV=1	A0A5F8MPM4;E9QK82;P27573	A0A5F8MPM4;E9QK82;P27573	Myelin protein P0	Mpz	29.6975	29.1553	30.3472	29.8497	29.4667	29.2489	31.155	31.7354	29.3551	28.8782	18	18	18	39.7	39.7	39.7	34.38	0	300.43	160270000000	1143
tr|A0A5F8MPN1|A0A5F8MPN1_MOUSE Protein furry homolog OS=Mus musculus OX=10090 GN=Fry PE=1 SV=1;sp|E9Q8I9|FRY_MOUSE Protein furry homolog OS=Mus musculus OX=10090 GN=Fry PE=1 SV=1;sp|E9Q8I9-2|FRY_MOUSE Isoform 2 of Protein furry homolog OS=Mus musculus OX=1	A0A5F8MPN1;E9Q8I9;E9Q8I9-2;E9Q8I9-3;A0A0J9YVI5;A0A0J9YUP4;A0A0J9YUS4;A0A0J9YVH0;A0A0J9YTT8	A0A5F8MPN1;E9Q8I9;E9Q8I9-2;E9Q8I9-3	Protein furry homolog	Fry	20.0816	19.6758	19.8873	19.4314	18.5879	18.3069	15.5673	15.5469	18.523	17.1917	24	22	22	10.1	9.5	9.5	338.69	0	24.832	719930000	79
tr|A0A5F8MPN7|A0A5F8MPN7_MOUSE Queuine tRNA-ribosyltransferase accessory subunit 2 OS=Mus musculus OX=10090 GN=Qtrt2 PE=1 SV=1;sp|B8ZXI1|QTRT2_MOUSE Queuine tRNA-ribosyltransferase accessory subunit 2 OS=Mus musculus OX=10090 GN=Qtrt2 PE=1 SV=2;tr|A0A5F8MP	A0A5F8MPN7;B8ZXI1;A0A5F8MPV7;Z4YJE9;B8ZXI1-2;A0A5F8MPK7	A0A5F8MPN7;B8ZXI1;A0A5F8MPV7;Z4YJE9;B8ZXI1-2	Queuine tRNA-ribosyltransferase subunit QTRTD1	Qtrtd1	21.1039	21.5415	19.3682	18.3648	21.906	21.8986	20.7134	21.4965	23.7529	23.0079	13	13	13	56	56	56	46.419	0	74.422	786750000	68
tr|F7C583|F7C583_MOUSE Pleckstrin homology domain-containing, family G (with RhoGef domain) member 1 (Fragment) OS=Mus musculus OX=10090 GN=Plekhg1 PE=1 SV=1;tr|Q3UX37|Q3UX37_MOUSE Pleckstrin homology domain-containing, family G (with RhoGef domain) member	F7C583;Q3UX37;F6S200;A0A5F8MPP0	F7C583;Q3UX37;F6S200;A0A5F8MPP0		Plekhg1	17.3371	17.1023	18.2573	18.027	17.4827	17.6905	20.058	20.4276	16.3018	14.9616	3	3	3	3.2	3.2	3.2	136.11	0.0006799	4.1206	222070000	15
tr|A0A5F8MPP7|A0A5F8MPP7_MOUSE SH3 and PX domain-containing protein 2B OS=Mus musculus OX=10090 GN=Sh3pxd2b PE=1 SV=1;sp|A2AAY5|SPD2B_MOUSE SH3 and PX domain-containing protein 2B OS=Mus musculus OX=10090 GN=Sh3pxd2b PE=1 SV=1	A0A5F8MPP7;A2AAY5	A0A5F8MPP7;A2AAY5	SH3 and PX domain-containing protein 2B	Sh3pxd2b	21.2139	21.0159	22.005	21.4797	21.8748	21.6716	20.3244	21.286	22.4353	21.757	15	15	13	22	22	20.1	104.88	0	27.47	1438100000	98
tr|E9PUK3|E9PUK3_MOUSE Formin-binding protein 1-like OS=Mus musculus OX=10090 GN=Fnbp1l PE=1 SV=1;tr|A0A5F8MPQ8|A0A5F8MPQ8_MOUSE Formin-binding protein 1-like OS=Mus musculus OX=10090 GN=Fnbp1l PE=1 SV=1;tr|E9PUI5|E9PUI5_MOUSE Formin-binding protein 1-like	E9PUK3;A0A5F8MPQ8;E9PUI5;Q8K012-2;Q8K012;A0A0G2JFM9	E9PUK3;A0A5F8MPQ8;E9PUI5;Q8K012-2;Q8K012;A0A0G2JFM9	Formin-binding protein 1-like	Fnbp1l	20.6437	20.5292	21.6172	21.3972	20.4743	19.8731	19.5104	20.1642	20.7808	19.9958	9	9	9	20.1	20.1	20.1	63.974	0.0001517	9.362	489480000	42
tr|A0A5F8MPS7|A0A5F8MPS7_MOUSE Lysosomal acid phosphatase OS=Mus musculus OX=10090 GN=Acp2 PE=1 SV=1;sp|P24638|PPAL_MOUSE Lysosomal acid phosphatase OS=Mus musculus OX=10090 GN=Acp2 PE=1 SV=2;tr|B7ZCF5|B7ZCF5_MOUSE Lysosomal acid phosphatase (Fragment) OS=	A0A5F8MPS7;P24638;B7ZCF5;B7ZCF4	A0A5F8MPS7;P24638;B7ZCF5	Lysosomal acid phosphatase	Acp2	22.8823	22.7506	21.7104	21.2223	23.8603	23.6856	24.7627	24.749	23.7154	23.1757	13	13	13	27.4	27.4	27.4	49.486	0	29.662	2327400000	158
tr|Z4YML9|Z4YML9_MOUSE Transmembrane protein 87B (Fragment) OS=Mus musculus OX=10090 GN=Tmem87b PE=1 SV=1;tr|A0A5F8MPT2|A0A5F8MPT2_MOUSE Transmembrane protein 87B OS=Mus musculus OX=10090 GN=Tmem87b PE=1 SV=1;sp|Q8BKU8|TM87B_MOUSE Transmembrane protein 87B	Z4YML9;A0A5F8MPT2;Q8BKU8;Q8BKU8-3;Q8BKU8-2	Z4YML9;A0A5F8MPT2;Q8BKU8;Q8BKU8-3;Q8BKU8-2	Transmembrane protein 87B	Tmem87b	20.3644	20.1559	20.3919	19.7549	21.1319	20.7595	22.2419	22.0995	21.0188	20.0836	5	5	5	12.2	12.2	12.2	62.398	0	11.873	473910000	28
tr|E9QMC1|E9QMC1_MOUSE Cingulin OS=Mus musculus OX=10090 GN=Cgn PE=1 SV=2;tr|A0A5F8MPT6|A0A5F8MPT6_MOUSE Cingulin OS=Mus musculus OX=10090 GN=Cgn PE=1 SV=1;tr|D3YUW7|D3YUW7_MOUSE Cingulin OS=Mus musculus OX=10090 GN=Cgn PE=1 SV=2;tr|A0A5F8MPM7|A0A5F8MPM7_M	E9QMC1;A0A5F8MPT6;D3YUW7;A0A5F8MPM7;P59242;P59242-2;A0A0G2JEK8;A0A0G2JFG0	E9QMC1;A0A5F8MPT6;D3YUW7;A0A5F8MPM7;P59242;P59242-2	Cingulin	Cgn	21.9562	22.2198	22.0998	21.4031	22.2025	21.9779	20.4185	20.763	22.7686	22.5362	33	33	32	31.2	31.2	30.2	136.41	0	247.67	2911100000	260
tr|Q3UTR7|Q3UTR7_MOUSE Angiotensinogen OS=Mus musculus OX=10090 GN=Agt PE=1 SV=1;tr|A0A5F8MPW1|A0A5F8MPW1_MOUSE Angiotensinogen OS=Mus musculus OX=10090 GN=Agt PE=1 SV=1;sp|P11859|ANGT_MOUSE Angiotensinogen OS=Mus musculus OX=10090 GN=Agt PE=1 SV=1	Q3UTR7;A0A5F8MPW1;P11859	Q3UTR7;A0A5F8MPW1;P11859	Angiotensinogen;Angiotensin-1;Angiotensin-2;Angiotensin-3;Angiotensin-4;Angiotensin 1-9;Angiotensin 1-7;Angiotensin 1-5;Angiotensin 1-4	Agt	22.4075	21.8123	19.6833	18.576	23.1092	22.7523	19.8075	21.6952	24.4451	23.9824	17	17	17	50.4	50.4	50.4	52.67	0	323.31	1336100000	174
tr|E9Q7G6|E9Q7G6_MOUSE RNA-binding motif, single-stranded-interacting protein 2 OS=Mus musculus OX=10090 GN=Rbms2 PE=1 SV=1;tr|A0A5F8MPX7|A0A5F8MPX7_MOUSE RNA-binding motif, single-stranded-interacting protein 2 OS=Mus musculus OX=10090 GN=Rbms2 PE=1 SV=1;	E9Q7G6;A0A5F8MPX7;Q8VC70	E9Q7G6;A0A5F8MPX7;Q8VC70	RNA-binding motif, single-stranded-interacting protein 2	Rbms2	20.9636	20.5214	21.9811	21.2941	21.0725	20.7756	21.8434	22.3095	21.5944	20.9515	4	3	3	14.1	12.1	12.1	37.583	0.00014276	6.0129	340990000	51
tr|A0A5F8MPX8|A0A5F8MPX8_MOUSE Polycomb protein EED OS=Mus musculus OX=10090 GN=Eed PE=1 SV=1;sp|Q921E6|EED_MOUSE Polycomb protein EED OS=Mus musculus OX=10090 GN=Eed PE=1 SV=1;sp|Q921E6-2|EED_MOUSE Isoform 2 of Polycomb protein EED OS=Mus musculus OX=1009	A0A5F8MPX8;Q921E6;Q921E6-2;Q921E6-3;A0A140LIG5;A0A140LIN6	A0A5F8MPX8;Q921E6;Q921E6-2;Q921E6-3;A0A140LIG5	Polycomb protein EED	Eed	20.8089	20.9496	22.4202	21.5691	19.9715	20.0442	NaN	19.641	19.9676	19.686	9	9	9	21.8	21.8	21.8	56.132	0.00068899	4.5681	486680000	19
tr|Q5UE59|Q5UE59_MOUSE Kinesin light chain 1 OS=Mus musculus OX=10090 GN=Klc1 PE=1 SV=1;tr|E9Q7C9|E9Q7C9_MOUSE Kinesin light chain 1 OS=Mus musculus OX=10090 GN=Klc1 PE=1 SV=1;tr|Q8CD76|Q8CD76_MOUSE Kinesin light chain 1 OS=Mus musculus OX=10090 GN=Klc1 PE	Q5UE59;E9Q7C9;Q8CD76;A0A5F8MPZ2;Q7TNF4;O88447;F6UYN4	Q5UE59;E9Q7C9;Q8CD76;A0A5F8MPZ2;Q7TNF4;O88447	Kinesin light chain 1	Klc1	23.8356	23.6783	22.2924	21.6926	25.1134	24.8303	22.2137	22.2287	25.5045	25.0501	34	34	24	63.3	63.3	46.3	61.629	0	323.31	6830900000	478
tr|S4R2J8|S4R2J8_MOUSE Bridging integrator 2 OS=Mus musculus OX=10090 GN=Bin2 PE=1 SV=1;tr|S4R270|S4R270_MOUSE Bridging integrator 2 OS=Mus musculus OX=10090 GN=Bin2 PE=1 SV=1;tr|A0A5F8MQ05|A0A5F8MQ05_MOUSE Bridging integrator 2 OS=Mus musculus OX=10090 GN	S4R2J8;S4R270;A0A5F8MQ05;D3Z6Q9;S4R171	S4R2J8;S4R270;A0A5F8MQ05;D3Z6Q9;S4R171	Bridging integrator 2	Bin2	NaN	NaN	NaN	NaN	NaN	NaN	NaN	NaN	18.6236	17.8879	2	1	1	5.5	3.6	3.6	50.891	0.006458	2.0689	12282000	2
tr|Q6LC96|Q6LC96_MOUSE RXR alpha 2 OS=Mus musculus OX=10090 GN=Rxra PE=1 SV=1;tr|A0A5F8MQ23|A0A5F8MQ23_MOUSE Retinoic acid receptor RXR-alpha OS=Mus musculus OX=10090 GN=Rxra PE=1 SV=1;sp|P28700|RXRA_MOUSE Retinoic acid receptor RXR-alpha OS=Mus musculus O	Q6LC96;A0A5F8MQ23;P28700;A0A5F8MP91;E9Q9V9;P28705;A2AJP2	Q6LC96;A0A5F8MQ23;P28700;A0A5F8MP91	Retinoic acid receptor RXR-alpha	Rxra	20.0933	19.4174	22.413	21.828	18.645	19.0056	18.7914	18.3338	17.9866	20.6623	10	10	6	25.5	25.5	15	48.21	0	11.957	339610000	31
tr|Q6NVF7|Q6NVF7_MOUSE Periaxin OS=Mus musculus OX=10090 GN=Prx PE=1 SV=1;tr|E9QQ57|E9QQ57_MOUSE Periaxin OS=Mus musculus OX=10090 GN=Prx PE=1 SV=1;tr|A0A5F8MQ58|A0A5F8MQ58_MOUSE Periaxin (Fragment) OS=Mus musculus OX=10090 GN=Prx PE=1 SV=1;sp|O55103|PRAX_	Q6NVF7;E9QQ57;A0A5F8MQ58;O55103;A0A0U1RNK1	Q6NVF7;E9QQ57;A0A5F8MQ58;O55103;A0A0U1RNK1	Periaxin	Prx	24.3484	24.1914	24.0099	23.5964	24.4575	24.24	25.4221	25.3243	24.9967	24.4373	74	74	65	64.2	64.2	57	147.53	0	323.31	15623000000	1344
tr|A0A5F8MQA9|A0A5F8MQA9_MOUSE Transmembrane and coiled-coil domains protein 2 OS=Mus musculus OX=10090 GN=Tmcc2 PE=1 SV=1;tr|Q3T9T1|Q3T9T1_MOUSE Transmembrane and coiled-coil domains protein 2 OS=Mus musculus OX=10090 GN=Tmcc2 PE=1 SV=1;tr|Q3TZY4|Q3TZY4_M	A0A5F8MQA9;Q3T9T1;Q3TZY4;Q80W04	A0A5F8MQA9;Q3T9T1;Q3TZY4;Q80W04	Transmembrane and coiled-coil domains protein 2	Tmcc2	NaN	18.9953	16.3881	NaN	18.5126	16.2056	19.0371	19.4852	19.3545	18.97	3	3	3	11.6	11.6	11.6	57.318	0.00014695	7.5016	101890000	11
tr|A0A5H1ZRL3|A0A5H1ZRL3_MOUSE Negative elongation factor B OS=Mus musculus OX=10090 GN=Nelfb PE=1 SV=1;sp|Q8C4Y3-3|NELFB_MOUSE Isoform 2 of Negative elongation factor B OS=Mus musculus OX=10090 GN=Nelfb;sp|Q8C4Y3|NELFB_MOUSE Negative elongation factor B O	A0A5H1ZRL3;Q8C4Y3-3;Q8C4Y3;F6SWS9;F6UFF7	A0A5H1ZRL3;Q8C4Y3-3;Q8C4Y3	Negative elongation factor B	Nelfb	22.0683	22.1179	22.7337	22.1833	22.4417	22.4273	19.5443	20.2175	23.9044	23.5591	23	23	23	45.8	45.8	45.8	70.32	0	158.89	2048200000	183
tr|A0A5K1VVQ9|A0A5K1VVQ9_MOUSE Titin OS=Mus musculus OX=10090 GN=Ttn PE=1 SV=1;sp|A2ASS6|TITIN_MOUSE Titin OS=Mus musculus OX=10090 GN=Ttn PE=1 SV=1;tr|A0A5K1VVQ1|A0A5K1VVQ1_MOUSE Titin OS=Mus musculus OX=10090 GN=Ttn PE=1 SV=1;sp|A2ASS6-2|TITIN_MOUSE Isof	A0A5K1VVQ9;A2ASS6;A0A5K1VVQ1;A2ASS6-2;A2ASS6-3;A2AT70;A2AT68;F6RSJ3	A0A5K1VVQ9;A2ASS6;A0A5K1VVQ1;A2ASS6-2	Titin	Ttn	20.3083	19.8029	20.0784	19.5904	19.67	18.6012	20.3014	19.1888	18.0703	20.8523	42	42	3	1.5	1.5	0.1	3925.5	0.00028114	5.3277	17897000000	72
tr|A0A5K1VVS7|A0A5K1VVS7_MOUSE Protein unc-45 homolog A OS=Mus musculus OX=10090 GN=Unc45a PE=1 SV=1;sp|Q99KD5|UN45A_MOUSE Protein unc-45 homolog A OS=Mus musculus OX=10090 GN=Unc45a PE=1 SV=2	A0A5K1VVS7;Q99KD5;D3YZN8;A0A0U1RNI4;D3YVI2	A0A5K1VVS7;Q99KD5	Protein unc-45 homolog A	Unc45a	22.9561	22.8095	21.6122	20.6964	23.9457	23.7294	21.2915	22.344	24.3912	23.9586	45	45	45	50.1	50.1	50.1	119.16	0	323.31	5702700000	409
tr|A0JNY3|A0JNY3_MOUSE Molybdopterin molybdenumtransferase OS=Mus musculus OX=10090 GN=Gphn PE=1 SV=1;sp|Q8BUV3|GEPH_MOUSE Gephyrin OS=Mus musculus OX=10090 GN=Gphn PE=1 SV=2	A0JNY3;Q8BUV3	A0JNY3;Q8BUV3	Gephyrin;Molybdopterin adenylyltransferase;Molybdopterin molybdenumtransferase	Gphn	21.1602	20.9401	20.5187	19.5031	23.1299	23.0115	20.0983	21.4082	24.0588	23.096	32	32	32	53.4	53.4	53.4	83.665	0	289.4	2128700000	156
tr|A0S860|A0S860_MOUSE Zinc finger FYVE domain-containing protein 9 splice variant Z2.1 OS=Mus musculus OX=10090 GN=Zfyve9 PE=1 SV=1;tr|A8Y5G5|A8Y5G5_MOUSE Zinc finger FYVE domain-containing protein OS=Mus musculus OX=10090 GN=Zfyve9 PE=1 SV=1;tr|A2A8R0|A2	A0S860;A8Y5G5;A2A8R0	A0S860;A8Y5G5;A2A8R0		Zfyve9	14.9959	16.9857	NaN	NaN	17.9658	18.3882	17.6526	16.9674	20.4174	20.0811	4	4	4	10.9	10.9	10.9	77.538	0	21.092	97343000	9
tr|A0ZV96|A0ZV96_MOUSE Organic solute carrier protein 1 isoform OS=Mus musculus OX=10090 GN=Oscp1 PE=1 SV=1;sp|Q8BHW2|OSCP1_MOUSE Protein OSCP1 OS=Mus musculus OX=10090 GN=Oscp1 PE=1 SV=1	A0ZV96;Q8BHW2	A0ZV96;Q8BHW2	Protein OSCP1	Oscp1	17.1335	16.2127	NaN	NaN	18.3308	18.2749	15.9314	17.3561	20.737	19.4175	5	5	5	17.2	17.2	17.2	44.547	0.00014928	8.4121	102800000	14
tr|A1BN54|A1BN54_MOUSE Alpha actinin 1a OS=Mus musculus OX=10090 GN=Actn1 PE=1 SV=1	A1BN54	A1BN54		Actn1	15.9298	NaN	NaN	NaN	17.991	18.3476	16.5625	16.2874	18.1231	17.7557	107	2	2	92.2	3	3	102.72	0.00055804	4.975	69684000	8
tr|A1E5L0|A1E5L0_MOUSE Cytokine-like 1 OS=Mus musculus OX=10090 GN=Cytl1 PE=1 SV=1	A1E5L0	A1E5L0		Cytl1	20.3209	20.0563	18.7207	17.0095	21.3798	20.6842	19.0246	19.7411	21.8363	21.6584	3	3	3	30.9	30.9	30.9	15.853	0	23.825	110890000	16
tr|A1L3P4|A1L3P4_MOUSE Sodium/hydrogen exchanger OS=Mus musculus OX=10090 GN=Slc9a6 PE=1 SV=1;tr|B0QZV3|B0QZV3_MOUSE Sodium/hydrogen exchanger OS=Mus musculus OX=10090 GN=Slc9a6 PE=1 SV=1	A1L3P4;B0QZV3;A0A140LJ55;A0A286YD31;Q8BLV3-2;Q8BLV3	A1L3P4;B0QZV3	Sodium/hydrogen exchanger	Slc9a6	20.821	20.1535	19.9823	18.9844	21.831	21.6105	22.8601	22.6595	20.9275	20.0874	8	8	6	13.8	13.8	10.3	77.952	0	18.16	605900000	65
tr|A1L3S7|A1L3S7_MOUSE Gatad2b protein OS=Mus musculus OX=10090 GN=Gatad2b PE=1 SV=1;sp|Q8VHR5|P66B_MOUSE Transcriptional repressor p66-beta OS=Mus musculus OX=10090 GN=Gatad2b PE=1 SV=1;tr|A0A0U1RNM2|A0A0U1RNM2_MOUSE Transcriptional repressor p66-beta (Fr	A1L3S7;Q8VHR5;A0A0U1RNM2;Q8VHR5-2	A1L3S7;Q8VHR5;A0A0U1RNM2;Q8VHR5-2	Transcriptional repressor p66-beta	Gatad2b	20.0018	19.5048	22.6187	22.0845	17.3866	17.5959	NaN	16.6078	19.2387	17.281	8	7	7	19.9	17.6	17.6	63.638	0	55.144	403920000	84
sp|A1Y9I9|TOMT_MOUSE Transmembrane O-methyltransferase homolog OS=Mus musculus OX=10090 GN=Tomt PE=1 SV=1	A1Y9I9	A1Y9I9	Transmembrane O-methyltransferase	Tomt	NaN	19.1645	21.1633	20.5547	20.1257	19.7373	21.8653	21.859	18.9733	17.3912	5	5	5	37.2	37.2	37.2	28.845	0	31.177	162860000	25
tr|E9PXY1|E9PXY1_MOUSE Cullin-4B OS=Mus musculus OX=10090 GN=Cul4b PE=1 SV=2;sp|A2A432|CUL4B_MOUSE Cullin-4B OS=Mus musculus OX=10090 GN=Cul4b PE=1 SV=1;sp|A2A432-2|CUL4B_MOUSE Isoform 2 of Cullin-4B OS=Mus musculus OX=10090 GN=Cul4b;tr|J3QJX0|J3QJX0_MOUSE	E9PXY1;A2A432;A2A432-2;J3QJX0	E9PXY1;A2A432;A2A432-2;J3QJX0	Cullin-4B	Cul4b	24.3131	24.2277	24.1025	23.7513	24.5049	24.6474	22.3455	22.6524	25.2202	25.0028	52	52	36	52.8	52.8	37.1	102.41	0	323.31	11196000000	538
tr|A2A483|A2A483_MOUSE Zinc finger, MYND-type-containing 8 OS=Mus musculus OX=10090 GN=Zmynd8 PE=1 SV=1;tr|E9Q8D1|E9Q8D1_MOUSE Zinc finger, MYND-type-containing 8 OS=Mus musculus OX=10090 GN=Zmynd8 PE=1 SV=2;tr|A2A484|A2A484_MOUSE Zinc finger, MYND-type-co	A2A483;E9Q8D1;A2A484	A2A483;E9Q8D1;A2A484		Zmynd8	NaN	NaN	15.5893	16.3915	NaN	NaN	NaN	NaN	NaN	NaN	12	1	1	15.4	1.4	1.4	130.19	0.0080783	1.8571	8251300	5
tr|A2A485|A2A485_MOUSE Zinc finger, MYND-type-containing 8 OS=Mus musculus OX=10090 GN=Zmynd8 PE=1 SV=1;tr|Q3U1M7|Q3U1M7_MOUSE Zinc finger, MYND-type-containing 8 OS=Mus musculus OX=10090 GN=Zmynd8 PE=1 SV=1;tr|Q3UH28|Q3UH28_MOUSE Zinc finger, MYND-type-co	A2A485;Q3U1M7;Q3UH28;A2A482;A2A481;A2A480;A2A486	A2A485;Q3U1M7;Q3UH28;A2A482;A2A481;A2A480		Zmynd8	21.8608	21.6325	21.8626	21.2933	21.3813	17.7802	13.5772	NaN	20.7906	20.0025	13	13	2	18.1	18.1	3	120.84	0	51.074	1118000000	56
tr|A2A4A6|A2A4A6_MOUSE 1-phosphatidylinositol 4,5-bisphosphate phosphodiesterase gamma OS=Mus musculus OX=10090 GN=Plcg1 PE=1 SV=1;sp|Q62077|PLCG1_MOUSE 1-phosphatidylinositol 4,5-bisphosphate phosphodiesterase gamma-1 OS=Mus musculus OX=10090 GN=Plcg1 PE=	A2A4A6;Q62077;G3UXP4;F6SLL0;G3V016	A2A4A6;Q62077	Phosphoinositide phospholipase C;1-phosphatidylinositol 4,5-bisphosphate phosphodiesterase gamma-1	Plcg1	23.4037	22.887	19.0054	19.8943	24.6859	24.4652	22.1746	22.5655	25.2876	24.7598	69	69	69	66.3	66.3	66.3	148.53	0	323.31	9802800000	752
tr|A2A4B4|A2A4B4_MOUSE EMILIN-3 OS=Mus musculus OX=10090 GN=Emilin3 PE=4 SV=1	A2A4B4	A2A4B4		Emilin3	13.6914	NaN	18.0084	16.9428	14.7229	14.7566	14.9223	15.6782	14.5387	NaN	20	1	1	39.5	2.1	2.1	77.395	0.0070292	1.9556	22030000	16
tr|A2A4N9|A2A4N9_MOUSE ATP-dependent RNA helicase DHX8 (Fragment) OS=Mus musculus OX=10090 GN=Dhx8 PE=1 SV=8;sp|A2A4P0|DHX8_MOUSE ATP-dependent RNA helicase DHX8 OS=Mus musculus OX=10090 GN=Dhx8 PE=2 SV=1	A2A4N9;A2A4P0	A2A4N9;A2A4P0	ATP-dependent RNA helicase DHX8	Dhx8	18.5201	19.0248	20.5817	19.9593	17.6662	16.5761	14.1128	16.8651	18.0306	17.2338	17	16	16	22.6	21.8	21.8	134.36	0	30.734	257400000	90
tr|A2A547|A2A547_MOUSE Ribosomal protein L19 OS=Mus musculus OX=10090 GN=Rpl19 PE=1 SV=1;sp|P84099|RL19_MOUSE 60S ribosomal protein L19 OS=Mus musculus OX=10090 GN=Rpl19 PE=1 SV=1	A2A547;P84099	A2A547;P84099	Ribosomal protein L19;60S ribosomal protein L19	Rpl19	28.196	27.9144	29.429	28.9983	27.73	27.4944	29.6045	29.4154	26.4114	25.8915	13	13	13	42.3	42.3	42.3	23.247	0	262.21	23490000000	423
[truncated: 7,334 more rows]

## Sheet: Cluster composition
	Protein Identity					Z-scored log2 iBAQ values
[truncated: 8,159 more rows]

## Sheet: Cluster Summary and GO
Cluster Summary
Cluster	Size
1	716
2	2566
3	1376
4	3500
Cluster GO Enrichment Analysis
ShinyGO
[truncated: 8 more rows]

## Sheet: Cluster1_GOCC_Top50
Enrichment FDR	nGenes	Pathway Genes	Pathway	URL	Genes
[truncated: 50 more rows]

[truncated: 7 more sheets: Cluster1_GOBP_Top50, Cluster2_GOCC_Top50, Cluster2_GOBP_Top50, Cluster3_GOCC_Top50, Cluster3_GOBP_Top50, Cluster4_GOCC_Top50, Cluster4_GOBP_Top50]
