# Supplementary material for: Proteomic Analysis Reveals the Composition of Glutamatergic Organelles of Auditory Inner Hair Cells
Source: Mol Cell Proteomics. 2023 Dec 20;23(2):100704. doi: 10.1016/j.mcpro.2023.100704 (PMC10832297; doi:10.1016/j.mcpro.2023.100704)
Supplement: Supplemental Table S2 [file mmc3.xlsx]

## Sheet: P8 volcano coordinates
Volcano plot coordinates					VGluT3 vs. Input		VGluT3 vs. Control IgG
Protein Identity					y axis	x axis	y axis	x axis	log2 iBAQ values																							UniProt	SynGO
Fasta headers	Protein IDs	Majority protein IDs	Protein names	Gene names	- log10 (P-value)	log2 iBAQ (VGluT3/Input)	- log10 (P-value)	log2 iBAQ (VGluT3/Control IgG)	Control IgG_R1_T1	Control IgG_R1_T2	Control IgG_R2_T1	Control IgG_R2_T2	Input_R1_T1	Input_R1_T2	Input_R2_T1	Input_R2_T2	VGluT3_R1_T1	VGluT3_R1_T2	VGluT3_R2_T1	VGluT3_R2_T2	Peptides	Razor + unique peptides	Unique peptides	Sequence coverage [%]	Unique + razor sequence coverage [%]	Unique sequence coverage [%]	Mol. weight [kDa]	Q-value	Score	Intensity	MS/MS count	Integral/Soluble	Mapped	GO terms
tr|A0A087WNM1|A0A087WNM1_MOUSE SLIT-ROBO Rho GTPase-activating protein 2 OS=Mus musculus OX=10090 GN=Srgap2 PE=1 SV=1;sp|Q91Z67|SRGP2_MOUSE SLIT-ROBO Rho GTPase-activating protein 2 OS=Mus musculus OX=10090 GN=Srgap2 PE=1 SV=2;tr|A0A087WSQ1|A0A087WSQ1_MOUS	A0A087WNM1;Q91Z67;A0A087WSQ1;A0A087WS59;A0A087WRV4;A0A087WS73;A0A087WNR5	A0A087WNM1;Q91Z67;A0A087WSQ1;A0A087WS59	SLIT-ROBO Rho GTPase-activating protein 2	Srgap2	0.560283	-0.657439	0.0943053	0.210545	1.25717	-1.27114	-1.3107	-0.142057	0.536993	0.399404	0.602059	0.46675	-0.886183	-1.28245	0.610411	0.93367	23	23	21	39.3	39.3	36.5	98.278	0	323.31	4485300000	106	soluble	NO
tr|A0A087WQE6|A0A087WQE6_MOUSE Elongin-C (Fragment) OS=Mus musculus OX=10090 GN=Eloc PE=1 SV=1;tr|A0A087WNT1|A0A087WNT1_MOUSE Elongin-C OS=Mus musculus OX=10090 GN=Eloc PE=1 SV=1;sp|P83940|ELOC_MOUSE Elongin-C OS=Mus musculus OX=10090 GN=Eloc PE=1 SV=1;tr|	A0A087WQE6;A0A087WNT1;P83940;A0A087WPE4	A0A087WQE6;A0A087WNT1;P83940;A0A087WPE4	Elongin-C	Eloc	5.18416	1.19835	2.47462	1.95468	2.2441	0.537189	2.25396	1.9606	2.48694	2.42878	2.57971	2.52577	3.64832	3.62238	3.61387	3.93002	8	8	8	77.9	77.9	77.9	10.657	0	323.31	3202300000	62	soluble	NO
tr|A0A087WNV1|A0A087WNV1_MOUSE Arf-GAP domain and FG repeat-containing protein 1 OS=Mus musculus OX=10090 GN=Agfg1 PE=1 SV=1;tr|A0A087WSR7|A0A087WSR7_MOUSE Arf-GAP domain and FG repeat-containing protein 1 OS=Mus musculus OX=10090 GN=Agfg1 PE=1 SV=1;tr|A0A	A0A087WNV1;A0A087WSR7;A0A087WR52;Q8K2K6-3;Q8K2K6-2;Q8K2K6-1;Q8K2K6;A0A087WRL1	A0A087WNV1;A0A087WSR7;A0A087WR52;Q8K2K6-3;Q8K2K6-2;Q8K2K6-1;Q8K2K6	Arf-GAP domain and FG repeat-containing protein 1	Agfg1	0.875448	0.697445	0.88095	-1.59924	-2.90919	-0.33816	-0.145846	1.05619	-2.91513	-2.63249	-2.73846	-3.23767	-1.56707	-3.28421	-1.84855	-2.03413	3	3	3	6.9	6.9	6.9	53.974	0.00024372	14.761	184190000	13	soluble	NO
sp|Q80TV8|CLAP1_MOUSE CLIP-associating protein 1 OS=Mus musculus OX=10090 GN=Clasp1 PE=1 SV=2;tr|A0A087WQF1|A0A087WQF1_MOUSE CLIP-associating protein 1 OS=Mus musculus OX=10090 GN=Clasp1 PE=1 SV=2;tr|E9QKH0|E9QKH0_MOUSE CLIP-associating protein 1 OS=Mus mu	Q80TV8;A0A087WQF1;E9QKH0;A0A087WRE8;E9QNY9;A0A087WP42;A0A087WRK0;A0A087WNW8;A0A087WQ95;A0A087WS18;J3QP81;E9Q6L0;A0A087WQ31;Q80TV8-2;A0A0A6YXZ1;A0A0N4SUT7;A0A0A6YWK1	Q80TV8;A0A087WQF1;E9QKH0;A0A087WRE8;E9QNY9;A0A087WP42;A0A087WRK0;A0A087WNW8;A0A087WQ95;A0A087WS18;J3QP81;E9Q6L0;A0A087WQ31;Q80TV8-2;A0A0A6YXZ1	CLIP-associating protein 1	Clasp1	0.833914	1.61167	0.0252186	0.0750772	-2.27519	-0.693129	-0.603152	-0.893206	-2.37124	-2.28592	-3.29525	-2.65865	0.532204	-2.47351	-2.85142	0.628363	10	10	6	8	8	5.5	169.23	0	76.517	1248500000	33	soluble	NO
tr|A0A087WRP7|A0A087WRP7_MOUSE Lymphocyte antigen 6C1 (Fragment) OS=Mus musculus OX=10090 GN=Ly6c1 PE=1 SV=1;tr|A0A087WNZ5|A0A087WNZ5_MOUSE Lymphocyte antigen 6C1 OS=Mus musculus OX=10090 GN=Ly6c1 PE=1 SV=1;sp|P0CW02|LY6C1_MOUSE Lymphocyte antigen 6C1 OS=M	A0A087WRP7;A0A087WNZ5;P0CW02;P0CW03	A0A087WRP7;A0A087WNZ5;P0CW02;P0CW03	Lymphocyte antigen 6C1;Lymphocyte antigen 6C2	Ly6c1;Ly6c2	0.27415	0.834781	0.142361	-0.574242	0.167044	2.56532	-0.636538	-3.10759	-0.695677	-2.78284	-3.18239	0.0130434	-2.07966	-1.46875	2.11221	-1.87254	3	3	3	34.2	34.2	34.2	12.032	0	79.203	221810000	7	soluble	NO
sp|Q9Z2H2|RGS6_MOUSE Regulator of G-protein signaling 6 OS=Mus musculus OX=10090 GN=Rgs6 PE=1 SV=2;tr|A0A087WPW1|A0A087WPW1_MOUSE Regulator of G-protein-signaling 6 OS=Mus musculus OX=10090 GN=Rgs6 PE=1 SV=1;tr|A0A087WPC4|A0A087WPC4_MOUSE Regulator of G-pr	Q9Z2H2;A0A087WPW1;A0A087WPC4;A0A087WRP8;A0A087WNZ9;A0A087WQG6;F6WDS8;A0A087WSJ9;A0A087WPD1;A0A087WSH2;A0A0J9YTS6;Q3UTM5;Q45FE2;Q45FE1;Q80XD3;A0A0A6YW36;O54829;A0A0J9YUE4;A0A0J9YU74;A0A0J9YUD1;A0A0J9YUY2;A0A0A6YVV6	Q9Z2H2;A0A087WPW1;A0A087WPC4;A0A087WRP8;A0A087WNZ9;A0A087WQG6;F6WDS8;A0A087WSJ9;A0A087WPD1;A0A087WSH2;A0A0J9YTS6	Regulator of G-protein signaling 6	Rgs6	1.69247	1.79301	0.000189604	-0.000478813	-2.20772	1.37509	-1.06809	0.127701	-3.36679	-2.60784	-1.30028	-1.67208	0.133927	-1.15409	-0.866235	0.11147	5	5	5	10.8	10.8	10.8	54.53	0.00042772	6.7457	389940000	8	soluble	NO
tr|A0A087WP69|A0A087WP69_MOUSE Dual serine/threonine and tyrosine protein kinase OS=Mus musculus OX=10090 GN=Dstyk PE=1 SV=1;sp|Q6XUX1-3|DUSTY_MOUSE Isoform 3 of Dual serine/threonine and tyrosine protein kinase OS=Mus musculus OX=10090 GN=Dstyk;sp|Q6XUX1-	A0A087WP69;Q6XUX1-3;Q6XUX1-2;Q6XUX1;A0A087WQX0;Q6XUX1-4	A0A087WP69;Q6XUX1-3;Q6XUX1-2;Q6XUX1	Dual serine/threonine and tyrosine protein kinase	Dstyk	1.27122	1.62398	0.787523	-1.10773	0.595257	1.02821	1.68692	1.02847	-1.90976	-1.90435	-1.29032	-1.48353	-0.391033	-1.08931	-0.514232	1.90253	10	10	10	13	13	13	99.648	0	26.207	1203200000	32	soluble	NO
tr|Q3TYE5|Q3TYE5_MOUSE Limbic system-associated membrane protein OS=Mus musculus OX=10090 GN=Lsamp PE=1 SV=1;tr|A0A087WP80|A0A087WP80_MOUSE Limbic system-associated membrane protein OS=Mus musculus OX=10090 GN=Lsamp PE=1 SV=1;sp|Q8BLK3|LSAMP_MOUSE Limbic s	Q3TYE5;A0A087WP80;Q8BLK3	Q3TYE5;A0A087WP80;Q8BLK3	Limbic system-associated membrane protein	Lsamp	2.29935	1.91495	0.175702	0.255502	-1.22221	-0.158911	0.425617	-1.10248	-2.5367	-2.32643	-1.69577	-2.13686	-0.37957	-0.796588	0.924561	-0.78438	3	3	3	11.5	11.5	11.5	37.31	0	36.486	351250000	7	integral	NO
tr|A0A087WPH7|A0A087WPH7_MOUSE 26S proteasome regulatory subunit 6A (Fragment) OS=Mus musculus OX=10090 GN=Psmc3 PE=1 SV=6;tr|F6Q2E3|F6Q2E3_MOUSE 26S proteasome regulatory subunit 6A (Fragment) OS=Mus musculus OX=10090 GN=Psmc3 PE=1 SV=1	A0A087WPH7;F6Q2E3	A0A087WPH7;F6Q2E3	26S proteasome regulatory subunit 6A (Fragment)	Psmc3	1.5539	-2.34962	0.343319	-1.17105	-2.56132	0.50079	-2.94614	2.10391	0.322617	0.221524	0.602435	0.664933	-3.55815	-1.45413	-2.72459	0.149912	21	1	1	70.8	5.9	5.9	34.02	0	231.37	1828400000	7	soluble	NO
tr|A0A087WPL5|A0A087WPL5_MOUSE ATP-dependent RNA helicase A OS=Mus musculus OX=10090 GN=Dhx9 PE=1 SV=1;tr|E9QNN1|E9QNN1_MOUSE ATP-dependent RNA helicase A OS=Mus musculus OX=10090 GN=Dhx9 PE=1 SV=1;sp|O70133|DHX9_MOUSE ATP-dependent RNA helicase A OS=Mus m	A0A087WPL5;E9QNN1;O70133;O70133-2;O70133-3;Q3UR42;A0A0R4J2C3;A0A087WRT3	A0A087WPL5;E9QNN1;O70133;O70133-2;O70133-3;Q3UR42	ATP-dependent RNA helicase A	Dhx9	2.67986	-1.31686	0.583064	1.55329	-0.987463	3.1579	1.36417	-2.4036	2.97213	2.87355	3.44839	3.31755	1.99468	1.33332	2.3387	1.67746	64	64	64	53.7	53.7	53.7	149.62	0	323.31	44306000000	437	soluble	NO
tr|A0A087WPR7|A0A087WPR7_MOUSE Dystonin (Fragment) OS=Mus musculus OX=10090 GN=Dst PE=1 SV=1	A0A087WPR7	A0A087WPR7	Dystonin (Fragment)	Dst	1.53173	3.90168	0.666901	-1.87808	-0.980035	-1.04889	1.5637	-2.34174	-5.21232	-8.56552	-5.01361	-7.13457	-4.53299	-2.47206	-3.72036	0.406102	67	2	2	24.2	0.8	0.8	331.49	0.00025727	19.89	216930000	4	soluble	NO
tr|A0A087WQ61|A0A087WQ61_MOUSE Ras-specific guanine nucleotide-releasing factor RalGPS2 OS=Mus musculus OX=10090 GN=Ralgps2 PE=1 SV=1;tr|A0A087WQU0|A0A087WQU0_MOUSE Ras-specific guanine nucleotide-releasing factor RalGPS2 OS=Mus musculus OX=10090 GN=Ralgps	A0A087WQ61;A0A087WQU0;Q8C134;Q9ERD6-3;Q9ERD6-4;Q9ERD6;Q9ERD6-2;A0A087WPL3;A0A087WQA4;A0A0A6YXI6	A0A087WQ61;A0A087WQU0;Q8C134;Q9ERD6-3;Q9ERD6-4;Q9ERD6;Q9ERD6-2;A0A087WPL3	Ras-specific guanine nucleotide-releasing factor RalGPS2	Ralgps2	0.386157	1.37415	0.00176013	0.00948476	-0.70997	-3.31048	0.333337	-3.79187	-2.93697	-4.41576	-3.27365	-2.31125	-0.411926	1.64501	-4.19176	-4.48238	4	4	4	12.3	12.3	12.3	51.006	0.00042817	6.8058	233800000	9	soluble	NO
tr|A0A087WRU0|A0A087WRU0_MOUSE Tensin 1 (Fragment) OS=Mus musculus OX=10090 GN=Tns1 PE=1 SV=1;tr|A0A087WQ94|A0A087WQ94_MOUSE Tensin 1 (Fragment) OS=Mus musculus OX=10090 GN=Tns1 PE=1 SV=1;tr|A0A087WQM0|A0A087WQM0_MOUSE Tensin 1 OS=Mus musculus OX=10090 GN=	A0A087WRU0;A0A087WQ94;A0A087WQM0;A0A087WQS0;A0A1D5RM59;E9Q0S6;Q9DBT6	A0A087WRU0;A0A087WQ94;A0A087WQM0;A0A087WQS0;A0A1D5RM59;E9Q0S6;Q9DBT6	Tensin 1 (Fragment)	Tns1	0.436945	0.695638	1.11131	-1.51697	-0.833867	0.200401	-1.15108	-0.528091	-3.61408	-2.65814	-2.58248	-2.30835	-0.684179	-1.68663	-3.80523	-2.20446	9	9	8	7.6	7.6	6.8	181.79	0	40.765	932090000	24	soluble	NO
tr|E9QAN4|E9QAN4_MOUSE Kinesin-like protein KIF1A OS=Mus musculus OX=10090 GN=Kif1a PE=1 SV=1;tr|G3UW47|G3UW47_MOUSE Kinesin-like protein KIF1A OS=Mus musculus OX=10090 GN=Kif1a PE=1 SV=1;tr|Q6TA13|Q6TA13_MOUSE Kinesin-like protein KIF1A OS=Mus musculus OX	E9QAN4;G3UW47;Q6TA13;E9Q9G6;A0A087WQE8;P33173;A0A087WSU7;A0A087WRJ3	E9QAN4;G3UW47;Q6TA13;E9Q9G6;A0A087WQE8;P33173	Kinesin-like protein;Kinesin-like protein KIF1A	Kif1a	2.60218	-2.72664	1.35599	-2.55201	0.0369573	-0.375069	-0.398819	3.1016	0.782171	0.743089	0.833484	0.704442	-3.58254	-1.34363	-1.2696	-1.64761	70	70	51	48.5	48.5	38.9	190.97	0	323.31	11936000000	318	soluble	NO
tr|A0A087WQJ5|A0A087WQJ5_MOUSE RIKEN cDNA 1810009A15 gene OS=Mus musculus OX=10090 GN=1810009A15Rik PE=4 SV=1;tr|A0A087WRC2|A0A087WRC2_MOUSE Predicted gene, 49416 OS=Mus musculus OX=10090 GN=Gm49416 PE=4 SV=1;sp|Q9D937|CK098_MOUSE Uncharacterized protein C	A0A087WQJ5;A0A087WRC2;Q9D937	A0A087WQJ5;A0A087WRC2;Q9D937	Uncharacterized protein C11orf98 homolog	1810009A15Rik;Ints5	1.28978	-1.79438	2.51513	-5.14735	3.03541	-0.53672	2.75385	2.11391	-1.81098	-0.865159	-1.48913	-1.88018	-5.03175	-3.41785	-3.17087	-1.60248	1	1	1	17.7	17.7	17.7	9.0366	0	32.098	86918000	4	soluble	NO
tr|A0A087WQN7|A0A087WQN7_MOUSE 5-3 exoribonuclease 1 OS=Mus musculus OX=10090 GN=Xrn1 PE=1 SV=1;tr|F8VQ87|F8VQ87_MOUSE 5-3 exoribonuclease 1 OS=Mus musculus OX=10090 GN=Xrn1 PE=1 SV=1;sp|P97789-3|XRN1_MOUSE Isoform 3 of 5-3 exoribonuclease 1 OS=Mus m	A0A087WQN7;F8VQ87;P97789-3;P97789-2;P97789;A0A087WNV6	A0A087WQN7;F8VQ87;P97789-3;P97789-2;P97789;A0A087WNV6	5-3 exoribonuclease 1	Xrn1	0.0170073	0.0164573	0.956466	1.30773	-3.01633	-0.838711	-2.4715	-3.77866	-1.27159	-1.08337	-1.12613	-1.45903	-1.09009	-0.620145	-2.11341	-1.05063	22	22	22	16.2	16.2	16.2	194.3	0	95.702	2675400000	76	soluble	NO
tr|A0A087WQQ5|A0A087WQQ5_MOUSE Kinectin OS=Mus musculus OX=10090 GN=Ktn1 PE=1 SV=1;tr|F8VQC7|F8VQC7_MOUSE Kinectin OS=Mus musculus OX=10090 GN=Ktn1 PE=1 SV=1;tr|A0A087WP85|A0A087WP85_MOUSE Kinectin OS=Mus musculus OX=10090 GN=Ktn1 PE=1 SV=1;tr|A0A087WPX0|A	A0A087WQQ5;F8VQC7;A0A087WP85;A0A087WPX0;A0A087WS29;Q61595-5;A0A087WP14;Q61595;Q61595-10;Q61595-11;Q61595-3;Q61595-7	A0A087WQQ5;F8VQC7;A0A087WP85;A0A087WPX0;A0A087WS29;Q61595-5;A0A087WP14;Q61595;Q61595-10;Q61595-11;Q61595-3;Q61595-7	Kinectin	Ktn1	0.675473	0.195583	2.68858	1.88996	-0.296688	0.872969	-0.590872	-0.470788	1.57868	1.5856	1.55198	1.57587	2.14328	1.81743	1.58163	1.53212	74	74	3	60.2	60.2	2.4	146.43	0	323.31	18514000000	307	integral	NO
tr|A0A087WQS2|A0A087WQS2_MOUSE Basic leucine zipper and W2 domain-containing protein 1 OS=Mus musculus OX=10090 GN=Bzw1 PE=1 SV=1;sp|Q9CQC6|BZW1_MOUSE Basic leucine zipper and W2 domain-containing protein 1 OS=Mus musculus OX=10090 GN=Bzw1 PE=1 SV=1;tr|A0A	A0A087WQS2;Q9CQC6;A0A087WPF9;A0A087WS48	A0A087WQS2;Q9CQC6;A0A087WPF9	Basic leucine zipper and W2 domain-containing protein 1	Bzw1	2.38586	1.02856	0.0531231	0.211003	-0.52716	-2.99836	0.508171	3.68559	-1.03995	-0.451184	-0.622931	-0.487906	0.699871	0.693143	0.0999246	0.019318	8	8	8	16.9	16.9	16.9	51.209	0.00022691	9.546	1417100000	20	soluble	NO
tr|A0A087WQS5|A0A087WQS5_MOUSE ATP synthase, H+-transporting, mitochondrial F0 complex, subunit C2 (subunit 9) (Fragment) OS=Mus musculus OX=10090 GN=Atp5g2 PE=3 SV=1;sp|P56383|AT5G2_MOUSE ATP synthase F(0) complex subunit C2, mitochondrial OS=Mus musculus	A0A087WQS5;P56383;Q9CR84;P56384	A0A087WQS5;P56383;Q9CR84;P56384	ATP synthase F(0) complex subunit C2, mitochondrial;ATP synthase F(0) complex subunit C1, mitochondrial;ATP synthase F(0) complex subunit C3, mitochondrial	Atp5g2;Atp5g1;Atp5g3	0.185312	0.343695	0.432973	0.895746	-0.885597	-0.0110303	-2.86435	-2.37379	-1.28518	-0.179801	-0.745498	-1.71609	0.632578	-1.57149	0.300904	-1.91378	2	2	2	37.4	37.4	37.4	11.1	0.0079585	2.6982	261080000	3	integral	NO
tr|A0A087WQT0|A0A087WQT0_MOUSE Serine/threonine-protein kinase 16 (Fragment) OS=Mus musculus OX=10090 GN=Stk16 PE=1 SV=1;sp|O88697|STK16_MOUSE Serine/threonine-protein kinase 16 OS=Mus musculus OX=10090 GN=Stk16 PE=1 SV=3;tr|Q05DP1|Q05DP1_MOUSE Serine/thre	A0A087WQT0;O88697;Q05DP1;D3YXM1;A0A087WQ12	A0A087WQT0;O88697;Q05DP1	Serine/threonine-protein kinase 16	Stk16	1.89841	4.37456	0.755899	1.37787	-2.80374	0.732565	-1.2514	-1.14475	-7.38292	-2.92159	-2.3761	-3.77348	-1.21771	0.208264	1.0919	0.961714	5	5	5	33.3	33.3	33.3	25.013	0.0002317	10.869	104150000	11	soluble	NO
tr|A0A087WQT6|A0A087WQT6_MOUSE Caspase-8 OS=Mus musculus OX=10090 GN=Casp8 PE=1 SV=1;sp|O89110|CASP8_MOUSE Caspase-8 OS=Mus musculus OX=10090 GN=Casp8 PE=1 SV=1	A0A087WQT6;O89110	A0A087WQT6;O89110	Caspase-8;Caspase-8 subunit p18;Caspase-8 subunit p10	Casp8	0.521899	-0.39406	0.894995	-0.978082	-0.581703	0.284191	0.486942	-1.77825	-1.06059	-1.73933	-0.702413	-0.422584	-1.5999	-1.81461	-1.13925	-0.947383	10	10	10	25	25	25	57.82	0	39.175	1199100000	21	soluble	NO
tr|A0A087WR24|A0A087WR24_MOUSE alpha-1,2-Mannosidase OS=Mus musculus OX=10090 GN=Edem3 PE=1 SV=1;sp|Q2HXL6|EDEM3_MOUSE ER degradation-enhancing alpha-mannosidase-like protein 3 OS=Mus musculus OX=10090 GN=Edem3 PE=1 SV=2;tr|B7ZNP0|B7ZNP0_MOUSE alpha-1,2-Ma	A0A087WR24;Q2HXL6;B7ZNP0;A0A087WQK5	A0A087WR24;Q2HXL6;B7ZNP0;A0A087WQK5	alpha-1,2-Mannosidase;ER degradation-enhancing alpha-mannosidase-like protein 3	Edem3	3.97438	2.27123	1.11554	1.5558	-3.17527	-2.19226	-0.062676	-0.794193	-2.47141	-1.90422	-2.50431	-2.20617	0.269947	0.285033	0.0566983	-0.612884	10	10	10	15.9	15.9	15.9	105.9	0	26.574	733190000	29	soluble	NO
tr|A0A087WR50|A0A087WR50_MOUSE Fibronectin OS=Mus musculus OX=10090 GN=Fn1 PE=1 SV=1;tr|Q3UHL6|Q3UHL6_MOUSE Fibronectin OS=Mus musculus OX=10090 GN=Fn1 PE=1 SV=1;sp|P11276|FINC_MOUSE Fibronectin OS=Mus musculus OX=10090 GN=Fn1 PE=1 SV=4;tr|A0A087WS56|A0A08	A0A087WR50;Q3UHL6;P11276;A0A087WS56;A0A087WS99;Q4KL80;A0A087WQE0;A0A087WQW8	A0A087WR50;Q3UHL6;P11276;A0A087WS56	Fibronectin;Anastellin	Fn1	2.34767	-2.88296	0.775718	-1.58084	-1.07582	1.79721	-1.15018	-1.53233	0.834563	0.670566	0.936873	0.805369	-2.04322	-3.91532	-1.27971	-1.04622	91	91	1	54.5	54.5	0.5	262.84	0	323.31	15062000000	517	soluble	NO
sp|Q6P3D0|NUD16_MOUSE U8 snoRNA-decapping enzyme OS=Mus musculus OX=10090 GN=Nudt16 PE=1 SV=1;tr|A0A087WRE5|A0A087WRE5_MOUSE U8 snoRNA-decapping enzyme (Fragment) OS=Mus musculus OX=10090 GN=Nudt16 PE=1 SV=1;tr|A0A087WSB5|A0A087WSB5_MOUSE U8 snoRNA-decappi	Q6P3D0;A0A087WRE5;A0A087WSB5	Q6P3D0;A0A087WRE5;A0A087WSB5	U8 snoRNA-decapping enzyme	Nudt16	0.0250714	-0.0705963	0.287321	-0.747293	-0.596422	1.49311	1.62818	1.3526	0.535912	0.292085	-0.183959	0.526648	0.0191938	2.60462	0.289673	-2.02519	9	9	8	53.3	53.3	47.7	21.825	0	98.701	1291200000	40	soluble	NO
tr|A0A087WRM7|A0A087WRM7_MOUSE 6-phosphofructo-2-kinase/fructose-2,6-bisphosphatase 2 OS=Mus musculus OX=10090 GN=Pfkfb2 PE=1 SV=1;tr|B2Z892|B2Z892_MOUSE 6-phosphofructo-2-kinase/fructose-2, 6-bisphosphatase 2 variant 4 OS=Mus musculus OX=10090 GN=Pfkfb2 P	A0A087WRM7;B2Z892;A0A087WRG0;Q6GTL7;P70265;B2Z894;B2Z891;A0A087WRW5;Q7TS91;A7UAK5;Q3U3S6;A7UAK8;A2AUP4;A2AUP5;A2AUP1;A2AUP3;A0A0A6YY64;A7UAK4;P70266;P70266-2;Q6DTY7-2	A0A087WRM7;B2Z892;A0A087WRG0;Q6GTL7;P70265;B2Z894	6-phosphofructo-2-kinase/fructose-2,6-bisphosphatase 2;6-phosphofructo-2-kinase;Fructose-2,6-bisphosphatase	Pfkfb2	0.14366	-0.282245	0.0955902	0.372279	-5.85136	-1.94684	-0.51812	-0.336444	-1.9122	-2.46486	-0.654277	-1.00334	-2.75184	-1.34789	-2.83001	-0.233921	14	14	1	31.1	31.1	1.6	64.037	0	123.99	1239700000	33	soluble	NO
tr|A0A087WRH2|A0A087WRH2_MOUSE Fas apoptotic inhibitory molecule 1 (Fragment) OS=Mus musculus OX=10090 GN=Faim PE=1 SV=6;sp|Q9WUD8|FAIM1_MOUSE Fas apoptotic inhibitory molecule 1 OS=Mus musculus OX=10090 GN=Faim PE=1 SV=1;tr|D3Z3C1|D3Z3C1_MOUSE Fas apoptot	A0A087WRH2;Q9WUD8;D3Z3C1;J3QPY3	A0A087WRH2;Q9WUD8;D3Z3C1	Fas apoptotic inhibitory molecule 1	Faim	0.0941733	-0.374645	0.135537	-0.564362	-0.352407	1.55726	-0.699925	1.58172	0.304987	0.309669	0.579051	0.134074	3.14709	-1.44944	1.46019	-3.32864	6	6	6	34.5	34.5	34.5	19.632	0	56.938	995070000	20	soluble	NO
tr|A0A087WRH3|A0A087WRH3_MOUSE Poly(rC)-binding protein 4 (Fragment) OS=Mus musculus OX=10090 GN=Pcbp4 PE=1 SV=1;tr|A0A0R4J044|A0A0R4J044_MOUSE Poly(rC)-binding protein 4 OS=Mus musculus OX=10090 GN=Pcbp4 PE=1 SV=1;sp|P57724|PCBP4_MOUSE Poly(rC)-binding pr	A0A087WRH3;A0A0R4J044;P57724;A0A1L1SUS5;A0A1L1SRP9;A0A087WSI1;A0A1L1SQ99;A0A087WQ06;A0A087WR61;A0A1L1SQB0;A0A087WRJ6;A0A1L1SQL8;A0A087WP16	A0A087WRH3;A0A0R4J044;P57724;A0A1L1SUS5;A0A1L1SRP9;A0A087WSI1;A0A1L1SQ99	Poly(rC)-binding protein 4	Pcbp4	0.483307	-0.334631	0.231919	0.669809	2.06293	-2.14197	0.66492	-2.66146	0.417366	0.507558	0.813817	0.203437	-0.590391	0.479894	0.713166	0.000984602	5	4	4	33	28.9	28.9	20.486	0	92.109	1112000000	19	soluble	NO
tr|F2Z4A3|F2Z4A3_MOUSE FAT atypical cadherin 1 OS=Mus musculus OX=10090 GN=Fat1 PE=1 SV=1;tr|A0A087WRT4|A0A087WRT4_MOUSE FAT atypical cadherin 1 OS=Mus musculus OX=10090 GN=Fat1 PE=1 SV=2;tr|A0A1L1SQU7|A0A1L1SQU7_MOUSE FAT atypical cadherin 1 OS=Mus muscul	F2Z4A3;A0A087WRT4;A0A1L1SQU7	F2Z4A3;A0A087WRT4;A0A1L1SQU7	FAT atypical cadherin 1	Fat1	0.3457	-1.03619	0.707192	-2.31763	-5.18591	-1.03031	-1.20559	-1.78522	-3.65701	-2.8561	-3.92764	-3.89202	-6.60554	-0.995709	-6.02147	-4.85481	38	38	37	10.8	10.8	10.6	506.26	0	117.32	1474400000	117	integral	NO
tr|A0A087WRZ7|A0A087WRZ7_MOUSE Myosin light chain 1/3, skeletal muscle isoform OS=Mus musculus OX=10090 GN=Myl1 PE=1 SV=1;tr|A0A0G2JDM3|A0A0G2JDM3_MOUSE Myosin light chain 3 OS=Mus musculus OX=10090 GN=Myl3 PE=1 SV=1;tr|E9PWG4|E9PWG4_MOUSE Myosin light cha	A0A087WRZ7;A0A0G2JDM3;E9PWG4;A0A0G2JDW2;P05977-2;P05977;P09542	A0A087WRZ7;A0A0G2JDM3;E9PWG4;A0A0G2JDW2;P05977-2;P05977;P09542	Myosin light chain 1/3, skeletal muscle isoform;Myosin light chain 3	Myl1;Myl3	1.22988	4.13444	0.600319	-1.75466	3.5918	1.54339	-0.992538	0.796462	-3.54441	-9.01785	-2.68674	-3.3683	0.783722	-1.73868	-2.67208	1.54752	1	1	1	17.4	17.4	17.4	10.301	0.0015864	4.2441	40918000	5	soluble	NO
tr|J3QQ16|J3QQ16_MOUSE Collagen, type VI, alpha 3 OS=Mus musculus OX=10090 GN=Col6a3 PE=1 SV=1;tr|A0A087WS16|A0A087WS16_MOUSE Collagen, type VI, alpha 3 OS=Mus musculus OX=10090 GN=Col6a3 PE=1 SV=1;tr|E9PWQ3|E9PWQ3_MOUSE Collagen, type VI, alpha 3 OS=Mus m	J3QQ16;A0A087WS16;E9PWQ3;D3YWD1	J3QQ16;A0A087WS16;E9PWQ3	Collagen, type VI, alpha 3	Col6a3	3.19535	11.358	0.502677	1.43064	2.62596	1.02797	0.115991	0.234448	-6.30782	-9.96121	-7.34724	-12.0889	4.30203	3.04572	3.3573	-0.978103	7	7	7	4.3	4.3	4.3	288.69	0.00022376	8.7987	1414600000	14	soluble	NO
sp|Q8BG73|SH3L2_MOUSE SH3 domain-binding glutamic acid-rich-like protein 2 OS=Mus musculus OX=10090 GN=Sh3bgrl2 PE=1 SV=1;tr|A0A087WS96|A0A087WS96_MOUSE SH3 domain-binding glutamic acid-rich-like protein OS=Mus musculus OX=10090 GN=Sh3bgrl2 PE=1 SV=1;tr|A0	Q8BG73;A0A087WS96;A0A087WQU5	Q8BG73;A0A087WS96;A0A087WQU5	SH3 domain-binding glutamic acid-rich-like protein 2;SH3 domain-binding glutamic acid-rich-like protein	Sh3bgrl2	0.915108	-2.86162	0.0437346	-0.235265	0.451768	-0.793198	-1.033	-4.5425	1.76875	1.8623	0.255937	0.70151	-4.16595	-4.58072	0.910889	0.977789	6	6	6	72.9	72.9	72.9	12.255	0	61.718	1200900000	38	soluble	NO
tr|A0A087WSN6|A0A087WSN6_MOUSE Fibronectin OS=Mus musculus OX=10090 GN=Fn1 PE=1 SV=1;tr|B9EHT6|B9EHT6_MOUSE Fibronectin OS=Mus musculus OX=10090 GN=Fn1 PE=1 SV=1;tr|B7ZNJ1|B7ZNJ1_MOUSE Fibronectin OS=Mus musculus OX=10090 GN=Fn1 PE=1 SV=1	A0A087WSN6;B9EHT6;B7ZNJ1	A0A087WSN6;B9EHT6;B7ZNJ1	Fibronectin	Fn1	3.73531	6.1506	0.114054	-0.260627	-2.90364	-1.10368	-1.46176	-0.85813	-8.6985	-7.877	-7.56602	-7.83059	-1.45949	-2.77828	0.00644732	-3.13839	91	1	1	57.1	1	1	253.01	0.00063012	6.1235	33193000	5	soluble	NO
tr|Q8C3V4|Q8C3V4_MOUSE Signal transducer and activator of transcription OS=Mus musculus OX=10090 GN=Stat1 PE=1 SV=1;tr|A0A087WSP5|A0A087WSP5_MOUSE Signal transducer and activator of transcription OS=Mus musculus OX=10090 GN=Stat1 PE=1 SV=1;tr|Q99K94|Q99K94	Q8C3V4;A0A087WSP5;Q99K94;P42225;A0A087WSQ5;Q8CFQ1;A0A087WRI1	Q8C3V4;A0A087WSP5;Q99K94;P42225	Signal transducer and activator of transcription;Signal transducer and activator of transcription 1	Stat1	2.34038	-2.06178	0.491217	-0.742643	0.864047	1.96708	0.496793	-0.483005	2.00643	2.04038	2.08878	1.98588	-0.892389	-0.784385	0.869933	0.681183	32	32	32	47.5	47.5	47.5	87.314	0	323.31	12270000000	131	soluble	NO
tr|A0A0A0MQ68|A0A0A0MQ68_MOUSE Glutaryl-CoA dehydrogenase, mitochondrial OS=Mus musculus OX=10090 GN=Gcdh PE=1 SV=1;sp|Q60759|GCDH_MOUSE Glutaryl-CoA dehydrogenase, mitochondrial OS=Mus musculus OX=10090 GN=Gcdh PE=1 SV=2	A0A0A0MQ68;Q60759	A0A0A0MQ68;Q60759	Glutaryl-CoA dehydrogenase, mitochondrial	Gcdh	0.563501	-0.594867	0.349488	-0.527075	-2.6488	-1.77833	-0.507464	-0.85964	-1.22939	-2.07855	-1.10094	-1.11419	-1.14152	-1.48015	-3.10694	-2.17393	4	4	4	11.4	11.4	11.4	49.57	0.00022406	8.8634	556280000	11	soluble	NO
tr|A0A0A0MQ73|A0A0A0MQ73_MOUSE Histone-lysine N-methyltransferase 2D OS=Mus musculus OX=10090 GN=Kmt2d PE=1 SV=1;sp|Q6PDK2|KMT2D_MOUSE Histone-lysine N-methyltransferase 2D OS=Mus musculus OX=10090 GN=Kmt2d PE=1 SV=2	A0A0A0MQ73;Q6PDK2	A0A0A0MQ73;Q6PDK2	Histone-lysine N-methyltransferase;Histone-lysine N-methyltransferase 2D	Kmt2d	2.13501	3.35681	0.616074	-2.07463	-3.40736	2.62342	1.94156	-0.57376	-5.40126	-4.96659	-5.02841	-5.74565	-2.12712	-3.83022	-1.95246	0.195137	2	2	2	0.5	0.5	0.5	600.3	0.0038417	3.3536	429470000	5	soluble	NO
tr|A0A0A0MQ76|A0A0A0MQ76_MOUSE Nucleolar protein 58 OS=Mus musculus OX=10090 GN=Nop58 PE=1 SV=1;sp|Q6DFW4|NOP58_MOUSE Nucleolar protein 58 OS=Mus musculus OX=10090 GN=Nop58 PE=1 SV=1;tr|A0A087WSU5|A0A087WSU5_MOUSE Nucleolar protein 58 (Fragment) OS=Mus mus	A0A0A0MQ76;Q6DFW4;A0A087WSU5;A0A087WSL8;A0A087WP00;A0A087WQ46	A0A0A0MQ76;Q6DFW4;A0A087WSU5;A0A087WSL8;A0A087WP00;A0A087WQ46	Nucleolar protein 58	Nop58	0.297851	0.869451	0.0829052	0.307276	-2.31823	-0.865715	0.354932	-1.9266	-2.44107	-1.51207	-1.7097	-1.34146	-0.383283	-4.40083	0.492337	0.765273	2	2	2	5.2	5.2	5.2	50.063	0.0015829	4.1672	457460000	3	soluble	NO
tr|D3Z0U5|D3Z0U5_MOUSE Katanin p60 ATPase-containing subunit A-like 2 OS=Mus musculus OX=10090 GN=Katnal2 PE=4 SV=1;tr|D6RGM7|D6RGM7_MOUSE Katanin p60 ATPase-containing subunit A-like 2 OS=Mus musculus OX=10090 GN=Katnal2 PE=1 SV=1;tr|D3Z4J2|D3Z4J2_MOUSE K	D3Z0U5;D6RGM7;D3Z4J2;A0A0G2JFY0;A0A0A0MQ80;Q9D3R6-3;Q9D3R6;Q3UMC0	D3Z0U5;D6RGM7;D3Z4J2;A0A0G2JFY0;A0A0A0MQ80;Q9D3R6-3;Q9D3R6;Q3UMC0	Katanin p60 ATPase-containing subunit A-like 2;Spermatogenesis-associated protein 5	Katnal2;Spata5	6.86158	2.47091	4.6276	10.5098	-3.08461	-4.13033	-5.35063	-1.11937	4.49053	4.57744	4.76248	4.64014	7.27442	7.1005	6.98843	6.99091	1	1	1	4.3	4.3	4.3	31.2	0.0088496	2.6289	28531000000	58	soluble	NO
sp|P07758|A1AT1_MOUSE Alpha-1-antitrypsin 1-1 OS=Mus musculus OX=10090 GN=Serpina1a PE=1 SV=4;tr|A0A0A0MQA3|A0A0A0MQA3_MOUSE Alpha-1-antitrypsin 1-1 OS=Mus musculus OX=10090 GN=Serpina1a PE=1 SV=1	P07758;A0A0A0MQA3;D3YZL0	P07758;A0A0A0MQA3	Alpha-1-antitrypsin 1-1	Serpina1a	0.593941	-2.31313	0.247997	-1.12308	0.498215	-0.482794	0.456459	1.29216	2.30524	1.15033	2.05428	1.01438	-3.0914	1.76381	-4.40568	3.00501	28	2	2	63.7	12.6	12.6	46.002	0	243.81	4725500000	17	soluble	NO
tr|A0A0A0MQA5|A0A0A0MQA5_MOUSE Tubulin alpha chain (Fragment) OS=Mus musculus OX=10090 GN=Tuba4a PE=1 SV=1;sp|P68368|TBA4A_MOUSE Tubulin alpha-4A chain OS=Mus musculus OX=10090 GN=Tuba4a PE=1 SV=1	A0A0A0MQA5;P68368;A0A087WQS4;A0A087WRB4;A0A087WSB0;A0A087WSL5;Q3UX10;A0A087WS35	A0A0A0MQA5;P68368	Tubulin alpha-4A chain	Tuba4a	2.0961	1.24108	5.17156	5.34335	-0.244394	-0.958182	0.0583815	-0.16872	3.4898	3.67684	4.01095	3.91856	4.93372	4.20954	5.43532	5.48191	37	7	7	66.9	19.3	19.3	52.793	0	323.31	24295000000	194	soluble	NO
tr|A0A0A0MQC2|A0A0A0MQC2_MOUSE Pleckstrin homology domain-containing family G member 5 OS=Mus musculus OX=10090 GN=Plekhg5 PE=1 SV=1;tr|B1AS67|B1AS67_MOUSE Pleckstrin homology domain-containing family G member 5 OS=Mus musculus OX=10090 GN=Plekhg5 PE=1 SV=	A0A0A0MQC2;B1AS67;A0A5F8MPI8;Q66T02-2;Q66T02	A0A0A0MQC2;B1AS67;A0A5F8MPI8;Q66T02-2;Q66T02	Pleckstrin homology domain-containing family G member 5	Plekhg5	3.87404	2.35978	0.391177	0.413597	-2.74292	-2.86886	-2.96676	-1.33079	-4.34568	-4.40701	-4.25771	-4.68364	-1.57501	-2.31122	-2.66777	-1.70095	3	3	3	3.1	3.1	3.1	115.75	0.0040138	3.2719	179910000	7	soluble	YES	regulation protein catabolic process at presynapse (GO:0140251)
tr|B1AQW2|B1AQW2_MOUSE Microtubule-associated protein OS=Mus musculus OX=10090 GN=Mapt PE=1 SV=1;tr|A0A0A0MQC7|A0A0A0MQC7_MOUSE Microtubule-associated protein OS=Mus musculus OX=10090 GN=Mapt PE=1 SV=1;tr|A2A5Y6|A2A5Y6_MOUSE Microtubule-associated protein	B1AQW2;A0A0A0MQC7;A2A5Y6;P10637-6;P10637-5;P10637-2;P10637;P10637-4;P10637-3	B1AQW2;A0A0A0MQC7;A2A5Y6;P10637-6;P10637-5;P10637-2;P10637;P10637-4;P10637-3	Microtubule-associated protein;Microtubule-associated protein tau	Mapt	3.77886	11.489	3.51524	1.6001	4.62619	5.21923	5.11214	5.41921	-4.46114	-4.20467	-8.56722	-1.94578	6.89385	6.94166	6.55639	6.38526	6	6	6	24.9	24.9	24.9	40.891	0	135.8	1950800000	432	soluble	NO
tr|A0A0A0MQF5|A0A0A0MQF5_MOUSE Deubiquitinase OTUD6B OS=Mus musculus OX=10090 GN=Otud6b PE=1 SV=1;sp|Q8K2H2|OTU6B_MOUSE Deubiquitinase OTUD6B OS=Mus musculus OX=10090 GN=Otud6b PE=1 SV=1	A0A0A0MQF5;Q8K2H2	A0A0A0MQF5;Q8K2H2	OTU domain-containing protein 6B	Otud6b	2.95378	5.69623	0.913856	-2.55655	-1.66041	1.96493	2.92828	4.9606	-4.74729	-8.89863	-5.79409	-5.37769	-0.720392	-1.25769	-0.270898	0.216187	2	2	2	8.3	8.3	8.3	37.187	0.0054583	3.0058	23349000	5	soluble	NO
tr|A0A0A0MQH5|A0A0A0MQH5_MOUSE Microtubule-actin cross-linking factor 1 (Fragment) OS=Mus musculus OX=10090 GN=Macf1 PE=1 SV=6	A0A0A0MQH5	A0A0A0MQH5	Microtubule-actin cross-linking factor 1	Macf1	0.598714	1.64602	0.303325	-1.31599	-5.12425	2.42695	-0.531382	-0.382301	-6.39	-3.84517	-2.30585	-2.91802	0.26498	-2.68344	-4.2553	-2.20118	30	2	2	72.6	9.2	9.2	42.736	0	111.4	163280000	6	soluble	NO
tr|H3BKE1|H3BKE1_MOUSE Phosphoinositide phospholipase C (Fragment) OS=Mus musculus OX=10090 GN=Plch1 PE=1 SV=8;tr|A0A0A0MQM2|A0A0A0MQM2_MOUSE Phosphoinositide phospholipase C OS=Mus musculus OX=10090 GN=Plch1 PE=1 SV=1;tr|I1E4X4|I1E4X4_MOUSE Phosphoinositi	H3BKE1;A0A0A0MQM2;I1E4X4;H3BKK4;I1E4X6;Q4KWH5-4;Q4KWH5-3;Q4KWH5-2;Q4KWH5;E0CY47;H3BKX1;Q4KWH5-5	H3BKE1;A0A0A0MQM2;I1E4X4;H3BKK4;I1E4X6;Q4KWH5-4;Q4KWH5-3;Q4KWH5-2;Q4KWH5;E0CY47;H3BKX1;Q4KWH5-5	Phosphoinositide phospholipase C	Plch1	0.735965	0.68212	1.23653	1.96539	-1.16096	-2.27952	0.123922	-3.17186	-0.313801	-0.587094	-0.253682	-0.200767	-0.531938	1.19023	-0.313835	1.02868	2	2	2	2.1	2.1	2.1	110.65	0.0093355	2.499	3168900000	14	soluble	NO
tr|A0A0A0MQN1|A0A0A0MQN1_MOUSE Keratinocyte-associated protein 2 OS=Mus musculus OX=10090 GN=Krtcap2 PE=1 SV=1;sp|Q5RL79|KTAP2_MOUSE Keratinocyte-associated protein 2 OS=Mus musculus OX=10090 GN=Krtcap2 PE=1 SV=2	A0A0A0MQN1;Q5RL79	A0A0A0MQN1;Q5RL79	Keratinocyte-associated protein 2	Krtcap2	0.146744	0.371722	0.0367231	-0.126365	-1.44672	0.961431	0.160751	-2.10691	-1.36683	-1.22045	-1.00695	-0.829562	0.721262	-2.74768	-1.98351	1.07301	1	1	1	14.9	14.9	14.9	12.542	0.00023613	12.209	112100000	9	integral	NO
tr|A0A0A6YVS2|A0A0A6YVS2_MOUSE Calcium load-activated calcium channel (Fragment) OS=Mus musculus OX=10090 GN=Tmco1 PE=1 SV=1;sp|Q921L3|TMCO1_MOUSE Calcium load-activated calcium channel OS=Mus musculus OX=10090 GN=Tmco1 PE=1 SV=1	A0A0A6YVS2;Q921L3	A0A0A6YVS2;Q921L3	Transmembrane and coiled-coil domain-containing protein 1	Tmco1	1.2231	2.462	1.29066	2.69921	-1.27625	-0.502077	-1.5477	-2.67389	-0.596554	-0.859925	-1.83172	-1.76286	-0.998752	-0.0591706	2.92608	2.92877	4	4	4	23	23	23	22.283	0	55.884	317780000	23	integral	NO
tr|A0A338P799|A0A338P799_MOUSE Ras/Rap GTPase-activating protein SynGAP OS=Mus musculus OX=10090 GN=Syngap1 PE=1 SV=1;tr|A0A2R8VH83|A0A2R8VH83_MOUSE Ras/Rap GTPase-activating protein SynGAP OS=Mus musculus OX=10090 GN=Syngap1 PE=1 SV=1;tr|A0A140T8K9|A0A140	A0A338P799;A0A2R8VH83;A0A140T8K9;A0A0A6YVS6;A0A0J9YVH8;A0A0J9YUM2;A0A2R8VHH2;J3QQ18;F6SEU4	A0A338P799;A0A2R8VH83;A0A140T8K9;A0A0A6YVS6;A0A0J9YVH8;A0A0J9YUM2;A0A2R8VHH2;J3QQ18;F6SEU4	Ras/Rap GTPase-activating protein SynGAP	Syngap1	1.71622	4.78651	5.25411	-7.53642	4.14046	4.88625	4.93793	4.01207	-5.29049	-7.15124	-11.9752	-6.89804	-2.15767	-4.1576	-3.29793	-2.55579	1	1	1	1.3	1.3	1.3	128.23	0.0093338	2.4982	599940000	21	soluble	YES	modulation of chemical synaptic transmission (GO:0050804); maintenance of postsynaptic specialization structure (GO:0098880); postsynaptic density, intracellular component (GO:0099092)
sp|Q9JKV1|ADRM1_MOUSE Proteasomal ubiquitin receptor ADRM1 OS=Mus musculus OX=10090 GN=Adrm1 PE=1 SV=2;tr|A0A0A6YVU8|A0A0A6YVU8_MOUSE Predicted pseudogene 9774 OS=Mus musculus OX=10090 GN=Gm9774 PE=4 SV=1;tr|D3YUD8|D3YUD8_MOUSE Predicted pseudogene 9774 OS	Q9JKV1;A0A0A6YVU8;D3YUD8	Q9JKV1;A0A0A6YVU8;D3YUD8	Proteasomal ubiquitin receptor ADRM1	Adrm1;Gm9774	1.912	-4.81217	0.619084	-2.09212	-0.325241	-0.177878	3.29517	0.0873915	3.17728	3.29494	3.72105	3.56636	-3.42015	0.515649	-3.96076	1.37623	10	10	10	24.3	24.3	24.3	42.06	0	323.31	9387500000	119	soluble	NO
tr|A0A0A6YVU9|A0A0A6YVU9_MOUSE Calpain-8 OS=Mus musculus OX=10090 GN=Capn8 PE=1 SV=1;tr|A0A0R4J0K6|A0A0R4J0K6_MOUSE Calpain-8 OS=Mus musculus OX=10090 GN=Capn8 PE=3 SV=1;sp|Q91VA3|CAN8_MOUSE Calpain-8 OS=Mus musculus OX=10090 GN=Capn8 PE=1 SV=1;sp|Q91VA3-2	A0A0A6YVU9;A0A0R4J0K6;Q91VA3;Q91VA3-2	A0A0A6YVU9;A0A0R4J0K6;Q91VA3;Q91VA3-2	Calpain-8	Capn8	0.229776	0.475401	1.02975	-1.99951	-2.54018	0.636705	-0.891209	-0.790497	-3.99893	-3.32385	-3.69458	-2.46745	-4.39471	-1.10973	-3.91735	-2.16142	3	3	3	6.1	6.1	6.1	77.564	0.0096839	2.4777	286270000	4	soluble	NO
tr|A0A0A6YWB0|A0A0A6YWB0_MOUSE Muscleblind-like protein 1 OS=Mus musculus OX=10090 GN=Mbnl1 PE=1 SV=1;tr|G3X9Q0|G3X9Q0_MOUSE Muscleblind-like protein 1 OS=Mus musculus OX=10090 GN=Mbnl1 PE=1 SV=1;tr|A0A0A6YVV8|A0A0A6YVV8_MOUSE Muscleblind-like protein 1 OS	A0A0A6YWB0;G3X9Q0;A0A0A6YVV8;Q9JKP5;A0A0A6YXE3;A0A0A6YXP3;A0A0A6YXL7;S4R267;Q8R003;A0A0A6YWJ5;Q3U570;A0A0A6YWG1;Q3U581;A0A0A6YXQ4;Q3TJQ3;A0A2I3BRX8	A0A0A6YWB0;G3X9Q0;A0A0A6YVV8;Q9JKP5;A0A0A6YXE3;A0A0A6YXP3	Muscleblind-like protein 1	Mbnl1	1.61404	3.08247	0.984705	1.98546	0.420792	-2.44733	-1.30122	-1.99651	-3.06486	-0.562488	-2.97339	-3.11156	-1.52685	0.372359	1.54551	2.22658	7	2	2	17.9	5.5	5.5	37.8	0.00021935	7.8842	233180000	8	soluble	NO
tr|A0A0A6YVX6|A0A0A6YVX6_MOUSE Target of rapamycin complex 2 subunit MAPKAP1 (Fragment) OS=Mus musculus OX=10090 GN=Mapkap1 PE=1 SV=1;tr|A0A0A6YW60|A0A0A6YW60_MOUSE Target of rapamycin complex 2 subunit MAPKAP1 (Fragment) OS=Mus musculus OX=10090 GN=Mapkap	A0A0A6YVX6;A0A0A6YW60;Q8BKH7-2;Q8BKH7	A0A0A6YVX6;A0A0A6YW60;Q8BKH7-2;Q8BKH7	Target of rapamycin complex 2 subunit MAPKAP1	Mapkap1	1.37389	-3.14002	1.28879	-3.05066	-0.809556	0.987303	0.181812	0.741295	0.753668	0.279037	0.774947	-0.349362	0.442886	-3.34895	-5.29754	-2.89818	1	1	1	70	70	70	2.2776	0.0002582	20.314	106160000	4	soluble	NO
tr|A0A0A6YW06|A0A0A6YW06_MOUSE Protein enabled homolog OS=Mus musculus OX=10090 GN=Enah PE=1 SV=1;sp|Q03173-4|ENAH_MOUSE Isoform 3 of Protein enabled homolog OS=Mus musculus OX=10090 GN=Enah;tr|E9QKR1|E9QKR1_MOUSE Protein enabled homolog OS=Mus musculus OX	A0A0A6YW06;Q03173-4;E9QKR1;J3QNM3;E9QKQ9;E9QLZ9;Q03173-6;Q03173-3;Q03173-5;Q03173;A0A0A6YXC8;Q03173-2;A0A0A6YVZ6	A0A0A6YW06;Q03173-4;E9QKR1;J3QNM3;E9QKQ9;E9QLZ9;Q03173-6;Q03173-3;Q03173-5;Q03173;A0A0A6YXC8	Protein enabled homolog	Enah	5.69181	-7.15868	3.31693	-3.38409	-1.36024	-1.74798	-0.900344	-0.370466	2.48755	2.64935	2.79091	2.79152	-3.58463	-5.21173	-5.0756	-4.04342	20	20	19	30.6	30.6	29.4	83.983	0	323.31	12570000000	131	soluble	NO
tr|A0A0A6YW28|A0A0A6YW28_MOUSE Ubiquitin carboxyl-terminal hydrolase OS=Mus musculus OX=10090 GN=Usp4 PE=1 SV=1;sp|P35123|UBP4_MOUSE Ubiquitin carboxyl-terminal hydrolase 4 OS=Mus musculus OX=10090 GN=Usp4 PE=1 SV=3;tr|A0A0A6YVY7|A0A0A6YVY7_MOUSE Ubiquitin	A0A0A6YW28;P35123;A0A0A6YVY7;A0A0A6YWM7;A0A0A6YW63	A0A0A6YW28;P35123;A0A0A6YVY7	Ubiquitin carboxyl-terminal hydrolase;Ubiquitin carboxyl-terminal hydrolase 4	Usp4	1.43671	-3.16766	0.363338	-1.35214	-2.36803	-0.10413	2.95641	1.07539	2.74526	1.66811	2.20923	2.19914	-1.71872	-3.72051	-0.163827	1.75415	37	37	34	56.4	56.4	54.3	103.72	0	323.31	17417000000	196	soluble	NO
tr|A0A0A6YWM8|A0A0A6YWM8_MOUSE Mitogen-activated protein kinase kinase kinase kinase 4 OS=Mus musculus OX=10090 GN=Map4k4 PE=1 SV=1;tr|B7ZNR9|B7ZNR9_MOUSE Map4k4 protein OS=Mus musculus OX=10090 GN=Map4k4 PE=1 SV=1;tr|B2RUE8|B2RUE8_MOUSE Map4k4 protein OS=	A0A0A6YWM8;B7ZNR9;B2RUE8;A0A0A6YWR8;F8VPL5;A0A0A6YW53;E9PVG7;B2RQ80;B9EKN8;G3X9G2;Q5SXG3;Q5SXG1;E9PUL9;E0CY98;E0CXD6;P83510-2;E0CZD7;E0CZF8;F7AMS7;Q9JM52-2;Q9JM52;P83510;P97820;Q9JM52-3;A0A0A6YVZ8;E0CYV5	A0A0A6YWM8;B7ZNR9;B2RUE8;A0A0A6YWR8;F8VPL5;A0A0A6YW53;E9PVG7;B2RQ80;B9EKN8;G3X9G2;Q5SXG3;Q5SXG1;E9PUL9;E0CY98;E0CXD6;P83510-2;E0CZD7;E0CZF8;F7AMS7;Q9JM52-2;Q9JM52;P83510;P97820;Q9JM52-3	Traf2 and NCK-interacting protein kinase;Misshapen-like kinase 1;Mitogen-activated protein kinase kinase kinase kinase 4	Map4k4;Tnik;Mink1	0.234851	-0.199845	2.36328	-1.95751	-2.37479	-2.78235	-1.34214	-2.47856	-3.98979	-4.34126	-3.61173	-4.06572	-4.46908	-3.28224	-4.62119	-4.43536	6	6	6	5.3	5.3	5.3	144.69	0.00021772	7.5764	284560000	8	soluble	YES	regulation of neurotransmitter receptor localization to postsynaptic specialization membrane (GO:0098696); presynapse (GO:0098793); postsynaptic density, intracellular component (GO:0099092)
tr|A0A0A6YW87|A0A0A6YW87_MOUSE Protein cornichon homolog 4 OS=Mus musculus OX=10090 GN=Cnih4 PE=4 SV=1;sp|Q9CX13|CNIH4_MOUSE Protein cornichon homolog 4 OS=Mus musculus OX=10090 GN=Cnih4 PE=2 SV=1	A0A0A6YW87;Q9CX13	A0A0A6YW87;Q9CX13	Protein cornichon homolog 4	Cnih4	3.77734	4.85675	2.50064	4.09068	-1.95101	0.52284	2.15569	-0.132968	-0.425712	0.904717	-1.63947	-1.30927	3.92945	4.07172	4.52515	4.43095	1	1	1	25.6	25.6	25.6	9.22	0.00026254	22.656	253310000	16	integral	NO
tr|A0A0A6YWP9|A0A0A6YWP9_MOUSE Thioredoxin domain-containing protein 9 (Fragment) OS=Mus musculus OX=10090 GN=Txndc9 PE=1 SV=1;tr|A0A0A6YXY0|A0A0A6YXY0_MOUSE Thioredoxin domain-containing protein 9 OS=Mus musculus OX=10090 GN=Txndc9 PE=1 SV=1;sp|Q9CQ79|TXN	A0A0A6YWP9;A0A0A6YXY0;Q9CQ79;A0A0A6YVV3	A0A0A6YWP9;A0A0A6YXY0;Q9CQ79;A0A0A6YVV3	Thioredoxin domain-containing protein 9	Txndc9	0.44394	1.03659	0.628813	1.87795	-0.994045	-4.58588	-0.854335	-0.178659	-0.312614	-0.576221	-1.39407	-0.964597	-1.41457	0.264634	-1.0354	3.08422	5	5	5	32	32	32	19.666	0.00043253	7.2988	427230000	11	soluble	NO
tr|A0A0A6YWV1|A0A0A6YWV1_MOUSE Ankyrin repeat domain-containing protein 39 OS=Mus musculus OX=10090 GN=Ankrd39 PE=1 SV=1;sp|Q9D2X0|ANR39_MOUSE Ankyrin repeat domain-containing protein 39 OS=Mus musculus OX=10090 GN=Ankrd39 PE=1 SV=1	A0A0A6YWV1;Q9D2X0	A0A0A6YWV1;Q9D2X0	Ankyrin repeat domain-containing protein 39	Ankrd39	1.2127	3.37314	0.22647	0.837144	-0.256706	-3.20429	-0.507119	-3.47028	-3.48289	-3.03551	-6.73372	-4.33026	1.51076	-1.66454	-4.09946	0.163433	2	2	2	20.4	20.4	20.4	18.035	0.00023652	12.323	44440000	6	soluble	NO
tr|A0A0A6YWX1|A0A0A6YWX1_MOUSE Ubiquitin carboxyl-terminal hydrolase 19 OS=Mus musculus OX=10090 GN=Usp19 PE=1 SV=1;tr|J3KMM1|J3KMM1_MOUSE Ubiquitin carboxyl-terminal hydrolase 19 OS=Mus musculus OX=10090 GN=Usp19 PE=1 SV=1;sp|Q3UJD6-2|UBP19_MOUSE Isoform	A0A0A6YWX1;J3KMM1;Q3UJD6-2;E9Q9M5;A0A0A6YWN9;Q3UJD6;A0A0A6YX42	A0A0A6YWX1;J3KMM1;Q3UJD6-2;E9Q9M5;A0A0A6YWN9;Q3UJD6	Ubiquitin carboxyl-terminal hydrolase;Ubiquitin carboxyl-terminal hydrolase 19	Usp19	0.216213	-1.06061	0.0685036	0.427307	-1.18257	-0.689652	-5.33189	-1.49389	-0.282078	-0.753356	-0.994426	-0.716466	3.90461	-3.9359	-4.72108	-2.23641	25	25	25	29.7	29.7	29.7	146.28	0	323.31	3210600000	88	integral	NO
tr|A0A0A6YX18|A0A0A6YX18_MOUSE V-type proton ATPase subunit H OS=Mus musculus OX=10090 GN=Atp6v1h PE=1 SV=1;sp|Q8BVE3|VATH_MOUSE V-type proton ATPase subunit H OS=Mus musculus OX=10090 GN=Atp6v1h PE=1 SV=1;tr|A0A0A6YWP6|A0A0A6YWP6_MOUSE V-type proton ATPas	A0A0A6YX18;Q8BVE3;A0A0A6YWP6;A0A0A6YVU0;A0A0A6YW86	A0A0A6YX18;Q8BVE3;A0A0A6YWP6	V-type proton ATPase subunit H	Atp6v1h	1.34925	-4.02743	0.168308	0.71469	-2.39523	-0.99429	-1.28233	-2.78488	2.59947	2.62888	3.1376	3.14581	1.23042	-5.76329	0.563208	-0.628307	23	23	23	58.5	58.5	58.5	54.108	0	323.31	14521000000	97	soluble	YES	synaptic vesicle proton loading (GO:0097401); extrinsic component of synaptic vesicle membrane (GO:0098850)
tr|A0A0A6YX21|A0A0A6YX21_MOUSE Vesicle transport protein OS=Mus musculus OX=10090 GN=Sft2d2 PE=1 SV=1;tr|A0A0A6YY20|A0A0A6YY20_MOUSE Vesicle transport protein OS=Mus musculus OX=10090 GN=Sft2d2 PE=1 SV=1;sp|Q8VD57|SFT2B_MOUSE Vesicle transport protein SFT2	A0A0A6YX21;A0A0A6YY20;Q8VD57	A0A0A6YX21;A0A0A6YY20;Q8VD57	Vesicle transport protein SFT2B	Sft2d2	0.110413	0.256953	0.304046	-0.720775	1.83379	-0.254082	-0.308423	-0.706896	-0.479902	-0.600545	-1.67121	-0.594871	-0.0556258	0.775966	-2.94866	-0.0903965	2	2	2	41.5	41.5	41.5	6.9339	0	91.77	187990000	13	integral	NO
tr|A0A0A6YX50|A0A0A6YX50_MOUSE Protoporphyrinogen oxidase (Fragment) OS=Mus musculus OX=10090 GN=Ppox PE=1 SV=1;sp|P51175|PPOX_MOUSE Protoporphyrinogen oxidase OS=Mus musculus OX=10090 GN=Ppox PE=1 SV=1	A0A0A6YX50;P51175	A0A0A6YX50;P51175	Protoporphyrinogen oxidase	Ppox	0.458557	1.60082	0.626639	-2.29535	-0.907351	1.55859	3.06409	-1.76768	-2.79755	-1.72156	-3.53309	-5.58481	-2.82691	2.11458	-2.53673	-3.98469	4	4	4	15.7	15.7	15.7	41.247	0.0015984	4.4942	229950000	7	soluble	NO
tr|A0A0A6YX73|A0A0A6YX73_MOUSE cAMP-dependent protein kinase type II-alpha regulatory subunit OS=Mus musculus OX=10090 GN=Prkar2a PE=1 SV=1;tr|Q8K1M3|Q8K1M3_MOUSE Protein kinase, cAMP dependent regulatory, type II alpha OS=Mus musculus OX=10090 GN=Prkar2a	A0A0A6YX73;Q8K1M3;P12367;A0A0A6YY28	A0A0A6YX73;Q8K1M3;P12367	cAMP-dependent protein kinase type II-alpha regulatory subunit	Prkar2a	3.27675	-2.29071	0.32632	1.06961	2.54027	-3.56341	-2.23224	0.320695	2.41273	2.51897	2.9916	2.58329	0.0828649	-0.306327	0.380286	1.18692	20	17	17	64.7	53.9	53.9	43.165	0	323.31	9262900000	70	soluble	YES	synapse (GO:0045202)
tr|E9PWX8|E9PWX8_MOUSE Microtubule-associated serine/threonine-protein kinase 4 OS=Mus musculus OX=10090 GN=Mast4 PE=1 SV=1;tr|E9QPR4|E9QPR4_MOUSE Microtubule-associated serine/threonine-protein kinase 4 OS=Mus musculus OX=10090 GN=Mast4 PE=1 SV=1;tr|A0A0A	E9PWX8;E9QPR4;A0A0A6YXG1;Q811L6;E9Q6G0;E9Q4Q9;E9Q1M8;Q811L6-2	E9PWX8;E9QPR4;A0A0A6YXG1;Q811L6;E9Q6G0;E9Q4Q9;E9Q1M8;Q811L6-2	Microtubule-associated serine/threonine-protein kinase 4	Mast4	2.0122	4.64479	0.0369619	0.154834	1.70883	-0.953559	0.450122	-1.65466	-4.40684	-4.85379	-4.554	-4.59445	1.34812	2.40694	-0.298776	-3.28621	4	3	3	2.7	2.4	2.4	264.58	0.0077951	2.7394	400150000	8	soluble	NO
tr|E9Q6C1|E9Q6C1_MOUSE Oxysterol-binding protein OS=Mus musculus OX=10090 GN=Osbpl9 PE=1 SV=1;tr|F6UHR6|F6UHR6_MOUSE Oxysterol-binding protein OS=Mus musculus OX=10090 GN=Osbpl9 PE=1 SV=2;tr|E9PXZ2|E9PXZ2_MOUSE Oxysterol-binding protein OS=Mus musculus OX=	E9Q6C1;F6UHR6;E9PXZ2;A0A0A6YXH3;A2A8Z1;Q5FWX7;A2A8Z1-2	E9Q6C1;F6UHR6;E9PXZ2;A0A0A6YXH3;A2A8Z1;Q5FWX7;A2A8Z1-2	Oxysterol-binding protein;Oxysterol-binding protein-related protein 9	Osbpl9	0.871694	-2.38848	0.100919	-0.405714	-1.41487	-3.55769	-3.22921	-1.80683	-0.515077	-0.604083	-0.595204	-0.363158	-4.3614	-2.61634	-5.48641	0.832701	5	5	5	8.7	8.7	8.7	73.903	0.00025056	17.147	1428700000	37	soluble	NO
tr|A0A0A6YXU9|A0A0A6YXU9_MOUSE Transforming growth factor beta OS=Mus musculus OX=10090 GN=Tgfb2 PE=1 SV=1;sp|P27090|TGFB2_MOUSE Transforming growth factor beta-2 proprotein OS=Mus musculus OX=10090 GN=Tgfb2 PE=1 SV=2	A0A0A6YXU9;P27090	A0A0A6YXU9;P27090	Transforming growth factor beta-2;Latency-associated peptide	Tgfb2	2.14211	2.60539	1.01937	-1.7068	1.9153	1.23327	-1.44124	0.187047	-3.40064	-4.75419	-2.75702	-4.44251	-0.159065	-0.818889	-2.22389	-1.73097	2	2	2	5.4	5.4	5.4	50.461	0.0025272	3.6404	118960000	7	soluble	NO
tr|A0A0A6YXY1|A0A0A6YXY1_MOUSE N-terminal Xaa-Pro-Lys N-methyltransferase 1 (Fragment) OS=Mus musculus OX=10090 GN=Ntmt1 PE=1 SV=1;tr|A2APZ3|A2APZ3_MOUSE N-terminal Xaa-Pro-Lys N-methyltransferase 1 (Fragment) OS=Mus musculus OX=10090 GN=Ntmt1 PE=1 SV=1;sp	A0A0A6YXY1;A2APZ3;Q8R2U4;A0A0A6YX97;A2APZ2;A0A0A6YVQ9	A0A0A6YXY1;A2APZ3;Q8R2U4;A0A0A6YX97	N-terminal Xaa-Pro-Lys N-methyltransferase 1;N-terminal Xaa-Pro-Lys N-methyltransferase 1, N-terminally processed	Ntmt1	1.42551	-3.16719	1.13494	-3.44458	0.37378	1.23423	3.21801	-1.90025	0.287419	0.242709	0.818448	0.467641	-1.2553	-6.13327	-1.00289	-2.46108	5	5	5	50	50	50	13.305	0	108.55	647870000	16	soluble	NO
tr|A0A0A6YY47|A0A0A6YY47_MOUSE Neural cell adhesion molecule 1 OS=Mus musculus OX=10090 GN=Ncam1 PE=1 SV=1;sp|P13595-2|NCAM1_MOUSE Isoform 2 of Neural cell adhesion molecule 1 OS=Mus musculus OX=10090 GN=Ncam1;tr|E9Q589|E9Q589_MOUSE Neural cell adhesion mo	A0A0A6YY47;P13595-2;E9Q589;P13595-3;A0A0A6YWU2;P13595-4	A0A0A6YY47;P13595-2;E9Q589;P13595-3;A0A0A6YWU2;P13595-4	Neural cell adhesion molecule 1	Ncam1	2.26742	4.47292	0.464756	1.12799	0.978301	-0.114702	1.76681	0.261622	-2.53742	-3.34383	-2.6541	-1.95234	3.54385	-1.08504	2.27422	2.67098	27	2	0	49.9	6.5	0	93.491	0	85.309	507970000	12	soluble	YES	integral component of presynaptic membrane (GO:0099056); integral component of postsynaptic membrane (GO:0099055); modulation of chemical synaptic transmission (GO:0050804); synapse adhesion between pre- and post-synapse (GO:0099560)
tr|A0A0A6YY67|A0A0A6YY67_MOUSE Calmodulin-regulated spectrin-associated protein 2 OS=Mus musculus OX=10090 GN=Camsap2 PE=1 SV=1;tr|H7BX08|H7BX08_MOUSE Calmodulin-regulated spectrin-associated protein 2 OS=Mus musculus OX=10090 GN=Camsap2 PE=1 SV=1;sp|Q8C1B	A0A0A6YY67;H7BX08;Q8C1B1;Q8C1B1-2;A0A0A6YXV8	A0A0A6YY67;H7BX08;Q8C1B1;Q8C1B1-2	Calmodulin-regulated spectrin-associated protein 2	Camsap2	3.73649	4.54342	1.29385	1.97066	-3.4889	-0.569079	-2.61443	-1.84894	-4.54886	-4.80884	-5.19	-4.26468	0.660662	0.767861	-1.35284	-0.714387	4	4	4	2.9	2.9	2.9	165.69	0.0019677	3.983	239740000	4	soluble	NO
tr|A2RS43|A2RS43_MOUSE Protocadherin 7 OS=Mus musculus OX=10090 GN=Pcdh7 PE=1 SV=1;tr|E9Q2S0|E9Q2S0_MOUSE Protocadherin 7 OS=Mus musculus OX=10090 GN=Pcdh7 PE=1 SV=2;tr|A0A0A6YY83|A0A0A6YY83_MOUSE Protocadherin 7 OS=Mus musculus OX=10090 GN=Pcdh7 PE=1 SV=1	A2RS43;E9Q2S0;A0A0A6YY83	A2RS43;E9Q2S0;A0A0A6YY83	Protocadherin 7	Pcdh7	3.3092	3.05249	1.20683	-1.85597	-0.828655	0.55851	-2.46992	0.425669	-5.58412	-5.15149	-5.99649	-5.21612	-3.42411	-2.42201	-2.44506	-1.44709	1	1	1	1.1	1.1	1.1	116.26	0.0041993	3.2406	72232000	4	integral	NO
tr|A0A0B4J1E2|A0A0B4J1E2_MOUSE SNW domain-containing protein 1 OS=Mus musculus OX=10090 GN=Snw1 PE=1 SV=1;sp|Q9CSN1|SNW1_MOUSE SNW domain-containing protein 1 OS=Mus musculus OX=10090 GN=Snw1 PE=1 SV=3	A0A0B4J1E2;Q9CSN1	A0A0B4J1E2;Q9CSN1	SNW domain-containing protein 1	Snw1	2.47903	9.18992	1.4928	4.29469	-3.15359	1.96568	-2.37251	-0.994933	-10.9211	-4.99116	-4.07524	-4.14876	5.67741	2.76838	3.61991	0.557709	3	3	3	8.8	8.8	8.8	61.461	0	30.194	431370000	5	soluble	NO
tr|A0A0B4J1E5|A0A0B4J1E5_MOUSE Uridine-cytidine kinase 2 (Fragment) OS=Mus musculus OX=10090 GN=Uck2 PE=1 SV=1;sp|Q99PM9|UCK2_MOUSE Uridine-cytidine kinase 2 OS=Mus musculus OX=10090 GN=Uck2 PE=1 SV=1;tr|A0A0A6YVQ3|A0A0A6YVQ3_MOUSE Uridine-cytidine kinase	A0A0B4J1E5;Q99PM9;A0A0A6YVQ3;A0A0A6YXW7	A0A0B4J1E5;Q99PM9;A0A0A6YVQ3;A0A0A6YXW7	Uridine-cytidine kinase 2	Uck2	0.853443	1.90856	1.26584	-1.21821	0.547642	-0.29307	-1.31084	-1.34717	-1.68767	-3.07708	-6.84494	-3.30082	-1.80102	-1.43809	-2.47933	-1.55782	3	2	2	14	10.8	10.8	28.655	0.0010337	5.5196	168470000	4	soluble	NO
tr|A0A0B4J1F0|A0A0B4J1F0_MOUSE Integrin alpha-11 OS=Mus musculus OX=10090 GN=Itga11 PE=1 SV=1;sp|P61622|ITA11_MOUSE Integrin alpha-11 OS=Mus musculus OX=10090 GN=Itga11 PE=1 SV=1	A0A0B4J1F0;P61622	A0A0B4J1F0;P61622	Integrin alpha-11	Itga11	0.351669	1.11862	0.19823	-0.783074	0.324372	0.342499	-3.36163	-2.52575	-4.33517	-4.12944	-1.91427	-2.44842	-2.92166	-3.27931	-3.71641	1.56457	12	12	12	13.8	13.8	13.8	133.04	0	109.76	621730000	23	integral	NO
tr|A0A0D2X7Z2|A0A0D2X7Z2_MOUSE EEF1A lysine methyltransferase 1 OS=Mus musculus OX=10090 GN=Eef1akmt1 PE=1 SV=1;sp|Q9CY45|EFMT1_MOUSE EEF1A lysine methyltransferase 1 OS=Mus musculus OX=10090 GN=Eef1akmt1 PE=1 SV=1	A0A0D2X7Z2;Q9CY45	A0A0D2X7Z2;Q9CY45	EEF1A lysine methyltransferase 1	Eef1akmt1	1.10731	2.9242	0.250738	0.749909	0.94122	-1.39663	-1.36485	-0.348836	-3.1093	-1.77593	-4.91224	-1.0688	-1.10878	3.30665	0.12101	-1.48834	3	3	3	15.2	15.2	15.2	25.763	0.0021535	3.813	199280000	6	soluble	NO
tr|A0A0F6AIX5|A0A0F6AIX5_MOUSE Lipid droplet-associated hydrolase OS=Mus musculus OX=10090 GN=Ldah PE=1 SV=1;tr|A0A1W2P7C8|A0A1W2P7C8_MOUSE Lipid droplet-associated hydrolase OS=Mus musculus OX=10090 GN=Ldah PE=1 SV=1;tr|A0A0F6AIX6|A0A0F6AIX6_MOUSE Lipid d	A0A0F6AIX5;A0A1W2P7C8;A0A0F6AIX6;Q8BVA5;A0A1W2P7T7;A0A1W2P820;Q8BVA5-2;A0A1W2P6L7;Q8BVA5-3;A0A1W2P6J8;A0A1W2P6H0;Q8BVA5-4;A0A1W2P856;A0A1W2P818	A0A0F6AIX5;A0A1W2P7C8;A0A0F6AIX6;Q8BVA5;A0A1W2P7T7;A0A1W2P820;Q8BVA5-2	UPF0554 protein C2orf43 homolog	Ldah	0.574275	0.30411	1.56089	-1.27265	-0.492055	0.624271	-0.248393	1.28953	-1.7895	-1.28246	-1.18967	-0.872043	-0.942175	-1.4045	-0.940332	-0.630233	8	8	8	32.8	32.8	32.8	37.357	0	87.7	629390000	20	soluble	NO
tr|A0A0G2JEQ8|A0A0G2JEQ8_MOUSE Adhesion G protein-coupled receptor L2 OS=Mus musculus OX=10090 GN=Adgrl2 PE=1 SV=1;tr|A0A0G2JH16|A0A0G2JH16_MOUSE Adhesion G protein-coupled receptor L2 OS=Mus musculus OX=10090 GN=Adgrl2 PE=1 SV=1;tr|A0A0G2JFV3|A0A0G2JFV3_M	A0A0G2JEQ8;A0A0G2JH16;A0A0G2JFV3;A0A0G2JDE3;A0A0G2JG66;A0A0G2JDF4;A0A0G2JFF5;A0A0G2JDK6;A0A0G2JGM8;Q8JZZ7;Q8JZZ7-2	A0A0G2JEQ8;A0A0G2JH16;A0A0G2JFV3;A0A0G2JDE3;A0A0G2JG66;A0A0G2JDF4;A0A0G2JFF5;A0A0G2JDK6;A0A0G2JGM8;Q8JZZ7;Q8JZZ7-2	Latrophilin-2	Lphn2	1.65307	3.81362	0.695974	1.60078	-1.37546	-0.962571	-0.823757	-2.45814	-3.15673	-2.24382	-5.41855	-3.6522	0.380089	0.466254	-2.58948	2.52633	7	7	7	7.3	7.3	7.3	126.06	0	32.294	423840000	9	integral	YES	integral component of postsynaptic membrane (GO:0099055); synapse organization (GO:0050808)
tr|Q8CDK8|Q8CDK8_MOUSE Prominin-1 OS=Mus musculus OX=10090 GN=Prom1 PE=1 SV=1;tr|A0A0G2JDH9|A0A0G2JDH9_MOUSE Prominin-1 OS=Mus musculus OX=10090 GN=Prom1 PE=1 SV=1;tr|G3X9J8|G3X9J8_MOUSE Prominin-1 OS=Mus musculus OX=10090 GN=Prom1 PE=1 SV=1;tr|G5E8G5|G5E8	Q8CDK8;A0A0G2JDH9;G3X9J8;G5E8G5;A0A0G2JE50;A0A0R4J0B0;Q8R056;O54990-6;O54990-3;O54990-2;O54990;O54990-4;O54990-5;A0A0G2JE90;A0A0G2JG30	Q8CDK8;A0A0G2JDH9;G3X9J8;G5E8G5;A0A0G2JE50;A0A0R4J0B0;Q8R056;O54990-6;O54990-3;O54990-2;O54990;O54990-4;O54990-5	Prominin-1	Prom1	0.841727	-1.82807	0.406983	-1.01028	-0.0684657	0.520615	0.281982	-0.30924	0.608452	0.780364	1.11205	1.19519	0.827881	1.09627	-2.85556	-2.68484	18	18	18	27.8	27.8	27.8	92.714	0	323.31	5279700000	90	integral	NO
tr|A0A0G2JDM7|A0A0G2JDM7_MOUSE Anaphase-promoting complex subunit 5 OS=Mus musculus OX=10090 GN=Anapc5 PE=1 SV=1;sp|Q8BTZ4|APC5_MOUSE Anaphase-promoting complex subunit 5 OS=Mus musculus OX=10090 GN=Anapc5 PE=1 SV=1;tr|A0A0G2JE03|A0A0G2JE03_MOUSE Anaphase-	A0A0G2JDM7;Q8BTZ4;A0A0G2JE03;Q3TWF7;Q8BTZ4-2;A0A0G2JDE8;A0A0G2JFH0;A0A0G2JF12;A0A0G2JG78;A0A0G2JGE5	A0A0G2JDM7;Q8BTZ4;A0A0G2JE03;Q3TWF7;Q8BTZ4-2;A0A0G2JDE8;A0A0G2JFH0	Anaphase-promoting complex subunit 5	Anapc5	2.99977	-1.12869	0.349452	0.446525	0.825112	0.361521	-0.706994	-1.47388	1.30833	1.50577	1.28034	1.21217	0.239241	0.168326	-0.243919	0.628209	34	34	34	58.3	58.3	58.3	82.233	0	323.31	8587200000	119	soluble	NO
tr|A0A0G2JDR2|A0A0G2JDR2_MOUSE Endomucin (Fragment) OS=Mus musculus OX=10090 GN=Emcn PE=1 SV=1;sp|Q9R0H2-4|MUCEN_MOUSE Isoform 4 of Endomucin OS=Mus musculus OX=10090 GN=Emcn;sp|Q9R0H2-3|MUCEN_MOUSE Isoform 3 of Endomucin OS=Mus musculus OX=10090 GN=Emcn;s	A0A0G2JDR2;Q9R0H2-4;Q9R0H2-3;Q9R0H2-2;Q9R0H2	A0A0G2JDR2;Q9R0H2-4;Q9R0H2-3;Q9R0H2-2;Q9R0H2	Endomucin	Emcn	1.69333	3.11885	0.275611	0.729936	-1.83834	-1.06452	-0.00594953	0.177651	-2.74902	-3.28485	-3.18854	-3.06443	-0.650392	2.70461	0.131016	-1.99666	2	2	2	9.6	9.6	9.6	23.341	0	42.119	94847000	6	integral	NO
tr|A0A0G2JDV3|A0A0G2JDV3_MOUSE Guanylate-binding protein 6 OS=Mus musculus OX=10090 GN=Gbp6 PE=1 SV=1;tr|L7N1X8|L7N1X8_MOUSE Predicted gene 43302 OS=Mus musculus OX=10090 GN=Gm43302 PE=4 SV=2;tr|Q000W5|Q000W5_MOUSE Guanylate-binding protein 10 OS=Mus muscu	A0A0G2JDV3;L7N1X8;Q000W5;A0A0G2JF24	A0A0G2JDV3;L7N1X8;Q000W5	Guanylate-binding protein 6; Guanylate-binding protein 10	Gbp6;Gbp10	0.141435	0.336332	0.761435	1.5406	-1.96098	-1.57958	-0.37785	-2.39882	-0.443983	-0.567761	-0.346816	-0.141572	2.57122	-0.301864	-1.33535	-1.08882	22	15	13	38.1	22.3	17.3	70.451	0	34.691	1642500000	32	soluble	NO
tr|A0A0G2JDW7|A0A0G2JDW7_MOUSE 40S ribosomal protein S27 (Fragment) OS=Mus musculus OX=10090 GN=Rps27 PE=1 SV=1;sp|Q6ZWU9|RS27_MOUSE 40S ribosomal protein S27 OS=Mus musculus OX=10090 GN=Rps27 PE=1 SV=3;tr|A0A0G2JG29|A0A0G2JG29_MOUSE 40S ribosomal protein	A0A0G2JDW7;Q6ZWU9;A0A0G2JG29;A0A0G2JEX7	A0A0G2JDW7;Q6ZWU9;A0A0G2JG29	40S ribosomal protein S27	Rps27	6.39693	3.21467	2.8714	2.56014	3.85687	4.27831	5.34138	5.78295	4.38869	4.32572	3.90229	4.02467	7.18095	7.35015	7.48543	7.48353	6	6	3	42.7	42.7	15.9	9.2327	0	38.669	6348100000	123	soluble	YES	synapse (GO:0045202); postsynaptic density (GO:0014069); presynapse (GO:0098793); postsynaptic ribosome (SYNGO:postsyn_ribosome); presynaptic ribosome (SYNGO:presyn_ribosome); translation at presynapse (GO:0140236); translation at postsynapse (GO:0140242)
tr|A0A0G2JDX4|A0A0G2JDX4_MOUSE Tetraspanin-2 (Fragment) OS=Mus musculus OX=10090 GN=Tspan2 PE=1 SV=1;tr|A0A0G2JEZ7|A0A0G2JEZ7_MOUSE Tetraspanin OS=Mus musculus OX=10090 GN=Tspan2 PE=1 SV=1;tr|Q9D1X8|Q9D1X8_MOUSE Tetraspanin OS=Mus musculus OX=10090 GN=Tspa	A0A0G2JDX4;A0A0G2JEZ7;Q9D1X8;Q922J6	A0A0G2JDX4;A0A0G2JEZ7;Q9D1X8;Q922J6	Tetraspanin;Tetraspanin-2	Tspan2	0.203699	0.701427	0.170014	-1.0166	-0.0167403	-3.11179	3.74856	-4.75432	-2.76165	-2.65853	-2.66254	-2.92367	-4.49199	1.67081	-3.60401	-1.7755	1	1	1	13.8	13.8	13.8	9.5218	0.0066939	2.7959	58574000	2	integral	NO
tr|A0A1W2P6X1|A0A1W2P6X1_MOUSE Ankyrin repeat domain-containing protein 17 OS=Mus musculus OX=10090 GN=Ankrd17 PE=1 SV=1;tr|E9QKG6|E9QKG6_MOUSE Ankyrin repeat domain-containing protein 17 OS=Mus musculus OX=10090 GN=Ankrd17 PE=1 SV=1;tr|A0A0G2JDZ9|A0A0G2JD	A0A1W2P6X1;E9QKG6;A0A0G2JDZ9;E9Q804;Q99NH0-2;Q99NH0-3;Q99NH0;E9Q1M6;E9PUR0;F7C545;F6SI14	A0A1W2P6X1;E9QKG6;A0A0G2JDZ9;E9Q804;Q99NH0-2;Q99NH0-3;Q99NH0;E9Q1M6;E9PUR0	Ankyrin repeat domain-containing protein 17	Ankrd17;Ankhd1	1.68155	2.68117	0.539292	-1.41822	0.872019	0.854597	-2.90177	-1.58597	-4.94185	-5.05607	-3.73906	-5.42169	-2.47096	-4.08337	-1.46514	-0.41452	9	9	9	8.2	8.2	8.2	170.43	0	33.338	157220000	13	soluble	NO
tr|A0A0G2JE32|A0A0G2JE32_MOUSE Ubiquitin-conjugating enzyme E2 D3 (Fragment) OS=Mus musculus OX=10090 GN=Ube2d3 PE=1 SV=1;tr|A0A0G2JGL0|A0A0G2JGL0_MOUSE Ubiquitin-conjugating enzyme E2 D3 OS=Mus musculus OX=10090 GN=Ube2d3 PE=1 SV=1;sp|P61079|UB2D3_MOUSE U	A0A0G2JE32;A0A0G2JGL0;P61079;A0A494BAN1;A0A0G2JF40;Q05CK8;A0A0G2JGZ3;A0A494BA56;Q6ZWY6	A0A0G2JE32;A0A0G2JGL0;P61079;A0A494BAN1	Ubiquitin-conjugating enzyme E2 D3	Ube2d3	4.08443	-3.9954	1.07409	1.26817	-2.68722	-1.81925	-2.99807	-4.25816	2.28675	2.22568	2.97656	1.80261	-1.36049	-2.14188	-2.34519	-0.842437	5	2	2	47.7	7.6	7.6	14.731	0.0040184	3.2907	1625000000	10	soluble	NO
tr|A0A0G2JEC4|A0A0G2JEC4_MOUSE Endophilin-B1 OS=Mus musculus OX=10090 GN=Sh3glb1 PE=1 SV=1;sp|Q9JK48|SHLB1_MOUSE Endophilin-B1 OS=Mus musculus OX=10090 GN=Sh3glb1 PE=1 SV=1;sp|Q9JK48-2|SHLB1_MOUSE Isoform 2 of Endophilin-B1 OS=Mus musculus OX=10090 GN=Sh3g	A0A0G2JEC4;Q9JK48;Q9JK48-2;Q9JK48-3;A0A0G2JE45;A0A0G2JF57	A0A0G2JEC4;Q9JK48;Q9JK48-2;Q9JK48-3	Endophilin-B1	Sh3glb1	0.84714	-0.644421	0.786206	-0.927076	2.63128	1.2036	0.477354	1.03134	0.779152	1.01218	1.37034	1.05129	1.10633	-0.317471	-0.103637	0.950053	11	10	10	29.7	27.7	27.7	44.303	0	112.54	2642400000	46	soluble	NO
tr|A0A0G2JEG3|A0A0G2JEG3_MOUSE Solute carrier family 35 member F6 OS=Mus musculus OX=10090 GN=Slc35f6 PE=1 SV=1;sp|Q8VE96|S35F6_MOUSE Solute carrier family 35 member F6 OS=Mus musculus OX=10090 GN=Slc35f6 PE=1 SV=1	A0A0G2JEG3;Q8VE96	A0A0G2JEG3;Q8VE96	Solute carrier family 35 member F6	Slc35f6	1.56221	3.83916	0.0916971	0.48933	-1.38388	3.73562	-2.94434	1.9479	-2.07202	-2.05837	-3.90206	-4.01158	0.137015	-2.20484	3.34711	2.03333	1	1	1	4.7	4.7	4.7	35.25	0	32.326	136670000	3	integral	NO
tr|A0A0G2JEG8|A0A0G2JEG8_MOUSE Amphiphysin OS=Mus musculus OX=10090 GN=Amph PE=1 SV=1;sp|Q7TQF7|AMPH_MOUSE Amphiphysin OS=Mus musculus OX=10090 GN=Amph PE=1 SV=1	A0A0G2JEG8;Q7TQF7;S4R2J8;S4R1B8;S4R270;A0A5F8MQ05;D3Z6Q9	A0A0G2JEG8;Q7TQF7	Amphiphysin	Amph	0.395148	0.763155	0.346874	-1.75669	5.65738	0.780033	-4.24123	0.759093	-1.33022	-1.30092	-2.37229	-2.12067	1.28086	-2.45457	-1.47492	-1.42286	10	9	9	20.6	19.3	19.3	75.339	0	52.613	641530000	20	soluble	YES	synaptic vesicle endocytosis (GO:0048488); presynapse (GO:0098793); presynaptic endocytic zone (GO:0098833); extrinsic component of synaptic vesicle membrane (GO:0098850); extrinsic component of presynaptic endocytic zone membrane (GO:0098894)
tr|A0A0G2JEK2|A0A0G2JEK2_MOUSE Cysteine-rich protein 1 OS=Mus musculus OX=10090 GN=Crip1 PE=1 SV=1;sp|P63254|CRIP1_MOUSE Cysteine-rich protein 1 OS=Mus musculus OX=10090 GN=Crip1 PE=1 SV=2	A0A0G2JEK2;P63254	A0A0G2JEK2;P63254	Cysteine-rich protein 1	Crip1	1.91324	-3.46702	0.61305	-2.16407	0.960274	-3.65855	2.20252	-2.26224	0.344986	0.448354	0.976522	0.683936	-0.351816	-4.15728	-4.5916	-2.31357	4	4	4	40.6	40.6	40.6	13.582	0.00023742	12.501	602460000	14	soluble	NO
tr|A0A0G2JEP0|A0A0G2JEP0_MOUSE Fragile X mental retardation syndrome-related protein 1 OS=Mus musculus OX=10090 GN=Fxr1 PE=1 SV=1;sp|Q61584-2|FXR1_MOUSE Isoform A of Fragile X mental retardation syndrome-related protein 1 OS=Mus musculus OX=10090 GN=Fxr1;s	A0A0G2JEP0;Q61584-2;Q61584-5;Q61584-6;Q61584-4;Q61584-3;Q61584;Q61584-7;A0A0H2UH27;A0A0G2JGL6	A0A0G2JEP0;Q61584-2;Q61584-5;Q61584-6;Q61584-4;Q61584-3;Q61584;Q61584-7;A0A0H2UH27	Fragile X mental retardation syndrome-related protein 1	Fxr1	1.14164	-2.30036	0.846178	-2.07253	-1.54766	0.449812	-0.809974	1.3111	-0.0254896	-0.105498	0.40824	0.0373258	-2.00188	-4.46519	-2.95501	0.535227	12	12	10	28.2	28.2	25.4	63.915	0	93.223	2327400000	39	soluble	YES	postsynapse (GO:0098794)
tr|A0A0G2JER9|A0A0G2JER9_MOUSE DnaJ homolog subfamily B member 6 OS=Mus musculus OX=10090 GN=Dnajb6 PE=1 SV=1;sp|O54946-2|DNJB6_MOUSE Isoform B of DnaJ homolog subfamily B member 6 OS=Mus musculus OX=10090 GN=Dnajb6;sp|O54946|DNJB6_MOUSE DnaJ homolog subfa	A0A0G2JER9;O54946-2;O54946;G3X8S5;A0A0G2JEI3;A0A0G2JGN9;Q9QYI8	A0A0G2JER9;O54946-2;O54946;G3X8S5;A0A0G2JEI3	DnaJ homolog subfamily B member 6	Dnajb6	3.33148	3.0914	1.51494	3.9093	-3.79733	0.703974	2.18873	-2.17264	0.602799	0.237079	-0.923751	0.278213	3.92653	3.14521	2.46851	3.0197	5	5	4	23.9	23.9	19.8	26.998	0.0002451	15.265	966420000	22	soluble	NO
tr|A0A0G2JET4|A0A0G2JET4_MOUSE Predicted gene 42543 (Fragment) OS=Mus musculus OX=10090 GN=Gm42543 PE=4 SV=4	A0A0G2JET4	A0A0G2JET4	Predicted gene 43302	Gm42543	4.42848	11.7808	2.26985	2.66246	0.637583	2.17008	1.93716	-0.509605	-8.61141	-5.93204	-6.82948	-10.8652	3.51592	3.73506	3.8485	3.78559	1	1	1	12.8	12.8	12.8	13.114	0	47.619	45630000	9	soluble	NO
tr|A0A0G2JF67|A0A0G2JF67_MOUSE Phosphodiesterase OS=Mus musculus OX=10090 GN=Pde5a PE=1 SV=1;sp|Q8CG03|PDE5A_MOUSE cGMP-specific 3,5-cyclic phosphodiesterase OS=Mus musculus OX=10090 GN=Pde5a PE=1 SV=2	A0A0G2JF67;Q8CG03	A0A0G2JF67;Q8CG03	cGMP-specific 3,5-cyclic phosphodiesterase	Pde5a	0.89895	-1.34806	0.165648	0.897177	-4.83256	0.494305	-8.4895	-1.66603	-1.15355	-1.31945	-1.1512	-1.88862	-4.77786	-2.14139	-1.31223	-2.67359	23	23	23	34	34	34	94.457	0	323.31	1426200000	56	soluble	NO
tr|A0A0G2JFJ6|A0A0G2JFJ6_MOUSE Integrator complex subunit 3 OS=Mus musculus OX=10090 GN=Ints3 PE=1 SV=1;sp|Q7TPD0|INT3_MOUSE Integrator complex subunit 3 OS=Mus musculus OX=10090 GN=Ints3 PE=1 SV=2	A0A0G2JFJ6;Q7TPD0;Q7TPD0-2	A0A0G2JFJ6;Q7TPD0	Integrator complex subunit 3	Ints3	0.368264	0.399666	0.422141	-1.34644	-4.64773	-0.66651	1.43857	-3.19833	-3.83906	-3.02632	-3.39634	-3.79672	-2.53857	-3.69364	-3.99496	-2.23261	8	8	8	12.4	12.4	12.4	117.25	0.00026638	24.021	361560000	12	soluble	NO
tr|A0A0G2JFQ4|A0A0G2JFQ4_MOUSE Neurobeachin-like protein 2 OS=Mus musculus OX=10090 GN=Nbeal2 PE=1 SV=1;tr|E9Q9L6|E9Q9L6_MOUSE Neurobeachin-like protein 2 OS=Mus musculus OX=10090 GN=Nbeal2 PE=1 SV=1;sp|Q6ZQA0|NBEL2_MOUSE Neurobeachin-like protein 2 OS=Mus	A0A0G2JFQ4;E9Q9L6;Q6ZQA0;Q6ZQA0-2;F6VTL9;D3Z2K6;F6ZZB1;F7CGQ9	A0A0G2JFQ4;E9Q9L6;Q6ZQA0;Q6ZQA0-2;F6VTL9	Neurobeachin-like protein 2	Nbeal2	1.2632	1.13574	0.740718	-1.31688	-2.8322	-2.12295	-1.47438	0.583409	-3.72643	-3.79778	-4.00301	-4.12936	-2.16707	-1.79253	-3.5475	-3.60653	18	18	18	9.5	9.5	9.5	299.04	0	176.87	644780000	43	soluble	NO
tr|A0A0G2JFT8|A0A0G2JFT8_MOUSE Protein RUFY3 OS=Mus musculus OX=10090 GN=Rufy3 PE=1 SV=1;sp|Q9D394|RUFY3_MOUSE Protein RUFY3 OS=Mus musculus OX=10090 GN=Rufy3 PE=1 SV=1;sp|Q9D394-3|RUFY3_MOUSE Isoform 3 of Protein RUFY3 OS=Mus musculus OX=10090 GN=Rufy3;sp	A0A0G2JFT8;Q9D394;Q9D394-3;Q9D394-4;Q9D394-2	A0A0G2JFT8;Q9D394;Q9D394-3;Q9D394-4;Q9D394-2	Protein RUFY3	Rufy3	0.2609	0.896591	1.13893	-3.17854	0.485165	0.533293	2.32341	2.72233	-3.74718	-2.50433	-1.6034	-2.38139	1.35326	-1.26189	-5.16179	-1.57953	8	7	7	13.6	12.4	12.4	74.769	0	34.56	499950000	11	soluble	NO
tr|A0A0G2JFZ4|A0A0G2JFZ4_MOUSE TSC22 domain family, member 2 OS=Mus musculus OX=10090 GN=Tsc22d2 PE=1 SV=1;tr|E9Q7M2|E9Q7M2_MOUSE TSC22 domain family, member 2 OS=Mus musculus OX=10090 GN=Tsc22d2 PE=1 SV=1	A0A0G2JFZ4;E9Q7M2	A0A0G2JFZ4;E9Q7M2	TSC22 domain family, member 2	Tsc22d2	1.28224	1.45401	1.94712	-2.10271	0.121754	0.202772	1.07968	0.355004	-3.66357	-2.5277	-2.82616	-3.45023	-2.59596	-1.51547	-0.196081	-2.34412	3	2	2	4.4	3	3	75.37	0.0038402	3.3502	95275000	5	soluble	NO
tr|A0A0G2JG52|A0A0G2JG52_MOUSE Crystallin beta-gamma domain-containing 1 OS=Mus musculus OX=10090 GN=Crybg1 PE=1 SV=1;tr|E9PVP1|E9PVP1_MOUSE Crystallin beta-gamma domain-containing 1 OS=Mus musculus OX=10090 GN=Crybg1 PE=1 SV=1	A0A0G2JG52;E9PVP1	A0A0G2JG52;E9PVP1	Crystallin beta-gamma domain-containing 1	Crybg1;Aim1	1.76116	2.63744	0.523034	-1.64988	3.52596	-0.642491	-2.26121	1.10238	-3.87466	-3.53344	-3.38778	-4.62872	-2.77618	-0.115724	0.274725	-2.25769	3	3	3	2.1	2.1	2.1	223.45	0.0010371	5.5951	510470000	5	soluble	NO
tr|A0A0G2JGL8|A0A0G2JGL8_MOUSE ATP-dependent RNA helicase DHX30 OS=Mus musculus OX=10090 GN=Dhx30 PE=1 SV=1;sp|Q99PU8-2|DHX30_MOUSE Isoform 2 of ATP-dependent RNA helicase DHX30 OS=Mus musculus OX=10090 GN=Dhx30;sp|Q99PU8|DHX30_MOUSE ATP-dependent RNA heli	A0A0G2JGL8;Q99PU8-2;Q99PU8;Q99PU8-3;A0A0G2JGL1	A0A0G2JGL8;Q99PU8-2;Q99PU8;Q99PU8-3	Putative ATP-dependent RNA helicase DHX30	Dhx30	1.19527	3.04544	0.123862	-0.632453	3.5899	-1.97562	1.34818	-2.01789	-3.29972	-3.07534	-3.67727	-3.7147	-4.34385	0.969447	0.365838	1.42331	10	10	10	9.8	9.8	9.8	133.03	0	116.65	563230000	21	soluble	NO
tr|A0A0G2JGP4|A0A0G2JGP4_MOUSE GTPase NRas (Fragment) OS=Mus musculus OX=10090 GN=Nras PE=1 SV=1;tr|Q9D091|Q9D091_MOUSE GTPase NRas OS=Mus musculus OX=10090 GN=Nras PE=1 SV=1;sp|P08556|RASN_MOUSE GTPase NRas OS=Mus musculus OX=10090 GN=Nras PE=1 SV=1;tr|A0	A0A0G2JGP4;Q9D091;P08556;A0A0G2JE25;A0A0G2JGM2;B2KGV5;E9Q8V2;E9PVD5;A0A0N4SVY1	A0A0G2JGP4;Q9D091;P08556;A0A0G2JE25;A0A0G2JGM2	GTPase NRas	Nras	1.07432	1.73317	0.021473	0.0734586	1.01168	-0.914719	0.115251	3.1168	-0.605354	-0.61517	-0.416371	-1.67293	1.08485	2.73468	0.918417	-1.1151	10	2	2	71	13.1	13.1	20.586	0.00025284	18.187	467700000	11	soluble	NO
tr|A0A0G2JGQ4|A0A0G2JGQ4_MOUSE NEDD8 ultimate buster 1 OS=Mus musculus OX=10090 GN=Nub1 PE=1 SV=1;sp|P54729|NUB1_MOUSE NEDD8 ultimate buster 1 OS=Mus musculus OX=10090 GN=Nub1 PE=1 SV=2	A0A0G2JGQ4;P54729	A0A0G2JGQ4;P54729	NEDD8 ultimate buster 1	Nub1	0.179049	-0.155846	0.624965	2.59254	-5.74578	-3.50693	2.49492	1.26783	1.0353	1.30413	1.60881	1.55535	1.98675	0.484237	1.05654	1.35267	21	21	21	34.3	34.3	34.3	73.116	0	323.31	5796000000	82	soluble	NO
tr|A0A0G2JGQ6|A0A0G2JGQ6_MOUSE Serine/threonine-protein kinase DCLK1 OS=Mus musculus OX=10090 GN=Dclk1 PE=1 SV=1;sp|Q9JLM8|DCLK1_MOUSE Serine/threonine-protein kinase DCLK1 OS=Mus musculus OX=10090 GN=Dclk1 PE=1 SV=1;tr|Q80VB6|Q80VB6_MOUSE Dclk1 protein OS	A0A0G2JGQ6;Q9JLM8;Q80VB6;Q9JLM8-2;A0A0G2JE54;Q8CCN4;A0A0G2JGH1;Q1EDH1;H7BX36;A0A0G2JEN4;A0A0G2JGR9;Q9CXL6;Q6PGI2;O88809	A0A0G2JGQ6;Q9JLM8;Q80VB6;Q9JLM8-2	Serine/threonine-protein kinase DCLK1	Dclk1	1.71451	-0.824969	0.822563	2.37593	-1.0614	1.39561	3.21854	-3.27557	3.21541	3.33169	3.21935	3.3143	2.34692	1.79904	3.03725	2.59766	31	31	30	48.7	48.7	48.7	82.104	0	323.31	25221000000	391	soluble	NO
tr|A0A0G2JGS4|A0A0G2JGS4_MOUSE Calcium/calmodulin-dependent protein kinase type II subunit delta OS=Mus musculus OX=10090 GN=Camk2d PE=1 SV=1;sp|Q6PHZ2-2|KCC2D_MOUSE Isoform 2 of Calcium/calmodulin-dependent protein kinase type II subunit delta OS=Mus musc	A0A0G2JGS4;Q6PHZ2-2;Q6PHZ2-4;Q6PHZ2;Q6PHZ2-5;E9Q1W0;E9Q1T1;E9Q1V9;Q8CCM0;E9QAJ4;D6RDQ8;E9PXV3;F6RWZ9	A0A0G2JGS4;Q6PHZ2-2;Q6PHZ2-4;Q6PHZ2;Q6PHZ2-5;E9Q1W0;E9Q1T1;E9Q1V9;Q8CCM0	Calcium/calmodulin-dependent protein kinase type II subunit delta	Camk2d	3.4647	-3.82097	0.16101	-0.670545	-1.81862	3.47485	2.8843	-2.28698	3.50966	3.53372	3.89513	3.91673	-0.949751	1.22837	-0.876047	0.168805	19	19	12	52.2	52.2	33.6	60.003	0	323.31	28876000000	182	soluble	NO
tr|A0A140T8R8|A0A140T8R8_MOUSE DCN1-like protein (Fragment) OS=Mus musculus OX=10090 GN=Dcun1d1 PE=1 SV=1;tr|A0A0G2JGV7|A0A0G2JGV7_MOUSE DCN1-like protein (Fragment) OS=Mus musculus OX=10090 GN=Dcun1d1 PE=1 SV=1;tr|Q3UT23|Q3UT23_MOUSE DCN1-like protein OS=	A0A140T8R8;A0A0G2JGV7;Q3UT23;Q9QZ73;A0A1Y7VP24;A0A0G2JDN9;A0A1B0GXL7;A0A0G2JDM0;A0A0G2JEA2	A0A140T8R8;A0A0G2JGV7;Q3UT23;Q9QZ73;A0A1Y7VP24;A0A0G2JDN9;A0A1B0GXL7;A0A0G2JDM0;A0A0G2JEA2	DCN1-like protein;DCN1-like protein 1	Dcun1d1	0.954521	-2.98992	0.212805	-1.11691	-3.67165	-0.819101	-0.676562	2.91128	1.36707	1.41496	1.31588	1.1381	-0.247608	-3.15005	1.97686	-5.30288	8	8	7	35	35	30.8	24.94	0	244.58	2547200000	34	soluble	NO
tr|Q3TUE1|Q3TUE1_MOUSE Far upstream element-binding protein 1 OS=Mus musculus OX=10090 GN=Fubp1 PE=1 SV=1;tr|A0A0G2JGW9|A0A0G2JGW9_MOUSE Far upstream element-binding protein 1 OS=Mus musculus OX=10090 GN=Fubp1 PE=1 SV=1;tr|A0A0G2JFY5|A0A0G2JFY5_MOUSE Far u	Q3TUE1;A0A0G2JGW9;A0A0G2JFY5;Q3UUU2;Q91WJ8;Q91WJ8-2;A0A0G2JG00;A0A0G2JFK2;A0A0G2JGV9;A0A0G2JE55;A0A0G2JG96	Q3TUE1;A0A0G2JGW9;A0A0G2JFY5;Q3UUU2;Q91WJ8;Q91WJ8-2;A0A0G2JG00;A0A0G2JFK2	Far upstream element-binding protein 1	Fubp1	3.44982	-2.61404	0.113368	0.290771	1.82898	1.4296	-1.80814	-0.86485	2.9258	3.07449	3.13472	3.06983	-0.627823	0.876691	0.645619	0.854186	28	23	23	49.5	44.1	44.1	67.443	0	323.31	20235000000	129	soluble	YES	synapse (GO:0045202)
sp|Q6PIC6|AT1A3_MOUSE Sodium/potassium-transporting ATPase subunit alpha-3 OS=Mus musculus OX=10090 GN=Atp1a3 PE=1 SV=1;tr|A0A0G2JGX4|A0A0G2JGX4_MOUSE Sodium/potassium-transporting ATPase subunit alpha OS=Mus musculus OX=10090 GN=Atp1a3 PE=1 SV=1;tr|Q8VCE0	Q6PIC6;A0A0G2JGX4;Q8VCE0	Q6PIC6;A0A0G2JGX4;Q8VCE0	Sodium/potassium-transporting ATPase subunit alpha-3	Atp1a3	3.28925	-1.00043	4.71554	4.02902	-1.64408	-1.28896	-1.19276	-0.247781	3.9158	3.92897	3.92935	3.97011	3.24268	3.04712	2.90981	2.54291	59	35	35	58.1	36.9	36.9	111.69	0	323.31	53217000000	382	integral	YES	postsynapse (GO:0098794); integral component of presynaptic membrane (GO:0099056)
tr|K3W4P2|K3W4P2_MOUSE Integrator complex subunit 1 OS=Mus musculus OX=10090 GN=Ints1 PE=1 SV=2;tr|A0A0G2JH17|A0A0G2JH17_MOUSE Integrator complex subunit 1 OS=Mus musculus OX=10090 GN=Ints1 PE=1 SV=1;sp|Q6P4S8|INT1_MOUSE Integrator complex subunit 1 OS=Mus	K3W4P2;A0A0G2JH17;Q6P4S8;A0A0G2JFR3;A0A0G2JDG8	K3W4P2;A0A0G2JH17;Q6P4S8	Integrator complex subunit 1	Ints1	0.679047	-1.70325	0.623455	-1.91199	-2.07459	-2.89769	0.779127	-2.37218	-2.20074	-1.84657	-1.52887	-1.82407	-4.45812	-5.8887	-3.6458	-0.220653	45	45	45	26.2	26.2	26.2	247.71	0	323.31	2586800000	118	integral	NO
tr|A0A0H2UH13|A0A0H2UH13_MOUSE Elongator complex protein 6 OS=Mus musculus OX=10090 GN=Elp6 PE=4 SV=1;sp|Q8BK75-2|ELP6_MOUSE Isoform 2 of Elongator complex protein 6 OS=Mus musculus OX=10090 GN=Elp6;sp|Q8BK75|ELP6_MOUSE Elongator complex protein 6 OS=Mus m	A0A0H2UH13;Q8BK75-2;Q8BK75;A0A0G2JGK0;A0A0G2JGM4	A0A0H2UH13;Q8BK75-2;Q8BK75;A0A0G2JGK0;A0A0G2JGM4	Elongator complex protein 6	Elp6	0.21852	0.463496	1.50264	-2.38068	0.745181	-0.637892	0.287771	-1.07372	-2.25003	-2.37995	-3.86442	-3.56098	-1.8522	-4.23518	-3.24435	-0.869651	2	2	2	8	8	8	28.722	0.001965	3.9309	180620000	4	soluble	NO
tr|E9Q969|E9Q969_MOUSE Cytoplasmic polyadenylation element-binding protein 2 OS=Mus musculus OX=10090 GN=Cpeb2 PE=1 SV=2;tr|A0A0H2UH22|A0A0H2UH22_MOUSE Cytoplasmic polyadenylation element-binding protein 2 OS=Mus musculus OX=10090 GN=Cpeb2 PE=1 SV=2;tr|E9Q	E9Q969;A0A0H2UH22;E9Q5X2;Q812E0;Q7TN99-4;Q7TN99-6;Q7TN99;A0A0R4J102;Q7TN99-2;D3Z5R9;Q7TN99-3;F6T0J8;D3Z1R6;Q5SU48;Q5SU47;Q7TN98-5;Q7TN98-4;Q7TN98-3;Q7TN99-5;Q7TN98-2;Q7TN98;D3YUJ4	E9Q969;A0A0H2UH22;E9Q5X2;Q812E0;Q7TN99-4;Q7TN99-6;Q7TN99;A0A0R4J102;Q7TN99-2;D3Z5R9;Q7TN99-3;F6T0J8;D3Z1R6;Q5SU48;Q5SU47;Q7TN98-5;Q7TN98-4;Q7TN98-3;Q7TN99-5;Q7TN98-2;Q7TN98	Cytoplasmic polyadenylation element-binding protein 2;Cytoplasmic polyadenylation element-binding protein 3;Cytoplasmic polyadenylation element-binding protein 4	Cpeb2;Cpeb3;Cpeb4	0.814446	2.16142	0.830519	-2.26631	1.08401	1.5097	-0.0324197	2.1209	-3.40439	-3.03849	-2.56665	-4.01917	-3.64359	2.45925	-1.26449	-1.9342	4	4	4	5	5	5	108.34	0.00024498	15.2	329380000	9	soluble	YES	presynapse (GO:0098793); postsynapse (GO:0098794); regulation of translation at synapse, modulating synaptic transmission (GO:0099547)
tr|A0A0J9YKD4|A0A0J9YKD4_MOUSE Creatine kinase M-type OS=Mus musculus OX=10090 GN=Ckm PE=1 SV=1;sp|P07310|KCRM_MOUSE Creatine kinase M-type OS=Mus musculus OX=10090 GN=Ckm PE=1 SV=1	A0A0J9YKD4;P07310	A0A0J9YKD4;P07310	Creatine kinase M-type	Ckm	0.690764	1.26548	0.30394	0.95962	0.993506	-1.12867	2.80862	-1.67374	0.427351	0.467666	-0.454066	-0.664662	0.852814	-0.944735	2.96281	1.96731	11	10	10	43.6	41	41	35.108	0	40.743	1467100000	22	soluble	NO
tr|A0A0J9YTR2|A0A0J9YTR2_MOUSE RIKEN cDNA 0610012G03 gene OS=Mus musculus OX=10090 GN=0610012G03Rik PE=1 SV=1	A0A0J9YTR2	A0A0J9YTR2	RIKEN cDNA 0610012G03 gene	0610012G03Rik	0.651684	-2.18915	0.519952	-1.88412	0.210152	-1.23405	-1.45139	-1.82531	-0.887438	-0.733161	-0.926259	-0.533641	0.683161	-4.37343	-1.49538	-6.65144	2	2	2	26.3	26.3	26.3	10.829	0.0093304	2.4929	185380000	3	soluble	NO
tr|A0A0J9YTS4|A0A0J9YTS4_MOUSE Tetraspanin (Fragment) OS=Mus musculus OX=10090 GN=Tspan9 PE=1 SV=1;tr|D3YXN7|D3YXN7_MOUSE Tetraspanin (Fragment) OS=Mus musculus OX=10090 GN=Tspan9 PE=1 SV=2;sp|Q8BJU2|TSN9_MOUSE Tetraspanin-9 OS=Mus musculus OX=10090 GN=Tsp	A0A0J9YTS4;D3YXN7;Q8BJU2	A0A0J9YTS4;D3YXN7;Q8BJU2	Tetraspanin;Tetraspanin-9	Tspan9	0.17387	-0.527733	0.121059	-0.558275	2.72468	-0.380631	-0.045384	-3.59477	-1.0342	-0.732705	0.268512	0.0801172	0.999298	-0.0847424	-0.256338	-4.18743	1	1	1	9	9	9	18.483	0.00023283	11.114	320570000	4	integral	NO
tr|A0A0J9YUN2|A0A0J9YUN2_MOUSE Ubiquitin-conjugating enzyme E2 A OS=Mus musculus OX=10090 GN=Ube2a PE=1 SV=1;tr|A0A0J9YTT1|A0A0J9YTT1_MOUSE Ubiquitin-conjugating enzyme E2 A OS=Mus musculus OX=10090 GN=Ube2a PE=1 SV=1;tr|Q3TQ27|Q3TQ27_MOUSE Ubiquitin-conju	A0A0J9YUN2;A0A0J9YTT1;Q3TQ27;Q9Z255	A0A0J9YUN2;A0A0J9YTT1;Q3TQ27;Q9Z255	Ubiquitin-conjugating enzyme E2 A	Ube2a	0.0359185	-0.117814	1.59451	-3.89592	-0.545892	2.35176	1.90362	2.63145	-1.63467	-1.83464	-2.51877	-2.78341	-4.97544	0.218188	-1.5271	-2.95841	1	1	1	8.4	8.4	8.4	13.635	0	26.972	76505000	5	soluble	NO
tr|A0A0J9YTY0|A0A0J9YTY0_MOUSE Septin-11 OS=Mus musculus OX=10090 GN=Septin11 PE=1 SV=1;tr|A0A0J9YUL3|A0A0J9YUL3_MOUSE Septin-11 OS=Mus musculus OX=10090 GN=Septin11 PE=1 SV=1;sp|Q8C1B7-3|SEP11_MOUSE Isoform 3 of Septin-11 OS=Mus musculus OX=10090 GN=Septi	A0A0J9YTY0;A0A0J9YUL3;Q8C1B7-3;Q8C1B7-2;Q8C1B7;A0A0J9YUV6;A0A0J9YVA6;A2A3W1	A0A0J9YTY0;A0A0J9YUL3;Q8C1B7-3;Q8C1B7-2;Q8C1B7	Septin-11	Septin11	0.7497	-2.45209	0.139647	-0.615386	2.01777	1.24786	0.709407	-0.235137	2.41568	2.66024	3.07135	2.93943	2.06052	2.10884	-4.46869	1.57769	19	19	11	51.3	51.3	31.8	48.978	0	323.31	11356000000	92	soluble	YES	regulation of synapse organization (GO:0050807); postsynapse (GO:0098794); postsynaptic specialization of symmetric synapse (GO:0099629)
tr|A0A0J9YU92|A0A0J9YU92_MOUSE F-box only protein 21 (Fragment) OS=Mus musculus OX=10090 GN=Fbxo21 PE=1 SV=1;sp|Q8VDH1-2|FBX21_MOUSE Isoform 2 of F-box only protein 21 OS=Mus musculus OX=10090 GN=Fbxo21;sp|Q8VDH1|FBX21_MOUSE F-box only protein 21 OS=Mus mu	A0A0J9YU92;Q8VDH1-2;Q8VDH1	A0A0J9YU92;Q8VDH1-2;Q8VDH1	F-box only protein 21	Fbxo21	0.109991	-0.280436	0.0870185	0.241745	-2.59241	-2.27024	-0.00442366	-1.75681	-1.81671	-1.99551	-0.164916	-0.558026	-2.44226	1.03404	-1.86087	-2.38781	4	4	4	13.1	13.1	13.1	59.063	0	71.17	756060000	11	soluble	NO
tr|A0A0J9YUD5|A0A0J9YUD5_MOUSE Nucleoporin 205 OS=Mus musculus OX=10090 GN=Nup205 PE=1 SV=1;tr|B9EJ54|B9EJ54_MOUSE Nucleoporin 205 OS=Mus musculus OX=10090 GN=Nup205 PE=1 SV=1	A0A0J9YUD5;B9EJ54;E9Q880	A0A0J9YUD5;B9EJ54	Nucleoporin 205	Nup205	5.56697	2.37839	1.02319	0.781609	2.46423	2.57301	0.966655	2.1619	0.455403	0.463794	0.4274	0.43208	2.7191	2.50342	3.16343	2.90629	68	68	68	39.4	39.4	39.4	233.1	0	323.31	12091000000	280	soluble	NO
tr|A0A0J9YUE9|A0A0J9YUE9_MOUSE Dynamin-1 OS=Mus musculus OX=10090 GN=Dnm1 PE=1 SV=1;tr|A0A0J9YUN4|A0A0J9YUN4_MOUSE Dynamin-1 OS=Mus musculus OX=10090 GN=Dnm1 PE=1 SV=1;sp|P39053-3|DYN1_MOUSE Isoform 3 of Dynamin-1 OS=Mus musculus OX=10090 GN=Dnm1	A0A0J9YUE9;A0A0J9YUN4;P39053-3;F6W8Z8;D6RH60;F6TH70;F6RRH9	A0A0J9YUE9;A0A0J9YUN4;P39053-3	Dynamin-1	Dnm1	1.56151	3.08256	0.296341	-0.488541	-0.678819	-1.99721	-0.811136	-3.18952	-4.06081	-4.1131	-8.22259	-4.5646	-1.5284	-2.02966	-1.8745	-3.19829	41	1	1	58	1.8	1.8	94.032	0.00063145	6.2012	153900000	3	soluble	YES	synaptic vesicle endocytosis (GO:0048488); modulation of chemical synaptic transmission (GO:0050804); presynaptic endocytic zone membrane (GO:0098835); presynaptic dense core vesicle exocytosis (GO:0099525)
tr|A0A0J9YUG5|A0A0J9YUG5_MOUSE Methyltransferase-like 27 (Fragment) OS=Mus musculus OX=10090 GN=Mettl27 PE=1 SV=3;tr|Q8BGM4|Q8BGM4_MOUSE Methyltransferase-like 27 OS=Mus musculus OX=10090 GN=Mettl27 PE=1 SV=1;tr|Q8BY07|Q8BY07_MOUSE Methyltransferase-like 2	A0A0J9YUG5;Q8BGM4;Q8BY07;D3Z271;F6RCZ2	A0A0J9YUG5;Q8BGM4;Q8BY07;D3Z271	Methyltransferase-like 27 (Fragment)	Wbscr27	0.458483	-1.61602	0.253632	-1.20597	0.554226	-0.738073	3.4737	-1.69078	0.998421	0.850055	0.749909	0.640895	1.8973	-4.98818	-1.52966	1.39573	6	6	6	42.9	42.9	42.9	23.696	0	87.329	1530600000	28	soluble	NO
tr|A0A0J9YUQ8|A0A0J9YUQ8_MOUSE Gelsolin (Fragment) OS=Mus musculus OX=10090 GN=Gsn PE=1 SV=1	A0A0J9YUQ8;A0A0J9YUJ8	A0A0J9YUQ8	Gelsolin (Fragment); Actin-depolymerizing factor	Gsn	0.227463	1.11485	0.452247	-1.81853	-3.4633	0.476118	-0.0597444	3.49017	-0.986622	-1.03371	-7.69311	-1.57685	-4.61313	-1.76442	-1.22106	0.767716	35	1	1	79.4	3.2	3.2	62.354	0.0036524	3.3635	607240000	7	soluble	NO
tr|A0A0J9YUZ4|A0A0J9YUZ4_MOUSE High mobility group protein B1 (Fragment) OS=Mus musculus OX=10090 GN=Hmgb1 PE=1 SV=1;sp|P63158|HMGB1_MOUSE High mobility group protein B1 OS=Mus musculus OX=10090 GN=Hmgb1 PE=1 SV=2;tr|A0A0J9YUD8|A0A0J9YUD8_MOUSE High mobili	A0A0J9YUZ4;P63158;A0A0J9YUD8;D3YZ18;D3YVC6	A0A0J9YUZ4;P63158;A0A0J9YUD8;D3YZ18;D3YVC6	High mobility group protein B1	Hmgb1	4.25677	-1.75383	1.86684	2.1244	1.11664	-1.21699	-1.02901	0.675858	3.85166	3.7763	3.72012	3.71134	1.93898	2.48777	1.94362	1.67374	10	10	8	49.8	49.8	39.8	24.233	0	111.76	7530000000	65	soluble	NO
sp|B9EKR1|PTPRZ_MOUSE Receptor-type tyrosine-protein phosphatase zeta OS=Mus musculus OX=10090 GN=Ptprz1 PE=1 SV=1;tr|A0A0J9YVD2|A0A0J9YVD2_MOUSE Receptor-type tyrosine-protein phosphatase zeta OS=Mus musculus OX=10090 GN=Ptprz1 PE=1 SV=1;tr|B2RXS8|B2RXS8_	B9EKR1;A0A0J9YVD2;B2RXS8	B9EKR1;A0A0J9YVD2;B2RXS8	Receptor-type tyrosine-protein phosphatase zeta;Protein-tyrosine-phosphatase	Ptprz1	0.105589	0.168178	0.734895	-1.47876	-0.154369	-2.98087	0.50798	0.112391	-2.30808	-2.04631	-2.44398	-2.30424	-2.68241	-3.00083	-0.412303	-2.33436	12	12	12	5.9	5.9	5.9	254.4	0	205.95	1483000000	55	integral	YES	synapse (GO:0045202); integral component of postsynaptic density membrane (GO:0099061)
tr|A0A0J9YVG0|A0A0J9YVG0_MOUSE Protein phosphatase 1G OS=Mus musculus OX=10090 GN=Ppm1g PE=1 SV=1;sp|Q61074|PPM1G_MOUSE Protein phosphatase 1G OS=Mus musculus OX=10090 GN=Ppm1g PE=1 SV=3	A0A0J9YVG0;Q61074;A0A0J9YV96;A0A0J9YUB0	A0A0J9YVG0;Q61074	Protein phosphatase 1G	Ppm1g	1.71826	-2.72814	0.228197	-0.838682	0.919991	1.81647	-3.68347	-0.820907	1.1921	1.26738	1.69437	1.63605	0.215038	0.139869	-3.0065	-2.47105	14	14	14	34	34	34	47.802	0	323.31	4308500000	77	soluble	NO
tr|A0A0M3HEP7|A0A0M3HEP7_MOUSE Phospholipid-transporting ATPase OS=Mus musculus OX=10090 GN=Atp8a1 PE=1 SV=1;sp|P70704-2|AT8A1_MOUSE Isoform 2 of Phospholipid-transporting ATPase IA OS=Mus musculus OX=10090 GN=Atp8a1;sp|P70704-3|AT8A1_MOUSE Isoform 3 of Ph	A0A0M3HEP7;P70704-2;P70704-3;P70704;A0A0J9YV34;Q3U9N5;F6Q8P7;E9Q4J5;P98200	A0A0M3HEP7;P70704-2;P70704-3;P70704;A0A0J9YV34	Phospholipid-transporting ATPase IA	Atp8a1	0.92268	-0.824972	0.691236	-1.33447	0.109377	0.399834	-2.87932	-2.35028	-2.09179	-1.89935	-1.4179	-1.34934	-1.68384	-1.93975	-3.41255	-3.02213	16	16	16	15.4	15.4	15.4	131.51	0	41.343	1335800000	48	integral	YES	integral component of synaptic vesicle membrane (GO:0030285); synapse (GO:0045202)
sp|Q9QZ23|NFU1_MOUSE NFU1 iron-sulfur cluster scaffold homolog, mitochondrial OS=Mus musculus OX=10090 GN=Nfu1 PE=1 SV=2;tr|A0A0N4SUH8|A0A0N4SUH8_MOUSE NFU1 iron-sulfur cluster scaffold homolog, mitochondrial OS=Mus musculus OX=10090 GN=Nfu1 PE=1 SV=1;tr|D	Q9QZ23;A0A0N4SUH8;D3Z285	Q9QZ23;A0A0N4SUH8;D3Z285	NFU1 iron-sulfur cluster scaffold homolog, mitochondrial	Nfu1	0.272669	-0.375214	3.57429	-5.27298	1.47638	3.87246	2.96813	3.82392	-1.22938	-1.86736	-1.37386	-2.97959	-2.74662	-2.42769	-1.03648	-2.74025	4	4	4	20	20	20	28.567	0.0006263	5.8563	340180000	11	soluble	NO
tr|A0A0N4SUJ3|A0A0N4SUJ3_MOUSE N-acetylated alpha-linked acidic dipeptidase-like 2 OS=Mus musculus OX=10090 GN=Naaladl2 PE=1 SV=1	A0A0N4SUJ3	A0A0N4SUJ3	N-acetylated alpha-linked acidic dipeptidase-like 2	Naaladl2	0.975843	2.35451	0.0340908	-0.156223	-1.85364	-2.69195	2.19342	-1.28994	-2.60633	-2.77889	-4.3464	-3.95342	-2.31357	-2.0806	2.41039	-2.28323	8	8	8	14.2	14.2	14.2	88.516	0.00024588	15.544	261050000	17	integral	NO
tr|E9QL12|E9QL12_MOUSE Dysferlin OS=Mus musculus OX=10090 GN=Dysf PE=1 SV=1;tr|E9PXU9|E9PXU9_MOUSE Dysferlin OS=Mus musculus OX=10090 GN=Dysf PE=1 SV=1;tr|A0A0N4SWH3|A0A0N4SWH3_MOUSE Dysferlin OS=Mus musculus OX=10090 GN=Dysf PE=1 SV=1;tr|A0A0N4SWG7|A0A0N4	E9QL12;E9PXU9;A0A0N4SWH3;A0A0N4SWG7;A0A0N4SUN3;A0A0N4SVX9;Q9ESD7;A0A0N4SUJ2;E9Q423;A0A0N4SV63;Q9ESD7-3;Q9ESD7-2	E9QL12;E9PXU9;A0A0N4SWH3;A0A0N4SWG7;A0A0N4SUN3;A0A0N4SVX9;Q9ESD7;A0A0N4SUJ2;E9Q423;A0A0N4SV63;Q9ESD7-3;Q9ESD7-2	Dysferlin	Dysf	0.476698	-0.654369	1.78628	-4.35672	-0.867763	4.33818	1.03099	-0.314044	-2.81609	-2.74146	-2.69495	-2.36953	-3.82478	-4.56616	-3.17319	-1.67536	36	34	34	23.1	22.1	22.1	237.19	0	115.73	1632500000	86	integral	NO
tr|A0A0N4SUV3|A0A0N4SUV3_MOUSE Vesicle-associated membrane protein 1 (Fragment) OS=Mus musculus OX=10090 GN=Vamp1 PE=1 SV=1;tr|D3YTU0|D3YTU0_MOUSE Vesicle-associated membrane protein 1 OS=Mus musculus OX=10090 GN=Vamp1 PE=1 SV=1;sp|Q62442-2|VAMP1_MOUSE Iso	A0A0N4SUV3;D3YTU0;Q62442-2;Q62442	A0A0N4SUV3;D3YTU0;Q62442-2;Q62442	Vesicle-associated membrane protein 1	Vamp1	0.527759	1.51081	1.10681	-3.00694	3.51909	0.997776	3.30392	3.44861	-0.91189	-1.41891	-2.15236	-2.31845	-3.98752	1.62151	0.74786	0.859795	4	2	2	28.4	20.7	20.7	12.428	0	65.214	112760000	11	integral	YES	synaptic vesicle priming (GO:0016082); integral component of synaptic vesicle membrane (GO:0030285); regulation of synaptic vesicle fusion to presynaptic active zone membrane (GO:0031630); presynapse (GO:0098793)
tr|A0A0N4SUZ6|A0A0N4SUZ6_MOUSE Solute carrier organic anion transporter family member OS=Mus musculus OX=10090 GN=Slco1c1 PE=1 SV=1;sp|Q9ERB5|SO1C1_MOUSE Solute carrier organic anion transporter family member 1C1 OS=Mus musculus OX=10090 GN=Slco1c1 PE=1 SV	A0A0N4SUZ6;Q9ERB5;Q66L38;A0A0N4SVD7	A0A0N4SUZ6;Q9ERB5;Q66L38;A0A0N4SVD7	Solute carrier organic anion transporter family member 1C1	Slco1c1	0.024285	-0.0528581	0.86121	-1.67681	-0.846038	-2.32348	0.869884	-0.90843	-2.81464	-2.45625	-2.27609	-2.15687	-3.08603	-0.798554	-1.87197	-4.15874	3	3	3	4.1	4.1	4.1	72.991	0.0012151	4.9365	413360000	15	integral	NO
tr|A0A0N4SV10|A0A0N4SV10_MOUSE Ethanolamine kinase 1 OS=Mus musculus OX=10090 GN=Etnk1 PE=1 SV=1;tr|A0A0N4SVC4|A0A0N4SVC4_MOUSE Ethanolamine kinase 1 OS=Mus musculus OX=10090 GN=Etnk1 PE=1 SV=1;sp|Q9D4V0|EKI1_MOUSE Ethanolamine kinase 1 OS=Mus musculus OX=	A0A0N4SV10;A0A0N4SVC4;Q9D4V0	A0A0N4SV10;A0A0N4SVC4;Q9D4V0	Ethanolamine kinase 1	Etnk1	0.75865	-0.456221	0.194142	-0.539314	1.05648	-4.04957	-1.0666	-0.133712	-1.5099	-1.71394	-0.757438	-0.54449	-1.44542	-1.43842	-1.74523	-1.72158	4	4	4	14.6	14.6	14.6	38.32	0	95.219	524030000	20	soluble	NO
tr|A0A0N4SV23|A0A0N4SV23_MOUSE 28S ribosomal protein S35, mitochondrial (Fragment) OS=Mus musculus OX=10090 GN=Mrps35 PE=1 SV=1;tr|A0A0R4J0L6|A0A0R4J0L6_MOUSE 28S ribosomal protein S35, mitochondrial OS=Mus musculus OX=10090 GN=Mrps35 PE=1 SV=1;sp|Q8BJZ4|R	A0A0N4SV23;A0A0R4J0L6;Q8BJZ4	A0A0N4SV23;A0A0R4J0L6;Q8BJZ4	28S ribosomal protein S35, mitochondrial	Mrps35	2.26417	3.64436	0.109107	0.369718	6.68934	5.87006	3.60517	2.83896	1.55699	1.49263	1.45386	1.40146	6.56606	6.64964	3.59226	3.67444	2	2	2	24.7	24.7	24.7	9.5563	0.0015876	4.2893	1135800000	20	soluble	NO
tr|A0A0N4SV32|A0A0N4SV32_MOUSE Plasminogen activator inhibitor 1 RNA-binding protein OS=Mus musculus OX=10090 GN=Serbp1 PE=1 SV=1;tr|Q3UMP4|Q3UMP4_MOUSE Plasminogen activator inhibitor 1 RNA-binding protein OS=Mus musculus OX=10090 GN=Serbp1 PE=1 SV=1;sp|Q	A0A0N4SV32;Q3UMP4;Q9CY58-3;Q9CY58-2;Q9CY58;A0A0N4SWH2;Q9CY58-4;A0A0N4SUQ1;A0A0N4SUN8;A0A0N4SV40;A0A0N4SVK5	A0A0N4SV32;Q3UMP4;Q9CY58-3;Q9CY58-2;Q9CY58;A0A0N4SWH2;Q9CY58-4;A0A0N4SUQ1;A0A0N4SUN8	Plasminogen activator inhibitor 1 RNA-binding protein	Serbp1	1.1422	-2.50681	0.227222	-0.866441	-3.38952	0.363151	1.33004	-0.00249616	0.934922	0.953	1.56432	1.41041	0.114573	1.1731	-3.11267	-3.33959	12	12	12	39.5	39.5	39.5	39.644	0	323.31	2933400000	63	soluble	NO
tr|A0A0N4SV66|A0A0N4SV66_MOUSE Histone H2A OS=Mus musculus OX=10090 GN=H2aj PE=1 SV=1;sp|C0HKE6|H2A1I_MOUSE Histone H2A type 1-I OS=Mus musculus OX=10090 GN=H2ac13 PE=1 SV=1;sp|C0HKE8|H2A1O_MOUSE Histone H2A type 1-O OS=Mus musculus OX=10090 GN=Hist1h2ao P	A0A0N4SV66;C0HKE6;C0HKE8;C0HKE1;C0HKE2;C0HKE3;C0HKE4;C0HKE5;C0HKE7;C0HKE9;Q8CGP6;Q8BFU2;Q8CGP5;Q8CGP7;Q8R1M2;Q8CGP4;P27661;Q64522	A0A0N4SV66;C0HKE6;C0HKE8;C0HKE1;C0HKE2;C0HKE3;C0HKE4;C0HKE5;C0HKE7;C0HKE9;Q8CGP6;Q8BFU2;Q8CGP5;Q8CGP7;Q8R1M2;Q8CGP4;P27661	Histone H2A type 1-H;Histone H2A type 3;Histone H2A type 1-F;Histone H2A type 1-K;Histone H2A.J;Histone H2A;Histone H2AX	Hist1h2ah;Hist3h2a;Hist1h2af;Hist1h2ak;H2afj;Hist1h2aa;H2afx	5.03621	2.22043	0.0298969	0.0266684	7.8731	7.99149	6.75824	7.39954	5.10289	5.16998	5.51805	5.4564	7.43992	7.86725	7.27766	7.54423	9	9	3	65.1	65.1	37.3	13.66	0	209.82	16796000000	228	soluble	NO
tr|A0A0N4SVC2|A0A0N4SVC2_MOUSE Transformer-2 protein homolog alpha OS=Mus musculus OX=10090 GN=Tra2a PE=1 SV=1;tr|E9QP00|E9QP00_MOUSE Transformer-2 protein homolog alpha OS=Mus musculus OX=10090 GN=Tra2a PE=1 SV=1;sp|Q6PFR5|TRA2A_MOUSE Transformer-2 protei	A0A0N4SVC2;E9QP00;Q6PFR5	A0A0N4SVC2;E9QP00;Q6PFR5	Transformer-2 protein homolog alpha	Tra2a	1.70387	-1.35352	0.920745	-1.03733	-1.06554	-2.06512	-0.196208	-1.57807	-1.03043	-1.13058	-0.550343	-0.928824	-3.46268	-2.12641	-1.73236	-1.73283	2	2	2	8.2	8.2	8.2	32.259	0.000429	6.8587	588900000	10	soluble	NO
tr|A0A0N4SVK3|A0A0N4SVK3_MOUSE U6 snRNA-associated Sm-like protein LSm5 OS=Mus musculus OX=10090 GN=Lsm5 PE=1 SV=1;sp|P62322|LSM5_MOUSE U6 snRNA-associated Sm-like protein LSm5 OS=Mus musculus OX=10090 GN=Lsm5 PE=3 SV=2	A0A0N4SVK3;P62322	A0A0N4SVK3;P62322	U6 snRNA-associated Sm-like protein LSm5	Lsm5	3.78734	-4.06117	0.477333	-1.93064	2.10735	-5.3059	-1.09063	2.35181	0.981234	1.45797	2.0611	2.08444	-3.56238	-2.16734	-2.30589	-1.62433	2	2	2	40.7	40.7	40.7	6.6106	0	103.47	505750000	12	soluble	NO
tr|Z4YKC4|Z4YKC4_MOUSE Eukaryotic translation initiation factor 4 gamma 3 OS=Mus musculus OX=10090 GN=Eif4g3 PE=1 SV=1;tr|A0A0R4J112|A0A0R4J112_MOUSE Eukaryotic translation initiation factor 4 gamma 3 OS=Mus musculus OX=10090 GN=Eif4g3 PE=1 SV=1;tr|A2AMI2|	Z4YKC4;A0A0R4J112;A2AMI2;A0A0N4SVL0;Q80XI3-2;Q80XI3-4;Q80XI3;Q80XI3-3;A2AMI7;A2AMI6	Z4YKC4;A0A0R4J112;A2AMI2;A0A0N4SVL0;Q80XI3-2;Q80XI3-4;Q80XI3;Q80XI3-3;A2AMI7	Eukaryotic translation initiation factor 4 gamma 3	Eif4g3	2.69393	-3.14249	2.95062	-3.66285	0.18077	0.120931	-0.750475	-0.230728	-0.887563	-0.926766	-0.554648	-0.391959	-2.42233	-4.85003	-4.76622	-3.29231	26	21	21	20.8	17.7	17.7	173.55	0	301.56	4123900000	103	soluble	YES	synapse (GO:0045202)
sp|Q9DAS9|GBG12_MOUSE Guanine nucleotide-binding protein G(I)/G(S)/G(O) subunit gamma-12 OS=Mus musculus OX=10090 GN=Gng12 PE=1 SV=3;tr|A0A0N4SW28|A0A0N4SW28_MOUSE Guanine nucleotide-binding protein subunit gamma OS=Mus musculus OX=10090 GN=Gng12 PE=1 SV=1	Q9DAS9;A0A0N4SW28;A0A0N4SVT3	Q9DAS9;A0A0N4SW28;A0A0N4SVT3	Guanine nucleotide-binding protein G(I)/G(S)/G(O) subunit gamma-12	Gng12	4.00967	2.15209	2.4265	1.69957	3.45042	2.32214	3.89424	3.84674	2.65861	2.41971	3.32212	3.30304	5.1084	5.22865	5.01506	4.95971	8	8	8	80.6	80.6	80.6	7.9972	0	84.584	2563600000	81	soluble	NO
tr|G5E8Q5|G5E8Q5_MOUSE DCN1-like protein 2 OS=Mus musculus OX=10090 GN=Dcun1d2 PE=1 SV=1;tr|G5E8Q6|G5E8Q6_MOUSE DCN1-like protein 2 OS=Mus musculus OX=10090 GN=Dcun1d2 PE=1 SV=1;tr|A0A0N4SW97|A0A0N4SW97_MOUSE DCN1-like protein 2 OS=Mus musculus OX=10090 GN	G5E8Q5;G5E8Q6;A0A0N4SW97;Q8BZJ7-4;Q8BZJ7-2;Q8BZJ7;A0A0N4SW71	G5E8Q5;G5E8Q6;A0A0N4SW97;Q8BZJ7-4;Q8BZJ7-2;Q8BZJ7	DCN1-like protein;DCN1-like protein 2	Dcun1d2	1.63119	3.22551	0.457092	1.58637	0.0761819	1.8304	-3.98778	-3.87864	-2.00311	-2.07173	-5.80986	-2.63168	-0.755611	1.5677	0.411629	-0.838073	4	3	3	26.4	21.8	21.8	22.769	0.00023964	13.389	146330000	6	soluble	NO
tr|Q8CDV2|Q8CDV2_MOUSE Phosphodiesterase OS=Mus musculus OX=10090 GN=Pde1c PE=1 SV=1;tr|Q9D5W0|Q9D5W0_MOUSE Phosphodiesterase OS=Mus musculus OX=10090 GN=Pde1c PE=1 SV=1;tr|E9Q7V6|E9Q7V6_MOUSE Phosphodiesterase OS=Mus musculus OX=10090 GN=Pde1c PE=1 SV=1;t	Q8CDV2;Q9D5W0;E9Q7V6;A0A0N4SWG4;A0A5F8MPG4;Q64338-2;Q64338-1;Q64338	Q8CDV2;Q9D5W0;E9Q7V6;A0A0N4SWG4;A0A5F8MPG4;Q64338-2;Q64338-1;Q64338	Calcium/calmodulin-dependent 3,5-cyclic nucleotide phosphodiesterase 1C	Pde1c	0.865352	2.27351	1.10927	-2.54128	-1.71979	2.75163	0.847532	0.731812	-3.98816	-6.98999	-3.91812	-1.75168	-1.42861	0.08698	-3.16016	-3.05213	4	4	3	9.6	9.6	7.3	68.347	0.00022619	9.4174	242040000	5	soluble	NO
tr|A0A0R3P9C8|A0A0R3P9C8_MOUSE NADH dehydrogenase [ubiquinone] 1 alpha subcomplex subunit 9, mitochondrial OS=Mus musculus OX=10090 GN=Ndufa9 PE=1 SV=1;sp|Q9DC69|NDUA9_MOUSE NADH dehydrogenase [ubiquinone] 1 alpha subcomplex subunit 9, mitochondrial OS=Mus	A0A0R3P9C8;Q9DC69	A0A0R3P9C8;Q9DC69	NADH dehydrogenase [ubiquinone] 1 alpha subcomplex subunit 9, mitochondrial	Ndufa9	0.645972	1.1349	0.33891	-0.965705	-2.4211	1.79742	0.51902	0.0996729	-2.13621	-1.92167	-2.15617	-2.19337	-1.73329	-2.96896	0.513506	0.320948	8	8	8	29.5	29.5	29.5	42.121	0	72.454	477120000	18	soluble	NO
tr|A0A0R4IZW5|A0A0R4IZW5_MOUSE Cadherin-1 OS=Mus musculus OX=10090 GN=Cdh1 PE=1 SV=1;sp|P09803|CADH1_MOUSE Cadherin-1 OS=Mus musculus OX=10090 GN=Cdh1 PE=1 SV=1	A0A0R4IZW5;P09803	A0A0R4IZW5;P09803	Cadherin-1;E-Cad/CTF1;E-Cad/CTF2;E-Cad/CTF3	Cdh1	2.02803	-4.51545	0.643505	-2.1758	1.59243	-0.0954572	-2.64141	2.31397	2.35386	2.27099	2.99703	2.90624	-1.02211	-0.62074	-5.42318	-0.467634	29	29	29	43.7	43.7	43.7	98.283	0	323.31	15753000000	130	integral	YES	postsynapse (GO:0098794); regulation of protein catabolic process at postsynapse, modulating synaptic transmission (GO:0099576)
tr|H3BKS8|H3BKS8_MOUSE tRNA (guanine(26)-N(2))-dimethyltransferase OS=Mus musculus OX=10090 GN=Trmt1 PE=1 SV=1;tr|E9PWD4|E9PWD4_MOUSE tRNA (guanine(26)-N(2))-dimethyltransferase OS=Mus musculus OX=10090 GN=Trmt1 PE=1 SV=1;tr|A0A0R4IZW7|A0A0R4IZW7_MOUSE tRN	H3BKS8;E9PWD4;A0A0R4IZW7;Q3TX08;H3BK68;D3Z413;H3BL70;H3BKB8;H3BKV3;G3V019;D6RFC0;D6RG86	H3BKS8;E9PWD4;A0A0R4IZW7;Q3TX08;H3BK68;D3Z413;H3BL70;H3BKB8	tRNA (guanine(26)-N(2))-dimethyltransferase	Trmt1	0.246445	-0.623304	0.632639	-1.37985	-0.411693	-1.52274	-0.588118	-0.66253	-1.82699	-1.8553	-1.01326	-1.5157	-1.27631	-4.95597	-0.249191	-2.223	8	8	8	16.7	16.7	16.7	69.432	0	41.947	873090000	24	soluble	NO
tr|A0A0R4IZW8|A0A0R4IZW8_MOUSE Calpain small subunit 1 OS=Mus musculus OX=10090 GN=Capns1 PE=1 SV=1;sp|O88456|CPNS1_MOUSE Calpain small subunit 1 OS=Mus musculus OX=10090 GN=Capns1 PE=1 SV=1;tr|A0A0R4J1C2|A0A0R4J1C2_MOUSE Calpain small subunit 1 OS=Mus mus	A0A0R4IZW8;O88456;A0A0R4J1C2;Q9D7J7	A0A0R4IZW8;O88456;A0A0R4J1C2	Calpain small subunit 1	Capns1	4.0588	-4.05987	0.564908	-1.18385	2.62095	-0.724863	-1.19288	1.19256	3.5299	3.49916	3.219	3.1518	-1.12854	-1.37058	-0.870384	0.529869	12	12	12	53	53	53	28.406	0	323.31	8952600000	88	soluble	NO
tr|A0A0R4IZW9|A0A0R4IZW9_MOUSE Stromal cell-derived factor 2 OS=Mus musculus OX=10090 GN=Sdf2 PE=1 SV=1;sp|Q9DCT5|SDF2_MOUSE Stromal cell-derived factor 2 OS=Mus musculus OX=10090 GN=Sdf2 PE=1 SV=1	A0A0R4IZW9;Q9DCT5	A0A0R4IZW9;Q9DCT5	Stromal cell-derived factor 2	Sdf2	2.64553	1.50801	0.734306	0.788618	1.44364	1.33763	3.00806	3.03621	1.97	1.52962	1.35228	1.09608	3.26603	2.56422	3.51014	2.63962	7	7	7	42.9	42.9	42.9	23.991	0	323.31	2134800000	38	soluble	NO
tr|Q6NS54|Q6NS54_MOUSE Na(+)/H(+) exchange regulatory cofactor NHE-RF OS=Mus musculus OX=10090 GN=Slc9a3r2 PE=1 SV=1;tr|A0A0R4IZX2|A0A0R4IZX2_MOUSE Na(+)/H(+) exchange regulatory cofactor NHE-RF OS=Mus musculus OX=10090 GN=Slc9a3r2 PE=1 SV=1;sp|Q9JHL1|NHRF	Q6NS54;A0A0R4IZX2;Q9JHL1;A0A3Q4EHM9;A0A0R4J006;A0A3Q4EBU8;Q9JHL1-2	Q6NS54;A0A0R4IZX2;Q9JHL1	Na(+)/H(+) exchange regulatory cofactor NHE-RF;Na(+)/H(+) exchange regulatory cofactor NHE-RF2	Slc9a3r2	2.668	-2.79006	1.04444	-2.76641	-3.21374	-1.80941	-0.838546	2.73229	-1.09662	-0.946183	-0.446381	-0.545613	-3.62271	-2.07696	-4.02124	-4.47415	5	5	5	19.9	19.9	19.9	35.299	0.00024319	14.561	887130000	17	soluble	NO
tr|A0A0R4IZX5|A0A0R4IZX5_MOUSE Neurocan core protein OS=Mus musculus OX=10090 GN=Ncan PE=1 SV=1;sp|P55066|NCAN_MOUSE Neurocan core protein OS=Mus musculus OX=10090 GN=Ncan PE=1 SV=1	A0A0R4IZX5;P55066	A0A0R4IZX5;P55066	Neurocan core protein	Ncan	1.43826	-1.88884	0.807479	-2.21416	-0.577327	2.8304	-0.678971	-2.84503	-0.801878	-0.701938	-0.369807	-0.698615	-1.09187	-1.72495	-3.10882	-4.20194	19	18	18	16.5	15.9	15.9	137.17	0	95.715	2219900000	90	soluble	YES	synapse (GO:0045202); modulation of chemical synaptic transmission (GO:0050804); perisynaptic extracellular matrix (GO:0098966); regulation of postsynapse organization (GO:0099175)
tr|A0A0R4IZY0|A0A0R4IZY0_MOUSE Thimet oligopeptidase OS=Mus musculus OX=10090 GN=Thop1 PE=1 SV=1;sp|Q8C1A5|THOP1_MOUSE Thimet oligopeptidase OS=Mus musculus OX=10090 GN=Thop1 PE=1 SV=1	A0A0R4IZY0;Q8C1A5	A0A0R4IZY0;Q8C1A5	Thimet oligopeptidase	Thop1	2.68805	-2.45443	1.7708	4.36439	-1.59916	-5.61841	0.194797	-1.22874	4.75829	4.70134	4.86061	4.70353	2.96658	2.4368	2.87468	0.927994	49	49	49	68	68	68	78.026	0	323.31	82943000000	259	soluble	NO
tr|A0A0R4IZY9|A0A0R4IZY9_MOUSE tRNA-dihydrouridine(47) synthase [NAD(P)(+)] OS=Mus musculus OX=10090 GN=Dus3l PE=1 SV=1;sp|Q91XI1|DUS3L_MOUSE tRNA-dihydrouridine(47) synthase [NAD(P)(+)]-like OS=Mus musculus OX=10090 GN=Dus3l PE=1 SV=1;sp|Q91XI1-2|DUS3L_MO	A0A0R4IZY9;Q91XI1;Q91XI1-2	A0A0R4IZY9;Q91XI1;Q91XI1-2	tRNA-dihydrouridine(47) synthase [NAD(P)(+)]-like	Dus3l	0.145107	-0.592338	0.298763	1.29979	-1.19742	1.30471	-3.27697	0.386389	0.294504	1.32977	1.64794	1.51301	3.75969	-3.51626	1.52863	0.64382	20	20	20	43.8	43.8	43.8	71.15	0	323.31	6049900000	77	soluble	NO
tr|A0A0R4J000|A0A0R4J000_MOUSE BTB/POZ domain-containing protein KCTD5 OS=Mus musculus OX=10090 GN=Kctd5 PE=1 SV=1;sp|Q8VC57|KCTD5_MOUSE BTB/POZ domain-containing protein KCTD5 OS=Mus musculus OX=10090 GN=Kctd5 PE=1 SV=1	A0A0R4J000;Q8VC57	A0A0R4J000;Q8VC57	BTB/POZ domain-containing protein KCTD5	Kctd5	1.11859	1.95595	0.660988	-1.3813	0.488827	0.121038	1.77082	1.68795	-2.27423	-2.39083	-2.27282	-2.34249	-1.062	-2.59463	0.73873	1.46134	2	2	2	12	12	12	26.135	0.001038	5.6093	173130000	5	soluble	NO
tr|A0A0R4J005|A0A0R4J005_MOUSE LIM and senescent cell antigen-like-containing domain protein OS=Mus musculus OX=10090 GN=Lims1 PE=1 SV=1;tr|A0A5F8MPJ3|A0A5F8MPJ3_MOUSE LIM and senescent cell antigen-like-containing domain protein OS=Mus musculus OX=10090 G	A0A0R4J005;A0A5F8MPJ3;E9QP62;Q99JW4;Q9D7B2;Q91XD2;A0A286YCF2;A0A3Q4EC95;A0A286YCS7	A0A0R4J005;A0A5F8MPJ3;E9QP62;Q99JW4;Q9D7B2	LIM and senescent cell antigen-like-containing domain protein 1	Lims1	1.20152	-3.16243	0.290793	-1.00577	-0.486207	0.385116	-1.38363	0.218417	1.87275	2.00862	1.6729	1.80607	0.71916	0.093341	-5.38518	-0.716705	14	14	14	56.1	56.1	56.1	38.387	0	323.31	4830400000	58	soluble	NO
tr|A0A0R4J007|A0A0R4J007_MOUSE Paladin OS=Mus musculus OX=10090 GN=Pald1 PE=1 SV=1;sp|P70261|PALD_MOUSE Paladin OS=Mus musculus OX=10090 GN=Pald1 PE=1 SV=1	A0A0R4J007;P70261	A0A0R4J007;P70261	Paladin	Pald1	1.87679	-3.31375	0.466989	-1.38022	3.09094	-1.01553	0.238311	-0.708076	2.30634	2.39829	2.43433	2.20083	0.194439	-1.54833	-3.40421	0.84286	45	45	45	60.7	60.7	60.7	96.763	0	323.31	19502000000	304	soluble	NO
sp|P70288|HDAC2_MOUSE Histone deacetylase 2 OS=Mus musculus OX=10090 GN=Hdac2 PE=1 SV=1;tr|A0A0R4J008|A0A0R4J008_MOUSE Histone deacetylase 2 OS=Mus musculus OX=10090 GN=Hdac2 PE=1 SV=1;tr|Q8BQ10|Q8BQ10_MOUSE Histone deacetylase 2 OS=Mus musculus OX=10090 G	P70288;A0A0R4J008;Q8BQ10	P70288;A0A0R4J008;Q8BQ10	Histone deacetylase 2	Hdac2	0.845858	-1.21604	0.476035	1.22635	-2.11036	-4.53708	-2.29695	-0.0208315	0.134558	-0.0101175	0.337487	0.342399	-0.678001	0.607003	-2.85632	-1.13251	12	6	6	37.7	20.7	20.7	55.302	0	108.91	1804500000	21	soluble	NO
tr|A0A0R4J015|A0A0R4J015_MOUSE Canalicular multispecific organic anion transporter 2 OS=Mus musculus OX=10090 GN=Abcc3 PE=1 SV=1;tr|J3QML2|J3QML2_MOUSE Canalicular multispecific organic anion transporter 2 OS=Mus musculus OX=10090 GN=Abcc3 PE=1 SV=1;sp|B2R	A0A0R4J015;J3QML2;B2RX12-3;B2RX12-2;B2RX12	A0A0R4J015;J3QML2;B2RX12-3;B2RX12-2;B2RX12	Canalicular multispecific organic anion transporter 2	Abcc3	1.22378	3.09297	0.0961655	-0.379644	-1.09768	0.0317019	0.728122	1.50298	-3.1222	-3.20076	-3.07359	-3.32878	-3.33292	-1.20985	1.95439	2.23492	2	2	2	2.1	2.1	2.1	169.15	0.0042017	3.2584	634570000	9	integral	NO
tr|A0A0R4J018|A0A0R4J018_MOUSE Thiopurine S-methyltransferase OS=Mus musculus OX=10090 GN=Tpmt PE=1 SV=1;sp|O55060|TPMT_MOUSE Thiopurine S-methyltransferase OS=Mus musculus OX=10090 GN=Tpmt PE=1 SV=1;tr|D3Z380|D3Z380_MOUSE Thiopurine S-methyltransferase OS	A0A0R4J018;O55060;D3Z380;D3YWK6;D3Z217;D6RIK3;D3Z0R1	A0A0R4J018;O55060;D3Z380;D3YWK6;D3Z217;D6RIK3	Thiopurine S-methyltransferase	Tpmt	1.87957	-2.79651	0.660765	-1.30388	-1.1707	0.412723	1.39169	0.628811	2.15968	2.09488	1.36303	1.61542	0.476189	-0.0648698	-1.32346	-3.04087	18	18	18	82.1	82.1	82.1	27.571	0	323.31	4315700000	64	soluble	NO
sp|Q8R1P4|ATG10_MOUSE Ubiquitin-like-conjugating enzyme ATG10 OS=Mus musculus OX=10090 GN=Atg10 PE=1 SV=1;tr|A0A0R4J029|A0A0R4J029_MOUSE Ubiquitin-like-conjugating enzyme ATG10 OS=Mus musculus OX=10090 GN=Atg10 PE=4 SV=1;tr|A0A286YD93|A0A286YD93_MOUSE Ubiq	Q8R1P4;A0A0R4J029;A0A286YD93	Q8R1P4;A0A0R4J029;A0A286YD93	Ubiquitin-like-conjugating enzyme ATG10	Atg10	2.37582	2.22697	0.158411	0.656404	-1.0449	2.02842	-0.740202	-5.31861	-2.89402	-2.99998	-2.48529	-2.97826	-0.43627	-1.23313	-1.4582	0.677927	2	2	2	16.7	16.7	16.7	24.577	0.0015968	4.4651	121140000	4	soluble	NO
tr|A0A0R4J034|A0A0R4J034_MOUSE Pyridoxal-dependent decarboxylase domain-containing protein 1 OS=Mus musculus OX=10090 GN=Pdxdc1 PE=1 SV=1;sp|Q99K01|PDXD1_MOUSE Pyridoxal-dependent decarboxylase domain-containing protein 1 OS=Mus musculus OX=10090 GN=Pdxdc1	A0A0R4J034;Q99K01;Q99K01-2;Q99K01-4;Q99K01-3;Q99K01-5;D3YZA7	A0A0R4J034;Q99K01;Q99K01-2;Q99K01-4;Q99K01-3	Pyridoxal-dependent decarboxylase domain-containing protein 1	Pdxdc1	0.872328	-1.09196	1.01456	2.37839	-0.0654463	-2.15286	2.80924	-0.503095	3.40141	3.47167	3.59685	3.49933	1.48286	1.15184	3.55203	3.41469	46	46	46	68.6	68.6	68.6	87.479	0	323.31	36441000000	296	soluble	NO
tr|A0A0R4J036|A0A0R4J036_MOUSE Neurofilament medium polypeptide OS=Mus musculus OX=10090 GN=Nefm PE=1 SV=1;sp|P08553|NFM_MOUSE Neurofilament medium polypeptide OS=Mus musculus OX=10090 GN=Nefm PE=1 SV=4;tr|D3YZ35|D3YZ35_MOUSE Neurofilament medium polypepti	A0A0R4J036;P08553;D3YZ35	A0A0R4J036;P08553;D3YZ35	Neurofilament medium polypeptide	Nefm	2.42892	-5.07658	1.06813	-4.57461	-1.97479	1.0647	5.44524	6.27242	3.03103	3.04672	3.39142	3.34629	0.534479	-3.87048	-3.60861	-0.546251	45	41	38	49.8	47.1	46	95.94	0	323.31	33097000000	427	soluble	YES	postsynaptic intermediate filament cytoskeleton (GO:0099160); presynaptic intermediate filament cytoskeleton (GO:0099182)
sp|Q9ESB3|HRG_MOUSE Histidine-rich glycoprotein OS=Mus musculus OX=10090 GN=Hrg PE=1 SV=2;tr|A0A0R4J039|A0A0R4J039_MOUSE Histidine-rich glycoprotein OS=Mus musculus OX=10090 GN=Hrg PE=1 SV=1	Q9ESB3;A0A0R4J039;A0A338P6H8	Q9ESB3;A0A0R4J039	Histidine-rich glycoprotein	Hrg	2.04981	-3.28426	0.769923	-4.4399	-2.13396	9.13873	0.0154109	-2.40826	-0.241482	-0.190087	0.392863	0.0280695	-2.00849	-4.74708	-1.62951	-4.7626	13	13	13	23.4	23.4	23.4	59.162	0	37.59	3361500000	39	soluble	NO
tr|A0A0R4J040|A0A0R4J040_MOUSE Bifunctional apoptosis regulator OS=Mus musculus OX=10090 GN=Bfar PE=1 SV=1;sp|Q8R079|BFAR_MOUSE Bifunctional apoptosis regulator OS=Mus musculus OX=10090 GN=Bfar PE=1 SV=1;sp|Q8R079-2|BFAR_MOUSE Isoform 2 of Bifunctional apo	A0A0R4J040;Q8R079;Q8R079-2;D6RG73	A0A0R4J040;Q8R079;Q8R079-2	Bifunctional apoptosis regulator	Bfar	3.36508	6.91914	0.0084347	0.012562	0.452656	-0.169903	-1.2348	0.569983	-8.68752	-8.23149	-4.48323	-6.60613	-0.660372	-0.471845	0.398964	0.401434	4	4	4	15.3	15.3	15.3	52.937	0.0010204	5.1282	27830000	7	integral	NO
tr|A0A0R4J049|A0A0R4J049_MOUSE Protein arginine N-methyltransferase 5 OS=Mus musculus OX=10090 GN=Prmt5 PE=1 SV=1;sp|Q8CIG8|ANM5_MOUSE Protein arginine N-methyltransferase 5 OS=Mus musculus OX=10090 GN=Prmt5 PE=1 SV=3	A0A0R4J049;Q8CIG8;F6QQQ6;A0A2I3BRG2;S4R295	A0A0R4J049;Q8CIG8	Protein arginine N-methyltransferase 5	Prmt5	2.86784	-3.1288	0.524376	1.00685	-2.75094	0.082569	-2.74547	-1.09061	2.49702	2.37904	2.53877	2.62331	0.698052	-0.909987	-0.313556	-1.95157	25	25	25	55.4	55.4	55.4	72.737	0	323.31	16096000000	119	soluble	NO
tr|A0A1L1SS90|A0A1L1SS90_MOUSE Aminoacylase-1 OS=Mus musculus OX=10090 GN=Acy1 PE=1 SV=1;tr|A0A0R4J050|A0A0R4J050_MOUSE Aminoacylase-1 OS=Mus musculus OX=10090 GN=Acy1 PE=1 SV=1;tr|A0A1L1SRC1|A0A1L1SRC1_MOUSE Aminoacylase-1 OS=Mus musculus OX=10090 GN=Acy1	A0A1L1SS90;A0A0R4J050;A0A1L1SRC1;Q99JW2;A0A1L1SRW7;A0A087WPX1;A0A1L1SSU4;A0A1L1SRL5;A0A087WRE0;A0A087WPV3	A0A1L1SS90;A0A0R4J050;A0A1L1SRC1;Q99JW2;A0A1L1SRW7;A0A087WPX1	Aminoacylase-1	Acy1	2.22016	-1.96633	0.426338	-0.653678	0.656092	1.91889	2.99221	1.25954	2.86104	2.8621	3.27842	3.07578	1.96716	-0.0846318	1.62378	0.705712	20	20	20	63.5	63.5	63.5	42.067	0	323.31	15340000000	85	soluble	NO
tr|A0A0R4J052|A0A0R4J052_MOUSE Hydroxyacylglutathione hydrolase, mitochondrial OS=Mus musculus OX=10090 GN=Hagh PE=1 SV=1;tr|G5E8T9|G5E8T9_MOUSE Hydroxyacylglutathione hydrolase, mitochondrial OS=Mus musculus OX=10090 GN=Hagh PE=1 SV=1;sp|Q99KB8-2|GLO2_MOU	A0A0R4J052;G5E8T9;Q99KB8-2;Q99KB8;E9PYA3;E9Q2H8;D3YWI0;D3YUX8	A0A0R4J052;G5E8T9;Q99KB8-2;Q99KB8;E9PYA3;E9Q2H8	Hydroxyacylglutathione hydrolase, mitochondrial	Hagh	4.36587	-5.89603	0.0677958	-0.395828	-6.36022	-0.0143339	-5.4251	1.82431	3.07641	3.0307	3.16103	2.75731	-2.369	-2.11355	-2.54934	-4.52675	11	11	11	51.9	51.9	51.9	28.92	0	259.67	7623300000	60	soluble	NO
tr|A0A0R4J065|A0A0R4J065_MOUSE Cysteine protease OS=Mus musculus OX=10090 GN=Atg4b PE=1 SV=1;sp|Q8BGE6|ATG4B_MOUSE Cysteine protease ATG4B OS=Mus musculus OX=10090 GN=Atg4b PE=1 SV=2;tr|A0A087WNY2|A0A087WNY2_MOUSE Cysteine protease (Fragment) OS=Mus muscul	A0A0R4J065;Q8BGE6;A0A087WNY2;A0A087WRT0;D3YZP6;A0A087WNR6	A0A0R4J065;Q8BGE6;A0A087WNY2;A0A087WRT0	Cysteine protease ATG4B	Atg4b	1.58343	-1.73226	0.183049	-0.663877	-1.10142	2.41048	-3.37658	1.58427	0.325943	0.623422	1.37553	1.46538	-0.474649	-0.0944318	-0.244949	-2.32472	10	10	10	32.8	32.8	32.8	44.403	0	314.41	2824200000	38	soluble	NO
tr|A0A0R4J069|A0A0R4J069_MOUSE Selenocysteine lyase OS=Mus musculus OX=10090 GN=Scly PE=1 SV=1;sp|Q9JLI6|SCLY_MOUSE Selenocysteine lyase OS=Mus musculus OX=10090 GN=Scly PE=1 SV=1;sp|Q9JLI6-2|SCLY_MOUSE Isoform 2 of Selenocysteine lyase OS=Mus musculus OX=	A0A0R4J069;Q9JLI6;Q9JLI6-2;F7D651;F6ZFP8;F7BB44;D3Z7G6;M0QWF1	A0A0R4J069;Q9JLI6;Q9JLI6-2;F7D651	Selenocysteine lyase	Scly	2.38966	-2.51995	0.169892	-0.533429	2.10133	-1.07571	-3.03635	-1.59492	1.03056	1.00352	0.95847	1.34788	-1.06439	-0.474563	-3.02574	-1.17469	14	14	14	44.7	44.7	44.7	47.203	0	202.18	4024500000	49	soluble	NO
tr|A0A0R4J078|A0A0R4J078_MOUSE UBX domain-containing protein 4 OS=Mus musculus OX=10090 GN=Ubxn4 PE=1 SV=1;tr|A0A087WSK5|A0A087WSK5_MOUSE UBX domain-containing protein 4 (Fragment) OS=Mus musculus OX=10090 GN=Ubxn4 PE=1 SV=1;sp|Q8VCH8|UBXN4_MOUSE UBX domai	A0A0R4J078;A0A087WSK5;Q8VCH8	A0A0R4J078;A0A087WSK5;Q8VCH8	UBX domain-containing protein 4	Ubxn4	5.05598	5.7317	1.94893	3.03644	-3.07313	-0.142271	0.33012	-1.69342	-3.98405	-3.09565	-4.10691	-4.17313	1.95783	2.11828	0.971747	2.5192	2	2	2	6.9	6.9	6.9	56.459	0	52.529	164580000	18	soluble	NO
tr|A0A0R4J079|A0A0R4J079_MOUSE Golgi resident protein GCP60 OS=Mus musculus OX=10090 GN=Acbd3 PE=1 SV=1;sp|Q8BMP6|GCP60_MOUSE Golgi resident protein GCP60 OS=Mus musculus OX=10090 GN=Acbd3 PE=1 SV=3	A0A0R4J079;Q8BMP6	A0A0R4J079;Q8BMP6	Golgi resident protein GCP60	Acbd3	3.11912	-2.10985	1.24061	1.5227	-0.757856	-1.48938	-2.84605	-0.28837	2.21909	2.24791	2.43699	2.24455	0.419066	0.91471	0.0366864	-0.661316	14	14	14	36.4	36.4	36.4	60.181	0	268.24	7680000000	88	soluble	NO
tr|A0A0R4J083|A0A0R4J083_MOUSE Long-chain-specific acyl-CoA dehydrogenase, mitochondrial OS=Mus musculus OX=10090 GN=Acadl PE=1 SV=1;sp|P51174|ACADL_MOUSE Long-chain specific acyl-CoA dehydrogenase, mitochondrial OS=Mus musculus OX=10090 GN=Acadl PE=1 SV=2	A0A0R4J083;P51174	A0A0R4J083;P51174	Long-chain specific acyl-CoA dehydrogenase, mitochondrial	Acadl	3.10609	-4.56032	0.308056	1.51808	-2.48929	-6.29758	0.167196	2.82711	4.60385	4.27202	4.93461	4.71057	0.494873	-1.93974	1.45503	0.269602	23	23	23	50.9	50.9	50.9	47.896	0	323.31	39072000000	144	soluble	NO
tr|A0A0R4J085|A0A0R4J085_MOUSE UDP-N-acetylhexosamine pyrophosphorylase OS=Mus musculus OX=10090 GN=Uap1 PE=1 SV=1;tr|Q3UHZ7|Q3UHZ7_MOUSE UDP-N-acetylhexosamine pyrophosphorylase OS=Mus musculus OX=10090 GN=Uap1 PE=1 SV=1;sp|Q91YN5-3|UAP1_MOUSE Isoform 3 o	A0A0R4J085;Q3UHZ7;Q91YN5-3;Q91YN5;A0A0R4J1F6;Q91YN5-2	A0A0R4J085;Q3UHZ7;Q91YN5-3;Q91YN5;A0A0R4J1F6;Q91YN5-2	UDP-N-acetylhexosamine pyrophosphorylase;UDP-N-acetylgalactosamine pyrophosphorylase;UDP-N-acetylglucosamine pyrophosphorylase	Uap1	0.68022	-1.97433	0.731997	-2.09407	0.532809	0.714311	0.599994	0.0108877	-0.123449	0.729262	0.394538	0.378671	-0.813988	1.16055	-1.39782	-5.46703	13	12	12	33.8	31.3	31.3	58.495	0	245.12	3076600000	34	soluble	NO
tr|A0A0R4J092|A0A0R4J092_MOUSE Beta-mannosidase OS=Mus musculus OX=10090 GN=Manba PE=1 SV=1;sp|Q8K2I4|MANBA_MOUSE Beta-mannosidase OS=Mus musculus OX=10090 GN=Manba PE=1 SV=1	A0A0R4J092;Q8K2I4;D6RGR1	A0A0R4J092;Q8K2I4	Beta-mannosidase	Manba	6.07337	3.33339	1.88775	3.74882	0.156825	-0.956256	3.91295	0.158688	1.09876	1.09461	1.43472	1.30584	4.84923	4.2064	4.69942	4.51244	25	25	25	33.1	33.1	33.1	100.85	0	323.31	9401400000	121	soluble	NO
tr|A0A0R4J094|A0A0R4J094_MOUSE Fumarylacetoacetate hydrolase domain-containing 2A OS=Mus musculus OX=10090 GN=Fahd2a PE=1 SV=1;sp|Q3TC72|FAHD2_MOUSE Fumarylacetoacetate hydrolase domain-containing protein 2A OS=Mus musculus OX=10090 GN=Fahd2 PE=1 SV=1	A0A0R4J094;Q3TC72	A0A0R4J094;Q3TC72	Fumarylacetoacetate hydrolase domain-containing protein 2A	Fahd2	1.55325	-1.12145	0.205951	0.757212	1.40679	1.26756	1.58177	-4.21573	2.08328	1.93082	1.94454	1.59638	1.43687	0.482244	-0.161449	1.31157	11	11	11	54	54	54	34.676	0	149.52	3861700000	51	soluble	NO
tr|A0A0R4J097|A0A0R4J097_MOUSE Transforming growth factor beta receptor type 3 OS=Mus musculus OX=10090 GN=Tgfbr3 PE=4 SV=1;sp|O88393|TGBR3_MOUSE Transforming growth factor beta receptor type 3 OS=Mus musculus OX=10090 GN=Tgfbr3 PE=1 SV=1	A0A0R4J097;O88393	A0A0R4J097;O88393	Transforming growth factor beta receptor type 3	Tgfbr3	2.92746	2.63734	0.0092048	0.0358635	0.496842	-1.78795	-1.58692	-5.6295	-5.12168	-4.99354	-5.12948	-3.66874	-2.4798	-1.83614	-2.6455	-1.40264	2	2	2	2.6	2.6	2.6	93.781	0.0056359	2.9836	96315000	5	integral	NO
tr|D3YXQ7|D3YXQ7_MOUSE Zinc finger protein 326 (Fragment) OS=Mus musculus OX=10090 GN=Zfp326 PE=1 SV=1;tr|A0A0R4J098|A0A0R4J098_MOUSE Zinc finger protein 326 OS=Mus musculus OX=10090 GN=Zfp326 PE=1 SV=1;sp|O88291-2|ZN326_MOUSE Isoform 2 of DBIRD complex su	D3YXQ7;A0A0R4J098;O88291-2;O88291	D3YXQ7;A0A0R4J098;O88291-2;O88291	DBIRD complex subunit ZNF326	Zfp326;Znf326	0.218876	-0.730482	0.390713	-1.3988	-0.424755	-2.62786	-2.12502	0.991686	-1.96599	-1.7182	-1.5367	-1.63833	-3.06737	1.4233	-4.65092	-3.48616	2	2	2	8.7	8.7	8.7	47.15	0	57.486	526370000	8	soluble	NO
tr|A0A0R4J0A9|A0A0R4J0A9_MOUSE Low-density lipoprotein receptor-related protein OS=Mus musculus OX=10090 GN=Lrp6 PE=1 SV=1;sp|O88572|LRP6_MOUSE Low-density lipoprotein receptor-related protein 6 OS=Mus musculus OX=10090 GN=Lrp6 PE=1 SV=1	A0A0R4J0A9;O88572	A0A0R4J0A9;O88572	Low-density lipoprotein receptor-related protein 6	Lrp6	0.910334	2.03069	0.183341	-0.745696	-0.0258192	-2.1269	-3.56554	1.55261	-3.80851	-3.57818	-4.30009	-3.58442	-2.22495	-2.17427	1.30355	-4.05277	13	13	13	10.7	10.7	10.7	180.31	0	53.679	427160000	24	integral	NO
tr|E9Q9N6|E9Q9N6_MOUSE Non-specific serine/threonine protein kinase OS=Mus musculus OX=10090 GN=Mark2 PE=1 SV=1;sp|Q05512|MARK2_MOUSE Serine/threonine-protein kinase MARK2 OS=Mus musculus OX=10090 GN=Mark2 PE=1 SV=3;tr|E9QMP6|E9QMP6_MOUSE Non-specific seri	E9Q9N6;Q05512;E9QMP6;Q05512-4;F6ZS70;Q05512-3;Q3T9A3;A0A0R4J0B1;E9PYX3;A0A0R4J227;Q05512-2;E9Q2J6;Q8VHJ5;A0A0A6YY78;F7CVZ7;E9Q8H5;E9Q2G8;Q8CIP4-2;Q8CIP4;E9PZ55	E9Q9N6;Q05512;E9QMP6;Q05512-4;F6ZS70;Q05512-3;Q3T9A3;A0A0R4J0B1;E9PYX3;A0A0R4J227;Q05512-2;E9Q2J6	Serine/threonine-protein kinase MARK2	Mark2	3.65845	4.84825	2.41367	3.55187	-0.883571	-1.47434	-1.41574	0.779549	-2.35065	-2.4707	-1.56301	-1.79525	3.58365	3.53274	2.96506	1.13193	8	8	5	14.4	14.4	9.2	79.091	0.00023234	10.978	774740000	13	soluble	YES	postsynapse (GO:0098794); regulation of postsynapse organization (GO:0099175)
tr|A0A0R4J0B4|A0A0R4J0B4_MOUSE N-acylneuraminate cytidylyltransferase OS=Mus musculus OX=10090 GN=Cmas PE=1 SV=1;sp|Q99KK2|NEUA_MOUSE N-acylneuraminate cytidylyltransferase OS=Mus musculus OX=10090 GN=Cmas PE=1 SV=2;sp|Q99KK2-2|NEUA_MOUSE Isoform 2 of N-ac	A0A0R4J0B4;Q99KK2;Q99KK2-2;A0A0N4SW65;A0A0N4SWC3	A0A0R4J0B4;Q99KK2;Q99KK2-2	N-acylneuraminate cytidylyltransferase	Cmas	1.7757	-1.53046	0.339553	0.692965	-1.9929	-1.86559	-1.40412	-4.67494	-0.265651	-0.400628	-0.0826768	-0.294896	-2.83928	-1.89338	-1.84345	-0.589593	8	8	8	29.6	29.6	29.6	48.029	0.00026199	22.345	1506700000	21	soluble	NO
tr|A0A0R4J0B5|A0A0R4J0B5_MOUSE cDNA sequence BC017158 OS=Mus musculus OX=10090 GN=BC017158 PE=4 SV=1;tr|D6RDS0|D6RDS0_MOUSE cDNA sequence BC017158 OS=Mus musculus OX=10090 GN=BC017158 PE=1 SV=1;sp|Q91W34-2|RUS1_MOUSE Isoform 2 of RUS1 family protein C16orf	A0A0R4J0B5;D6RDS0;Q91W34-2;Q91W34	A0A0R4J0B5;D6RDS0;Q91W34-2;Q91W34	RUS1 family protein C16orf58 homolog	Rusf1; BC017158	3.04422	8.75356	0.00108537	-0.00358727	-1.16336	2.29567	1.13906	-2.49933	-11.3437	-5.20978	-10.8639	-7.83914	-0.107151	-0.236827	0.444819	-0.343147	5	5	5	17.2	17.2	17.2	50.53	0.00023969	13.407	13368000	6	integral	NO
tr|S4R2E1|S4R2E1_MOUSE Broad substrate-specificity ATP-binding cassette transporter ABCG2 OS=Mus musculus OX=10090 GN=Abcg2 PE=1 SV=1;tr|A0A0R4J0B6|A0A0R4J0B6_MOUSE Broad substrate-specificity ATP-binding cassette transporter ABCG2 OS=Mus musculus OX=10090	S4R2E1;A0A0R4J0B6;Q7TMS5;D3Z150;D3YZX5;S4R2M4;A0A0N4SWA2;D3YVG8	S4R2E1;A0A0R4J0B6;Q7TMS5	ATP-binding cassette sub-family G member 2	Abcg2	0.302396	-0.898182	0.288289	-0.951039	1.73772	-0.327078	-0.828174	-0.797677	-0.263683	-0.550893	0.292537	0.0954008	-2.87212	2.13908	-0.219987	-3.06634	10	10	10	23.1	23.1	23.1	63.607	0	58.857	1780100000	38	integral	NO
sp|Q9D2L5|CPXM2_MOUSE Inactive carboxypeptidase-like protein X2 OS=Mus musculus OX=10090 GN=Cpxm2 PE=2 SV=1;tr|A0A0R4J0C4|A0A0R4J0C4_MOUSE Inactive carboxypeptidase-like protein X2 OS=Mus musculus OX=10090 GN=Cpxm2 PE=4 SV=1	Q9D2L5;A0A0R4J0C4;A0A140LHE5	Q9D2L5;A0A0R4J0C4	Inactive carboxypeptidase-like protein X2	Cpxm2	1.45213	0.468003	0.468874	0.624053	-0.41283	1.89415	-0.104775	-0.713625	-0.0285508	0.397063	0.546937	0.371667	0.993441	0.832307	0.894562	0.43882	14	14	13	25.5	25.5	24.3	86.962	0	53.24	4024400000	86	soluble	NO
tr|A0A0R4J0D3|A0A0R4J0D3_MOUSE Dolichyl-diphosphooligosaccharide--protein glycosyltransferase subunit STT3B OS=Mus musculus OX=10090 GN=Stt3b PE=1 SV=1;sp|Q3TDQ1|STT3B_MOUSE Dolichyl-diphosphooligosaccharide--protein glycosyltransferase subunit STT3B OS=Mu	A0A0R4J0D3;Q3TDQ1	A0A0R4J0D3;Q3TDQ1	Dolichyl-diphosphooligosaccharide--protein glycosyltransferase subunit STT3B	Stt3b	0.785442	3.98781	0.544876	-1.46705	1.46865	-1.96391	0.592002	-1.86263	-3.55906	-2.03004	-5.35622	-12.64	-0.279423	-0.821875	-4.31235	-2.22042	5	4	4	6.2	5.3	5.3	93.314	0.00021877	7.7321	243480000	5	integral	NO
tr|A0A0R4J0E4|A0A0R4J0E4_MOUSE Integrator complex subunit 7 OS=Mus musculus OX=10090 GN=Ints7 PE=1 SV=1;sp|Q7TQK1|INT7_MOUSE Integrator complex subunit 7 OS=Mus musculus OX=10090 GN=Ints7 PE=1 SV=1;sp|Q7TQK1-2|INT7_MOUSE Isoform 2 of Integrator complex sub	A0A0R4J0E4;Q7TQK1;Q7TQK1-2	A0A0R4J0E4;Q7TQK1;Q7TQK1-2	Integrator complex subunit 7	Ints7	2.89825	3.16553	0.106088	-0.17126	-0.296546	-0.772305	1.66631	-0.69887	-4.70697	-3.71093	-2.64765	-2.38304	-0.484907	-0.421534	-0.0824828	0.202471	8	8	8	10.1	10.1	10.1	106.87	0	31.236	498110000	13	soluble	NO
tr|A0A0R4J0F6|A0A0R4J0F6_MOUSE Cyclin-G-associated kinase OS=Mus musculus OX=10090 GN=Gak PE=1 SV=1;sp|Q99KY4-2|GAK_MOUSE Isoform 2 of Cyclin-G-associated kinase OS=Mus musculus OX=10090 GN=Gak;sp|Q99KY4|GAK_MOUSE Cyclin-G-associated kinase OS=Mus musculus	A0A0R4J0F6;Q99KY4-2;Q99KY4;D6RHK5;F6SLK1;A0A0G2JEW6;F7BG02;A0A0G2JGP6;A0A0G2JFZ0	A0A0R4J0F6;Q99KY4-2;Q99KY4	Cyclin-G-associated kinase	Gak	0.354752	-0.503587	0.45386	-0.872061	-2.63694	-1.27381	0.429645	-1.2054	-1.3894	-1.33388	-1.46409	-1.97305	-2.0131	-0.374972	-2.86345	-2.92323	24	24	23	23.7	23.7	22.8	143.67	0	116.56	1668800000	57	soluble	NO
tr|A0A0R4J0G0|A0A0R4J0G0_MOUSE Phosphoenolpyruvate carboxykinase [GTP], mitochondrial OS=Mus musculus OX=10090 GN=Pck2 PE=1 SV=1;sp|Q8BH04|PCKGM_MOUSE Phosphoenolpyruvate carboxykinase [GTP], mitochondrial OS=Mus musculus OX=10090 GN=Pck2 PE=1 SV=1;tr|A0A2	A0A0R4J0G0;Q8BH04;A0A2I3BQL9;A0A2I3BS39;A0A2I3BRX1;A0A2I3BQC6;A0A2I3BQ75	A0A0R4J0G0;Q8BH04;A0A2I3BQL9;A0A2I3BS39;A0A2I3BRX1	Phosphoenolpyruvate carboxykinase [GTP], mitochondrial	Pck2	4.16549	-4.02752	0.151058	-0.607599	1.03511	0.967939	-2.63302	-5.05649	2.02904	1.67136	2.14117	2.15164	-1.59639	-3.17062	-1.38361	-1.96624	26	26	25	55.2	55.2	54	73.417	0	323.31	11646000000	97	soluble	NO
tr|A0A0R4J0G4|A0A0R4J0G4_MOUSE Ran-binding protein 10 OS=Mus musculus OX=10090 GN=Ranbp10 PE=1 SV=1;sp|Q6VN19|RBP10_MOUSE Ran-binding protein 10 OS=Mus musculus OX=10090 GN=Ranbp10 PE=1 SV=2	A0A0R4J0G4;Q6VN19	A0A0R4J0G4;Q6VN19	Ran-binding protein 10	Ranbp10	0.40069	-0.563304	0.937775	-1.22634	1.30943	-0.424177	-0.661254	-0.821691	-0.141407	-0.0187025	-1.65028	-1.43946	-0.797945	-0.455035	-2.35891	-1.89117	5	4	4	10	7.4	7.4	70.087	0.00023299	11.21	1109000000	16	soluble	NO
tr|A0A0R4J0G6|A0A0R4J0G6_MOUSE Glutaminyl-peptide cyclotransferase OS=Mus musculus OX=10090 GN=Qpct PE=1 SV=1;sp|Q9CYK2|QPCT_MOUSE Glutaminyl-peptide cyclotransferase OS=Mus musculus OX=10090 GN=Qpct PE=1 SV=2;tr|A0A3B2W7G1|A0A3B2W7G1_MOUSE Glutaminyl-pept	A0A0R4J0G6;Q9CYK2;A0A3B2W7G1;Q9CYK2-2	A0A0R4J0G6;Q9CYK2;A0A3B2W7G1;Q9CYK2-2	Glutaminyl-peptide cyclotransferase	Qpct	1.74473	2.8983	0.284213	0.815918	-3.08604	1.14096	-1.28216	-1.25964	-3.08187	-2.40561	-4.18268	-3.14623	-0.166279	-2.66718	0.869151	0.741106	2	2	2	6.9	6.9	6.9	41.075	0.00043085	7.0718	103020000	2	soluble	NO
sp|Q6NWW9|FND3B_MOUSE Fibronectin type III domain-containing protein 3B OS=Mus musculus OX=10090 GN=Fndc3b PE=1 SV=1;tr|A0A0R4J0H8|A0A0R4J0H8_MOUSE Fibronectin type III domain-containing protein 3B OS=Mus musculus OX=10090 GN=Fndc3b PE=1 SV=1	Q6NWW9;A0A0R4J0H8;A0A0A6YX88	Q6NWW9;A0A0R4J0H8	Fibronectin type III domain-containing protein 3B	Fndc3b	3.50138	7.56731	1.46053	1.58391	0.427117	0.0849398	-1.3845	-1.40567	-5.03315	-9.3569	-5.52057	-6.30109	1.73417	1.27848	0.197171	0.847714	11	11	11	10.7	10.7	10.7	132.76	0	30.809	147630000	32	integral	NO
tr|A0A0R4J0I9|A0A0R4J0I9_MOUSE Prolow-density lipoprotein receptor-related protein 1 OS=Mus musculus OX=10090 GN=Lrp1 PE=1 SV=1;sp|Q91ZX7|LRP1_MOUSE Prolow-density lipoprotein receptor-related protein 1 OS=Mus musculus OX=10090 GN=Lrp1 PE=1 SV=1	A0A0R4J0I9;Q91ZX7;Q3U5J2;D3Z5M3;A0A0N4SVX0;F6UAC8	A0A0R4J0I9;Q91ZX7	Prolow-density lipoprotein receptor-related protein 1;Low-density lipoprotein receptor-related protein 1 85 kDa subunit;Low-density lipoprotein receptor-related protein 1 515 kDa subunit;Low-density lipoprotein receptor-related protein 1 intracellular domain	Lrp1	4.52263	2.03918	5.9275	6.77389	-1.55216	-1.52767	-1.79212	-2.79479	2.87516	2.87636	2.80882	2.71175	4.62896	4.49001	5.24007	5.06975	236	236	231	55.5	55.5	54.9	504.77	0	323.31	132000000000	2495	integral	NO
tr|A0A0R4J0J5|A0A0R4J0J5_MOUSE Integrator complex subunit 9 OS=Mus musculus OX=10090 GN=Ints9 PE=1 SV=1;sp|Q8K114|INT9_MOUSE Integrator complex subunit 9 OS=Mus musculus OX=10090 GN=Ints9 PE=1 SV=1	A0A0R4J0J5;Q8K114;Q8K114-2	A0A0R4J0J5;Q8K114	Integrator complex subunit 9	Ints9	0.757018	3.4331	0.201034	-1.04804	1.94107	-0.184256	-2.39938	0.102601	-8.1831	-3.14913	-4.33272	-2.79956	2.9139	-0.880565	-0.645374	-6.12007	3	3	3	7.6	7.6	7.6	77.426	0.0002281	9.8928	184220000	4	soluble	NO
tr|A0A0R4J0J6|A0A0R4J0J6_MOUSE THO complex subunit 5 homolog OS=Mus musculus OX=10090 GN=Thoc5 PE=1 SV=1;sp|Q8BKT7|THOC5_MOUSE THO complex subunit 5 homolog OS=Mus musculus OX=10090 GN=Thoc5 PE=1 SV=2;tr|Q5SVF9|Q5SVF9_MOUSE THO complex subunit 5 homolog OS	A0A0R4J0J6;Q8BKT7;Q5SVF9;Q5SVF8	A0A0R4J0J6;Q8BKT7;Q5SVF9	THO complex subunit 5 homolog	Thoc5	0.496877	1.23335	0.225748	-0.748276	-1.75165	-0.789189	1.31593	1.10451	-1.61467	-2.3104	-1.5482	-2.57366	1.28681	0.962651	-2.44292	-2.92006	11	11	11	22.8	22.8	22.8	78.699	0	81.013	712020000	29	soluble	NO
tr|A0A0R4J0J8|A0A0R4J0J8_MOUSE Cytospin-A OS=Mus musculus OX=10090 GN=Specc1l PE=1 SV=1;sp|Q2KN98|CYTSA_MOUSE Cytospin-A OS=Mus musculus OX=10090 GN=Specc1l PE=1 SV=1	A0A0R4J0J8;Q2KN98	A0A0R4J0J8;Q2KN98	Cytospin-A	Specc1l	2.63904	3.52702	0.608849	-2.28513	0.981289	-4.81829	0.624885	3.131	-4.97533	-7.00856	-5.86886	-5.47694	-1.41982	-2.59058	-3.729	-1.48222	2	2	2	2.7	2.7	2.7	126.55	0.0015788	4.0923	93343000	8	soluble	NO
tr|A0A0R4J0K1|A0A0R4J0K1_MOUSE Selenoprotein F OS=Mus musculus OX=10090 GN=Selenof PE=1 SV=1;sp|Q9ERR7|SEP15_MOUSE Selenoprotein F OS=Mus musculus OX=10090 GN=Selenof PE=1 SV=3	A0A0R4J0K1;Q9ERR7;A0A0G2JEF3;A0A1C7ZMY4	A0A0R4J0K1;Q9ERR7	Selenoprotein F	Selenof	4.45019	2.92188	1.06878	2.51142	-1.39753	-0.580612	2.19514	3.8276	1.06421	0.212975	0.940744	0.184798	3.46486	3.17867	3.78316	3.66356	8	8	8	39.5	39.5	39.5	17.731	0	83.53	1202400000	70	soluble	NO
tr|Z4YL78|Z4YL78_MOUSE Cytoskeleton-associated protein 5 OS=Mus musculus OX=10090 GN=Ckap5 PE=1 SV=1;tr|A0A0R4J0K2|A0A0R4J0K2_MOUSE Cytoskeleton-associated protein 5 OS=Mus musculus OX=10090 GN=Ckap5 PE=1 SV=1;tr|K3W4R5|K3W4R5_MOUSE Cytoskeleton-associated	Z4YL78;A0A0R4J0K2;K3W4R5;A2AGT5-2;A2AGT5-3;A2AGT5	Z4YL78;A0A0R4J0K2;K3W4R5;A2AGT5-2;A2AGT5-3;A2AGT5	Cytoskeleton-associated protein 5	Ckap5	1.23475	3.08541	0.460316	-1.51968	2.13615	-0.528179	1.00385	-1.45481	-3.59482	-4.00327	-4.17413	-5.49111	1.99791	-3.80836	-0.646005	-2.46523	14	14	14	9.2	9.2	9.2	218.71	0.0002661	23.961	459230000	30	soluble	NO
tr|A0A0R4J0L5|A0A0R4J0L5_MOUSE Conserved oligomeric Golgi complex subunit 6 OS=Mus musculus OX=10090 GN=Cog6 PE=1 SV=1;tr|Q8BRB0|Q8BRB0_MOUSE Conserved oligomeric Golgi complex subunit 6 OS=Mus musculus OX=10090 GN=Cog6 PE=1 SV=1;sp|Q8R3I3|COG6_MOUSE Conse	A0A0R4J0L5;Q8BRB0;Q8R3I3;A0A0A6YWW6	A0A0R4J0L5;Q8BRB0;Q8R3I3	Conserved oligomeric Golgi complex subunit 6	Cog6	0.859785	-2.52074	0.503742	-2.22606	0.306305	-2.75261	4.05728	0.256894	0.522049	0.514726	1.0936	0.916228	-4.62815	-3.48841	1.95912	-0.878921	15	15	15	31.4	31.4	31.4	73.012	0	323.31	4674400000	54	soluble	NO
tr|A0A0R4J0M1|A0A0R4J0M1_MOUSE Tubulin-specific chaperone C OS=Mus musculus OX=10090 GN=Tbcc PE=1 SV=1;sp|Q8VCN9|TBCC_MOUSE Tubulin-specific chaperone C OS=Mus musculus OX=10090 GN=Tbcc PE=1 SV=1	A0A0R4J0M1;Q8VCN9	A0A0R4J0M1;Q8VCN9	Tubulin-specific chaperone C	Tbcc	0.626003	-1.60654	2.4126	-5.73745	3.86372	4.02352	3.91401	2.63168	-0.500808	-0.221873	-0.800803	-0.567235	-3.56696	-1.82078	-4.29823	1.16908	8	8	8	29	29	29	38.094	0	118.72	1297000000	27	soluble	NO
tr|A0A0R4J0M9|A0A0R4J0M9_MOUSE Deubiquitinating protein VCIP135 OS=Mus musculus OX=10090 GN=Vcpip1 PE=1 SV=1;sp|Q8CDG3|VCIP1_MOUSE Deubiquitinating protein VCIP135 OS=Mus musculus OX=10090 GN=Vcpip1 PE=1 SV=1;sp|Q8CDG3-2|VCIP1_MOUSE Isoform 2 of Deubiquiti	A0A0R4J0M9;Q8CDG3;Q8CDG3-2	A0A0R4J0M9;Q8CDG3;Q8CDG3-2	Deubiquitinating protein VCIP135	Vcpip1	0.867998	0.975463	0.752684	1.04039	-0.104711	0.311882	-1.43917	-0.128158	-0.334655	-0.332149	-0.313308	-0.120332	-0.640823	0.193925	1.78002	1.46829	30	30	30	31.9	31.9	31.9	134.44	0	292.95	4618900000	113	soluble	YES	synapse (GO:0045202)
tr|A0A0R4J0N0|A0A0R4J0N0_MOUSE Sushi, nidogen and EGF-like domain-containing protein 1 OS=Mus musculus OX=10090 GN=Sned1 PE=1 SV=1;sp|Q70E20|SNED1_MOUSE Sushi, nidogen and EGF-like domain-containing protein 1 OS=Mus musculus OX=10090 GN=Sned1 PE=2 SV=2;sp|	A0A0R4J0N0;Q70E20;Q70E20-2;F6V5H4	A0A0R4J0N0;Q70E20;Q70E20-2	Sushi, nidogen and EGF-like domain-containing protein 1	Sned1	1.23861	3.23434	0.157292	-0.663623	-2.93883	0.651298	-1.23252	0.991822	-4.25817	-5.54998	-4.2078	-4.10412	-0.887836	-3.48057	2.3295	-3.14382	5	5	5	3.3	3.3	3.3	151.57	0	38.645	182140000	8	soluble	NO
tr|A0A0R4J0P1|A0A0R4J0P1_MOUSE Isobutyryl-CoA dehydrogenase, mitochondrial OS=Mus musculus OX=10090 GN=Acad8 PE=1 SV=1;sp|Q9D7B6|ACAD8_MOUSE Isobutyryl-CoA dehydrogenase, mitochondrial OS=Mus musculus OX=10090 GN=Acad8 PE=1 SV=2;tr|D3YTT4|D3YTT4_MOUSE Isob	A0A0R4J0P1;Q9D7B6;D3YTT4;A0A1L1SUG2	A0A0R4J0P1;Q9D7B6;D3YTT4	Isobutyryl-CoA dehydrogenase, mitochondrial	Acad8	0.307064	-1.3452	0.459016	-1.93621	1.19705	-1.15667	1.09657	0.616475	0.264756	0.330098	-0.259818	-0.945643	-3.49222	3.37208	-4.92471	-0.946546	11	11	11	35.8	35.8	35.8	45.091	0	122.19	1909000000	26	soluble	NO
sp|Q8VDG3|PARN_MOUSE Poly(A)-specific ribonuclease PARN OS=Mus musculus OX=10090 GN=Parn PE=1 SV=1;tr|A0A0R4J0P6|A0A0R4J0P6_MOUSE Poly(A)-specific ribonuclease PARN OS=Mus musculus OX=10090 GN=Parn PE=1 SV=1	Q8VDG3;A0A0R4J0P6;A0A2R8VKA3	Q8VDG3;A0A0R4J0P6	Poly(A)-specific ribonuclease PARN	Parn	1.13914	-1.61477	0.535836	-0.915761	-0.36049	-0.492258	0.574192	-0.900919	0.186232	0.120662	0.73549	0.574162	-2.87995	0.604867	-1.64153	-0.925905	11	11	11	21.2	21.2	21.2	71.558	0	48.014	3029800000	53	soluble	YES	postsynapse (GO:0098794)
sp|Q80VI1|TRI56_MOUSE E3 ubiquitin-protein ligase TRIM56 OS=Mus musculus OX=10090 GN=Trim56 PE=1 SV=1;tr|A0A0R4J0Q6|A0A0R4J0Q6_MOUSE E3 ubiquitin-protein ligase TRIM56 OS=Mus musculus OX=10090 GN=Trim56 PE=1 SV=1	Q80VI1;A0A0R4J0Q6;D3YVX5	Q80VI1;A0A0R4J0Q6	E3 ubiquitin-protein ligase TRIM56	Trim56	0.855052	3.1725	0.425074	-1.46878	-1.33688	-0.597693	0.059299	-1.78084	-4.48178	-4.97652	-8.88262	-3.88029	-2.52769	-6.50406	0.0780702	-0.577539	3	3	3	6	6	6	79.512	0	49.154	121250000	6	soluble	NO
tr|A0A0R4J0Q9|A0A0R4J0Q9_MOUSE Conserved oligomeric Golgi complex subunit 7 OS=Mus musculus OX=10090 GN=Cog7 PE=1 SV=1;tr|Q3TR20|Q3TR20_MOUSE Conserved oligomeric Golgi complex subunit 7 OS=Mus musculus OX=10090 GN=Cog7 PE=1 SV=1;sp|Q3UM29|COG7_MOUSE Conse	A0A0R4J0Q9;Q3TR20;Q3UM29	A0A0R4J0Q9;Q3TR20;Q3UM29	Conserved oligomeric Golgi complex subunit 7	Cog7	0.795915	-3.41768	0.464274	-2.86894	4.38612	1.47376	4.31494	-3.27303	2.25363	2.24255	2.28158	2.31897	-3.44458	5.21927	-2.67697	-3.67168	33	33	33	57.1	57.1	57.1	86.074	0	323.31	15397000000	127	soluble	NO
sp|O70404|VAMP8_MOUSE Vesicle-associated membrane protein 8 OS=Mus musculus OX=10090 GN=Vamp8 PE=1 SV=1;tr|A0A0R4J0R1|A0A0R4J0R1_MOUSE Vesicle-associated membrane protein 8 OS=Mus musculus OX=10090 GN=Vamp8 PE=1 SV=1;tr|A0A0U1RPE8|A0A0U1RPE8_MOUSE Vesicle-	O70404;A0A0R4J0R1;A0A0U1RPE8	O70404;A0A0R4J0R1;A0A0U1RPE8	Vesicle-associated membrane protein 8	Vamp8	6.76779	3.54716	2.07816	4.26294	-1.98802	0.27227	3.06843	-1.08217	0.803959	1.11295	0.572818	0.643905	4.17082	4.38013	4.39815	4.37318	5	5	5	40.6	40.6	40.6	11.451	0.00023941	13.327	928550000	43	integral	NO
tr|A0A0R4J0S2|A0A0R4J0S2_MOUSE Insulin-like growth factor-binding protein complex acid labile subunit OS=Mus musculus OX=10090 GN=Igfals PE=1 SV=1;sp|P70389|ALS_MOUSE Insulin-like growth factor-binding protein complex acid labile subunit OS=Mus musculus OX	A0A0R4J0S2;P70389	A0A0R4J0S2;P70389	Insulin-like growth factor-binding protein complex acid labile subunit	Igfals	2.56583	4.29099	0.863148	2.17737	-1.02461	-2.199	-3.60947	0.768107	-3.52864	-3.55834	-3.43215	-4.00032	-0.947523	1.79258	-0.687418	2.48688	4	4	4	8.6	8.6	8.6	66.989	0.0010244	5.2351	148450000	5	soluble	NO
tr|A0A0R4J0S4|A0A0R4J0S4_MOUSE Lethal(2) giant larvae protein homolog 1 OS=Mus musculus OX=10090 GN=Llgl1 PE=1 SV=1;sp|Q80Y17|L2GL1_MOUSE Lethal(2) giant larvae protein homolog 1 OS=Mus musculus OX=10090 GN=Llgl1 PE=1 SV=1	A0A0R4J0S4;Q80Y17	A0A0R4J0S4;Q80Y17	Lethal(2) giant larvae protein homolog 1	Llgl1	1.42031	-0.508477	0.357259	0.65947	-1.81711	1.44212	1.12591	-0.809777	1.21065	1.3428	1.21199	0.847474	0.197807	0.911628	0.830174	0.639407	30	30	30	41.9	41.9	41.9	115.56	0	323.31	7311700000	119	soluble	NO
tr|A0A0R4J0T4|A0A0R4J0T4_MOUSE Inhibitor of nuclear factor kappa-B kinase subunit beta OS=Mus musculus OX=10090 GN=Ikbkb PE=1 SV=1;tr|Q5D0E0|Q5D0E0_MOUSE Ikbkb protein OS=Mus musculus OX=10090 GN=Ikbkb PE=1 SV=1;sp|O88351|IKKB_MOUSE Inhibitor of nuclear fa	A0A0R4J0T4;Q5D0E0;O88351;Q3U141;F6ULQ4;F6XPL0	A0A0R4J0T4;Q5D0E0;O88351;Q3U141	Inhibitor of nuclear factor kappa-B kinase subunit beta	Ikbkb	0.171124	-0.206511	0.347126	-0.691065	-1.96229	-0.470654	1.1805	1.20274	-1.01559	0.188279	-0.484309	-0.676301	0.354145	-0.592339	-1.43101	-1.14476	17	17	16	30.2	30.2	29.1	84.387	0	167.24	2601300000	59	soluble	NO
tr|A0A0R4J0T5|A0A0R4J0T5_MOUSE CUGBP Elav-like family member 1 OS=Mus musculus OX=10090 GN=Celf1 PE=1 SV=1;sp|P28659-2|CELF1_MOUSE Isoform 2 of CUGBP Elav-like family member 1 OS=Mus musculus OX=10090 GN=Celf1;sp|P28659-3|CELF1_MOUSE Isoform 3 of CUGBP Ela	A0A0R4J0T5;P28659-2;P28659-3;P28659;P28659-4	A0A0R4J0T5;P28659-2;P28659-3;P28659;P28659-4	CUGBP Elav-like family member 1	Celf1	2.24718	-1.66951	1.59967	-3.70221	1.17511	-3.23981	2.19129	0.942378	-1.38125	-2.29084	-1.58561	-1.80412	-4.16265	-3.88795	-2.80453	-2.88473	3	2	2	5.7	3.7	3.7	52.178	0.0019697	4.0001	383230000	8	soluble	NO
tr|A0A0R4J0T8|A0A0R4J0T8_MOUSE ADP-ribosylation factor GTPase-activating protein 3 OS=Mus musculus OX=10090 GN=Arfgap3 PE=1 SV=1;sp|Q9D8S3|ARFG3_MOUSE ADP-ribosylation factor GTPase-activating protein 3 OS=Mus musculus OX=10090 GN=Arfgap3 PE=1 SV=2	A0A0R4J0T8;Q9D8S3	A0A0R4J0T8;Q9D8S3	ADP-ribosylation factor GTPase-activating protein 3	Arfgap3	0.252114	-0.923713	0.62647	-2.04076	0.26845	1.19773	-1.04791	0.256341	-0.60131	-0.632918	-1.50076	-1.05857	-4.5251	-4.3472	0.647265	0.736632	9	9	8	17.7	17.7	15.8	57.542	0	323.31	1250000000	35	soluble	YES	presynaptic active zone (GO:0048786); presynaptic endocytosis (GO:0140238)
tr|A0A0R4J0U2|A0A0R4J0U2_MOUSE Serine/threonine-protein phosphatase 4 regulatory subunit 2 OS=Mus musculus OX=10090 GN=Ppp4r2 PE=1 SV=1;sp|Q0VGB7|PP4R2_MOUSE Serine/threonine-protein phosphatase 4 regulatory subunit 2 OS=Mus musculus OX=10090 GN=Ppp4r2 PE=	A0A0R4J0U2;Q0VGB7;A0A0N4SV05;A0A0N4SVH3	A0A0R4J0U2;Q0VGB7;A0A0N4SV05;A0A0N4SVH3	Serine/threonine-protein phosphatase 4 regulatory subunit 2	Ppp4r2	0.0529244	0.0705793	0.180333	0.537297	-3.71493	-1.30089	0.362167	1.18613	-0.393968	0.0642137	-0.386546	-0.884353	-1.40844	-0.604068	0.474171	0.219996	8	8	8	28.1	28.1	28.1	46.448	0	232.74	1297300000	31	soluble	NO
tr|A0A0R4J0U7|A0A0R4J0U7_MOUSE COMM domain-containing protein 5 OS=Mus musculus OX=10090 GN=Commd5 PE=1 SV=1;sp|Q8R395|COMD5_MOUSE COMM domain-containing protein 5 OS=Mus musculus OX=10090 GN=Commd5 PE=1 SV=1	A0A0R4J0U7;Q8R395	A0A0R4J0U7;Q8R395	COMM domain-containing protein 5	Commd5	0.584369	-0.967893	0.215246	-0.846768	2.43064	-3.49109	1.34506	-2.17416	-1.30487	-0.316272	0.317805	-0.101708	-1.92342	0.72704	-1.67322	-2.40702	4	4	4	32.6	32.6	32.6	24.467	0	54.051	909740000	16	soluble	NO
tr|A0A0R4J0U8|A0A0R4J0U8_MOUSE TRMT1-like protein OS=Mus musculus OX=10090 GN=Trmt1l PE=1 SV=1;sp|A2RSY6-2|TRM1L_MOUSE Isoform 2 of TRMT1-like protein OS=Mus musculus OX=10090 GN=Trmt1l;sp|A2RSY6|TRM1L_MOUSE TRMT1-like protein OS=Mus musculus OX=10090 GN=T	A0A0R4J0U8;A2RSY6-2;A2RSY6;A0A087WQ23;A2RSY6-3	A0A0R4J0U8;A2RSY6-2;A2RSY6	TRMT1-like protein	Trmt1l	0.503065	1.55096	0.578246	-2.47885	4.26468	-1.75858	-0.787688	-2.30095	-4.15229	-3.08363	-4.17896	-5.2869	-2.0278	-3.83573	0.802943	-5.43736	3	3	3	8.4	8.4	8.4	80.919	0	70.782	205130000	8	soluble	NO
tr|E9Q361|E9Q361_MOUSE Integrator complex subunit 10 OS=Mus musculus OX=10090 GN=Ints10 PE=1 SV=1;tr|E9Q360|E9Q360_MOUSE Integrator complex subunit 10 OS=Mus musculus OX=10090 GN=Ints10 PE=1 SV=1;tr|A0A0R4J0V1|A0A0R4J0V1_MOUSE Integrator complex subunit 10	E9Q361;E9Q360;A0A0R4J0V1;Q8K2A7	E9Q361;E9Q360;A0A0R4J0V1;Q8K2A7	Integrator complex subunit 10	Ints10	1.38549	1.49281	0.0137838	0.0334648	-2.90261	-1.09495	0.393045	-1.76089	-2.89209	-3.03956	-3.49666	-1.77446	-1.03327	-0.510129	-2.58366	-1.10449	5	5	5	7.7	7.7	7.7	76.129	0.00022604	9.3831	448300000	10	soluble	NO
tr|A0A0R4J0V4|A0A0R4J0V4_MOUSE Junction-mediating and -regulatory protein OS=Mus musculus OX=10090 GN=Jmy PE=1 SV=1;sp|Q9QXM1-3|JMY_MOUSE Isoform 3 of Junction-mediating and -regulatory protein OS=Mus musculus OX=10090 GN=Jmy;sp|Q9QXM1|JMY_MOUSE Junction-m	A0A0R4J0V4;Q9QXM1-3;Q9QXM1;A0A1Y7VLC3;Q9QXM1-2	A0A0R4J0V4;Q9QXM1-3;Q9QXM1;A0A1Y7VLC3;Q9QXM1-2	Junction-mediating and -regulatory protein	Jmy	1.21597	2.96687	0.788874	-3.10024	3.25441	2.27761	2.33467	-3.23009	-4.6621	-4.39759	-5.45014	-5.12203	-1.27208	-5.26771	-2.06189	0.837307	2	2	2	4.4	4.4	4.4	110.55	0.00021844	7.7007	116600000	4	soluble	NO
tr|A0A0R4J0V5|A0A0R4J0V5_MOUSE DNA-directed RNA polymerase subunit OS=Mus musculus OX=10090 GN=Polr2a PE=1 SV=1;sp|P08775|RPB1_MOUSE DNA-directed RNA polymerase II subunit RPB1 OS=Mus musculus OX=10090 GN=Polr2a PE=1 SV=3	A0A0R4J0V5;P08775	A0A0R4J0V5;P08775	DNA-directed RNA polymerase II subunit RPB1	Polr2a	0.770575	-2.35032	0.0606183	-0.263065	-2.04994	-2.35648	-1.61562	-3.09057	-0.262619	-0.262738	-0.0895986	-0.148637	-5.10205	-4.44806	1.56554	-2.18031	57	57	57	37.6	37.6	37.6	213.48	0	323.31	6674500000	216	soluble	NO
tr|Q8K2J1|Q8K2J1_MOUSE Car12 protein OS=Mus musculus OX=10090 GN=Car12 PE=1 SV=1;tr|A0A0R4J0W4|A0A0R4J0W4_MOUSE Carbonic anhydrase 12 OS=Mus musculus OX=10090 GN=Car12 PE=1 SV=1;sp|Q8CI85|CAH12_MOUSE Carbonic anhydrase 12 OS=Mus musculus OX=10090 GN=Ca12 P	Q8K2J1;A0A0R4J0W4;Q8CI85;F6W0I8	Q8K2J1;A0A0R4J0W4;Q8CI85;F6W0I8	Carbonic anhydrase 12	Car12;Ca12	0.0121703	-0.0382617	0.995618	-2.95228	0.845782	0.976175	-0.86636	4.44326	-1.7146	-2.03388	-1.29763	-1.2111	-3.52187	0.144326	-3.28883	0.256113	4	4	4	12.5	12.5	12.5	38.724	0	28.819	429970000	12	integral	NO
tr|A0A0R4J0W6|A0A0R4J0W6_MOUSE Leucine-rich repeat-containing protein 40 OS=Mus musculus OX=10090 GN=Lrrc40 PE=1 SV=1;sp|Q9CRC8|LRC40_MOUSE Leucine-rich repeat-containing protein 40 OS=Mus musculus OX=10090 GN=Lrrc40 PE=1 SV=2	A0A0R4J0W6;Q9CRC8;F6RGS7;F6RDA7;D6RHB1	A0A0R4J0W6;Q9CRC8	Leucine-rich repeat-containing protein 40	Lrrc40	0.0954448	0.36104	1.31481	-3.0301	2.46546	0.38122	-0.113596	1.54612	-0.934284	-0.793427	-3.3197	-4.23796	0.783907	-4.10682	-3.17808	-1.34022	7	7	7	11.5	11.5	11.5	68.048	0.00024612	15.621	1013700000	17	soluble	NO
tr|A0A0R4J0X5|A0A0R4J0X5_MOUSE Alpha-1-antitrypsin 1-3 OS=Mus musculus OX=10090 GN=Serpina1c PE=1 SV=1;sp|Q00896|A1AT3_MOUSE Alpha-1-antitrypsin 1-3 OS=Mus musculus OX=10090 GN=Serpina1c PE=1 SV=2	A0A0R4J0X5;Q00896	A0A0R4J0X5;Q00896	Alpha-1-antitrypsin 1-3	Serpina1c	7.57783	-8.72377	4.76711	-4.0774	2.9227	1.80307	1.9453	2.15912	6.78071	6.63229	7.08327	6.9194	-1.34604	-1.78565	-1.95816	-2.38956	28	28	2	63.7	63.7	12.6	45.854	0	323.31	163000000000	306	soluble	NO
tr|A0A0R4J0X8|A0A0R4J0X8_MOUSE Rho guanine nucleotide exchange factor 7 OS=Mus musculus OX=10090 GN=Arhgef7 PE=1 SV=1;sp|Q9ES28-8|ARHG7_MOUSE Isoform H of Rho guanine nucleotide exchange factor 7 OS=Mus musculus OX=10090 GN=Arhgef7;sp|Q9ES28-4|ARHG7_MOUSE	A0A0R4J0X8;Q9ES28-8;Q9ES28-4;Q9ES28-2;Q9ES28-7;Q9ES28;D3Z0V2;Q9ES28-3;Q9ES28-6;Q9ES28-5;A0A1B0GRS3	A0A0R4J0X8;Q9ES28-8;Q9ES28-4;Q9ES28-2;Q9ES28-7;Q9ES28;D3Z0V2;Q9ES28-3;Q9ES28-6;Q9ES28-5	Rho guanine nucleotide exchange factor 7	Arhgef7	4.66729	-3.4168	1.65616	-1.34587	-1.83647	-2.31991	-0.686273	-1.38203	0.466414	0.245372	0.636291	0.710946	-3.6094	-3.0211	-2.55332	-2.42437	22	22	20	50	50	46.4	73.029	0	297.77	4273200000	118	soluble	YES	postsynaptic actin cytoskeleton organization (GO:0098974); presynaptic actin cytoskeleton organization (GO:0099140)
tr|A0A0R4J0Z1|A0A0R4J0Z1_MOUSE Protein disulfide-isomerase A4 OS=Mus musculus OX=10090 GN=Pdia4 PE=1 SV=1;sp|P08003|PDIA4_MOUSE Protein disulfide-isomerase A4 OS=Mus musculus OX=10090 GN=Pdia4 PE=1 SV=3	A0A0R4J0Z1;P08003	A0A0R4J0Z1;P08003	Protein disulfide-isomerase A4	Pdia4	5.87809	2.81387	3.04685	7.27231	2.46458	-0.552757	-2.40697	2.37428	4.91113	4.83567	5.07967	4.88641	7.50242	7.51675	8.04545	7.90374	51	51	51	61.8	61.8	61.8	72.369	0	323.31	90051000000	617	soluble	NO
tr|E9PX84|E9PX84_MOUSE Disabled homolog 2 OS=Mus musculus OX=10090 GN=Dab2 PE=1 SV=1;tr|Q3TRE6|Q3TRE6_MOUSE Disabled homolog 2 OS=Mus musculus OX=10090 GN=Dab2 PE=1 SV=1;tr|E9QL31|E9QL31_MOUSE Disabled homolog 2 OS=Mus musculus OX=10090 GN=Dab2 PE=1 SV=1;t	E9PX84;Q3TRE6;E9QL31;A0A0R4J104;P98078-3;P98078-2;P98078;Q9DCE6;E0CXT5;F6TQN9;E0CZ53;E0CYJ2	E9PX84;Q3TRE6;E9QL31;A0A0R4J104;P98078-3;P98078-2;P98078;Q9DCE6;E0CXT5;F6TQN9	Disabled homolog 2	Dab2	0.363485	-0.899026	0.206197	-0.608715	0.858471	1.65766	-0.555461	0.10657	0.789656	0.812921	0.83586	0.790048	1.14848	1.72013	-3.07741	-0.158823	7	7	7	17.3	17.3	17.3	56.503	0	37.932	2616800000	61	soluble	NO
tr|A0A0R4J107|A0A0R4J107_MOUSE Acylamino-acid-releasing enzyme (Fragment) OS=Mus musculus OX=10090 GN=Apeh PE=1 SV=1;sp|Q8R146-2|APEH_MOUSE Isoform 2 of Acylamino-acid-releasing enzyme OS=Mus musculus OX=10090 GN=Apeh;sp|Q8R146|APEH_MOUSE Acylamino-acid-re	A0A0R4J107;Q8R146-2;Q8R146	A0A0R4J107;Q8R146-2;Q8R146	Acylamino-acid-releasing enzyme	Apeh	5.16019	-5.55504	1.2659	-1.51674	1.02438	-0.860682	0.95811	-0.682944	4.27255	4.23246	4.13022	3.95684	-1.60741	-2.09705	-0.327756	-1.5959	32	32	25	71.4	71.4	56.1	79.704	0	323.31	43558000000	184	soluble	NO
tr|A0A0R4J111|A0A0R4J111_MOUSE Glutathione peroxidase OS=Mus musculus OX=10090 GN=Gpx2 PE=1 SV=1;sp|Q9JHC0|GPX2_MOUSE Glutathione peroxidase 2 OS=Mus musculus OX=10090 GN=Gpx2 PE=2 SV=3	A0A0R4J111;Q9JHC0	A0A0R4J111;Q9JHC0	Glutathione peroxidase 2	Gpx2	2.62057	-3.03729	2.23436	-3.49091	1.98071	-0.719902	1.4366	0.88745	0.508196	0.237138	0.388324	0.636693	-3.99077	-1.0645	-2.65849	-2.66503	8	8	8	57.4	57.4	57.4	21.929	0	124.35	1286000000	31	soluble	NO
tr|A0A0U1RPX7|A0A0U1RPX7_MOUSE Unconventional myosin-VIIa OS=Mus musculus OX=10090 GN=Myo7a PE=1 SV=1;tr|A0A0R4J113|A0A0R4J113_MOUSE Unconventional myosin-VIIa OS=Mus musculus OX=10090 GN=Myo7a PE=1 SV=1;tr|Q5MJ56|Q5MJ56_MOUSE Myosin VIIa isoform 2 OS=Mus	A0A0U1RPX7;A0A0R4J113;Q5MJ56;P97479-2;P97479;D3YUT5;A0A571BEN3	A0A0U1RPX7;A0A0R4J113;Q5MJ56;P97479-2;P97479	Unconventional myosin-VIIa	Myo7a	0.160002	-0.147559	0.626414	-1.8931	-3.35247	-2.4297	2.96817	-1.30374	-2.86275	-2.9461	-2.67415	-2.61692	-3.50583	-3.49393	-2.11742	-2.57297	12	12	12	6.3	6.3	6.3	249.53	0.00024771	16.193	1265400000	20	soluble	NO
tr|A0A0R4J124|A0A0R4J124_MOUSE SRSF protein kinase 2 OS=Mus musculus OX=10090 GN=Srpk2 PE=1 SV=1;sp|O54781|SRPK2_MOUSE SRSF protein kinase 2 OS=Mus musculus OX=10090 GN=Srpk2 PE=1 SV=2	A0A0R4J124;O54781;A0A0G2JG74;Q6P5E1;A0A0G2JDY2	A0A0R4J124;O54781	SRSF protein kinase 2;SRSF protein kinase 2 N-terminal;SRSF protein kinase 2 C-terminal	Srpk2	0.0360605	-0.121874	0.30468	-1.07659	-0.241056	-1.28926	2.2162	-2.08231	-0.898466	-1.1472	-1.43695	-1.7327	-4.8301	-0.5724	-0.607418	0.307108	9	9	7	16.9	16.9	13.8	76.884	0.00023095	10.647	957430000	19	soluble	NO
tr|A0A0R4J131|A0A0R4J131_MOUSE Biotinidase OS=Mus musculus OX=10090 GN=Btd PE=1 SV=1;sp|Q8CIF4|BTD_MOUSE Biotinidase OS=Mus musculus OX=10090 GN=Btd PE=1 SV=2	A0A0R4J131;Q8CIF4	A0A0R4J131;Q8CIF4	Biotinidase	Btd	1.35172	-2.25751	0.730917	-1.87648	-0.680429	-1.02641	2.7866	-0.519523	0.461514	0.698756	0.581941	0.342154	0.344475	-2.19702	-3.88914	-1.20399	10	10	10	35.2	35.2	35.2	59.278	0	139.72	2497200000	38	soluble	NO
tr|A0A0R4J138|A0A0R4J138_MOUSE Arylsulfatase B OS=Mus musculus OX=10090 GN=Arsb PE=1 SV=1;sp|P50429|ARSB_MOUSE Arylsulfatase B OS=Mus musculus OX=10090 GN=Arsb PE=1 SV=3;sp|P50429-2|ARSB_MOUSE Isoform 2 of Arylsulfatase B OS=Mus musculus OX=10090 GN=Arsb	A0A0R4J138;P50429;P50429-2;Q32KI9	A0A0R4J138;P50429;P50429-2	Arylsulfatase B	Arsb	0.552435	-1.97379	0.0686448	-0.337835	-0.955308	-2.42909	0.0725321	-0.128566	0.558197	0.863454	0.771035	0.91071	2.06369	-3.35804	1.18582	-4.68324	11	11	11	18.2	18.2	18.2	59.704	0	63.6	3371100000	40	soluble	NO
tr|A0A0R4J139|A0A0R4J139_MOUSE Peptide-methionine (R)-S-oxide reductase OS=Mus musculus OX=10090 GN=Msrb3 PE=1 SV=1;sp|Q8BU85|MSRB3_MOUSE Methionine-R-sulfoxide reductase B3, mitochondrial OS=Mus musculus OX=10090 GN=Msrb3 PE=1 SV=2	A0A0R4J139;Q8BU85;D3YUC9	A0A0R4J139;Q8BU85	Methionine-R-sulfoxide reductase B3, mitochondrial	Msrb3	0.0766473	0.22534	0.398927	-1.05874	0.16343	-0.0166532	2.50581	-0.241187	-1.76072	0.0225744	-0.13946	-0.847318	-2.54345	-0.0358094	2.0355	-1.2798	4	4	4	28	28	28	20.224	0.00024546	15.412	540980000	11	soluble	NO
tr|A0A0R4J140|A0A0R4J140_MOUSE Clustered mitochondria protein homolog OS=Mus musculus OX=10090 GN=Cluh PE=1 SV=1;tr|Z4YLI8|Z4YLI8_MOUSE Clustered mitochondria protein homolog OS=Mus musculus OX=10090 GN=Cluh PE=1 SV=1;sp|Q5SW19|CLU_MOUSE Clustered mitochon	A0A0R4J140;Z4YLI8;Q5SW19;Q5SW19-3;Q5SW19-2	A0A0R4J140;Z4YLI8;Q5SW19;Q5SW19-3;Q5SW19-2	Clustered mitochondria protein homolog	Cluh	1.31009	-2.00785	0.0206306	-0.0712114	2.03629	-0.118483	-1.31497	-1.87964	1.31671	1.25025	1.99392	1.90889	-1.15207	-1.17358	1.98523	-1.22122	59	59	59	56.5	56.5	56.5	151.83	0	323.31	17548000000	305	soluble	NO
sp|B9EJ86|OSBL8_MOUSE Oxysterol-binding protein-related protein 8 OS=Mus musculus OX=10090 GN=Osbpl8 PE=1 SV=1;tr|A0A0R4J150|A0A0R4J150_MOUSE Oxysterol-binding protein OS=Mus musculus OX=10090 GN=Osbpl8 PE=1 SV=1;tr|A0A5F8MPC5|A0A5F8MPC5_MOUSE Oxysterol-bi	B9EJ86;A0A0R4J150;A0A5F8MPC5	B9EJ86;A0A0R4J150;A0A5F8MPC5	Oxysterol-binding protein-related protein 8	Osbpl8	6.36799	5.65071	0.45063	1.13485	0.879424	0.361097	2.22026	-3.02954	-4.02137	-4.84139	-4.38959	-4.37984	0.826813	1.06798	1.5276	1.54826	6	6	5	8.2	8.2	6.9	101.27	0.00022012	8.0562	302210000	36	integral	NO
tr|A0A0R4J170|A0A0R4J170_MOUSE Transcription activator BRG1 OS=Mus musculus OX=10090 GN=Smarca4 PE=1 SV=1;sp|Q3TKT4|SMCA4_MOUSE Transcription activator BRG1 OS=Mus musculus OX=10090 GN=Smarca4 PE=1 SV=1;sp|Q3TKT4-2|SMCA4_MOUSE Isoform 2 of Transcription ac	A0A0R4J170;Q3TKT4;Q3TKT4-2;G3UX35;H3BKN5;A0A140LID0	A0A0R4J170;Q3TKT4;Q3TKT4-2;G3UX35	Transcription activator BRG1	Smarca4	1.04851	1.61745	0.00855467	0.0251452	-0.446126	-2.59471	-0.979407	0.138009	-2.54816	-2.31567	-2.57357	-2.81405	-2.73522	1.12691	-1.04952	-1.12382	17	17	11	13.7	13.7	9.1	181.85	0	95.391	840420000	47	soluble	NO
tr|A0A0R4J187|A0A0R4J187_MOUSE X-ray repair cross-complementing protein 6 OS=Mus musculus OX=10090 GN=Xrcc6 PE=1 SV=1;sp|P23475|XRCC6_MOUSE X-ray repair cross-complementing protein 6 OS=Mus musculus OX=10090 GN=Xrcc6 PE=1 SV=5	A0A0R4J187;P23475;A0A2R8VHZ9;E9PZD4;E9Q163;E9Q4A4	A0A0R4J187;P23475	X-ray repair cross-complementing protein 6	Xrcc6	2.62644	-0.87552	0.372728	0.470061	0.568493	-0.085169	-0.379101	1.99032	1.7453	1.68379	2.04305	2.00472	1.18598	0.565765	1.20194	1.0211	20	20	20	38	38	38	69.484	0	323.31	8371600000	87	soluble	NO
tr|A0A0R4J195|A0A0R4J195_MOUSE Regulation of nuclear pre-mRNA domain-containing protein 1B OS=Mus musculus OX=10090 GN=Rprd1b PE=1 SV=1;sp|Q9CSU0-2|RPR1B_MOUSE Isoform 2 of Regulation of nuclear pre-mRNA domain-containing protein 1B OS=Mus musculus OX=1009	A0A0R4J195;Q9CSU0-2;Q9CSU0;Q9CSU0-3;F6YB25;F7DAY5	A0A0R4J195;Q9CSU0-2;Q9CSU0;Q9CSU0-3	Regulation of nuclear pre-mRNA domain-containing protein 1B	Rprd1b	3.62534	-4.2456	1.41579	-2.61959	2.04229	-1.96222	0.473745	-0.286308	1.80296	1.83024	1.44616	1.69223	-2.45166	-3.1358	-1.08435	-3.53901	15	15	12	51.4	51.4	39.4	36.812	0	223.25	3603200000	53	soluble	NO
tr|A0A0R4J1B9|A0A0R4J1B9_MOUSE 28S ribosomal protein S29, mitochondrial OS=Mus musculus OX=10090 GN=Dap3 PE=1 SV=1;tr|G3X9M0|G3X9M0_MOUSE 28S ribosomal protein S29, mitochondrial OS=Mus musculus OX=10090 GN=Dap3 PE=1 SV=1;sp|Q9ER88-2|RT29_MOUSE Isoform 2 o	A0A0R4J1B9;G3X9M0;Q9ER88-2;Q9ER88;G3UWM7;G3UWZ6;G3UWJ4;G3UZC0	A0A0R4J1B9;G3X9M0;Q9ER88-2;Q9ER88;G3UWM7;G3UWZ6	28S ribosomal protein S29, mitochondrial	Dap3	2.83491	5.64626	0.191474	-0.658569	5.36816	5.16683	1.92944	2.17654	-2.71967	-1.93042	-3.28314	-2.64515	4.63287	4.76779	1.29316	1.31287	4	4	4	14.5	14.5	14.5	42.123	0	87.68	731060000	52	soluble	NO
tr|A0A0R4J1E3|A0A0R4J1E3_MOUSE Drebrin OS=Mus musculus OX=10090 GN=Dbn1 PE=1 SV=1;sp|Q9QXS6-3|DREB_MOUSE Isoform E2 of Drebrin OS=Mus musculus OX=10090 GN=Dbn1;sp|Q9QXS6|DREB_MOUSE Drebrin OS=Mus musculus OX=10090 GN=Dbn1 PE=1 SV=4;sp|Q9QXS6-2|DREB_MOUSE I	A0A0R4J1E3;Q9QXS6-3;Q9QXS6;Q9QXS6-2;F7CPL2	A0A0R4J1E3;Q9QXS6-3;Q9QXS6;Q9QXS6-2	Drebrin	Dbn1	2.37876	-4.30841	0.940205	-2.63873	0.612803	0.997438	-2.94794	1.8951	1.98762	1.68554	1.91417	1.64882	-2.39965	-5.05781	-2.11362	-0.426431	18	18	18	43.4	43.4	43.4	72.544	0	323.31	7218100000	138	soluble	YES	postsynaptic density (GO:0014069); postsynaptic membrane (GO:0045211); postsynaptic actin cytoskeleton (GO:0098871); postsynaptic actin cytoskeleton organization (GO:0098974); postsynaptic cytosol (GO:0099524)
tr|A0A0R4J1E8|A0A0R4J1E8_MOUSE Putative deoxyribonuclease TATDN1 OS=Mus musculus OX=10090 GN=Tatdn1 PE=1 SV=1;sp|Q6P8M1-2|TATD1_MOUSE Isoform 2 of Putative deoxyribonuclease TATDN1 OS=Mus musculus OX=10090 GN=Tatdn1;sp|Q6P8M1|TATD1_MOUSE Putative deoxyribo	A0A0R4J1E8;Q6P8M1-2;Q6P8M1;A0A571BEN9;A0A2I3BPH0;A0A2I3BQ56;A0A2I3BQN9	A0A0R4J1E8;Q6P8M1-2;Q6P8M1	Putative deoxyribonuclease TATDN1	Tatdn1	1.0075	1.02467	1.00454	2.04455	0.352862	-0.305624	0.0495123	-3.59864	0.242481	0.138333	-0.220155	0.416997	1.38247	-0.296883	2.01719	1.57355	8	8	8	36.7	36.7	36.7	29.802	0	77.875	1542200000	29	soluble	NO
tr|A0A0R4J1G9|A0A0R4J1G9_MOUSE Metalloreductase STEAP3 OS=Mus musculus OX=10090 GN=Steap3 PE=1 SV=1;tr|E9QN92|E9QN92_MOUSE Metalloreductase STEAP3 OS=Mus musculus OX=10090 GN=Steap3 PE=1 SV=1;sp|Q8CI59|STEA3_MOUSE Metalloreductase STEAP3 OS=Mus musculus OX	A0A0R4J1G9;E9QN92;Q8CI59;Q8CI59-2;D3YTP0	A0A0R4J1G9;E9QN92;Q8CI59;Q8CI59-2;D3YTP0	Metalloreductase STEAP3	Steap3	2.61454	-3.68082	2.15524	-3.05758	0.535016	1.51119	0.715221	0.681796	1.7168	1.53488	1.39853	1.286	-2.57986	-3.86542	-1.9892	-0.3526	16	16	16	36.9	36.9	36.9	54.747	0	70.319	5351400000	68	integral	NO
tr|A0A0R4J1H0|A0A0R4J1H0_MOUSE E3 ubiquitin-protein ligase MARCHF5 OS=Mus musculus OX=10090 GN=Marchf5 PE=1 SV=1;sp|Q3KNM2|MARH5_MOUSE E3 ubiquitin-protein ligase MARCHF5 OS=Mus musculus OX=10090 GN=Marchf5 PE=1 SV=1	A0A0R4J1H0;Q3KNM2	A0A0R4J1H0;Q3KNM2	E3 ubiquitin-protein ligase MARCH5	Marchf5	0.316998	1.00934	0.239879	1.38088	0.0116602	3.36963	-5.21088	-3.57955	-0.969009	-0.46531	-1.12	-1.36865	-3.75896	2.235	0.160096	1.47826	3	3	3	15.2	15.2	15.2	27.363	0.0043635	3.1389	497290000	5	integral	NO
tr|A0A0R4J1H6|A0A0R4J1H6_MOUSE Golgin subfamily A member 3 OS=Mus musculus OX=10090 GN=Golga3 PE=1 SV=1;tr|E9QP99|E9QP99_MOUSE Golgin subfamily A member 3 OS=Mus musculus OX=10090 GN=Golga3 PE=1 SV=1;sp|P55937-1|GOGA3_MOUSE Isoform 1 of Golgin subfamily A	A0A0R4J1H6;E9QP99;P55937-1;P55937	A0A0R4J1H6;E9QP99;P55937-1;P55937	Golgin subfamily A member 3	Golga3	4.35217	1.11494	2.28804	3.81825	-2.08703	0.276317	-2.77842	-3.939	0.372984	0.535304	0.83796	0.538886	1.76102	1.59849	1.62265	1.76272	48	48	48	41.2	41.2	41.2	162.89	0	323.31	9568000000	285	soluble	NO
tr|A0A0R4J1K2|A0A0R4J1K2_MOUSE Otoferlin OS=Mus musculus OX=10090 GN=Otof PE=4 SV=1;sp|Q9ESF1-2|OTOF_MOUSE Isoform 2 of Otoferlin OS=Mus musculus OX=10090 GN=Otof;sp|Q9ESF1-3|OTOF_MOUSE Isoform 3 of Otoferlin OS=Mus musculus OX=10090 GN=Otof;tr|E9PYR6|E9PY	A0A0R4J1K2;Q9ESF1-2;Q9ESF1-3;E9PYR6;Q9ESF1	A0A0R4J1K2;Q9ESF1-2;Q9ESF1-3;E9PYR6;Q9ESF1	Otoferlin	Otof	4.93601	6.17256	3.82126	5.93323	-0.0247645	-1.79841	0.3229	1.56837	-1.12963	-0.87997	0.508029	0.612327	5.88304	5.68383	6.12995	6.10419	86	86	85	50.1	50.1	50.1	226.09	0	323.31	12717000000	957	integral	NO
tr|A0A0R4J1L2|A0A0R4J1L2_MOUSE Elongation factor 1-delta OS=Mus musculus OX=10090 GN=Eef1d PE=1 SV=1;tr|Q91VK2|Q91VK2_MOUSE Eef1d protein OS=Mus musculus OX=10090 GN=Eef1d PE=1 SV=1;tr|F6ZFU0|F6ZFU0_MOUSE Elongation factor 1-delta (Fragment) OS=Mus musculu	A0A0R4J1L2;Q91VK2;F6ZFU0;P57776-2;D3YY68;D3Z7N2	A0A0R4J1L2;Q91VK2;F6ZFU0;P57776-2;D3YY68;D3Z7N2	Elongation factor 1-delta	Eef1d	0.0394237	0.20519	0.222913	-1.3534	2.40637	-0.390347	3.76706	-3.64176	-1.2875	-0.74265	-1.15066	-0.912229	2.5543	-0.395417	0.461327	-5.89249	18	1	1	63.8	8.2	8.2	28.728	0	43.452	645260000	7	soluble	YES	synapse (GO:0045202)
sp|Q8BYK4|RDH12_MOUSE Retinol dehydrogenase 12 OS=Mus musculus OX=10090 GN=Rdh12 PE=2 SV=1;tr|A0A0R4J1M3|A0A0R4J1M3_MOUSE Retinol dehydrogenase 12 OS=Mus musculus OX=10090 GN=Rdh12 PE=1 SV=1	Q8BYK4;A0A0R4J1M3;D3YY80	Q8BYK4;A0A0R4J1M3	Retinol dehydrogenase 12	Rdh12	2.25367	3.88938	0.116113	0.354173	2.43305	-2.60778	-0.737325	0.439313	-2.76378	-2.82808	-6.12751	-2.89419	-0.310764	-0.531539	1.26934	0.516915	4	4	4	16.1	16.1	16.1	35.292	0.00024894	16.711	163390000	11	soluble	NO
tr|E9QP56|E9QP56_MOUSE Apolipoprotein C-III OS=Mus musculus OX=10090 GN=Apoc3 PE=1 SV=1;tr|A0A0R4J1N3|A0A0R4J1N3_MOUSE Apolipoprotein C-III OS=Mus musculus OX=10090 GN=Apoc3 PE=1 SV=1;sp|P33622|APOC3_MOUSE Apolipoprotein C-III OS=Mus musculus OX=10090 GN=A	E9QP56;A0A0R4J1N3;P33622	E9QP56;A0A0R4J1N3;P33622	Apolipoprotein C-III	Apoc3	0.554544	1.4949	0.224032	1.10892	2.63532	-3.4486	-3.30849	-3.89744	-1.91408	-2.83726	-2.31102	-2.50079	-1.19683	-1.09061	2.37129	-3.66741	1	1	1	13.9	13.9	13.9	15.163	0	98.724	108010000	5	soluble	NO
sp|Q02357-6|ANK1_MOUSE Isoform 6 of Ankyrin-1 OS=Mus musculus OX=10090 GN=Ank1;tr|B7ZW98|B7ZW98_MOUSE Ank1 protein OS=Mus musculus OX=10090 GN=Ank1 PE=1 SV=1;tr|Q0VGY9|Q0VGY9_MOUSE Ank1 protein OS=Mus musculus OX=10090 GN=Ank1 PE=1 SV=1;tr|D3Z5M4|D3Z5M4_MO	Q02357-6;B7ZW98;Q0VGY9;D3Z5M4;D3YTV8;G8JL84;E9QNT8;G5E8J2;A0A0R4J1N7;Q02357;Q02357-3;Q02357-2;Q02357-5;Q02357-4;F7D1P5;G3UY11;D6RJ51	Q02357-6;B7ZW98;Q0VGY9;D3Z5M4;D3YTV8;G8JL84;E9QNT8;G5E8J2;A0A0R4J1N7;Q02357;Q02357-3;Q02357-2;Q02357-5;Q02357-4;F7D1P5;G3UY11	Ankyrin-1	Ank1	0.908011	3.28959	0.491929	-2.01641	-0.0835585	0.566339	-1.72261	0.287949	-5.01176	-4.93903	-5.64465	-6.58044	-7.20479	1.24114	-2.23226	-0.821601	15	10	10	10	8.1	8.1	209.55	0	27.173	164490000	13	soluble	NO
tr|A0A0R4J1Q0|A0A0R4J1Q0_MOUSE Enhancer of mRNA-decapping protein 4 OS=Mus musculus OX=10090 GN=Edc4 PE=1 SV=1;tr|G5E896|G5E896_MOUSE Enhancer of mRNA-decapping protein 4 OS=Mus musculus OX=10090 GN=Edc4 PE=1 SV=1;sp|Q3UJB9-2|EDC4_MOUSE Isoform 2 of Enhanc	A0A0R4J1Q0;G5E896;Q3UJB9-2;Q3UJB9;D6RE33;F6ZJ27;F6V5I7	A0A0R4J1Q0;G5E896;Q3UJB9-2;Q3UJB9;D6RE33	Enhancer of mRNA-decapping protein 4	Edc4	1.83343	-3.27941	0.183292	-0.458412	-2.0313	-1.86019	-1.66978	-1.31228	1.18719	0.937301	1.20253	1.08343	-3.92211	-3.74053	-0.191797	-0.852758	29	29	29	31.9	31.9	31.9	150.65	0	323.31	10483000000	162	soluble	NO
tr|G3X9S2|G3X9S2_MOUSE Ectonucleotide pyrophosphatase/phosphodiesterase family member 1 OS=Mus musculus OX=10090 GN=Enpp1 PE=1 SV=1;tr|A0A0R4J1Q7|A0A0R4J1Q7_MOUSE Ectonucleotide pyrophosphatase/phosphodiesterase family member 1 OS=Mus musculus OX=10090 GN=	G3X9S2;A0A0R4J1Q7;P06802-2;P06802;E9QQ26	G3X9S2;A0A0R4J1Q7;P06802-2;P06802	Ectonucleotide pyrophosphatase/phosphodiesterase family member 1;Alkaline phosphodiesterase I;Nucleotide pyrophosphatase	Enpp1	2.88716	-1.42273	0.207765	-0.307199	1.05075	1.83484	1.38994	-0.621818	1.91782	1.8919	2.1995	2.10663	0.237883	0.758926	0.210368	1.21775	37	37	37	54.5	54.5	54.5	103.03	0	323.31	13214000000	246	integral	NO
tr|D3Z1Y1|D3Z1Y1_MOUSE E3 ubiquitin-protein ligase synoviolin OS=Mus musculus OX=10090 GN=Syvn1 PE=1 SV=1;tr|A0A0R4J1R1|A0A0R4J1R1_MOUSE E3 ubiquitin-protein ligase synoviolin OS=Mus musculus OX=10090 GN=Syvn1 PE=1 SV=1;sp|Q9DBY1|SYVN1_MOUSE E3 ubiquitin-p	D3Z1Y1;A0A0R4J1R1;Q9DBY1;E9QQ99;D3YZH4;Q9DBY1-2	D3Z1Y1;A0A0R4J1R1;Q9DBY1;E9QQ99;D3YZH4;Q9DBY1-2	E3 ubiquitin-protein ligase synoviolin	Syvn1	5.0989	6.29632	4.24258	1.38125	2.17353	2.32296	2.10656	2.21112	-3.90175	-2.08872	-2.76393	-2.0917	3.38213	3.34579	3.86724	3.74401	7	7	7	12.8	12.8	12.8	66.943	0.00024284	14.46	640350000	35	integral	NO
tr|A0A0R4J1W0|A0A0R4J1W0_MOUSE Sorbin and SH3 domain-containing protein 2 OS=Mus musculus OX=10090 GN=Sorbs2 PE=1 SV=1;tr|B2RXQ9|B2RXQ9_MOUSE Sorbin and SH3 domain-containing protein 2 OS=Mus musculus OX=10090 GN=Sorbs2 PE=1 SV=1;tr|D3Z080|D3Z080_MOUSE Sor	A0A0R4J1W0;B2RXQ9;D3Z080;Z4YJR7;A0A0R4J1T1;B7ZWM6;B9EKP8;Q3UTJ2-4;Q3UTJ2-5;Q3UTJ2;Q3UTJ2-2;Q3UTJ2-3;A0A5F8MPQ4	A0A0R4J1W0;B2RXQ9;D3Z080;Z4YJR7;A0A0R4J1T1;B7ZWM6;B9EKP8;Q3UTJ2-4;Q3UTJ2-5;Q3UTJ2;Q3UTJ2-2;Q3UTJ2-3;A0A5F8MPQ4	Sorbin and SH3 domain-containing protein 2	Sorbs2	1.6573	0.853092	0.129981	-0.437063	2.45323	-0.643126	-3.4836	-1.49204	-1.94757	-2.18696	-2.16638	-2.02524	-0.680954	-1.31085	-1.94783	-0.974147	4	4	4	9.1	9.1	9.1	69.575	0.00026596	23.939	671310000	12	soluble	NO
tr|A0A0R4J1W7|A0A0R4J1W7_MOUSE Cell division cycle protein 23 homolog OS=Mus musculus OX=10090 GN=Cdc23 PE=1 SV=1;sp|Q8BGZ4|CDC23_MOUSE Cell division cycle protein 23 homolog OS=Mus musculus OX=10090 GN=Cdc23 PE=1 SV=2;tr|G3X8W7|G3X8W7_MOUSE Cell division	A0A0R4J1W7;Q8BGZ4;G3X8W7;Q8BGZ4-2	A0A0R4J1W7;Q8BGZ4;G3X8W7;Q8BGZ4-2	Cell division cycle protein 23 homolog	Cdc23	2.11107	-2.39437	0.702707	1.17545	-1.85633	-0.998865	0.331209	-2.03603	2.40862	2.2892	2.49222	2.52924	1.36646	-1.46559	0.561463	-0.320535	31	31	31	60.8	60.8	60.8	68.564	0	323.31	13146000000	125	soluble	NO
tr|A0A0R4J1Y3|A0A0R4J1Y3_MOUSE Probable tRNA N6-adenosine threonylcarbamoyltransferase OS=Mus musculus OX=10090 GN=Osgep PE=1 SV=1;sp|Q8BWU5|OSGEP_MOUSE Probable tRNA N6-adenosine threonylcarbamoyltransferase OS=Mus musculus OX=10090 GN=Osgep PE=1 SV=2;tr|	A0A0R4J1Y3;Q8BWU5;E9QMF4;E0CYN9;E0CXW7;E0CYK9	A0A0R4J1Y3;Q8BWU5;E9QMF4;E0CYN9	Probable tRNA N6-adenosine threonylcarbamoyltransferase	Osgep	2.27793	-3.62905	0.637812	-1.71895	0.676482	1.31882	-2.24252	2.23765	2.45007	2.47858	2.43472	2.26746	0.249006	-2.42851	-2.93311	0.227234	17	17	17	62.7	62.7	62.7	36.346	0	323.31	9222900000	66	soluble	NO
tr|A0A0R4J1Z3|A0A0R4J1Z3_MOUSE Transmembrane protein 33 OS=Mus musculus OX=10090 GN=Tmem33 PE=1 SV=1;sp|Q9CR67|TMM33_MOUSE Transmembrane protein 33 OS=Mus musculus OX=10090 GN=Tmem33 PE=1 SV=1	A0A0R4J1Z3;Q9CR67;E0CXY5;Q9CZM3	A0A0R4J1Z3;Q9CR67	Transmembrane protein 33	Tmem33	6.29648	2.58617	2.71484	3.92649	0.10747	-2.20993	-1.52724	1.04564	0.838919	0.46717	0.808242	0.662892	3.12038	3.48501	3.30131	3.21522	6	6	6	20.3	20.3	20.3	27.932	0	34.942	1491800000	36	integral	NO
tr|A0A0R4J206|A0A0R4J206_MOUSE Molybdopterin synthase catalytic subunit OS=Mus musculus OX=10090 GN=Mocs2 PE=1 SV=1;sp|Q9Z223-1|MOC2B_MOUSE Isoform 2 of Molybdopterin synthase catalytic subunit OS=Mus musculus OX=10090 GN=Mocs2;sp|Q9Z223|MOC2B_MOUSE Molybd	A0A0R4J206;Q9Z223-1;Q9Z223;E9PVP5	A0A0R4J206;Q9Z223-1;Q9Z223;E9PVP5	Molybdopterin synthase catalytic subunit	Mocs2	0.859809	2.63442	0.25381	-0.85202	0.298745	-2.70356	1.54146	-2.93982	-3.74361	-3.42927	-8.2668	-2.30927	-2.0937	-1.48922	0.135666	-3.764	2	2	2	18.5	18.5	18.5	20.98	0.00023063	10.564	83149000	4	soluble	NO
tr|A0A0R4J242|A0A0R4J242_MOUSE Chitinase domain-containing protein 1 OS=Mus musculus OX=10090 GN=Chid1 PE=1 SV=1;sp|Q922Q9|CHID1_MOUSE Chitinase domain-containing protein 1 OS=Mus musculus OX=10090 GN=Chid1 PE=1 SV=1;tr|A0A0R4J058|A0A0R4J058_MOUSE Chitinas	A0A0R4J242;Q922Q9;A0A0R4J058;Q922Q9-2;A0A1B0GSH5;D3YWG2;G8JL55	A0A0R4J242;Q922Q9;A0A0R4J058;Q922Q9-2;A0A1B0GSH5;D3YWG2;G8JL55	Chitinase domain-containing protein 1	Chid1	2.92682	9.10118	1.05491	2.24802	0.758078	1.44228	-3.28363	0.936354	-4.27591	-4.23611	-10.4639	-8.58361	2.445	2.4269	2.25282	1.72045	9	9	9	28	28	28	45.204	0.00026745	24.599	119020000	21	soluble	NO
sp|Q9ESJ0|XPO4_MOUSE Exportin-4 OS=Mus musculus OX=10090 GN=Xpo4 PE=1 SV=2;tr|A0A0R4J254|A0A0R4J254_MOUSE Exportin-4 OS=Mus musculus OX=10090 GN=Xpo4 PE=1 SV=1	Q9ESJ0;A0A0R4J254;G3UX04	Q9ESJ0;A0A0R4J254	Exportin-4	Xpo4	1.8792	-2.63822	0.944512	-2.14519	-1.4706	-0.739973	2.51088	-0.472707	0.550061	0.490388	0.428067	0.331183	-2.63686	-0.340487	-3.95841	-1.81742	34	34	34	36.7	36.7	36.7	129.98	0	323.31	6261400000	102	soluble	NO
tr|A0A0R4J256|A0A0R4J256_MOUSE Proteasome subunit beta OS=Mus musculus OX=10090 GN=Psmb9 PE=1 SV=1;sp|P28076|PSB9_MOUSE Proteasome subunit beta type-9 OS=Mus musculus OX=10090 GN=Psmb9 PE=1 SV=1	A0A0R4J256;P28076;G3UYK5;A0A494B9L1	A0A0R4J256;P28076	Proteasome subunit beta type-9	Psmb9	0.309025	-0.574149	0.224726	-0.837597	-3.13253	-2.14154	2.45317	0.769755	-0.43491	-0.473472	-1.14773	-1.04883	-0.863884	0.223615	-1.35742	-3.40385	4	4	4	23.7	23.7	23.7	23.325	0.00025304	18.321	430540000	12	soluble	NO
tr|A0A0R4J259|A0A0R4J259_MOUSE Heterogeneous nuclear ribonucleoprotein Q OS=Mus musculus OX=10090 GN=Syncrip PE=1 SV=1;sp|Q7TMK9-2|HNRPQ_MOUSE Isoform 2 of Heterogeneous nuclear ribonucleoprotein Q OS=Mus musculus OX=10090 GN=Syncrip;sp|Q7TMK9|HNRPQ_MOUSE	A0A0R4J259;Q7TMK9-2;Q7TMK9;G3UZI2;G3V018;G3UZ48;G3UXJ6;G3UWM1;G3XA76	A0A0R4J259;Q7TMK9-2;Q7TMK9;G3UZI2;G3V018;G3UZ48;G3UXJ6	Heterogeneous nuclear ribonucleoprotein Q	Syncrip	3.87696	-5.58296	0.393326	-1.53389	0.877928	-4.87027	1.65432	-3.29518	2.65211	2.4298	2.81856	2.66263	-4.83987	-2.17156	-2.61095	-2.14638	22	18	18	42.8	35.7	35.7	62.543	0	323.31	14203000000	116	soluble	NO
tr|A0A0R4J260|A0A0R4J260_MOUSE OTU domain-containing protein 4 OS=Mus musculus OX=10090 GN=Otud4 PE=1 SV=1;sp|B2RRE7|OTUD4_MOUSE OTU domain-containing protein 4 OS=Mus musculus OX=10090 GN=Otud4 PE=1 SV=1	A0A0R4J260;B2RRE7	A0A0R4J260;B2RRE7	OTU domain-containing protein 4	Otud4	1.75983	5.06613	0.32018	1.28414	0.807181	-1.51862	-2.48481	-0.169046	-5.21301	-4.20759	-4.87984	-4.19284	4.267	-3.09561	1.05306	-0.453201	2	2	2	2	2	2	122.93	0.00042382	6.4524	167780000	8	soluble	NO
sp|O35083|PLCA_MOUSE 1-acyl-sn-glycerol-3-phosphate acyltransferase alpha OS=Mus musculus OX=10090 GN=Agpat1 PE=1 SV=1;tr|A0A0R4J263|A0A0R4J263_MOUSE 1-acyl-sn-glycerol-3-phosphate acyltransferase OS=Mus musculus OX=10090 GN=Agpat1 PE=1 SV=1	O35083;A0A0R4J263;G3UWV6	O35083;A0A0R4J263	1-acyl-sn-glycerol-3-phosphate acyltransferase alpha	Agpat1	3.9151	3.4467	1.73378	2.84884	0.553288	-3.15118	0.131504	-1.84857	-1.25055	-1.11898	-2.62499	-1.71189	1.29992	1.59688	2.11677	2.06681	3	3	3	16.1	16.1	16.1	31.709	0.00021744	7.4852	361290000	24	integral	NO
sp|Q7TMF3|NDUAC_MOUSE NADH dehydrogenase [ubiquinone] 1 alpha subcomplex subunit 12 OS=Mus musculus OX=10090 GN=Ndufa12 PE=1 SV=2;tr|A0A0R4J275|A0A0R4J275_MOUSE NADH dehydrogenase [ubiquinone] 1 alpha subcomplex subunit 12 OS=Mus musculus OX=10090 GN=Ndufa	Q7TMF3;A0A0R4J275;F6RBR6	Q7TMF3;A0A0R4J275;F6RBR6	NADH dehydrogenase [ubiquinone] 1 alpha subcomplex subunit 12	Ndufa12	3.90807	2.90468	1.32107	1.77574	-1.72089	-1.38656	0.304038	1.26211	-1.31012	-0.738412	-2.12078	-1.88774	1.60601	1.05008	1.41981	1.48577	6	6	6	45.5	45.5	45.5	17.086	0	54.682	292280000	25	soluble	NO
sp|Q9Z0H4-9|CELF2_MOUSE Isoform 9 of CUGBP Elav-like family member 2 OS=Mus musculus OX=10090 GN=Celf2;tr|V9GX43|V9GX43_MOUSE CUGBP Elav-like family member 2 (Fragment) OS=Mus musculus OX=10090 GN=Celf2 PE=1 SV=1;tr|S4R2J2|S4R2J2_MOUSE CUGBP Elav-like fami	Q9Z0H4-9;V9GX43;S4R2J2;S4R1S7;S4R2U7;E9QA47;A0A0R4J2B0;A3KGT0;S4R2L5;Q9Z0H4-11;Q9Z0H4-7;Q9Z0H4-5;Q9Z0H4-4;Q9Z0H4;Q9Z0H4-8;Q9Z0H4-2;Q9Z0H4-6;S4R2U1	Q9Z0H4-9;V9GX43;S4R2J2;S4R1S7;S4R2U7;E9QA47;A0A0R4J2B0;A3KGT0;S4R2L5;Q9Z0H4-11;Q9Z0H4-7;Q9Z0H4-5;Q9Z0H4-4;Q9Z0H4;Q9Z0H4-8;Q9Z0H4-2;Q9Z0H4-6	CUGBP Elav-like family member 2	Celf2	0.0307009	-0.122121	0.255482	-1.21189	3.51861	-1.01181	-1.94167	-2.60902	-1.67227	-1.65209	-1.245	-1.83359	1.01905	-5.49094	-1.13864	-1.28092	4	4	3	9.1	9.1	7.2	56.327	0.00022457	8.9944	468940000	12	soluble	NO
tr|A0A0R4J2B2|A0A0R4J2B2_MOUSE BTB/POZ domain-containing protein KCTD12 OS=Mus musculus OX=10090 GN=Kctd12 PE=1 SV=1;sp|Q6WVG3|KCD12_MOUSE BTB/POZ domain-containing protein KCTD12 OS=Mus musculus OX=10090 GN=Kctd12 PE=1 SV=1	A0A0R4J2B2;Q6WVG3;Q50H33-2;Q5DTY9;Q50H33	A0A0R4J2B2;Q6WVG3	BTB/POZ domain-containing protein KCTD12	Kctd12	2.16807	-2.10601	0.0207827	0.0396956	5.94792	4.40442	5.13395	4.24258	7.1589	7.12499	7.03635	6.99147	3.81266	4.65214	5.11957	6.30329	28	28	26	79.2	79.2	73.4	35.888	0	323.31	161000000000	606	soluble	NO
tr|A0A0R4J2B6|A0A0R4J2B6_MOUSE Retinoblastoma-binding protein 5 OS=Mus musculus OX=10090 GN=Rbbp5 PE=1 SV=1;sp|Q8BX09|RBBP5_MOUSE Retinoblastoma-binding protein 5 OS=Mus musculus OX=10090 GN=Rbbp5 PE=1 SV=2;tr|A0A087WST2|A0A087WST2_MOUSE Retinoblastoma-bin	A0A0R4J2B6;Q8BX09;A0A087WST2;Q8BX09-2;A0A087WRV7	A0A0R4J2B6;Q8BX09;A0A087WST2;Q8BX09-2	Retinoblastoma-binding protein 5	Rbbp5	0.959983	1.91741	0.242223	0.837481	-0.938878	-5.42428	0.699319	-2.05752	-1.5251	-1.78457	-3.46319	-5.26821	-0.193886	-0.123904	-1.91986	-2.13378	7	7	7	14	14	14	59.026	0.00022748	9.7104	404110000	11	soluble	NO
tr|A0A0R4J2C2|A0A0R4J2C2_MOUSE Synaptotagmin-2 OS=Mus musculus OX=10090 GN=Syt2 PE=1 SV=1;sp|P46097|SYT2_MOUSE Synaptotagmin-2 OS=Mus musculus OX=10090 GN=Syt2 PE=1 SV=1	A0A0R4J2C2;P46097	A0A0R4J2C2;P46097	Synaptotagmin-2	Syt2	5.60622	11.734	1.28232	1.88627	-1.08373	-3.32497	-0.188235	-2.30933	-10.5781	-12.8483	-12.238	-10.6329	0.101109	-0.341515	1.22501	-0.345811	1	1	1	5	5	5	47.248	0.0021543	3.8235	20005000	2	integral	YES	integral component of synaptic vesicle membrane (GO:0030285); calcium-dependent activation of synaptic vesicle fusion (GO:0099502)
tr|A0A0U1RNP1|A0A0U1RNP1_MOUSE Guanosine-3,5-bis(diphosphate) 3-pyrophosphohydrolase MESH1 OS=Mus musculus OX=10090 GN=Hddc3 PE=4 SV=1;tr|A0A0U1RNS6|A0A0U1RNS6_MOUSE Guanosine-3,5-bis(diphosphate) 3-pyrophosphohydrolase MESH1 OS=Mus musculus OX=10090	A0A0U1RNP1;A0A0U1RNS6;A0A0U1RNF0;A0A0U1RQ53;Q9D114	A0A0U1RNP1;A0A0U1RNS6;A0A0U1RNF0;A0A0U1RQ53;Q9D114	Guanosine-3,5-bis(diphosphate) 3-pyrophosphohydrolase MESH1	Hddc3	0.805044	2.78164	0.192571	-0.554552	-2.37615	-0.279625	-1.62239	1.86316	-2.25175	-8.71376	-2.32154	-2.47274	-0.0706614	-2.92843	-1.30704	-0.327093	1	1	1	18.7	18.7	18.7	9.9611	0.0025253	3.6161	56770000	2	soluble	NO
tr|A0A0U1RNF2|A0A0U1RNF2_MOUSE Leucine carboxyl methyltransferase 1 OS=Mus musculus OX=10090 GN=Lcmt1 PE=1 SV=1;tr|A2RTH5|A2RTH5_MOUSE Leucine carboxyl methyltransferase 1 OS=Mus musculus OX=10090 GN=Lcmt1 PE=1 SV=1	A0A0U1RNF2;A2RTH5;A0A0U1RPZ5	A0A0U1RNF2;A2RTH5	Leucine carboxyl methyltransferase 1 (EC 2.1.1.233)	Lcmt1	1.69069	-4.13882	1.60625	-4.12873	2.17277	2.62363	1.09865	0.821402	1.91335	1.78005	1.62924	1.43419	-5.81784	-2.64811	-1.91944	0.586934	12	12	12	36.4	36.4	36.4	38.161	0	92.295	4631000000	54	soluble	NO
tr|A0A0U1RPG8|A0A0U1RPG8_MOUSE Potassium channel tetramerisation domain-containing 14 OS=Mus musculus OX=10090 GN=Kctd14 PE=1 SV=1;tr|A0A0U1RNG7|A0A0U1RNG7_MOUSE Potassium channel tetramerisation domain-containing 14 OS=Mus musculus OX=10090 GN=Kctd14 PE=1	A0A0U1RPG8;A0A0U1RNG7;Q5EER8;A0A0U1RPQ8;F7DE04	A0A0U1RPG8;A0A0U1RNG7;Q5EER8	Potassium channel tetramerisation domain-containing 14	Kctd14	0.840262	-1.38633	0.580522	-1.84382	-3.6669	0.259392	2.68443	-0.570964	-0.162571	-0.168895	-0.850192	-1.94237	-1.86336	-4.2606	-1.20134	-1.34404	5	5	5	24.1	24.1	24.1	30.453	0.00024062	13.714	889010000	13	soluble	NO
tr|A0A0U1RNK7|A0A0U1RNK7_MOUSE Dedicator of cytokinesis protein 7 OS=Mus musculus OX=10090 GN=Dock7 PE=1 SV=1;tr|E9PX48|E9PX48_MOUSE Dedicator of cytokinesis protein 7 OS=Mus musculus OX=10090 GN=Dock7 PE=1 SV=2;tr|A2A9M5|A2A9M5_MOUSE Dedicator of cytokine	A0A0U1RNK7;E9PX48;A2A9M5;A2A9M4;Q8R1A4-2;Q8R1A4;A0A0U1RNY4;A2AW79;F6ZJ55;A0A0U1RPH6;A0A0U1RP53	A0A0U1RNK7;E9PX48;A2A9M5;A2A9M4;Q8R1A4-2;Q8R1A4	Dedicator of cytokinesis protein 7	Dock7	3.61496	-4.62683	1.43581	-5.3482	-1.37791	-2.15357	6.10638	2.51386	0.339333	0.568088	0.696485	0.599379	-4.8361	-4.22869	-2.35637	-4.88289	71	71	66	37.8	37.8	35.5	238.09	0	323.31	13019000000	507	soluble	YES	postsynaptic specialization assembly (GO:0098698)
tr|A0A0U1RNT7|A0A0U1RNT7_MOUSE Predicted gene, 30191 OS=Mus musculus OX=10090 GN=Gm30191 PE=4 SV=1	A0A0U1RNT7	A0A0U1RNT7	Predicted gene, 30191	Gm30191	0.545983	1.80316	0.40507	-1.76916	0.812775	1.6066	2.08658	-5.29948	-1.38367	-3.02347	-3.31946	-7.35618	-1.62923	-4.38033	-0.278286	-1.5823	3	3	3	29.4	29.4	29.4	20.733	0.00026617	23.964	174440000	5	soluble	NO
tr|A0A0U1RNX1|A0A0U1RNX1_MOUSE Treslin OS=Mus musculus OX=10090 GN=Ticrr PE=1 SV=1;sp|Q8BQ33|TICRR_MOUSE Treslin OS=Mus musculus OX=10090 GN=Ticrr PE=1 SV=2	A0A0U1RNX1;Q8BQ33;A0A0U1RQ28;Q3UV49	A0A0U1RNX1;Q8BQ33	Treslin	Ticrr	5.64984	8.7018	1.62446	4.35866	-2.09727	1.5708	3.3877	-2.5783	-3.28407	-3.61954	-5.04691	-5.13912	4.79257	4.17328	4.29673	4.45498	3	3	3	3.8	3.8	3.8	108.64	0.0084871	2.6501	852170000	7	soluble	NO
tr|A0A0U1RP13|A0A0U1RP13_MOUSE CDP-diacylglycerol--inositol 3-phosphatidyltransferase OS=Mus musculus OX=10090 GN=Cdipt PE=1 SV=1;sp|Q8VDP6|CDIPT_MOUSE CDP-diacylglycerol--inositol 3-phosphatidyltransferase OS=Mus musculus OX=10090 GN=Cdipt PE=1 SV=1	A0A0U1RP13;Q8VDP6;A0A0U1RNI6;A0A0U1RPV3;A0A0U1RQ57;A0A0U1RP60;Q05BY1	A0A0U1RP13;Q8VDP6	CDP-diacylglycerol--inositol 3-phosphatidyltransferase	Cdipt	5.91551	4.2578	1.45724	4.80956	1.45319	2.79864	1.06202	-5.13822	1.0181	0.74026	0.230802	0.393514	4.63779	4.61866	5.10681	5.05059	5	5	5	31.4	31.4	31.4	20.292	0	40.462	1330800000	69	integral	NO
tr|A0A0U1RQA5|A0A0U1RQA5_MOUSE Transporter (Fragment) OS=Mus musculus OX=10090 GN=Slc6a6 PE=1 SV=1;tr|A0A0U1RP20|A0A0U1RP20_MOUSE Transporter (Fragment) OS=Mus musculus OX=10090 GN=Slc6a6 PE=1 SV=1;tr|A0A0U1RQA0|A0A0U1RQA0_MOUSE Transporter (Fragment) OS=M	A0A0U1RQA5;A0A0U1RP20;A0A0U1RQA0;O35316	A0A0U1RQA5;A0A0U1RP20;A0A0U1RQA0;O35316	Sodium- and chloride-dependent taurine transporter	Slc6a6	0.20675	0.81742	0.62978	-2.44208	2.56668	-2.12936	1.4628	0.354907	-2.28823	-3.39382	-2.50556	-2.59536	-3.43505	1.4385	-0.122076	-5.39467	1	1	1	20.5	20.5	20.5	9.2145	0.0043594	3.1296	50186000	4	integral	YES	modulation of chemical synaptic transmission (GO:0050804); integral component of postsynaptic membrane (GO:0099055); transport (SYNGO:transport)
tr|A0A0X1KG61|A0A0X1KG61_MOUSE E3 ubiquitin-protein ligase CBL OS=Mus musculus OX=10090 GN=Cbl PE=1 SV=1;tr|A0A0U1RP47|A0A0U1RP47_MOUSE E3 ubiquitin-protein ligase CBL OS=Mus musculus OX=10090 GN=Cbl PE=1 SV=1;tr|A0A0U1RQ85|A0A0U1RQ85_MOUSE E3 ubiquitin-pr	A0A0X1KG61;A0A0U1RP47;A0A0U1RQ85;P22682	A0A0X1KG61;A0A0U1RP47;A0A0U1RQ85;P22682	E3 ubiquitin-protein ligase CBL	Cbl	2.58029	5.03207	0.750881	-0.892006	-1.05339	1.32386	-0.366744	0.502326	-8.58054	-5.32361	-5.47023	-3.91587	-1.0516	-0.981128	0.0172601	-1.1465	3	3	3	4.8	4.8	4.8	95.998	0.0010311	5.4555	95323000	7	soluble	NO
tr|A0A0U1RP87|A0A0U1RP87_MOUSE Vesicle-associated membrane protein 5 OS=Mus musculus OX=10090 GN=Vamp5 PE=1 SV=1;sp|Q9Z2P8|VAMP5_MOUSE Vesicle-associated membrane protein 5 OS=Mus musculus OX=10090 GN=Vamp5 PE=1 SV=1	A0A0U1RP87;Q9Z2P8	A0A0U1RP87;Q9Z2P8	Vesicle-associated membrane protein 5	Vamp5	0.559731	1.77683	0.00558322	0.0245754	0.567654	1.79011	-0.531283	-2.08508	-3.96954	-2.32592	-0.390815	-0.581332	1.29436	1.86793	-3.55941	0.236824	1	1	1	15.7	15.7	15.7	9.2848	0.0042001	3.2485	90663000	3	integral	NO
tr|A0A0U1RPI1|A0A0U1RPI1_MOUSE Phospholemman OS=Mus musculus OX=10090 GN=Fxyd1 PE=1 SV=1;sp|Q9Z239|PLM_MOUSE Phospholemman OS=Mus musculus OX=10090 GN=Fxyd1 PE=1 SV=1	A0A0U1RPI1;Q9Z239	A0A0U1RPI1;Q9Z239	Phospholemman	Fxyd1	1.43328	0.31142	6.13648	5.00651	-1.58993	-2.45767	-2.50336	-1.90515	2.69101	2.73215	2.38419	2.51692	2.75837	3.10557	2.75663	2.94937	1	1	1	17.9	17.9	17.9	7.6016	0.0040161	3.2801	482130000	14	integral	NO
tr|Q3TGG2|Q3TGG2_MOUSE Ataxin-2-like protein OS=Mus musculus OX=10090 GN=Atxn2l PE=1 SV=1;tr|A0A0U1RPL0|A0A0U1RPL0_MOUSE Ataxin-2-like protein OS=Mus musculus OX=10090 GN=Atxn2l PE=1 SV=1;sp|Q7TQH0-3|ATX2L_MOUSE Isoform 3 of Ataxin-2-like protein OS=Mus mu	Q3TGG2;A0A0U1RPL0;Q7TQH0-3;Q7TQH0;Q7TQH0-2;E9Q5Q0;J3QP59	Q3TGG2;A0A0U1RPL0;Q7TQH0-3;Q7TQH0;Q7TQH0-2;E9Q5Q0;J3QP59	Ataxin-2-like protein	Atxn2l	0.612817	0.588308	1.2475	-1.54976	-1.04804	-0.499844	-1.08618	1.04645	-2.92926	-2.19718	-2.40806	-2.6054	-1.02476	-2.10874	-1.60805	-3.04511	7	7	7	10.6	10.6	10.6	105.44	0	72.914	509780000	21	soluble	NO
tr|A0A0X1KG63|A0A0X1KG63_MOUSE Aquaporin-11 (Fragment) OS=Mus musculus OX=10090 GN=Aqp11 PE=1 SV=1;sp|Q8BHH1|AQP11_MOUSE Aquaporin-11 OS=Mus musculus OX=10090 GN=Aqp11 PE=1 SV=1	A0A0X1KG63;Q8BHH1	A0A0X1KG63;Q8BHH1	Aquaporin-11	Aqp11	5.04311	10.8072	1.46766	2.95527	-2.25128	2.82421	0.614234	-0.652849	-9.68179	-5.92855	-7.77338	-7.48961	2.72429	2.97779	3.31386	3.33947	1	1	1	5.6	5.6	5.6	24.345	0.0066977	2.8037	28931000	6	integral	NO
tr|D3Z665|D3Z665_MOUSE ER membrane protein complex subunit 10 (Fragment) OS=Mus musculus OX=10090 GN=Emc10 PE=1 SV=3;tr|A0A0X1KG67|A0A0X1KG67_MOUSE ER membrane protein complex subunit 10 OS=Mus musculus OX=10090 GN=Emc10 PE=4 SV=1;sp|Q3TAS6-2|EMC10_MOUSE I	D3Z665;A0A0X1KG67;Q3TAS6-2;Q3TAS6	D3Z665;A0A0X1KG67;Q3TAS6-2;Q3TAS6	ER membrane protein complex subunit 10	Emc10	2.35052	3.0621	0.222339	0.978998	1.95945	1.18571	1.67325	-4.92176	-2.15956	-1.46227	-2.46661	-2.3473	-0.28809	-0.0688542	2.1188	2.05079	1	1	1	7.9	7.9	7.9	22.469	0	67.104	191700000	15	integral	NO
tr|A0A140LHA2|A0A140LHA2_MOUSE Mitotic checkpoint protein BUB3 OS=Mus musculus OX=10090 GN=Bub3 PE=1 SV=1;sp|Q9WVA3|BUB3_MOUSE Mitotic checkpoint protein BUB3 OS=Mus musculus OX=10090 GN=Bub3 PE=1 SV=2;tr|A0A140LJ21|A0A140LJ21_MOUSE Mitotic checkpoint prot	A0A140LHA2;Q9WVA3;A0A140LJ21;A0A140LIM5;A0A140LI47	A0A140LHA2;Q9WVA3;A0A140LJ21	Mitotic checkpoint protein BUB3	Bub3	3.46106	-3.86737	1.33937	-2.17044	-0.484035	-0.618899	2.41909	0.647265	1.80138	2.05454	2.26766	2.62755	-1.87292	-2.16601	-2.46409	-0.215316	11	11	11	47.2	47.2	47.2	36.766	0	323.31	5431900000	45	soluble	NO
tr|A0A140LHR3|A0A140LHR3_MOUSE Signal peptidase complex subunit 2 OS=Mus musculus OX=10090 GN=Spcs2 PE=1 SV=1;tr|A0A140LJ01|A0A140LJ01_MOUSE Signal peptidase complex subunit 2 (Fragment) OS=Mus musculus OX=10090 GN=Spcs2 PE=1 SV=1;tr|A0A140LHG8|A0A140LHG8_	A0A140LHR3;A0A140LJ01;A0A140LHG8;Q9CYN2;A0A140LJG6;A0A140LIK0;A0A140LHW5	A0A140LHR3;A0A140LJ01;A0A140LHG8;Q9CYN2;A0A140LJG6;A0A140LIK0	Signal peptidase complex subunit 2	Spcs2	6.47402	6.83094	3.8588	3.10838	2.76853	2.84634	4.18777	3.72707	0.21204	-0.545781	-0.96668	-0.0601054	6.29028	6.32754	6.75403	6.59139	10	10	10	48.4	48.4	48.4	21.997	0	89.741	1467500000	62	integral	NO
tr|A0A140LHL5|A0A140LHL5_MOUSE NAD-dependent protein deacetylase OS=Mus musculus OX=10090 GN=Sirt2 PE=1 SV=1;sp|Q8VDQ8-2|SIR2_MOUSE Isoform 2 of NAD-dependent protein deacetylase sirtuin-2 OS=Mus musculus OX=10090 GN=Sirt2;sp|Q8VDQ8|SIR2_MOUSE NAD-dependen	A0A140LHL5;Q8VDQ8-2;Q8VDQ8;Q8VDQ8-4;Q8VDQ8-3	A0A140LHL5;Q8VDQ8-2;Q8VDQ8;Q8VDQ8-4;Q8VDQ8-3	NAD-dependent protein deacetylase sirtuin-2	Sirt2	2.16676	-3.19368	0.292029	-1.08656	2.42868	-2.87623	2.68347	2.27992	3.13866	3.22591	3.29056	3.28917	-1.67565	-0.858504	1.73596	0.967761	19	19	19	59.5	59.5	59.5	39.425	0	323.31	15595000000	152	soluble	YES	regulation of postsynaptic neurotransmitter receptor endocytosis (GO:0099149)
tr|A0A140LHT6|A0A140LHT6_MOUSE 39S ribosomal protein L48, mitochondrial OS=Mus musculus OX=10090 GN=Mrpl48 PE=1 SV=1;tr|E9QPQ8|E9QPQ8_MOUSE 39S ribosomal protein L48, mitochondrial OS=Mus musculus OX=10090 GN=Mrpl48 PE=1 SV=1;sp|Q8JZS9|RM48_MOUSE 39S ribos	A0A140LHT6;E9QPQ8;Q8JZS9;A0A140LI38;A0A140LHD4;A0A140LI40	A0A140LHT6;E9QPQ8;Q8JZS9	39S ribosomal protein L48, mitochondrial	Mrpl48	2.1235	8.8547	0.0292418	-0.190033	5.70562	5.00114	3.37613	3.66042	-4.51839	-3.10299	-5.97506	-4.83917	7.85902	7.80884	-0.8526	2.16793	5	5	5	38.1	38.1	38.1	12.954	0	38.465	731510000	50	soluble	NO
tr|Q5NBV0|Q5NBV0_MOUSE Solute carrier family 13 member 5 OS=Mus musculus OX=10090 GN=Slc13a5 PE=1 SV=8;tr|A0A140LIC4|A0A140LIC4_MOUSE Solute carrier family 13 member 5 OS=Mus musculus OX=10090 GN=Slc13a5 PE=1 SV=1;tr|A0A140LIR1|A0A140LIR1_MOUSE Solute carr	Q5NBV0;A0A140LIC4;A0A140LIR1;Q67BT3	Q5NBV0;A0A140LIC4;A0A140LIR1;Q67BT3	Solute carrier family 13 member 5	Slc13a5	0.387113	0.621362	1.88536	-2.50469	1.19979	0.104326	-0.429047	-0.778089	-2.26105	-3.65797	-3.91639	-2.57183	-3.41005	-2.06099	-1.04611	-3.40464	2	2	2	3.6	3.6	3.6	58.867	0.0015842	4.1882	156010000	6	integral	NO
tr|A0A140LIJ4|A0A140LIJ4_MOUSE Dynein, axonemal, heavy chain 14 OS=Mus musculus OX=10090 GN=Dnah14 PE=1 SV=1;tr|A0A571BGC3|A0A571BGC3_MOUSE Dynein, axonemal, heavy chain 14 OS=Mus musculus OX=10090 GN=Dnah14 PE=4 SV=2	A0A140LIJ4;A0A571BGC3	A0A140LIJ4;A0A571BGC3	Dynein, axonemal, heavy chain 14	Dnah14	5.09347	10.2877	0.693138	1.31723	2.91574	-0.711525	-0.345458	0.400439	-9.27823	-9.54913	-7.1268	-7.66837	2.44018	1.45422	0.903161	2.73054	3	3	3	0.9	0.9	0.9	516.94	0.0083041	2.654	1103900000	8	soluble	NO
sp|Q91VM3|WIPI4_MOUSE WD repeat domain phosphoinositide-interacting protein 4 OS=Mus musculus OX=10090 GN=Wdr45 PE=1 SV=1;sp|Q91VM3-2|WIPI4_MOUSE Isoform 2 of WD repeat domain phosphoinositide-interacting protein 4 OS=Mus musculus OX=10090 GN=Wdr45;tr|A0A1	Q91VM3;Q91VM3-2;A0A140LJC8;A0A140LIN0;A0A140LJ78;F6YHS5;A2AEV5;A0A140LHC1;A0A140LJJ0;A2AEV2;A0A140LJ16;A0A140LJG8;A0A140LHQ5;F7CAT9;A0A140LHZ1;A0A140LJ74;A0A140LHM4;A0A0A0MQH0;F6QP00;A0A140LI37;S4R186;F6Q8K5	Q91VM3;Q91VM3-2;A0A140LJC8;A0A140LIN0;A0A140LJ78;F6YHS5;A2AEV5;A0A140LHC1;A0A140LJJ0;A2AEV2;A0A140LJ16;A0A140LJG8;A0A140LHQ5;F7CAT9;A0A140LHZ1;A0A140LJ74;A0A140LHM4;A0A0A0MQH0;F6QP00;A0A140LI37;S4R186;F6Q8K5	WD repeat domain phosphoinositide-interacting protein 4	Wdr45	1.72546	3.44226	0.243683	-0.887395	-1.65249	0.309116	3.29104	0.623768	-3.89371	-3.47108	-3.73049	-3.65191	2.7785	-0.25285	-1.44362	-2.06017	2	2	2	6.9	6.9	6.9	39.787	0.0012089	4.7844	110590000	5	soluble	NO
tr|A0A140LIT2|A0A140LIT2_MOUSE 7-dehydrocholesterol reductase OS=Mus musculus OX=10090 GN=Dhcr7 PE=1 SV=1;sp|O88455|DHCR7_MOUSE 7-dehydrocholesterol reductase OS=Mus musculus OX=10090 GN=Dhcr7 PE=1 SV=1;tr|D3Z7G1|D3Z7G1_MOUSE 7-dehydrocholesterol reductase	A0A140LIT2;O88455;D3Z7G1;A0A140LI18;D3YXR4	A0A140LIT2;O88455;D3Z7G1	7-dehydrocholesterol reductase	Dhcr7	4.00269	5.01034	1.67554	3.94815	1.69557	-2.67873	0.433563	-3.5665	-1.76577	-3.5454	-1.37134	-1.68234	2.69016	2.46721	2.90638	3.61275	6	6	6	15.8	15.8	15.8	54.219	0.00025497	18.883	330220000	23	integral	NO
tr|A0A140LJ04|A0A140LJ04_MOUSE Zinc finger ZZ-type and EF-hand domain-containing protein 1 OS=Mus musculus OX=10090 GN=Zzef1 PE=1 SV=1;tr|E9Q5W5|E9Q5W5_MOUSE Zinc finger ZZ-type and EF-hand domain-containing protein 1 OS=Mus musculus OX=10090 GN=Zzef1 PE=1	A0A140LJ04;E9Q5W5;Q5SSH7-2;Q5SSH7;Q5SSH7-3	A0A140LJ04;E9Q5W5;Q5SSH7-2;Q5SSH7	Zinc finger ZZ-type and EF-hand domain-containing protein 1	Zzef1	1.25791	-2.78834	0.649901	-1.83744	0.140368	-0.451832	-2.94184	-1.54178	-0.31822	-0.165431	-0.338649	-0.169177	-1.87832	-0.650924	-6.07682	-3.53877	91	91	91	36.7	36.7	36.7	331.3	0	323.31	9291300000	378	soluble	NO
tr|E9Q263|E9Q263_MOUSE Protein unc-13 homolog B OS=Mus musculus OX=10090 GN=Unc13b PE=1 SV=1;tr|A0A140LJ69|A0A140LJ69_MOUSE Protein unc-13 homolog B OS=Mus musculus OX=10090 GN=Unc13b PE=1 SV=1;sp|Q9Z1N9-2|UN13B_MOUSE Isoform 2 of Protein unc-13 homolog B	E9Q263;A0A140LJ69;Q9Z1N9-2;Q9Z1N9-3;Q9Z1N9;H3BJZ7;A0A140LHX5;Q4KUS2	E9Q263;A0A140LJ69;Q9Z1N9-2;Q9Z1N9-3;Q9Z1N9	Protein unc-13 homolog B	Unc13b	2.01902	3.32284	0.824555	-1.37662	-2.5457	-0.949535	-2.5147	-2.37552	-6.4337	-5.63771	-7.91046	-7.20143	-2.02703	-3.44563	-2.90705	-5.51221	5	5	5	3.9	3.9	3.9	182.46	0.0004329	7.3279	76115000	10	soluble	YES	synaptic vesicle exocytosis (GO:0016079); presynapse (GO:0098793); regulation of presynaptic dense core vesicle exocytosis (GO:0099161)
tr|D3Z684|D3Z684_MOUSE Gem-associated protein 7 (Fragment) OS=Mus musculus OX=10090 GN=Gemin7 PE=1 SV=1;tr|A0A140LJ80|A0A140LJ80_MOUSE Gem-associated protein 7 (Fragment) OS=Mus musculus OX=10090 GN=Gemin7 PE=1 SV=1;sp|Q9CWY4|GEMI7_MOUSE Gem-associated pro	D3Z684;A0A140LJ80;Q9CWY4	D3Z684;A0A140LJ80;Q9CWY4	Gem-associated protein 7	Gemin7	0.72714	2.53652	0.242072	-1.04189	-2.47463	0.330233	1.53994	-3.2068	-7.67184	-2.98367	-3.7479	-3.72148	-3.57254	-4.55569	-1.2949	1.44433	1	1	1	27.2	27.2	27.2	9.0523	0.0021569	3.8717	26994000	2	soluble	NO
sp|E9Q394-2|AKP13_MOUSE Isoform 2 of A-kinase anchor protein 13 OS=Mus musculus OX=10090 GN=Akap13;sp|E9Q394|AKP13_MOUSE A-kinase anchor protein 13 OS=Mus musculus OX=10090 GN=Akap13 PE=1 SV=1;tr|A0A140LJJ5|A0A140LJJ5_MOUSE A-kinase anchor protein 13 OS=Mu	E9Q394-2;E9Q394;A0A140LJJ5;A0A140LIX0;A0A140LHG3;A0A140LID7	E9Q394-2;E9Q394;A0A140LJJ5	A-kinase anchor protein 13	Akap13	1.85494	2.75726	0.203291	-0.868375	3.32319	-1.75346	-2.73662	-3.1746	-4.78079	-4.20379	-4.89341	-4.96602	-1.83424	-3.52011	-2.62281	0.162165	11	11	11	6.6	6.6	6.6	301.5	0	49.859	394450000	21	soluble	NO
tr|A0A140T8J4|A0A140T8J4_MOUSE Heme-binding protein 1 OS=Mus musculus OX=10090 GN=Hebp1 PE=1 SV=1;sp|Q9R257|HEBP1_MOUSE Heme-binding protein 1 OS=Mus musculus OX=10090 GN=Hebp1 PE=1 SV=2	A0A140T8J4;Q9R257	A0A140T8J4;Q9R257	Heme-binding protein 1	Hebp1	0.351544	-1.02633	0.812157	-2.70059	-3.58335	2.8453	0.961833	0.752181	-0.612539	-0.657577	-3.9095	-0.541461	-0.259594	-1.52669	-3.74628	-4.29384	3	3	3	26.3	26.3	26.3	21.053	0	64.435	440450000	9	soluble	NO
tr|G3UY21|G3UY21_MOUSE Slit homolog 2 protein OS=Mus musculus OX=10090 GN=Slit2 PE=1 SV=1;tr|A0A140T8T2|A0A140T8T2_MOUSE Slit homolog 2 protein OS=Mus musculus OX=10090 GN=Slit2 PE=1 SV=1;tr|G3UYX7|G3UYX7_MOUSE Slit homolog 2 protein OS=Mus musculus OX=100	G3UY21;A0A140T8T2;G3UYX7;Q9R1B9;G3X909;G3UZ61;G3UZW0	G3UY21;A0A140T8T2;G3UYX7;Q9R1B9;G3X909	Slit homolog 2 protein;Slit homolog 2 protein N-product;Slit homolog 2 protein C-product	Slit2	5.60125	2.59933	0.522054	0.394311	-3.03844	-1.47051	-2.50843	-2.4427	-4.68243	-4.57197	-4.31032	-4.71542	-2.20702	-2.14747	-1.73578	-1.79256	5	5	5	3.7	3.7	3.7	169.28	0.00024814	16.305	225300000	8	soluble	NO
sp|E9Q555|RN213_MOUSE E3 ubiquitin-protein ligase RNF213 OS=Mus musculus OX=10090 GN=Rnf213 PE=1 SV=2;tr|A0A171EBL2|A0A171EBL2_MOUSE E3 ubiquitin-protein ligase RNF213 OS=Mus musculus OX=10090 GN=Rnf213 PE=1 SV=1	E9Q555;A0A171EBL2;Q3U0U2	E9Q555;A0A171EBL2	E3 ubiquitin-protein ligase RNF213	Rnf213	3.09321	2.95094	1.72827	2.51484	0.0854612	-0.642471	-2.64141	-2.10145	-1.89992	-1.84653	-1.54498	-1.75284	1.27263	1.6085	2.01884	-0.140493	122	122	122	29.4	29.4	29.4	584.78	0	323.31	7330500000	486	soluble	NO
tr|A0A1B0GQV3|A0A1B0GQV3_MOUSE BET1-like protein OS=Mus musculus OX=10090 GN=Bet1l PE=4 SV=1;tr|A0A1B0GT05|A0A1B0GT05_MOUSE Predicted gene 45785 OS=Mus musculus OX=10090 GN=Gm45785 PE=4 SV=1;sp|O35153|BET1L_MOUSE BET1-like protein OS=Mus musculus OX=10090	A0A1B0GQV3;A0A1B0GT05;O35153	A0A1B0GQV3;A0A1B0GT05;O35153	BET1-like protein	Bet1l	0.0704258	0.288644	2.093	-4.16594	-0.637237	-0.999616	1.05169	3.29807	-1.50462	-2.74752	-2.98993	-7.86334	-3.05792	-4.10985	-2.49138	-4.2917	1	1	1	17	17	17	9.7972	0.00022217	8.463	64047000	3	integral	NO
tr|A0A1B0GQV4|A0A1B0GQV4_MOUSE PIH1 domain-containing protein 1 (Fragment) OS=Mus musculus OX=10090 GN=Pih1d1 PE=1 SV=1;tr|A0A1B0GSA4|A0A1B0GSA4_MOUSE PIH1 domain-containing protein 1 (Fragment) OS=Mus musculus OX=10090 GN=Pih1d1 PE=1 SV=1;tr|A0A1B0GRL0|A0	A0A1B0GQV4;A0A1B0GSA4;A0A1B0GRL0;Q9CQJ2	A0A1B0GQV4;A0A1B0GSA4;A0A1B0GRL0;Q9CQJ2	PIH1 domain-containing protein 1	Pih1d1	0.457014	2.64099	0.363602	-1.551	-1.75682	0.800909	1.03902	-0.164127	-10.0103	-2.20641	-1.91944	-2.71283	2.80554	-5.30019	-3.07258	-0.717784	1	1	1	18.2	18.2	18.2	10.939	0.0019616	3.8829	60487000	2	soluble	NO
tr|A0A1B0GR08|A0A1B0GR08_MOUSE Gamma-tubulin complex component (Fragment) OS=Mus musculus OX=10090 GN=Tubgcp2 PE=1 SV=1;sp|Q921G8|GCP2_MOUSE Gamma-tubulin complex component 2 OS=Mus musculus OX=10090 GN=Tubgcp2 PE=1 SV=2	A0A1B0GR08;Q921G8;A0A1B0GRD4;A0A1B0GRD0;A0A1B0GS25	A0A1B0GR08;Q921G8	Gamma-tubulin complex component 2	Tubgcp2	0.448064	0.701631	0.955683	-1.79857	-1.02839	-0.817827	0.747302	1.7743	-2.08732	-2.22421	-2.52645	-2.48743	-1.20381	-3.69414	-0.786354	-0.834585	11	11	11	14.2	14.2	14.2	102.74	0	295.76	857260000	29	soluble	NO
tr|A0A1B0GR11|A0A1B0GR11_MOUSE Transaldolase OS=Mus musculus OX=10090 GN=Taldo1 PE=1 SV=1;sp|Q93092|TALDO_MOUSE Transaldolase OS=Mus musculus OX=10090 GN=Taldo1 PE=1 SV=2	A0A1B0GR11;Q93092	A0A1B0GR11;Q93092	Transaldolase	Taldo1	3.49804	-7.15117	0.270487	0.799998	0.110632	0.160511	-2.93814	-1.53713	6.87038	6.98995	6.90749	6.83271	-2.0269	-1.53208	2.22333	0.331511	40	40	40	65.2	65.2	65.2	42.151	0	323.31	151000000000	300	soluble	NO
tr|A0A1B0GR18|A0A1B0GR18_MOUSE MOB kinase activator 2 OS=Mus musculus OX=10090 GN=Mob2 PE=1 SV=1;sp|Q8VI63|MOB2_MOUSE MOB kinase activator 2 OS=Mus musculus OX=10090 GN=Mob2 PE=1 SV=1;tr|A0A1B0GRX6|A0A1B0GRX6_MOUSE MOB kinase activator 2 (Fragment) OS=Mus	A0A1B0GR18;Q8VI63;A0A1B0GRX6;Q8VI63-2;A0A1B0GT55	A0A1B0GR18;Q8VI63;A0A1B0GRX6;Q8VI63-2	MOB kinase activator 2	Mob2	0.287007	0.53855	0.360706	-1.35999	2.372	2.59866	-3.57509	1.51973	-0.838764	-0.770795	-1.91363	-1.15567	-1.40666	-2.02983	1.3454	-0.433559	4	4	4	14.7	14.7	14.7	30.232	0.00022017	8.0582	447130000	8	soluble	NO
tr|A0A1B0GR78|A0A1B0GR78_MOUSE Stromal interaction molecule 1 OS=Mus musculus OX=10090 GN=Stim1 PE=1 SV=1;tr|A0A1B0GRA5|A0A1B0GRA5_MOUSE Stromal interaction molecule 1 OS=Mus musculus OX=10090 GN=Stim1 PE=1 SV=1;sp|P70302|STIM1_MOUSE Stromal interaction mo	A0A1B0GR78;A0A1B0GRA5;P70302;A0A1B0GQZ3	A0A1B0GR78;A0A1B0GRA5;P70302	Stromal interaction molecule 1	Stim1	5.2605	6.76031	1.93838	3.91821	-0.632017	-3.72308	0.652559	0.976378	-4.11656	-3.43935	-4.11156	-2.42707	3.10269	2.76064	3.32508	3.75828	7	7	7	14.4	14.4	14.4	62.195	0.00024278	14.453	380520000	36	integral	NO
tr|A0A1B0GRH2|A0A1B0GRH2_MOUSE Receptor-type tyrosine-protein phosphatase OS=Mus musculus OX=10090 GN=Ptpre PE=1 SV=1;tr|A0A1B0GRT6|A0A1B0GRT6_MOUSE Receptor-type tyrosine-protein phosphatase OS=Mus musculus OX=10090 GN=Ptpre PE=1 SV=1;sp|P49446-3|PTPRE_MO	A0A1B0GRH2;A0A1B0GRT6;P49446-3;P49446-2;P49446	A0A1B0GRH2;A0A1B0GRT6;P49446-3;P49446-2;P49446	Receptor-type tyrosine-protein phosphatase epsilon	Ptpre	1.21965	2.83408	0.171485	-0.560853	-0.0592589	-0.647795	-0.901169	-2.15016	-4.02637	-3.72636	-4.46403	-5.12136	-1.82633	0.534518	-4.72784	0.0178589	4	3	3	5.9	4.8	4.8	82.092	0.0010185	5.081	139500000	9	integral	NO
tr|Q5PR72|Q5PR72_MOUSE Phosphodiesterase OS=Mus musculus OX=10090 GN=Pde2a PE=1 SV=1;tr|A0A1B0GRJ9|A0A1B0GRJ9_MOUSE Phosphodiesterase OS=Mus musculus OX=10090 GN=Pde2a PE=1 SV=1;tr|F7D3W5|F7D3W5_MOUSE Phosphodiesterase OS=Mus musculus OX=10090 GN=Gm45837 P	Q5PR72;A0A1B0GRJ9;F7D3W5;Q922S4-2;Q922S4-3;Q922S4	Q5PR72;A0A1B0GRJ9;F7D3W5;Q922S4-2;Q922S4-3;Q922S4	cGMP-dependent 3,5-cyclic phosphodiesterase	Pde2a	1.12889	1.10354	0.521854	-0.829201	1.21407	-0.996284	-0.406991	-1.0187	-2.23106	-2.30859	-2.17379	-2.22545	0.377728	-1.86949	-1.44206	-1.59089	7	7	7	9.7	9.7	9.7	105.25	0	42.238	873790000	14	soluble	NO
tr|A0A1B0GRP7|A0A1B0GRP7_MOUSE Pyridoxal phosphate homeostasis protein (Fragment) OS=Mus musculus OX=10090 GN=Plpbp PE=1 SV=1;sp|Q9Z2Y8|PLPHP_MOUSE Pyridoxal phosphate homeostasis protein OS=Mus musculus OX=10090 GN=Plpbp PE=1 SV=1;tr|Q6P8V7|Q6P8V7_MOUSE P	A0A1B0GRP7;Q9Z2Y8;Q6P8V7;A0A1B0GRR5;Q80ZV3;A0A1B0GSP5;A0A1B0GQY5;A0A1B0GSA1	A0A1B0GRP7;Q9Z2Y8;Q6P8V7;A0A1B0GRR5;Q80ZV3	Proline synthase co-transcribed bacterial homolog protein	Prosc	0.257897	-0.622433	1.57346	2.901	-1.43789	-1.50718	-2.48033	-1.91948	2.1975	1.82229	1.55456	1.1745	1.36082	-1.6498	1.64523	2.90288	13	13	13	47.6	47.6	47.6	36.061	0	198.65	4557000000	59	soluble	NO
tr|A0A1B0GRU8|A0A1B0GRU8_MOUSE Pre-mRNA-processing factor 40 homolog A OS=Mus musculus OX=10090 GN=Prpf40a PE=1 SV=1;sp|Q9R1C7-2|PR40A_MOUSE Isoform 2 of Pre-mRNA-processing factor 40 homolog A OS=Mus musculus OX=10090 GN=Prpf40a;sp|Q9R1C7|PR40A_MOUSE Pre-	A0A1B0GRU8;Q9R1C7-2;Q9R1C7	A0A1B0GRU8;Q9R1C7-2;Q9R1C7	Pre-mRNA-processing factor 40 homolog A	Prpf40a	0.81056	1.53272	1.10255	-2.02018	-0.765493	0.166416	1.37089	-0.704222	-4.54258	-2.85625	-4.12628	-2.6189	-0.103062	-1.46741	-3.96581	-2.47684	2	2	2	2.3	2.3	2.3	105.53	0.0010303	5.434	171100000	3	soluble	NO
tr|A0A1B0GRV0|A0A1B0GRV0_MOUSE 3(2),5-bisphosphate nucleotidase 1 OS=Mus musculus OX=10090 GN=Bpnt1 PE=1 SV=1	A0A1B0GRV0;D3Z5X0	A0A1B0GRV0	3(2),5-bisphosphate nucleotidase 1	Bpnt1	3.15632	-4.01456	0.18991	0.621969	2.27991	-3.21731	-0.478806	-0.30495	4.28437	4.31732	4.13003	4.09325	1.31342	1.05245	-1.41246	-0.186685	28	28	4	88.5	88.5	11.8	34.973	0	323.31	30706000000	143	soluble	NO
tr|A0A1B0GRZ8|A0A1B0GRZ8_MOUSE ELMO domain-containing protein 2 (Fragment) OS=Mus musculus OX=10090 GN=Elmod2 PE=1 SV=1;sp|Q8BGF6|ELMD2_MOUSE ELMO domain-containing protein 2 OS=Mus musculus OX=10090 GN=Elmod2 PE=1 SV=1	A0A1B0GRZ8;Q8BGF6	A0A1B0GRZ8;Q8BGF6	ELMO domain-containing protein 2	Elmod2	2.7395	9.86853	0.87336	1.65259	0.0137621	2.72666	-1.34618	-0.96062	-7.63098	-3.73236	-8.34253	-12.7243	1.12638	1.83946	1.70013	2.37801	5	5	5	24.9	24.9	24.9	22.345	0.00042845	6.8312	69491000	11	soluble	NO
tr|A0A1B0GS41|A0A1B0GS41_MOUSE GRB2-associated-binding protein 1 OS=Mus musculus OX=10090 GN=Gab1 PE=1 SV=1;sp|Q9QYY0|GAB1_MOUSE GRB2-associated-binding protein 1 OS=Mus musculus OX=10090 GN=Gab1 PE=1 SV=2	A0A1B0GS41;Q9QYY0	A0A1B0GS41;Q9QYY0	GRB2-associated-binding protein 1	Gab1	0.622108	1.38478	0.649755	-1.46433	-0.707395	-0.766653	0.786622	-0.712776	-2.98952	-3.47245	-3.89283	-2.44184	0.0741254	-4.61219	-0.876207	-1.84323	5	5	5	9.4	9.4	9.4	80.184	0.0002207	8.1562	285130000	14	soluble	NO
tr|A0A1B0GS48|A0A1B0GS48_MOUSE Nitric oxide synthase-interacting protein (Fragment) OS=Mus musculus OX=10090 GN=Nosip PE=1 SV=1;tr|A0A1B0GT07|A0A1B0GT07_MOUSE Nitric oxide synthase-interacting protein (Fragment) OS=Mus musculus OX=10090 GN=Nosip PE=1 SV=1;	A0A1B0GS48;A0A1B0GT07;Q9D6T0-2;Q9D6T0;A0A1B0GS52;A0A1B0GSR8	A0A1B0GS48;A0A1B0GT07;Q9D6T0-2;Q9D6T0;A0A1B0GS52;A0A1B0GSR8	Nitric oxide synthase-interacting protein	Nosip	1.00769	2.84476	0.243071	-0.862974	0.941372	1.93842	-2.62568	3.02444	-1.27859	-1.36666	-6.53049	-2.37663	1.69374	-1.83391	0.585412	-0.618587	2	2	2	19.2	19.2	19.2	18.402	0	80.761	163850000	6	soluble	NO
tr|A0A1B0GS63|A0A1B0GS63_MOUSE Arfaptin-2 OS=Mus musculus OX=10090 GN=Arfip2 PE=1 SV=1;sp|Q8K221|ARFP2_MOUSE Arfaptin-2 OS=Mus musculus OX=10090 GN=Arfip2 PE=1 SV=2;tr|A0A1B0GSM3|A0A1B0GSM3_MOUSE Arfaptin-2 OS=Mus musculus OX=10090 GN=Arfip2 PE=1 SV=1	A0A1B0GS63;Q8K221;A0A1B0GSM3;D3Z2F3;A0A1B0GQY8;D6RHM6	A0A1B0GS63;Q8K221;A0A1B0GSM3	Arfaptin-2	Arfip2	1.06701	-1.79697	0.265921	-1.10319	-2.92792	-0.885389	-0.217408	4.0565	0.839453	0.608663	0.556447	0.796355	-3.42254	-1.43197	0.407074	0.0604481	9	9	9	31.5	31.5	31.5	37.288	0	323.31	1927300000	40	soluble	NO
tr|Q8K4L2|Q8K4L2_MOUSE Archvillin OS=Mus musculus OX=10090 GN=Svil PE=1 SV=1;tr|E9Q3Z5|E9Q3Z5_MOUSE Supervillin OS=Mus musculus OX=10090 GN=Svil PE=1 SV=1;tr|A0A1B0GS91|A0A1B0GS91_MOUSE Supervillin OS=Mus musculus OX=10090 GN=Svil PE=1 SV=1;sp|Q8K4L3-3|SVI	Q8K4L2;E9Q3Z5;A0A1B0GS91;Q8K4L3-3;Q8K4L3;F6R6A4;F6TBK9	Q8K4L2;E9Q3Z5;A0A1B0GS91;Q8K4L3-3;Q8K4L3;F6R6A4	Supervillin	Svil	0.367165	0.721323	0.110822	-0.274717	-0.298406	-0.0533601	-1.67928	-0.954786	-1.49649	-1.57401	-1.87329	-2.02621	0.667505	-0.322419	-1.13727	-3.29252	19	19	19	12.6	12.6	12.6	226.81	0	174.25	2671900000	58	soluble	NO
tr|A0A1B0GSD0|A0A1B0GSD0_MOUSE Transthyretin (Fragment) OS=Mus musculus OX=10090 GN=Urah PE=1 SV=1;sp|Q9CRB3|HIUH_MOUSE 5-hydroxyisourate hydrolase OS=Mus musculus OX=10090 GN=Urah PE=1 SV=1;tr|A0A1B0GR99|A0A1B0GR99_MOUSE 5-hydroxyisourate hydrolase (Fragm	A0A1B0GSD0;Q9CRB3;A0A1B0GR99;A0A0A0MQC3	A0A1B0GSD0;Q9CRB3;A0A1B0GR99;A0A0A0MQC3	5-hydroxyisourate hydrolase	Urah	1.66844	3.21209	0.369602	-1.60411	-2.03868	0.053171	2.95262	5.31319	-4.0089	-2.97341	-2.32717	-3.67502	1.5845	1.64475	-1.21938	-2.14602	2	2	2	27.5	27.5	27.5	17.156	0	69.794	117810000	7	soluble	NO
tr|A0A1B0GSU0|A0A1B0GSU0_MOUSE Aldehyde dehydrogenase family 16 member A1 OS=Mus musculus OX=10090 GN=Aldh16a1 PE=1 SV=1;tr|D3Z0B9|D3Z0B9_MOUSE Aldehyde dehydrogenase family 16 member A1 OS=Mus musculus OX=10090 GN=Aldh16a1 PE=1 SV=3;sp|Q571I9|A16A1_MOUSE	A0A1B0GSU0;D3Z0B9;Q571I9;A0A1B0GSN3	A0A1B0GSU0;D3Z0B9;Q571I9	Aldehyde dehydrogenase family 16 member A1	Aldh16a1	0.767006	-1.31453	0.162861	0.782668	-1.76213	-4.96008	1.50286	2.21083	1.37449	1.23938	1.36005	1.40638	2.0392	-0.5043	0.549677	-1.96242	15	15	15	28.3	28.3	28.3	84.797	0	226.93	4603300000	49	soluble	NO
tr|A0A1B0GSX7|A0A1B0GSX7_MOUSE Nuclear pore complex protein Nup98-Nup96 OS=Mus musculus OX=10090 GN=Nup98 PE=1 SV=1;sp|Q6PFD9|NUP98_MOUSE Nuclear pore complex protein Nup98-Nup96 OS=Mus musculus OX=10090 GN=Nup98 PE=1 SV=2	A0A1B0GSX7;Q6PFD9;A0A1B0GRB5;A0A1B0GRA7;B2RQL0;A0A140T8J8;A0A1B0GS62	A0A1B0GSX7;Q6PFD9	Nuclear pore complex protein Nup98-Nup96;Nuclear pore complex protein Nup98;Nuclear pore complex protein Nup96	Nup98	0.671172	-1.16764	3.35129	-6.17213	4.18089	4.35392	3.15005	2.98892	-1.10759	-1.19455	-1.16274	-1.8793	-3.58167	-3.34134	-0.0722785	-3.01947	16	16	16	12.7	12.7	12.7	197.31	0	111.19	2920500000	49	soluble	NO
tr|Q3LRV6|Q3LRV6_MOUSE Chloride channel protein OS=Mus musculus OX=10090 GN=Clcn4 PE=1 SV=1;tr|A0A1B0GT29|A0A1B0GT29_MOUSE Chloride channel protein OS=Mus musculus OX=10090 GN=Clcn4 PE=1 SV=1;sp|Q61418|CLCN4_MOUSE H(+)/Cl(-) exchange transporter 4 OS=Mus m	Q3LRV6;A0A1B0GT29;Q61418;A0A1B0GRR0	Q3LRV6;A0A1B0GT29;Q61418	Chloride channel protein;H(+)/Cl(-) exchange transporter 4	Clcn4-2;Clcn4	1.18161	-2.09104	0.185174	0.483935	-2.09767	0.26082	-1.41583	-1.31034	1.64034	0.646728	1.73243	1.71737	-3.3011	-0.10813	0.594592	0.187348	5	5	3	8.3	8.3	6	76.475	0.001024	5.2254	6161400000	14	integral	NO
tr|A0A1B0GT81|A0A1B0GT81_MOUSE Apoptosis regulator BAX OS=Mus musculus OX=10090 GN=Bax PE=1 SV=1;sp|Q07813|BAX_MOUSE Apoptosis regulator BAX OS=Mus musculus OX=10090 GN=Bax PE=1 SV=1;tr|A0A1B0GTA4|A0A1B0GTA4_MOUSE Apoptosis regulator BAX (Fragment) OS=Mus	A0A1B0GT81;Q07813;A0A1B0GTA4;A0A1B0GS13;A0A1B0GT35	A0A1B0GT81;Q07813;A0A1B0GTA4;A0A1B0GS13	Apoptosis regulator BAX	Bax	1.10372	-1.19279	1.09984	2.70166	1.43809	-4.12199	-0.318333	-1.27891	3.19483	3.01094	2.62336	2.46753	2.63531	2.44506	0.998908	0.446202	12	12	8	77.8	77.8	54.4	18.955	0	323.31	5212700000	116	integral	NO
sp|Q9Z2V5|HDAC6_MOUSE Histone deacetylase 6 OS=Mus musculus OX=10090 GN=Hdac6 PE=1 SV=3;tr|A0A1B0GX25|A0A1B0GX25_MOUSE Histone deacetylase 6 (Fragment) OS=Mus musculus OX=10090 GN=Hdac6 PE=1 SV=1	Q9Z2V5;A0A1B0GX25;B1AUA8	Q9Z2V5;A0A1B0GX25	Histone deacetylase 6	Hdac6	0.440313	1.01096	0.282926	0.822543	-0.9766	1.48472	-1.50895	-0.0975851	-0.12449	-0.343411	-0.851647	-0.532527	2.87438	-2.02122	0.267813	1.07078	15	15	15	20.9	20.9	20.9	125.79	0	323.31	2357300000	59	soluble	NO
tr|A0A1C7CYU5|A0A1C7CYU5_MOUSE FTS and Hook-interacting protein OS=Mus musculus OX=10090 GN=Fam160a2 PE=1 SV=1;sp|Q3U2I3-3|F16A2_MOUSE Isoform 3 of FTS and Hook-interacting protein OS=Mus musculus OX=10090 GN=Fam160a2;sp|Q3U2I3|F16A2_MOUSE FTS and Hook-int	A0A1C7CYU5;Q3U2I3-3;Q3U2I3;D6RCH8;F8WHJ1;Q3U2I3-2	A0A1C7CYU5;Q3U2I3-3;Q3U2I3;D6RCH8;F8WHJ1;Q3U2I3-2	FTS and Hook-interacting protein	Fam160a2	3.21761	3.87168	0.887567	-1.84794	1.49237	2.36563	0.148368	-1.9692	-5.76727	-5.90898	-4.52125	-4.6438	-0.968756	-0.455386	-1.29571	-2.63474	3	3	3	4.1	4.1	4.1	108.02	0.0010187	5.0864	103900000	6	soluble	NO
tr|A0A1C7CYV0|A0A1C7CYV0_MOUSE Plastin-3 (Fragment) OS=Mus musculus OX=10090 GN=Pls3 PE=1 SV=1;sp|Q99K51|PLST_MOUSE Plastin-3 OS=Mus musculus OX=10090 GN=Pls3 PE=1 SV=3;tr|B1AX58|B1AX58_MOUSE Plastin-3 OS=Mus musculus OX=10090 GN=Pls3 PE=1 SV=1	A0A1C7CYV0;Q99K51;B1AX58	A0A1C7CYV0;Q99K51;B1AX58	Plastin-3	Pls3	2.71359	-4.5359	0.0184693	-0.0677055	1.09748	-3.13801	-0.254611	-0.124547	3.73883	3.72766	4.07087	3.91571	-2.61648	-1.20978	-0.369901	1.50564	44	44	37	73.4	73.4	64.1	70.642	0	323.31	42275000000	290	soluble	YES	regulation of synaptic vesicle cycle (GO:0098693); structural constituent of presynaptic actin cytoskeleton (GO:0098699)
tr|A0A1C7ZMZ5|A0A1C7ZMZ5_MOUSE Glutathione peroxidase (Fragment) OS=Mus musculus OX=10090 GN=Gpx3 PE=1 SV=1;sp|P46412|GPX3_MOUSE Glutathione peroxidase 3 OS=Mus musculus OX=10090 GN=Gpx3 PE=1 SV=2;tr|A0A1C7ZMZ7|A0A1C7ZMZ7_MOUSE Glutathione peroxidase 3 (Fr	A0A1C7ZMZ5;P46412;A0A1C7ZMZ7;P21765	A0A1C7ZMZ5;P46412;A0A1C7ZMZ7	Glutathione peroxidase 3	Gpx3	2.3454	-4.44045	0.930985	-2.91937	-2.75878	-2.50583	2.77563	-1.06043	1.16295	0.786616	0.84315	-0.257793	-1.8842	-2.48451	-5.82285	-5.03534	4	4	4	29.1	29.1	29.1	22.304	0.00025786	20.104	1048400000	18	soluble	NO
tr|G5E8I8|G5E8I8_MOUSE Calcium homeostasis endoplasmic reticulum protein OS=Mus musculus OX=10090 GN=Cherp PE=1 SV=2;tr|A0A1D5RL92|A0A1D5RL92_MOUSE Calcium homeostasis endoplasmic reticulum protein OS=Mus musculus OX=10090 GN=Cherp PE=1 SV=1;sp|Q8CGZ0|CHER	G5E8I8;A0A1D5RL92;Q8CGZ0	G5E8I8;A0A1D5RL92;Q8CGZ0	Calcium homeostasis endoplasmic reticulum protein	Cherp	0.531617	-0.545345	1.28054	-2.46663	1.04779	0.700218	-1.72598	2.74252	-1.16465	-1.50517	-0.787373	-1.4634	-1.18259	-1.49819	-1.3267	-3.09449	5	5	5	6.6	6.6	6.6	107.67	0	32.885	1160600000	30	soluble	NO
tr|E9QKV6|E9QKV6_MOUSE Unconventional myosin-IXb OS=Mus musculus OX=10090 GN=Myo9b PE=1 SV=1;tr|A0A1D5RLD1|A0A1D5RLD1_MOUSE Unconventional myosin-IXb OS=Mus musculus OX=10090 GN=Myo9b PE=1 SV=1;tr|E9PWZ6|E9PWZ6_MOUSE Unconventional myosin-IXb OS=Mus muscul	E9QKV6;A0A1D5RLD1;E9PWZ6;E9PZW8;Q9QY06-3;Q9QY06;Q9QY06-2;A0A1D5RLW4	E9QKV6;A0A1D5RLD1;E9PWZ6;E9PZW8;Q9QY06-3;Q9QY06;Q9QY06-2	Unconventional myosin-IXb	Myo9b	0.592161	-1.00841	1.22886	-2.02027	-1.20801	0.393385	-1.07412	-0.203193	-1.67025	-1.83452	-1.62205	-1.01257	-4.2309	-1.21822	-1.20534	-3.51857	21	21	20	13.4	13.4	13	222.44	0	50.04	2904600000	61	soluble	NO
tr|A0A1D5RLE0|A0A1D5RLE0_MOUSE Dedicator of cytokinesis protein 9 OS=Mus musculus OX=10090 GN=Dock9 PE=1 SV=1;tr|E9QMR2|E9QMR2_MOUSE Dedicator of cytokinesis protein 9 OS=Mus musculus OX=10090 GN=Dock9 PE=1 SV=1;tr|F8VPN7|F8VPN7_MOUSE Dedicator of cytokine	A0A1D5RLE0;E9QMR2;F8VPN7;A0A5F8MPL9;A0A1D5RMM1;Q8BIK4;Q8BIK4-2;Q8BIK4-3;A0A1D5RLB8;A2AF65;A2AF67;A2AF47	A0A1D5RLE0;E9QMR2;F8VPN7;A0A5F8MPL9;A0A1D5RMM1;Q8BIK4;Q8BIK4-2	Dedicator of cytokinesis protein 9	Dock9	1.18802	2.99138	1.16438	-2.95606	0.779782	0.95651	1.54201	1.39456	-5.05393	-4.81377	-4.71159	-4.53762	-4.71204	-1.53444	-2.54622	1.64132	8	8	8	5.9	5.9	5.9	233.77	0.00026795	24.965	387310000	13	soluble	NO
tr|A0A1D5RLF1|A0A1D5RLF1_MOUSE Receptor expression-enhancing protein OS=Mus musculus OX=10090 GN=Reep1 PE=1 SV=1;sp|Q8BGH4|REEP1_MOUSE Receptor expression-enhancing protein 1 OS=Mus musculus OX=10090 GN=Reep1 PE=1 SV=1	A0A1D5RLF1;Q8BGH4	A0A1D5RLF1;Q8BGH4	Receptor expression-enhancing protein 1	Reep1	0.71298	1.89167	0.941967	-2.05015	-0.804393	2.12406	-0.843415	-2.39249	-2.36556	-2.59254	-7.00568	-5.71974	-3.91142	-2.45601	-2.69313	-1.0563	4	4	4	17.3	17.3	17.3	31.891	0.00021978	7.9927	137420000	9	integral	NO
tr|A0A1D5RLL3|A0A1D5RLL3_MOUSE Protein EFR3 homolog A OS=Mus musculus OX=10090 GN=Efr3a PE=1 SV=1;sp|Q8BG67|EFR3A_MOUSE Protein EFR3 homolog A OS=Mus musculus OX=10090 GN=Efr3a PE=1 SV=1;sp|Q8BG67-2|EFR3A_MOUSE Isoform 2 of Protein EFR3 homolog A OS=Mus mu	A0A1D5RLL3;Q8BG67;Q8BG67-2;A0A2I3BR57;Q8BWC5;A0A1W2P7T9;Q6ZQ18-2;Q6ZQ18	A0A1D5RLL3;Q8BG67;Q8BG67-2	Protein EFR3 homolog A	Efr3a	3.36603	4.46377	0.00682864	-0.0350667	4.08103	-2.52501	3.69221	-0.478073	-3.65908	-2.81263	-3.04943	-3.70402	1.22323	0.48816	2.81618	0.10232	6	6	6	11.3	11.3	11.3	95.684	0	59.495	571460000	15	soluble	NO
tr|F7CGG2|F7CGG2_MOUSE Transformation/transcription domain-associated protein (Fragment) OS=Mus musculus OX=10090 GN=Trrap PE=1 SV=1;tr|E9PZA7|E9PZA7_MOUSE Transformation/transcription domain-associated protein OS=Mus musculus OX=10090 GN=Trrap PE=1 SV=1;t	F7CGG2;E9PZA7;E9QLK7;E9PWT1;A0A1D5RLL4;Q80YV3	F7CGG2;E9PZA7;E9QLK7;E9PWT1;A0A1D5RLL4;Q80YV3	Transformation/transcription domain-associated protein	Trrap	1.64643	4.18401	0.296733	1.20301	-3.2239	-3.06146	-4.23883	0.364155	-5.4159	-5.38132	-5.47545	-5.81135	-4.87183	0.59506	1.04295	-2.11416	19	19	19	6.9	6.9	6.9	405.42	0	62.751	359920000	45	soluble	NO
tr|H7BX44|H7BX44_MOUSE Non-specific serine/threonine protein kinase OS=Mus musculus OX=10090 GN=Cdc42bpa PE=1 SV=1;tr|D3YYN8|D3YYN8_MOUSE Non-specific serine/threonine protein kinase OS=Mus musculus OX=10090 GN=Cdc42bpa PE=1 SV=1;tr|E9PVY0|E9PVY0_MOUSE Non	H7BX44;D3YYN8;E9PVY0;A0A1D5RLQ9;Q3UU96;Q3UU96-2;F6Q5A5;F6YZJ7;F6S5Z6;F6W0C2;A0A0A6YXJ5	H7BX44;D3YYN8;E9PVY0;A0A1D5RLQ9;Q3UU96;Q3UU96-2	Non-specific serine/threonine protein kinase;Serine/threonine-protein kinase MRCK alpha	Cdc42bpa	1.05862	-1.21698	0.73218	-1.42807	0.523869	-2.3429	-1.87096	-2.85957	-1.79651	-1.73382	-1.82862	-2.03495	-3.12184	-2.12783	-2.29229	-4.71986	32	27	27	23.7	21.3	21.3	185.78	0	195.06	1700700000	96	soluble	NO
tr|Z4YNA3|Z4YNA3_MOUSE MAU2 chromatid cohesion factor homolog OS=Mus musculus OX=10090 GN=Mau2 PE=1 SV=1;tr|A0A1D5RLR7|A0A1D5RLR7_MOUSE MAU2 chromatid cohesion factor homolog OS=Mus musculus OX=10090 GN=Mau2 PE=1 SV=1;sp|Q9D2X5-2|SCC4_MOUSE Isoform 2 of MA	Z4YNA3;A0A1D5RLR7;Q9D2X5-2;Q9D2X5;A0A1D5RLW7	Z4YNA3;A0A1D5RLR7;Q9D2X5-2;Q9D2X5	MAU2 chromatid cohesion factor homolog	Mau2	0.837376	1.33161	1.22432	-2.5897	-1.09363	-0.948086	0.457458	2.51454	-4.05071	-2.81312	-3.9642	-3.92695	-4.10681	-0.96848	-3.04839	-1.30485	3	3	3	6.8	6.8	6.8	69.408	0.00024722	15.979	165900000	5	soluble	NO
tr|A0A1D5RLV7|A0A1D5RLV7_MOUSE WD repeat and FYVE domain-containing protein 3 OS=Mus musculus OX=10090 GN=Wdfy3 PE=1 SV=1;tr|G3UYW1|G3UYW1_MOUSE WD repeat and FYVE domain-containing protein 3 OS=Mus musculus OX=10090 GN=Wdfy3 PE=1 SV=1;sp|Q6VNB8|WDFY3_MOUS	A0A1D5RLV7;G3UYW1;Q6VNB8;G3UY81	A0A1D5RLV7;G3UYW1;Q6VNB8	WD repeat and FYVE domain-containing protein 3	Wdfy3	1.27161	-1.30629	1.95055	-2.56501	-1.05805	-0.0605241	-0.973387	-2.49417	-1.8238	-2.36532	-2.79397	-2.63789	-4.51739	-2.24588	-4.08263	-4.00025	54	54	35	20.5	20.5	13.1	392.82	0	323.31	2457400000	158	soluble	NO
tr|A0A1D5RM85|A0A1D5RM85_MOUSE 60S ribosomal protein L18a (Fragment) OS=Mus musculus OX=10090 GN=Rpl18a PE=1 SV=1;sp|P62717|RL18A_MOUSE 60S ribosomal protein L18a OS=Mus musculus OX=10090 GN=Rpl18a PE=1 SV=1;tr|A0A1D5RLW5|A0A1D5RLW5_MOUSE 60S ribosomal pro	A0A1D5RM85;P62717;A0A1D5RLW5;A0A1D5RM79;A0A1D5RME4;A0A1D5RMC7	A0A1D5RM85;P62717;A0A1D5RLW5;A0A1D5RM79;A0A1D5RME4	60S ribosomal protein L18a	Rpl18a	1.24403	-0.877627	2.27931	3.24538	1.58723	-1.33435	-0.192883	-1.09738	3.94264	3.90647	3.82864	3.77688	2.84099	1.99433	3.60634	3.50247	14	14	14	37.9	37.9	37.9	24.638	0	159.71	12725000000	82	soluble	YES	postsynaptic density (GO:0014069); synapse (GO:0045202)
sp|Q6PDL0|DC1L2_MOUSE Cytoplasmic dynein 1 light intermediate chain 2 OS=Mus musculus OX=10090 GN=Dync1li2 PE=1 SV=2;tr|A0A1D5RM94|A0A1D5RM94_MOUSE Dynein light intermediate chain OS=Mus musculus OX=10090 GN=Dync1li2 PE=1 SV=1;tr|A0A1D5RMC1|A0A1D5RMC1_MOUS	Q6PDL0;A0A1D5RM94;A0A1D5RMC1	Q6PDL0;A0A1D5RM94;A0A1D5RMC1	Cytoplasmic dynein 1 light intermediate chain 2	Dync1li2	3.00584	-4.35096	1.45727	-3.06316	-0.174793	2.33751	-1.88668	0.0767828	1.23632	1.35713	1.25307	1.65749	-1.61362	-4.61954	-1.92426	-3.74243	16	15	15	49.8	47.2	47.2	54.218	0	323.31	5743300000	76	soluble	NO
tr|F8VQ28|F8VQ28_MOUSE Paxillin OS=Mus musculus OX=10090 GN=Pxn PE=1 SV=1;tr|A0A1D5RMM8|A0A1D5RMM8_MOUSE Paxillin OS=Mus musculus OX=10090 GN=Pxn PE=1 SV=2;sp|Q8VI36-2|PAXI_MOUSE Isoform Alpha of Paxillin OS=Mus musculus OX=10090 GN=Pxn;sp|Q8VI36|PAXI_MOUS	F8VQ28;A0A1D5RMM8;Q8VI36-2;Q8VI36;A0A0J9YV30	F8VQ28;A0A1D5RMM8;Q8VI36-2;Q8VI36;A0A0J9YV30	Paxillin	Pxn	3.37905	-2.94352	1.53247	-2.5747	-1.97431	1.53288	1.37673	0.0997606	0.485117	0.498466	0.986512	0.54021	-3.43538	-1.89882	-1.6014	-2.32816	14	14	14	30.8	30.8	30.8	64.506	0	316.67	3527300000	79	soluble	NO
tr|A0A1L1SQ41|A0A1L1SQ41_MOUSE Arginyl-tRNA--protein transferase 1 OS=Mus musculus OX=10090 GN=Ate1 PE=1 SV=1;tr|Q4FCQ7|Q4FCQ7_MOUSE Arginyl-tRNA--protein transferase 1 OS=Mus musculus OX=10090 GN=Ate1 PE=1 SV=1;tr|J3QNU1|J3QNU1_MOUSE Arginyl-tRNA--protein	A0A1L1SQ41;Q4FCQ7;J3QNU1;Q9Z2A5;Q9Z2A5-2;A0A140LJ98	A0A1L1SQ41;Q4FCQ7;J3QNU1;Q9Z2A5;Q9Z2A5-2	Arginyl-tRNA--protein transferase 1	Ate1	1.27859	-3.18622	1.88906	-4.80139	1.47274	2.36761	1.34253	3.09687	0.112942	0.191464	0.736714	0.777932	-1.197	-6.60472	-2.07767	-1.04642	10	10	10	28.4	28.4	28.4	64.094	0	111.53	2278800000	38	soluble	NO
tr|E9PUM4|E9PUM4_MOUSE Talin-2 OS=Mus musculus OX=10090 GN=Tln2 PE=1 SV=1;tr|A0A1L1SQ51|A0A1L1SQ51_MOUSE Talin-2 OS=Mus musculus OX=10090 GN=Tln2 PE=1 SV=1;sp|Q71LX4|TLN2_MOUSE Talin-2 OS=Mus musculus OX=10090 GN=Tln2 PE=1 SV=3;tr|Q8CDM9|Q8CDM9_MOUSE Talin	E9PUM4;A0A1L1SQ51;Q71LX4;Q8CDM9;A0A1L1SRI1;A0A1L1SQP9;A0A1L1SVA8	E9PUM4;A0A1L1SQ51;Q71LX4;Q8CDM9;A0A1L1SRI1	Talin-2	Tln2	3.59367	-4.35193	3.15848	-3.72018	2.93527	2.23553	2.73357	2.7778	3.13835	3.25277	3.43662	3.38144	-1.91982	0.345731	-2.00384	-0.620626	175	150	150	75.8	69.4	69.4	271.66	0	323.31	105000000000	1323	soluble	NO
tr|A0A1L1SQA8|A0A1L1SQA8_MOUSE 40S ribosomal protein S25 OS=Mus musculus OX=10090 GN=Rps25 PE=1 SV=1;sp|P62852|RS25_MOUSE 40S ribosomal protein S25 OS=Mus musculus OX=10090 GN=Rps25 PE=1 SV=1	A0A1L1SQA8;P62852	A0A1L1SQA8;P62852	40S ribosomal protein S25	Rps25	3.46269	-0.731897	1.51562	3.98267	-3.57981	0.558838	0.172454	3.28364	4.79726	4.90462	4.84895	4.74258	4.04553	3.90459	4.35453	4.06118	10	10	10	59.1	59.1	59.1	10.309	0	90.288	11220000000	89	soluble	YES	postsynaptic density (GO:0014069); synapse (GO:0045202)
tr|A0A1L1SQR4|A0A1L1SQR4_MOUSE Dedicator of cytokinesis protein 6 OS=Mus musculus OX=10090 GN=Dock6 PE=1 SV=1;sp|Q8VDR9|DOCK6_MOUSE Dedicator of cytokinesis protein 6 OS=Mus musculus OX=10090 GN=Dock6 PE=1 SV=4	A0A1L1SQR4;Q8VDR9;Q8VDR9-2;A0A1L1ST98;A0A1L1STJ1;Q8VDR9-3;Q8C147-2	A0A1L1SQR4;Q8VDR9	Dedicator of cytokinesis protein 6	Dock6	2.05476	-3.91637	0.444797	-1.05505	-2.41756	-2.44323	-3.04212	-3.58882	-0.0558946	-0.112744	0.131528	-0.00932792	-4.19338	-5.97115	-4.46278	-1.08462	40	37	36	24.3	23.2	22.8	236.56	0	323.31	8100800000	133	soluble	NO
tr|A0A1L1SSB7|A0A1L1SSB7_MOUSE tRNA (guanine(10)-N2)-methyltransferase homolog OS=Mus musculus OX=10090 GN=Trmt11 PE=1 SV=1;tr|A0A1L1SQZ0|A0A1L1SQZ0_MOUSE tRNA (guanine(10)-N2)-methyltransferase homolog (Fragment) OS=Mus musculus OX=10090 GN=Trmt11 PE=1 SV	A0A1L1SSB7;A0A1L1SQZ0;E9QKG3;Q9CWH5	A0A1L1SSB7;A0A1L1SQZ0;E9QKG3;Q9CWH5	tRNA (guanine(10)-N2)-methyltransferase homolog	Trmt11	0.882433	2.96226	0.117812	0.293774	-1.86717	-2.17215	0.722867	0.236201	-1.88964	-8.22383	-1.85171	-1.78904	-0.802299	-1.87342	-0.0566039	0.827168	1	1	1	18.3	18.3	18.3	9.5041	0.00063331	6.3252	80149000	3	soluble	NO
tr|A0A1L1SR69|A0A1L1SR69_MOUSE HIG1 domain family member 1A, mitochondrial (Fragment) OS=Mus musculus OX=10090 GN=Higd1a PE=1 SV=1;tr|A0A1L1ST61|A0A1L1ST61_MOUSE HIG1 domain family member 1A, mitochondrial (Fragment) OS=Mus musculus OX=10090 GN=Higd1a PE=1	A0A1L1SR69;A0A1L1ST61;A0A1L1SV00;Q8R472;Q9JLR9	A0A1L1SR69;A0A1L1ST61;A0A1L1SV00;Q8R472;Q9JLR9	HIG1 domain family member 1A, mitochondrial	Higd1a	0.600578	1.47373	0.794657	-2.3446	2.96393	-1.49361	1.94394	0.279395	-2.34613	-2.09421	-3.47184	-3.66747	-1.06922	-1.97094	-3.95112	1.30655	1	1	1	28.6	28.6	28.6	6.91	0	88.822	38098000	7	integral	NO
sp|Q9CQT2|RBM7_MOUSE RNA-binding protein 7 OS=Mus musculus OX=10090 GN=Rbm7 PE=1 SV=1;tr|A0A1L1SRC3|A0A1L1SRC3_MOUSE RNA-binding protein 7 OS=Mus musculus OX=10090 GN=Rbm7 PE=1 SV=1;tr|A0A1L1SUJ3|A0A1L1SUJ3_MOUSE RNA-binding protein 7 OS=Mus musculus OX=10	Q9CQT2;A0A1L1SRC3;A0A1L1SUJ3	Q9CQT2;A0A1L1SRC3;A0A1L1SUJ3	RNA-binding protein 7	Rbm7	3.01708	5.42069	0.305047	0.824935	-1.12236	0.411293	0.0820117	-3.08347	-5.57021	-5.4633	-6.47016	-4.59187	-0.659525	-0.822739	2.31961	-1.25013	3	3	3	14	14	14	30.148	0.0025262	3.6338	31357000	3	soluble	NO
sp|Q9D2Z4|SENP8_MOUSE Sentrin-specific protease 8 OS=Mus musculus OX=10090 GN=Senp8 PE=1 SV=2;tr|A0A1L1SRH8|A0A1L1SRH8_MOUSE Sentrin-specific protease 8 OS=Mus musculus OX=10090 GN=Senp8 PE=1 SV=1;tr|A0A1L1ST73|A0A1L1ST73_MOUSE Sentrin-specific protease 8	Q9D2Z4;A0A1L1SRH8;A0A1L1ST73	Q9D2Z4;A0A1L1SRH8;A0A1L1ST73	Sentrin-specific protease 8	Senp8	0.78137	-1.43032	0.320746	-1.13242	-1.45063	-3.44495	2.30396	-1.25946	-0.453674	-0.892894	-0.508574	-0.804339	-0.448748	-4.24693	-0.784519	-2.90058	2	2	2	12.2	12.2	12.2	25.057	0.00063318	6.3154	449430000	17	soluble	NO
tr|A0A1L1SRR1|A0A1L1SRR1_MOUSE CKLF-like MARVEL transmembrane domain-containing protein 7 OS=Mus musculus OX=10090 GN=Cmtm7 PE=1 SV=1;sp|Q9ESD6-2|CKLF7_MOUSE Isoform 2 of CKLF-like MARVEL transmembrane domain-containing protein 7 OS=Mus musculus OX=10090 G	A0A1L1SRR1;Q9ESD6-2;Q9ESD6	A0A1L1SRR1;Q9ESD6-2;Q9ESD6	CKLF-like MARVEL transmembrane domain-containing protein 7	Cmtm7	4.52061	3.10538	0.933419	1.86628	-0.374048	-2.00642	0.856294	2.79518	-0.530082	-0.673451	-1.66851	-0.813375	1.98318	2.02089	2.41023	2.32181	3	3	3	63.5	63.5	63.5	6.6316	0	128.04	239470000	25	integral	NO
tr|F6TCF9|F6TCF9_MOUSE BAG family molecular chaperone regulator 1 OS=Mus musculus OX=10090 GN=Bag1 PE=1 SV=1;tr|A0A1L1SRT0|A0A1L1SRT0_MOUSE BAG family molecular chaperone regulator 1 OS=Mus musculus OX=10090 GN=Bag1 PE=1 SV=1;sp|Q60739-2|BAG1_MOUSE Isoform	F6TCF9;A0A1L1SRT0;Q60739-2;Q60739	F6TCF9;A0A1L1SRT0;Q60739-2;Q60739	BAG family molecular chaperone regulator 1	Bag1	2.4697	-2.69804	0.49671	-1.09048	1.83287	0.055683	-1.65566	-1.6201	1.50579	1.3792	0.971374	1.18666	-0.551084	-2.02274	-0.43675	-2.73857	12	12	12	32.1	32.1	32.1	39.696	0	292.22	3460200000	52	soluble	NO
tr|A0A1L1SRX2|A0A1L1SRX2_MOUSE AMP deaminase OS=Mus musculus OX=10090 GN=Ampd3 PE=1 SV=1;sp|O08739|AMPD3_MOUSE AMP deaminase 3 OS=Mus musculus OX=10090 GN=Ampd3 PE=1 SV=2	A0A1L1SRX2;O08739	A0A1L1SRX2;O08739	AMP deaminase 3	Ampd3	0.563437	-0.318626	2.25287	-2.70471	0.0336729	0.295441	0.301134	-2.27785	-2.2451	-3.21635	-2.64372	-3.08675	-2.71245	-3.39073	-3.22001	-3.14324	8	7	7	9.3	9.3	9.3	89.567	0.00022543	9.1915	426860000	12	soluble	NO
tr|A0A1L1SRY8|A0A1L1SRY8_MOUSE 39S ribosomal protein L4, mitochondrial (Fragment) OS=Mus musculus OX=10090 GN=Mrpl4 PE=1 SV=1;tr|A0A1L1SSY9|A0A1L1SSY9_MOUSE 39S ribosomal protein L4, mitochondrial (Fragment) OS=Mus musculus OX=10090 GN=Mrpl4 PE=1 SV=1;sp|Q	A0A1L1SRY8;A0A1L1SSY9;Q9DCU6;A0A1L1SU24;A0A1L1STN5;A0A1L1SV70	A0A1L1SRY8;A0A1L1SSY9;Q9DCU6;A0A1L1SU24;A0A1L1STN5	39S ribosomal protein L4, mitochondrial	Mrpl4	2.48273	4.91867	0.214032	1.23693	4.90861	4.81551	-1.31139	-3.21	-1.7122	-2.44255	-1.90759	-3.46189	4.22382	4.20405	0.842221	0.880351	4	4	4	23.3	23.3	23.3	24.659	0.00024564	15.478	380430000	33	soluble	NO
tr|A0A1L1SS10|A0A1L1SS10_MOUSE Kelch-like ECH-associated protein 1 OS=Mus musculus OX=10090 GN=Keap1 PE=1 SV=1;sp|Q9Z2X8|KEAP1_MOUSE Kelch-like ECH-associated protein 1 OS=Mus musculus OX=10090 GN=Keap1 PE=1 SV=1	A0A1L1SS10;Q9Z2X8	A0A1L1SS10;Q9Z2X8	Kelch-like ECH-associated protein 1	Keap1	1.51804	-0.704705	0.754597	1.35536	-0.140453	-3.88158	-0.398808	-1.20611	0.720783	0.942445	0.554229	0.395856	0.251162	0.397649	-0.495363	-0.358953	20	20	20	41.9	41.9	41.9	69.126	0	250.53	4439500000	88	soluble	NO
tr|A0A1L1SS44|A0A1L1SS44_MOUSE Amyloid-like protein 2 (Fragment) OS=Mus musculus OX=10090 GN=Aplp2 PE=1 SV=1;tr|Q60709|Q60709_MOUSE Amyloid-like protein 2 OS=Mus musculus OX=10090 GN=Aplp2 PE=1 SV=1;sp|Q06335-2|APLP2_MOUSE Isoform 2 of Amyloid-like protein	A0A1L1SS44;Q60709;Q06335-2;Q06335	A0A1L1SS44;Q60709;Q06335-2;Q06335	Amyloid-like protein 2	Aplp2	2.49386	6.2176	3.29111	3.17922	-2.58144	-0.84832	-1.19264	-1.37329	-3.61367	-2.97675	-3.19427	-8.36455	1.89243	2.19223	0.882073	1.75445	6	5	5	10.7	9.5	9.5	71.302	0.00021863	7.7186	226900000	26	integral	YES	spine apparatus (GO:0097444)
tr|A0A1L1SSA8|A0A1L1SSA8_MOUSE Transmembrane protein 205 (Fragment) OS=Mus musculus OX=10090 GN=Tmem205 PE=1 SV=1;sp|Q91XE8|TM205_MOUSE Transmembrane protein 205 OS=Mus musculus OX=10090 GN=Tmem205 PE=1 SV=1	A0A1L1SSA8;Q91XE8	A0A1L1SSA8;Q91XE8	Transmembrane protein 205	Tmem205	5.39316	3.46234	1.41334	2.90093	2.02422	-3.26104	-1.22879	-1.1575	-0.980682	-1.43721	-1.7336	-1.71725	1.69348	1.86282	2.23336	2.19094	3	3	3	19.1	19.1	19.1	19.612	0.0002482	16.343	263760000	17	integral	NO
tr|Q3UDS7|Q3UDS7_MOUSE ADP-dependent glucokinase OS=Mus musculus OX=10090 GN=Adpgk PE=1 SV=1;tr|A0A1L1SSF2|A0A1L1SSF2_MOUSE ADP-dependent glucokinase OS=Mus musculus OX=10090 GN=Adpgk PE=1 SV=1;sp|Q8VDL4-3|ADPGK_MOUSE Isoform 3 of ADP-dependent glucokinase	Q3UDS7;A0A1L1SSF2;Q8VDL4-3;Q8VDL4;Q8VDL4-2	Q3UDS7;A0A1L1SSF2;Q8VDL4-3;Q8VDL4	ADP-dependent glucokinase	Adpgk	4.41168	4.12558	1.04503	2.92482	-0.593357	-3.04872	2.59798	2.97093	-0.0413492	-0.98175	-1.27789	-0.57524	3.63478	2.58964	3.80305	3.59864	10	10	10	26.7	26.7	26.7	53.788	0	82.005	1150000000	39	soluble	NO
tr|Q5NCU4|Q5NCU4_MOUSE SPARC OS=Mus musculus OX=10090 GN=Sparc PE=1 SV=1;tr|A0A1L1SSH9|A0A1L1SSH9_MOUSE SPARC OS=Mus musculus OX=10090 GN=Sparc PE=1 SV=1;sp|P07214|SPRC_MOUSE SPARC OS=Mus musculus OX=10090 GN=Sparc PE=1 SV=1	Q5NCU4;A0A1L1SSH9;P07214;Q5NCU3	Q5NCU4;A0A1L1SSH9;P07214	SPARC	Sparc	0.740107	0.220359	5.38968	3.82702	1.98796	1.28547	1.63174	2.17239	5.3414	5.29309	5.43264	5.43706	5.26588	5.47575	5.73494	5.90905	14	14	14	48.8	48.8	48.8	34.322	0	323.31	42912000000	182	soluble	YES	synapse (GO:0045202); regulation of synapse organization (GO:0050807)
tr|A0A1L1STC6|A0A1L1STC6_MOUSE Nesprin-1 OS=Mus musculus OX=10090 GN=Syne1 PE=1 SV=1;sp|Q6ZWR6-4|SYNE1_MOUSE Isoform 4 of Nesprin-1 OS=Mus musculus OX=10090 GN=Syne1;sp|Q6ZWR6|SYNE1_MOUSE Nesprin-1 OS=Mus musculus OX=10090 GN=Syne1 PE=1 SV=2	A0A1L1STC6;Q6ZWR6-4;Q6ZWR6;A0A1L1SRV6;Q6ZWR6-5;Q6ZWR6-3;Q6ZWR6-2;Q6ZWR5	A0A1L1STC6;Q6ZWR6-4;Q6ZWR6	Nesprin-1	Syne1	7.62528	4.48121	3.11041	4.3395	-2.54623	-4.52855	-1.20806	-3.18378	-2.91719	-2.82429	-3.26414	-3.02781	1.55886	1.32432	1.37917	1.62906	111	109	109	16.6	16.4	16.4	1009.9	0	323.31	6165100000	300	integral	YES	postsynaptic endocytic zone (GO:0098843); postsynaptic actin cytoskeleton (GO:0098871); regulation of postsynaptic neurotransmitter receptor endocytosis (GO:0099149)
tr|A0A1L1STE4|A0A1L1STE4_MOUSE Interleukin enhancer-binding factor 3 OS=Mus musculus OX=10090 GN=Ilf3 PE=1 SV=1;sp|Q9Z1X4-3|ILF3_MOUSE Isoform 3 of Interleukin enhancer-binding factor 3 OS=Mus musculus OX=10090 GN=Ilf3;sp|Q9Z1X4-2|ILF3_MOUSE Isoform 2 of I	A0A1L1STE4;Q9Z1X4-3;Q9Z1X4-2;Q9Z1X4;Q45VK5;A0A1L1SQR7;A0A1L1SU19;A0A1L1SSU8;A0A1L1ST48;A0A1L1SR62;A0A1L1SQ69	A0A1L1STE4;Q9Z1X4-3;Q9Z1X4-2;Q9Z1X4;Q45VK5	Interleukin enhancer-binding factor 3	Ilf3	3.02445	-2.12849	1.52042	2.27974	-0.562257	-2.36293	-3.96751	-1.46568	2.35078	2.2653	2.35003	2.30844	-0.555506	-0.0570764	0.248648	1.12453	28	28	24	40.1	40.1	36	97.452	0	323.31	14944000000	171	soluble	NO
tr|A0A1L1STE6|A0A1L1STE6_MOUSE Isocitrate dehydrogenase [NAD] subunit, mitochondrial OS=Mus musculus OX=10090 GN=Idh3a PE=1 SV=1;sp|Q9D6R2|IDH3A_MOUSE Isocitrate dehydrogenase [NAD] subunit alpha, mitochondrial OS=Mus musculus OX=10090 GN=Idh3a PE=1 SV=1;s	A0A1L1STE6;Q9D6R2;Q9D6R2-2	A0A1L1STE6;Q9D6R2;Q9D6R2-2	Isocitrate dehydrogenase [NAD] subunit alpha, mitochondrial	Idh3a	1.24955	-2.98838	0.150477	0.728093	0.733338	0.528255	-3.8431	2.4974	3.80133	3.88992	3.57088	3.51967	-2.42684	-0.253154	2.64628	2.86198	18	18	18	42.2	42.2	42.2	41.52	0	323.31	22780000000	130	soluble	NO
tr|A0A1L1STF0|A0A1L1STF0_MOUSE Ubiquitin carboxyl-terminal hydrolase MINDY-2 OS=Mus musculus OX=10090 GN=Mindy2 PE=1 SV=1;sp|Q6PDI6-3|MINY2_MOUSE Isoform 3 of Ubiquitin carboxyl-terminal hydrolase MINDY-2 OS=Mus musculus OX=10090 GN=Mindy2;sp|Q6PDI6|MINY2_	A0A1L1STF0;Q6PDI6-3;Q6PDI6;Q6PDI6-2	A0A1L1STF0;Q6PDI6-3;Q6PDI6	Protein FAM63B	Fam63b	0.202497	-0.727478	0.0456054	0.210474	1.32204	0.142563	-2.51341	-1.55987	0.642699	0.440091	0.946675	-0.886342	-3.9898	-0.555814	0.162014	2.61681	6	6	6	14.3	14.3	14.3	65.508	0	43.929	2433300000	20	soluble	NO
tr|A0A1L1STK0|A0A1L1STK0_MOUSE Glycerophosphodiester phosphodiesterase domain-containing protein 5 OS=Mus musculus OX=10090 GN=Gdpd5 PE=1 SV=1;sp|Q640M6|GDPD5_MOUSE Glycerophosphodiester phosphodiesterase domain-containing protein 5 OS=Mus musculus OX=1009	A0A1L1STK0;Q640M6	A0A1L1STK0;Q640M6	Glycerophosphodiester phosphodiesterase domain-containing protein 5	Gdpd5	0.930089	2.06327	0.0561913	-0.241685	-1.40074	-0.29068	2.17918	-2.79958	-2.50613	-3.24531	-3.48858	-2.29163	-3.96467	-0.630252	0.754822	0.561535	5	5	5	9.8	9.8	9.8	69.557	0.0010391	5.6566	216840000	11	integral	NO
tr|A0A1L1SU40|A0A1L1SU40_MOUSE Choline transporter-like protein 2 (Fragment) OS=Mus musculus OX=10090 GN=Slc44a2 PE=1 SV=1;tr|A0A1L1SS87|A0A1L1SS87_MOUSE Choline transporter-like protein 2 (Fragment) OS=Mus musculus OX=10090 GN=Slc44a2 PE=3 SV=1	A0A1L1SU40;A0A1L1SS87	A0A1L1SU40;A0A1L1SS87	Choline transporter-like protein 2 (Fragment)	Slc44a2	0.0343124	0.135879	1.16287	-3.25462	0.205752	2.71004	2.0135	1.15966	-1.89212	-1.81898	-1.87006	-1.89187	-1.85236	1.74687	-1.88826	-4.93577	3	2	2	22.4	17.6	17.6	19.568	0	74.262	193950000	8	integral	NO
tr|A0A1L1SUX8|A0A1L1SUX8_MOUSE Thy-1 membrane glycoprotein (Fragment) OS=Mus musculus OX=10090 GN=Thy1 PE=1 SV=1;sp|P01831|THY1_MOUSE Thy-1 membrane glycoprotein OS=Mus musculus OX=10090 GN=Thy1 PE=1 SV=1	A0A1L1SUX8;P01831	A0A1L1SUX8;P01831	Thy-1 membrane glycoprotein	Thy1	1.55391	-1.29449	0.182354	-0.746512	0.612254	-0.478388	6.46275	1.43385	2.62016	2.45001	2.66367	2.48853	0.843388	0.253438	1.67271	2.27488	4	4	4	40.8	40.8	40.8	14.038	0	37.927	3244800000	31	soluble	NO
tr|A0A1L1SV25|A0A1L1SV25_MOUSE Alpha-actinin-4 OS=Mus musculus OX=10090 GN=Actn4 PE=1 SV=1	A0A1L1SV25;D3Z0L8;D3Z761	A0A1L1SV25	Alpha-actinin-4	Actn4	1.50986	2.14619	0.809694	-1.60081	1.88073	-1.74805	-0.959128	-0.0283007	-3.05547	-3.49855	-4.02912	-5.2596	-0.938757	-0.660165	-3.08888	-2.57019	98	1	0	82.4	1.8	0	107.11	0	46.861	334730000	4	soluble	NO
tr|A0A1L1SV73|A0A1L1SV73_MOUSE Ubiquitin carboxyl-terminal hydrolase 47 OS=Mus musculus OX=10090 GN=Usp47 PE=1 SV=1;sp|Q8BY87-2|UBP47_MOUSE Isoform 2 of Ubiquitin carboxyl-terminal hydrolase 47 OS=Mus musculus OX=10090 GN=Usp47;sp|Q8BY87|UBP47_MOUSE Ubiqui	A0A1L1SV73;Q8BY87-2;Q8BY87	A0A1L1SV73;Q8BY87-2;Q8BY87	Ubiquitin carboxyl-terminal hydrolase 47	Usp47	3.97876	-2.18483	1.91888	-1.64919	1.93906	0.277414	0.413873	0.28259	1.04201	1.22367	1.4048	1.38505	-1.57026	-0.691842	-0.882324	-0.539384	46	46	46	41.3	41.3	41.3	157.15	0	323.31	13856000000	281	soluble	NO
tr|H3BJ71|H3BJ71_MOUSE Melanoma inhibitory activity protein 2 (Fragment) OS=Mus musculus OX=10090 GN=Mia2 PE=1 SV=1;tr|H3BKL6|H3BKL6_MOUSE Melanoma inhibitory activity protein 2 OS=Mus musculus OX=10090 GN=Mia2 PE=1 SV=1;tr|H3BL19|H3BL19_MOUSE Melanoma inh	H3BJ71;H3BKL6;H3BL19;H3BJI6;H3BK44;E9PY90;H3BK48;E9Q3S2;H3BKH2;H3BJS0;A0A1W2P711;Q91ZV0-3;Q91ZV0;H3BJ35;H3BJY7;H3BJS5	H3BJ71;H3BKL6;H3BL19;H3BJI6;H3BK44;E9PY90;H3BK48;E9Q3S2;H3BKH2;H3BJS0;A0A1W2P711;Q91ZV0-3;Q91ZV0	Melanoma inhibitory activity protein 2	Ctage5;Mia2	3.79838	7.86292	0.850582	-1.58599	2.47349	2.85747	-1.00342	2.22065	-9.54922	-7.50511	-8.75001	-5.44312	-0.463762	-0.436852	0.520525	0.584322	3	3	3	8.8	8.8	8.8	58.792	0.00022168	8.2959	28912000	5	integral	NO
tr|A0A1W2P832|A0A1W2P832_MOUSE Ral GTPase-activating protein subunit alpha-1 OS=Mus musculus OX=10090 GN=Ralgapa1 PE=1 SV=1;tr|A0A1W2P712|A0A1W2P712_MOUSE Ral GTPase-activating protein subunit alpha-1 OS=Mus musculus OX=10090 GN=Ralgapa1 PE=1 SV=1;tr|A0A2I	A0A1W2P832;A0A1W2P712;A0A2I3BRX9;Q6GYP7-6;Q6GYP7;Q6GYP7-2;A0A1W2P7P2;Q6GYP7-3	A0A1W2P832;A0A1W2P712;A0A2I3BRX9;Q6GYP7-6;Q6GYP7;Q6GYP7-2	Ral GTPase-activating protein subunit alpha-1	Ralgapa1	0.454347	0.967435	1.52368	-2.70522	-0.524261	0.848343	-1.78971	-2.34517	-3.61492	-3.39073	-6.46864	-5.02713	-2.50503	-3.43829	-3.20919	-5.47917	4	4	4	2.7	2.7	2.7	234.41	0	57.332	414560000	13	soluble	NO
tr|Q8BY78|Q8BY78_MOUSE Eyes absent homolog OS=Mus musculus OX=10090 GN=Eya4 PE=1 SV=1;tr|A0A1W2P721|A0A1W2P721_MOUSE Eyes absent homolog OS=Mus musculus OX=10090 GN=Eya4 PE=1 SV=1;sp|Q9Z191|EYA4_MOUSE Eyes absent homolog 4 OS=Mus musculus OX=10090 GN=Eya4	Q8BY78;A0A1W2P721;Q9Z191;Q8C9D0;F6YST4;P97767-2;P97767	Q8BY78;A0A1W2P721;Q9Z191	Eyes absent homolog;Eyes absent homolog 4	Eya4	0.940006	1.65493	1.04607	-2.22703	-0.47488	2.02842	-0.667452	2.42707	-2.38561	-2.04606	-3.62052	-4.16248	-0.0557898	-0.19719	-2.37657	-2.96541	5	5	5	12	12	12	66.962	0	34.565	220890000	10	soluble	NO
tr|A0A1W2P737|A0A1W2P737_MOUSE Pericentrin OS=Mus musculus OX=10090 GN=Pcnt PE=1 SV=1;tr|F8VPV0|F8VPV0_MOUSE Pericentrin OS=Mus musculus OX=10090 GN=Pcnt PE=1 SV=1;sp|P48725|PCNT_MOUSE Pericentrin OS=Mus musculus OX=10090 GN=Pcnt PE=1 SV=2;sp|P48725-3|PCNT	A0A1W2P737;F8VPV0;P48725;P48725-3;P48725-2;A0A1W2P8A6	A0A1W2P737;F8VPV0;P48725;P48725-3;P48725-2	Pericentrin	Pcnt	6.32164	3.56624	0.368513	0.47834	0.339251	-1.68995	-1.17067	0.547473	-3.6176	-3.27739	-3.59036	-3.84016	-0.237156	-0.105548	0.261006	0.0211682	30	29	29	13.4	13.1	13.1	329.46	0	137.58	1208000000	73	soluble	NO
tr|A0A1W2P8C2|A0A1W2P8C2_MOUSE RIKEN cDNA 4930430F08 gene (Fragment) OS=Mus musculus OX=10090 GN=4930430F08Rik PE=1 SV=1;tr|A0A1W2P7E2|A0A1W2P7E2_MOUSE RIKEN cDNA 4930430F08 gene (Fragment) OS=Mus musculus OX=10090 GN=4930430F08Rik PE=1 SV=1;sp|Q8BHN7-2|CL	A0A1W2P8C2;A0A1W2P7E2;Q8BHN7-2;Q8BHN7	A0A1W2P8C2;A0A1W2P7E2;Q8BHN7-2;Q8BHN7	Uncharacterized protein C12orf29 homolog	4930430F08Rik	0.840327	-1.55468	0.877114	-2.84453	-3.84129	1.00134	0.609315	2.63896	-0.798193	-2.12131	-0.719493	-1.1121	-0.38673	-4.57421	-3.09266	-2.91622	3	3	3	24.5	24.5	24.5	16.978	0.00021872	7.7279	254850000	3	soluble	NO
tr|A0A1W2P7N3|A0A1W2P7N3_MOUSE Laminin subunit alpha-2 (Fragment) OS=Mus musculus OX=10090 GN=Lama2 PE=1 SV=1	A0A1W2P7N3	A0A1W2P7N3	Laminin subunit alpha-2 (Fragment)	Lama2	1.10744	1.15957	1.2659	-2.79058	-1.34293	-1.92463	2.5776	-1.29876	-4.59426	-4.45824	-4.41845	-4.31834	-3.73206	-1.66726	-3.7545	-3.99721	35	2	2	36.6	0.9	0.9	123.79	0.0067052	2.8144	196810000	7	soluble	YES	synaptic cleft (GO:0043083)
tr|A0A1W2P7R5|A0A1W2P7R5_MOUSE Transmembrane protein 19 OS=Mus musculus OX=10090 GN=Tmem19 PE=1 SV=1;tr|A0A1W2P7P6|A0A1W2P7P6_MOUSE Transmembrane protein 19 OS=Mus musculus OX=10090 GN=Tmem19 PE=1 SV=1;sp|Q91W52|TMM19_MOUSE Transmembrane protein 19 OS=Mus	A0A1W2P7R5;A0A1W2P7P6;Q91W52;Q91W52-2	A0A1W2P7R5;A0A1W2P7P6;Q91W52;Q91W52-2	Transmembrane protein 19	Tmem19	2.50474	8.60785	0.367295	1.45668	2.42751	3.66473	-3.23633	-2.30059	-7.31161	-1.954	-10.3424	-8.44133	1.7452	1.77353	1.84082	1.02249	1	1	1	5.5	5.5	5.5	25.162	0.0077937	2.7368	39915000	6	integral	NO
tr|A0A1W2P7Q6|A0A1W2P7Q6_MOUSE Exportin-T OS=Mus musculus OX=10090 GN=Xpot PE=1 SV=1;sp|Q9CRT8|XPOT_MOUSE Exportin-T OS=Mus musculus OX=10090 GN=Xpot PE=1 SV=3	A0A1W2P7Q6;Q9CRT8;A0A1W2P7V1	A0A1W2P7Q6;Q9CRT8	Exportin-T	Xpot	2.13742	-5.38891	1.60696	-4.25909	-0.700471	1.11834	0.939519	-0.405063	1.38636	1.27533	1.39395	1.41596	-3.8297	-0.288745	-5.57668	-6.38893	32	32	32	42.2	42.2	42.2	109.79	0	323.31	8922500000	119	soluble	NO
tr|A0A1W2P7X0|A0A1W2P7X0_MOUSE Costars family protein ABRACL (Fragment) OS=Mus musculus OX=10090 GN=Abracl PE=1 SV=1;tr|E9QMV2|E9QMV2_MOUSE Costars family protein ABRACL OS=Mus musculus OX=10090 GN=Abracl PE=1 SV=1;sp|Q4KML4|ABRAL_MOUSE Costars family prot	A0A1W2P7X0;E9QMV2;Q4KML4	A0A1W2P7X0;E9QMV2;Q4KML4	Costars family protein ABRACL	Abracl	4.14459	-6.23331	1.57205	-3.60523	0.807965	-2.90782	1.49907	1.50548	3.0492	2.95307	2.67648	2.73829	-4.96115	-2.94449	-3.69468	-1.91588	3	3	3	66.7	66.7	66.7	6.4374	0	57.385	1728300000	37	soluble	NO
tr|B2RRF0|B2RRF0_MOUSE Ptprk protein OS=Mus musculus OX=10090 GN=Ptprk PE=1 SV=1;tr|A0A1W2P7Y1|A0A1W2P7Y1_MOUSE Receptor-type tyrosine-protein phosphatase kappa OS=Mus musculus OX=10090 GN=Ptprk PE=1 SV=1;sp|P35822|PTPRK_MOUSE Receptor-type tyrosine-protei	B2RRF0;A0A1W2P7Y1;P35822;A0A1W2P706	B2RRF0;A0A1W2P7Y1;P35822	Protein-tyrosine-phosphatase;Receptor-type tyrosine-protein phosphatase kappa	Ptprk	0.297607	-0.452433	0.200769	-0.31566	-0.159919	-0.291872	-0.390336	-0.438775	0.0711844	0.0707559	-0.506837	-0.368913	-0.67243	1.05683	-1.04154	-1.8864	14	14	13	13	13	12.2	163	0	99.997	4441500000	50	integral	NO
sp|G5E8K5-2|ANK3_MOUSE Isoform 2 of Ankyrin-3 OS=Mus musculus OX=10090 GN=Ank3;tr|S4R2K9|S4R2K9_MOUSE Ankyrin-3 (Fragment) OS=Mus musculus OX=10090 GN=Ank3 PE=1 SV=1;sp|G5E8K5|ANK3_MOUSE Ankyrin-3 OS=Mus musculus OX=10090 GN=Ank3 PE=1 SV=1;sp|G5E8K5-3|ANK3	G5E8K5-2;S4R2K9;G5E8K5;G5E8K5-3;S4R2S8;G5E8K3;G5E8K2;S4R1S2;A0A1W2P812;S4R236;G3X971;W4VSQ0;S4R229;Q3UVY0;S4R278;S4R208;S4R1U4	G5E8K5-2;S4R2K9;G5E8K5;G5E8K5-3;S4R2S8;G5E8K3;G5E8K2;S4R1S2;A0A1W2P812	Ankyrin-3	Ank3	1.25817	-0.919587	0.142054	0.361703	-1.77827	-3.66193	-1.07771	0.620652	-0.213903	-0.303103	-0.120459	-0.134625	-0.410507	-0.636102	-1.27524	-2.12859	38	26	16	28	22.4	13	188.25	0	323.31	5632600000	146	soluble	NO
tr|A0A1W2P845|A0A1W2P845_MOUSE Cysteine and glycine-rich protein 2 OS=Mus musculus OX=10090 GN=Csrp2 PE=1 SV=1;sp|P97314|CSRP2_MOUSE Cysteine and glycine-rich protein 2 OS=Mus musculus OX=10090 GN=Csrp2 PE=1 SV=3;tr|A0A1W2P758|A0A1W2P758_MOUSE Cysteine and	A0A1W2P845;P97314;A0A1W2P758;A0A1W2P7N8;A0A1W2P6I3;A0A1W2P780	A0A1W2P845;P97314;A0A1W2P758;A0A1W2P7N8;A0A1W2P6I3	Cysteine and glycine-rich protein 2	Csrp2	0.532594	1.3859	0.461148	1.94105	-2.88571	2.89532	-2.12419	-3.76676	-0.808557	-0.277535	-1.63478	-0.939872	-2.59109	1.25507	0.219254	2.99961	6	6	6	44.2	44.2	44.2	21.63	0	51.324	538770000	20	soluble	NO
tr|A0A1Y7VJ48|A0A1Y7VJ48_MOUSE Tubulin-specific chaperone A OS=Mus musculus OX=10090 GN=Tbca PE=1 SV=1;sp|P48428|TBCA_MOUSE Tubulin-specific chaperone A OS=Mus musculus OX=10090 GN=Tbca PE=1 SV=3	A0A1Y7VJ48;P48428	A0A1Y7VJ48;P48428	Tubulin-specific chaperone A	Tbca	3.40197	-4.10715	1.62373	-2.18532	0.212554	1.94225	1.7325	0.350564	2.70835	3.13137	3.1882	2.89728	-0.0975989	-2.63367	-0.417699	-1.35444	13	13	13	72.6	72.6	72.6	9.9271	0	323.31	3744600000	39	soluble	NO
tr|A0A1Y7VJN9|A0A1Y7VJN9_MOUSE Dystrobrevin OS=Mus musculus OX=10090 GN=Dtna PE=1 SV=1;tr|Q8CFR5|Q8CFR5_MOUSE Dystrobrevin OS=Mus musculus OX=10090 GN=Dtna PE=1 SV=1;tr|A0A1Y7VL34|A0A1Y7VL34_MOUSE Dystrobrevin OS=Mus musculus OX=10090 GN=Dtna PE=1 SV=1;sp|	A0A1Y7VJN9;Q8CFR5;A0A1Y7VL34;Q9D2N4-7;Q9D2N4-4;Q9D2N4-3;Q9D2N4-2;Q9D2N4;Q9D2N4-6;Q9D2N4-5	A0A1Y7VJN9;Q8CFR5;A0A1Y7VL34;Q9D2N4-7;Q9D2N4-4;Q9D2N4-3;Q9D2N4-2;Q9D2N4	Dystrobrevin;Dystrobrevin alpha	Dtna	2.10492	3.04435	0.318141	-0.895995	-2.20452	1.32854	-0.176024	-2.94377	-4.82235	-4.04001	-5.13128	-5.76352	-2.61218	-3.4048	-1.25374	-0.309036	3	3	2	7.4	7.4	6	64.762	0	130.69	97795000	5	soluble	NO
tr|A0A1Y7VNH4|A0A1Y7VNH4_MOUSE Zinc finger FYVE domain-containing protein 21 OS=Mus musculus OX=10090 GN=Zfyve21 PE=1 SV=1;tr|A0A1Y7VJT0|A0A1Y7VJT0_MOUSE Zinc finger FYVE domain-containing protein 21 (Fragment) OS=Mus musculus OX=10090 GN=Zfyve21 PE=1 SV=1	A0A1Y7VNH4;A0A1Y7VJT0;Q8VCM3;A0A1Y7VLE1;A0A1Y7VIQ0	A0A1Y7VNH4;A0A1Y7VJT0;Q8VCM3;A0A1Y7VLE1	Zinc finger FYVE domain-containing protein 21	Zfyve21	1.79406	2.9211	0.099097	0.314576	2.03005	-2.14673	0.338588	-1.62637	-2.61777	-4.66117	-2.50343	-2.0482	-0.522325	-0.437131	-1.08785	1.90115	3	3	3	20.6	20.6	20.6	28.105	0.00026652	24.191	166980000	5	soluble	NO
tr|A0A1Y7VK76|A0A1Y7VK76_MOUSE D-ribitol-5-phosphate cytidylyltransferase OS=Mus musculus OX=10090 GN=Crppa PE=1 SV=1;tr|A0A1Y7VM96|A0A1Y7VM96_MOUSE D-ribitol-5-phosphate cytidylyltransferase OS=Mus musculus OX=10090 GN=Crppa PE=1 SV=1;sp|Q5RJG7-4|ISPD_MOU	A0A1Y7VK76;A0A1Y7VM96;Q5RJG7-4;Q5RJG7-3;Q5RJG7-2;Q5RJG7-5;Q5RJG7	A0A1Y7VK76;A0A1Y7VM96;Q5RJG7-4;Q5RJG7-3;Q5RJG7-2;Q5RJG7-5;Q5RJG7	Isoprenoid synthase domain-containing protein	Ispd	0.0584698	0.122025	0.538552	-0.869443	-1.21279	-1.12184	0.194797	0.0827356	-2.10034	-1.40581	-0.536916	-1.97989	-0.819246	-0.0184659	-1.65664	-3.04051	4	4	4	15.5	15.5	15.5	38.921	0.0010324	5.4947	516800000	11	soluble	NO
tr|E0CY91|E0CY91_MOUSE Ubiquitin-like protein 5 OS=Mus musculus OX=10090 GN=Ubl5 PE=4 SV=1;tr|E0CYW1|E0CYW1_MOUSE Ubiquitin-like protein 5 (Fragment) OS=Mus musculus OX=10090 GN=Ubl5 PE=1 SV=1;tr|E0CY38|E0CY38_MOUSE Ubiquitin-like protein 5 OS=Mus musculus	E0CY91;E0CYW1;E0CY38;A0A1Y7VKT9;E0CZB3;Q9EPV8	E0CY91;E0CYW1;E0CY38;A0A1Y7VKT9;E0CZB3;Q9EPV8	Ubiquitin-like protein 5	Ubl5	1.31019	-2.5363	0.150516	0.44759	-0.543426	-2.30855	-1.05795	-2.60944	1.31204	1.17483	1.21523	1.71409	-1.34255	-0.693812	1.12649	-3.81914	3	3	3	63.8	63.8	63.8	5.4004	0.00022207	8.4466	609170000	21	soluble	NO
tr|A0A1Y7VL44|A0A1Y7VL44_MOUSE Tetratricopeptide repeat protein 7B OS=Mus musculus OX=10090 GN=Ttc7b PE=1 SV=1;sp|E9Q6P5|TTC7B_MOUSE Tetratricopeptide repeat protein 7B OS=Mus musculus OX=10090 GN=Ttc7b PE=1 SV=1;tr|A0A1Y7VLT4|A0A1Y7VLT4_MOUSE Tetratricope	A0A1Y7VL44;E9Q6P5;A0A1Y7VLT4	A0A1Y7VL44;E9Q6P5;A0A1Y7VLT4	Tetratricopeptide repeat protein 7B	Ttc7b	0.874298	2.89711	0.230354	-1.20661	2.17615	1.9784	-0.892927	-3.34	-4.74144	-4.12	-3.67279	-3.95903	1.56364	-5.85594	0.685059	-1.29759	3	3	3	4.1	4.1	4.1	96.044	0.00022232	8.4987	197510000	5	soluble	NO
tr|A0A1Y7VLY2|A0A1Y7VLY2_MOUSE Dedicator of cytokinesis protein 4 OS=Mus musculus OX=10090 GN=Dock4 PE=1 SV=1;sp|P59764-2|DOCK4_MOUSE Isoform 2 of Dedicator of cytokinesis protein 4 OS=Mus musculus OX=10090 GN=Dock4;sp|P59764|DOCK4_MOUSE Dedicator of cytok	A0A1Y7VLY2;P59764-2;P59764	A0A1Y7VLY2;P59764-2;P59764	Dedicator of cytokinesis protein 4	Dock4	2.50831	3.11284	1.05703	-2.80991	2.09773	2.06025	1.92579	-3.01525	-4.68586	-4.46848	-5.86083	-5.60732	-2.12568	-2.2815	-3.22473	-0.539218	7	7	6	4	4	3.6	222.59	0.00023079	10.612	368050000	13	soluble	NO
tr|A0A1Y7VLZ7|A0A1Y7VLZ7_MOUSE Phosphofurin acidic cluster sorting protein 2 OS=Mus musculus OX=10090 GN=Pacs2 PE=1 SV=1;tr|E9Q7E9|E9Q7E9_MOUSE Phosphofurin acidic cluster sorting protein 2 OS=Mus musculus OX=10090 GN=Pacs2 PE=1 SV=1;sp|Q3V3Q7|PACS2_MOUSE	A0A1Y7VLZ7;E9Q7E9;Q3V3Q7	A0A1Y7VLZ7;E9Q7E9;Q3V3Q7	Phosphofurin acidic cluster sorting protein 2	Pacs2	0.163838	-0.511364	0.87184	-1.86609	-1.48408	-0.692642	-3.24659	-0.996124	-2.01556	-2.33208	-2.19357	-5.29712	-2.15075	-1.69014	-5.42445	-4.61845	4	4	4	5.4	5.4	5.4	98.447	0.00021706	7.3964	415630000	16	soluble	NO
tr|A0A1Y7VMH7|A0A1Y7VMH7_MOUSE Kinase D-interacting substrate 220 OS=Mus musculus OX=10090 GN=Kidins220 PE=1 SV=1;tr|A0A1Y7VME9|A0A1Y7VME9_MOUSE Kinase D-interacting substrate 220 OS=Mus musculus OX=10090 GN=Kidins220 PE=1 SV=1;tr|E9Q9B7|E9Q9B7_MOUSE Kinas	A0A1Y7VMH7;A0A1Y7VME9;E9Q9B7;A0A1Y7VNF8	A0A1Y7VMH7;A0A1Y7VME9;E9Q9B7;A0A1Y7VNF8	Kinase D-interacting substrate 220	Kidins220	3.2466	3.63504	2.51442	-3.50877	0.072907	1.49954	2.56803	3.09594	-4.42132	-6.03142	-6.19844	-4.68762	-2.51176	-1.82769	-1.26675	-1.19247	6	6	6	4.7	4.7	4.7	185.53	0.00063091	6.1606	372900000	13	integral	NO
tr|A0A1Y7VNC5|A0A1Y7VNC5_MOUSE Ninein OS=Mus musculus OX=10090 GN=Nin PE=1 SV=1;sp|Q61043-2|NIN_MOUSE Isoform 2 of Ninein OS=Mus musculus OX=10090 GN=Nin;sp|Q61043-1|NIN_MOUSE Isoform 3 of Ninein OS=Mus musculus OX=10090 GN=Nin;sp|Q61043|NIN_MOUSE Ninein O	A0A1Y7VNC5;Q61043-2;Q61043-1;Q61043;A0A1Y7VJC3;Q61043-4	A0A1Y7VNC5;Q61043-2;Q61043-1;Q61043;A0A1Y7VJC3;Q61043-4	Ninein	Nin	0.929611	3.17509	0.109293	-0.596409	-1.49669	1.01076	0.863227	-3.33044	-4.61263	-4.42968	-4.89625	-4.10055	-0.392938	3.16041	-4.23327	-3.87299	3	3	3	1.4	1.4	1.4	227.67	0.0059925	2.9349	380290000	3	soluble	NO
tr|A0A1Y7VNZ6|A0A1Y7VNZ6_MOUSE Non-specific serine/threonine protein kinase OS=Mus musculus OX=10090 GN=Mark3 PE=1 SV=1;sp|Q03141-2|MARK3_MOUSE Isoform 2 of MAP/microtubule affinity-regulating kinase 3 OS=Mus musculus OX=10090 GN=Mark3;sp|Q03141-3|MARK3_MO	A0A1Y7VNZ6;Q03141-2;Q03141-3;Q03141	A0A1Y7VNZ6;Q03141-2;Q03141-3;Q03141	MAP/microtubule affinity-regulating kinase 3	Mark3	2.74405	4.70012	0.25474	-0.993085	-0.568021	-2.77853	3.38868	-2.38015	-5.558	-7.53726	-5.52793	-6.48765	-1.97077	0.527999	-2.9893	-1.87829	6	3	3	9.5	4.9	4.9	88.828	0.0002495	16.809	50789000	8	soluble	NO
tr|A0A217FL69|A0A217FL69_MOUSE Lysophospholipid acyltransferase 2 OS=Mus musculus OX=10090 GN=Mboat2 PE=1 SV=1;sp|Q8R3I2-3|MBOA2_MOUSE Isoform 3 of Lysophospholipid acyltransferase 2 OS=Mus musculus OX=10090 GN=Mboat2;sp|Q8R3I2-2|MBOA2_MOUSE Isoform 2 of L	A0A217FL69;Q8R3I2-3;Q8R3I2-2;Q8R3I2	A0A217FL69;Q8R3I2-3;Q8R3I2-2;Q8R3I2	Lysophospholipid acyltransferase 2	Mboat2	4.90126	8.55605	1.09321	2.10714	0.304097	0.186617	-2.34237	2.55479	-8.05651	-5.56587	-6.37676	-5.09339	2.3845	2.41345	2.29213	2.04159	3	3	3	9.1	9.1	9.1	44.197	0.000424	6.4614	85406000	18	integral	NO
tr|E9Q4K7|E9Q4K7_MOUSE Kinesin family member 13B OS=Mus musculus OX=10090 GN=Kif13b PE=1 SV=1;tr|A0A286YCV9|A0A286YCV9_MOUSE Kinesin family member 13B OS=Mus musculus OX=10090 GN=Kif13b PE=1 SV=1	E9Q4K7;A0A286YCV9;A0A286YD28;A2AKH9;E7FLY0;A0A1D5RMD4;B1AVY7	E9Q4K7;A0A286YCV9	Kinesin-like protein	Kif13b	3.17814	-3.03168	1.7905	-1.6342	1.1546	1.80598	1.78396	1.77108	2.93503	2.96532	3.18004	3.02514	1.01684	0.539329	-0.622438	-0.954931	91	91	84	55.9	55.9	53.6	204.57	0	323.31	52586000000	718	soluble	NO
tr|A0A286YCX6|A0A286YCX6_MOUSE Trafficking protein particle complex 8 OS=Mus musculus OX=10090 GN=Trappc8 PE=1 SV=2;tr|E9PY51|E9PY51_MOUSE Trafficking protein particle complex 8 OS=Mus musculus OX=10090 GN=Trappc8 PE=1 SV=1	A0A286YCX6;E9PY51;A0A286YCE0	A0A286YCX6;E9PY51	Trafficking protein particle complex 8	Trappc8	3.53526	-3.95628	0.731116	-2.93188	-0.175764	-1.16266	-4.47835	4.6868	0.544361	0.463347	0.976066	0.983878	-2.85323	-3.32581	-2.12692	-4.55151	48	48	48	47.2	47.2	47.2	160.91	0	323.31	10291000000	230	soluble	NO
tr|A0A286YDB8|A0A286YDB8_MOUSE Elongator complex protein 3 OS=Mus musculus OX=10090 GN=Elp3 PE=1 SV=1;sp|Q9CZX0|ELP3_MOUSE Elongator complex protein 3 OS=Mus musculus OX=10090 GN=Elp3 PE=1 SV=1;sp|Q9CZX0-2|ELP3_MOUSE Isoform 2 of Elongator complex protein	A0A286YDB8;Q9CZX0;Q9CZX0-2	A0A286YDB8;Q9CZX0;Q9CZX0-2	Elongator complex protein 3	Elp3	2.24501	-3.65136	2.378	-3.92282	1.47386	1.48057	1.2716	0.94409	1.05251	0.807015	1.13903	1.08571	-5.0268	-0.964793	-2.59811	-1.93146	14	14	14	28	28	28	63.053	0	60.655	5141900000	49	soluble	NO
tr|A0A286YDC0|A0A286YDC0_MOUSE Cyclin-dependent kinase 7 OS=Mus musculus OX=10090 GN=Cdk7 PE=1 SV=1;sp|Q03147|CDK7_MOUSE Cyclin-dependent kinase 7 OS=Mus musculus OX=10090 GN=Cdk7 PE=1 SV=2	A0A286YDC0;Q03147;Q8BWQ5	A0A286YDC0;Q03147	Cyclin-dependent kinase 7	Cdk7	1.40349	2.58419	0.0239659	0.080507	-0.0938124	-2.62674	2.27547	0.440541	-1.48131	-1.38397	-2.24361	-4.9104	-0.733753	1.53026	-0.754236	0.275216	3	3	3	12	12	12	34.573	0.00023579	12.095	339890000	6	soluble	NO
sp|A6H611|MIPEP_MOUSE Mitochondrial intermediate peptidase OS=Mus musculus OX=10090 GN=Mipep PE=1 SV=1;tr|A0A286YDC5|A0A286YDC5_MOUSE Mitochondrial intermediate peptidase OS=Mus musculus OX=10090 GN=Mipep PE=1 SV=1	A6H611;A0A286YDC5;A0A286YCX4	A6H611;A0A286YDC5	Mitochondrial intermediate peptidase	Mipep	0.383838	-1.30203	0.214163	-0.912489	-3.32646	-0.997703	0.730203	-1.74786	-1.06772	-0.939593	-0.616168	-1.16015	0.328974	-4.35371	0.252627	-5.21966	3	3	3	4.5	4.5	4.5	80.851	0.0021501	3.8033	1803400000	5	soluble	NO
tr|A0A286YDF5|A0A286YDF5_MOUSE Myoferlin OS=Mus musculus OX=10090 GN=Myof PE=1 SV=1;sp|Q69ZN7|MYOF_MOUSE Myoferlin OS=Mus musculus OX=10090 GN=Myof PE=1 SV=2;tr|E9Q390|E9Q390_MOUSE Myoferlin OS=Mus musculus OX=10090 GN=Myof PE=1 SV=2;sp|Q69ZN7-4|MYOF_MOUSE	A0A286YDF5;Q69ZN7;E9Q390;Q69ZN7-4;A0A286YCZ3;Q69ZN7-2;Q69ZN7-3;A0A286YE65;A0A286YDV5	A0A286YDF5;Q69ZN7;E9Q390;Q69ZN7-4;A0A286YCZ3	Myoferlin	Myof	3.96802	0.441252	1.43937	2.95563	-4.08231	0.294948	-1.97124	0.654547	1.14073	1.18068	1.34675	1.2853	1.67731	1.68907	1.64331	1.70878	85	85	83	50.3	50.3	49.3	234.52	0	323.31	23103000000	391	integral	NO
sp|Q8VC03|EMAL3_MOUSE Echinoderm microtubule-associated protein-like 3 OS=Mus musculus OX=10090 GN=Eml3 PE=1 SV=1;tr|A0A286YDN1|A0A286YDN1_MOUSE Echinoderm microtubule-associated protein-like 3 OS=Mus musculus OX=10090 GN=Eml3 PE=1 SV=1	Q8VC03;A0A286YDN1;A0A286YCM4	Q8VC03;A0A286YDN1	Echinoderm microtubule-associated protein-like 3	Eml3	0.902235	-0.46838	1.18408	-2.50764	-0.303977	-2.08788	2.6624	2.0033	-1.39967	-1.24278	-1.41779	-1.82296	-1.76064	-2.24928	-1.36862	-2.37818	12	12	12	18.2	18.2	18.2	95.694	0	283.2	1297100000	37	soluble	NO
tr|A0A286YDU2|A0A286YDU2_MOUSE Ataxin-2 (Fragment) OS=Mus musculus OX=10090 GN=Atxn2 PE=1 SV=1;tr|E9QM77|E9QM77_MOUSE Ataxin-2 OS=Mus musculus OX=10090 GN=Atxn2 PE=1 SV=1;sp|O70305-3|ATX2_MOUSE Isoform 3 of Ataxin-2 OS=Mus musculus OX=10090 GN=Atxn2;sp|O70	A0A286YDU2;E9QM77;O70305-3;O70305-2;O70305;F6U2C2;F7B6X4	A0A286YDU2;E9QM77;O70305-3;O70305-2;O70305	Ataxin-2	Atxn2	0.816578	-1.33752	0.243678	-0.84406	-1.43365	1.35529	-0.310507	-4.11531	-0.383066	-0.696595	-0.6682	-0.78246	-3.21129	-0.379315	-0.770183	-3.51963	7	7	7	24.4	24.4	24.4	43.063	0	83.028	1075700000	24	soluble	NO
tr|A0A286YE31|A0A286YE31_MOUSE Ubiquitin-conjugating enzyme E2 E1 (Fragment) OS=Mus musculus OX=10090 GN=Ube2e1 PE=1 SV=1;sp|P52482|UB2E1_MOUSE Ubiquitin-conjugating enzyme E2 E1 OS=Mus musculus OX=10090 GN=Ube2e1 PE=1 SV=1	A0A286YE31;P52482	A0A286YE31;P52482	Ubiquitin-conjugating enzyme E2 E1	Ube2e1	2.18641	3.21155	0.61073	1.75275	-1.69488	-2.83333	-4.26012	1.16549	-2.79594	-2.91656	-3.68522	-4.06032	-0.619718	-0.511186	1.93907	-1.42002	2	1	1	17.6	12.2	12.2	16.42	0.00025413	18.56	58307000	5	soluble	NO
tr|A0A2C9F2D2|A0A2C9F2D2_MOUSE Annexin OS=Mus musculus OX=10090 GN=Anxa7 PE=1 SV=1;sp|Q07076|ANXA7_MOUSE Annexin A7 OS=Mus musculus OX=10090 GN=Anxa7 PE=1 SV=2	A0A2C9F2D2;Q07076	A0A2C9F2D2;Q07076	Annexin A7	Anxa7	2.99827	-1.53022	1.94715	1.32818	0.456198	-0.448879	0.153867	-0.69913	2.63628	2.79859	2.74435	2.71644	1.26644	0.492732	1.71379	1.30179	13	13	12	30.9	30.9	27.6	52.27	0	53.067	10432000000	74	soluble	NO
sp|Q920N2|BPL1_MOUSE Biotin--protein ligase OS=Mus musculus OX=10090 GN=Hlcs PE=1 SV=1;tr|A0A2I3BPG4|A0A2I3BPG4_MOUSE Biotin--protein ligase OS=Mus musculus OX=10090 GN=Hlcs PE=1 SV=1;tr|Q3TG10|Q3TG10_MOUSE Biotin--protein ligase OS=Mus musculus OX=10090 G	Q920N2;A0A2I3BPG4;Q3TG10	Q920N2;A0A2I3BPG4;Q3TG10	Biotin--protein ligase;Biotin--[methylmalonyl-CoA-carboxytransferase] ligase;Biotin--[propionyl-CoA-carboxylase [ATP-hydrolyzing]] ligase;Biotin--[methylcrotonoyl-CoA-carboxylase] ligase;Biotin--[acetyl-CoA-carboxylase] ligase	Hlcs	1.44398	4.53973	0.0629331	0.249791	-2.10377	1.12915	-1.39719	-0.914643	-4.44789	-3.7437	-3.70507	-8.54954	1.3119	-1.26501	-3.74486	1.41068	2	2	2	4	4	4	78.516	0.0012153	4.9369	93514000	5	soluble	NO
tr|A0A2I3BRT5|A0A2I3BRT5_MOUSE Tuberin OS=Mus musculus OX=10090 GN=Tsc2 PE=1 SV=1;tr|Q7TT21|Q7TT21_MOUSE Tuberin OS=Mus musculus OX=10090 GN=Tsc2 PE=1 SV=1;tr|A0A2I3BPP1|A0A2I3BPP1_MOUSE Tuberin OS=Mus musculus OX=10090 GN=Tsc2 PE=1 SV=1;tr|Q3UHB2|Q3UHB2_M	A0A2I3BRT5;Q7TT21;A0A2I3BPP1;Q3UHB2;Q61037-4;Q61037-3;Q61037-6;Q61037-5;Q61037;Q61037-7;Q61037-2;A0A2I3BPE9;A0A2I3BPR7;Q3TQ10	A0A2I3BRT5;Q7TT21;A0A2I3BPP1;Q3UHB2;Q61037-4;Q61037-3;Q61037-6;Q61037-5;Q61037;Q61037-7;Q61037-2;A0A2I3BPE9	Tuberin	Tsc2	1.02206	1.60293	1.66651	-2.50807	0.429583	-0.00783552	-0.114403	-0.161437	-3.86359	-3.91811	-4.33405	-4.18232	-1.15663	-4.00036	-3.71172	-1.01767	11	11	11	7.6	7.6	7.6	194.01	0.00025387	18.509	444090000	33	soluble	YES	postsynaptic density (GO:0014069); synapse (GO:0045202); regulation of postsynapse organization (GO:0099175)
tr|A0A2I3BPX3|A0A2I3BPX3_MOUSE Anoctamin OS=Mus musculus OX=10090 GN=Ano6 PE=1 SV=1;sp|Q6P9J9|ANO6_MOUSE Anoctamin-6 OS=Mus musculus OX=10090 GN=Ano6 PE=1 SV=1;tr|A0A2I3BPY8|A0A2I3BPY8_MOUSE Anoctamin OS=Mus musculus OX=10090 GN=Ano6 PE=1 SV=1	A0A2I3BPX3;Q6P9J9;A0A2I3BPY8;Q6P9J9-2;A0A2I3BRD2	A0A2I3BPX3;Q6P9J9;A0A2I3BPY8	Anoctamin-6	Ano6	2.6022	-1.40596	0.23261	-0.846423	4.11729	-2.10771	-0.203885	-1.87548	0.4559	0.620839	0.635818	0.45579	-0.495649	-0.29736	-1.20311	-1.45935	17	17	17	21.8	21.8	21.8	108.47	0	310.58	4831000000	85	integral	YES	regulation of postsynaptic membrane potential (GO:0060078); integral component of synaptic membrane (GO:0099699)
tr|A0A2I3BPY7|A0A2I3BPY7_MOUSE Ankycorbin OS=Mus musculus OX=10090 GN=Rai14 PE=1 SV=1;sp|Q9EP71|RAI14_MOUSE Ankycorbin OS=Mus musculus OX=10090 GN=Rai14 PE=1 SV=1	A0A2I3BPY7;Q9EP71	A0A2I3BPY7;Q9EP71	Ankycorbin	Rai14	2.68269	-0.925319	0.216788	-0.278946	-1.16957	-2.1306	0.220199	-1.1706	-0.469278	-0.394938	-0.307647	-0.493205	-1.60478	-1.63262	-1.23181	-0.897131	24	24	24	29.7	29.7	29.7	105.71	0	218.56	3508800000	116	soluble	NO
tr|A0A2I3BQE0|A0A2I3BQE0_MOUSE Serine/threonine-protein kinase 3 OS=Mus musculus OX=10090 GN=Stk3 PE=1 SV=1;sp|Q9JI10|STK3_MOUSE Serine/threonine-protein kinase 3 OS=Mus musculus OX=10090 GN=Stk3 PE=1 SV=1;sp|Q9JI10-2|STK3_MOUSE Isoform 2 of Serine/threoni	A0A2I3BQE0;Q9JI10;Q9JI10-2	A0A2I3BQE0;Q9JI10;Q9JI10-2	Serine/threonine-protein kinase 3;Serine/threonine-protein kinase 3 36kDa subunit;Serine/threonine-protein kinase 3 20kDa subunit	Stk3	1.85258	-2.40834	1.51805	-2.47462	-1.47915	-0.520704	0.584512	-2.00718	-0.770445	-0.479577	-1.5341	-0.90352	-2.73755	-4.97735	-1.87667	-3.72945	9	9	5	20.8	20.8	10.1	56.673	0	27.325	1264800000	25	soluble	NO
tr|Q91X76|Q91X76_MOUSE 5-nucleotidase domain-containing 2 OS=Mus musculus OX=10090 GN=Nt5dc2 PE=1 SV=1;tr|A0A2I3BQR1|A0A2I3BQR1_MOUSE 5-nucleotidase domain-containing 2 (Fragment) OS=Mus musculus OX=10090 GN=Nt5dc2 PE=1 SV=1;tr|A0A2I3BRL0|A0A2I3BRL0_MOUS	Q91X76;A0A2I3BQR1;A0A2I3BRL0;A0A2I3BR81;A0A2I3BPH8	Q91X76;A0A2I3BQR1;A0A2I3BRL0;A0A2I3BR81	5'-nucleotidase domain-containing 2	Nt5dc2	2.69031	1.32233	1.91486	-2.9545	-0.0907568	3.10848	3.20333	3.14164	-2.34884	-2.03976	-1.60422	-1.75178	-1.13744	-0.285897	-0.679977	-0.351989	5	5	5	14.4	14.4	14.4	46.034	0.00022193	8.3447	464600000	17	soluble	NO
tr|A0A2I3BQS6|A0A2I3BQS6_MOUSE E3 ubiquitin-protein ligase UBR5 OS=Mus musculus OX=10090 GN=Ubr5 PE=1 SV=1;tr|E9Q2H1|E9Q2H1_MOUSE E3 ubiquitin-protein ligase UBR5 OS=Mus musculus OX=10090 GN=Ubr5 PE=1 SV=2;sp|Q80TP3|UBR5_MOUSE E3 ubiquitin-protein ligase U	A0A2I3BQS6;E9Q2H1;Q80TP3	A0A2I3BQS6;E9Q2H1;Q80TP3	E3 ubiquitin-protein ligase UBR5	Ubr5	0.00121265	-0.00184947	2.71557	-2.79844	-0.70371	-0.297932	-0.6309	0.396123	-3.65676	-3.05201	-2.91498	-2.79903	-2.66743	-2.23088	-3.12279	-4.40907	18	18	18	9.9	9.9	9.9	308.96	0	138.03	1248600000	50	soluble	NO
tr|A0A2I3BQZ9|A0A2I3BQZ9_MOUSE Amyloid-beta A4 protein OS=Mus musculus OX=10090 GN=App PE=1 SV=1;sp|P12023|A4_MOUSE Amyloid-beta A4 protein OS=Mus musculus OX=10090 GN=App PE=1 SV=3;tr|A0A2I3BPT1|A0A2I3BPT1_MOUSE Amyloid-beta A4 protein OS=Mus musculus OX=	A0A2I3BQZ9;P12023;A0A2I3BPT1;Q3TWF3;P12023-3;P12023-2;A0A2I3BR03	A0A2I3BQZ9;P12023;A0A2I3BPT1;Q3TWF3;P12023-3;P12023-2;A0A2I3BR03	Amyloid beta A4 protein;N-APP;Soluble APP-alpha;Soluble APP-beta;C99;Beta-amyloid protein 42;Beta-amyloid protein 40;C83;P3(42);P3(40);C80;Gamma-secretase C-terminal fragment 59;Gamma-secretase C-terminal fragment 57;Gamma-secretase C-terminal fragment 50;C31	App	7.42018	4.38326	2.85237	3.02179	2.48462	0.159185	1.63912	0.532464	-0.146765	-0.0417338	-0.111449	-0.330558	4.52857	4.24037	4.1067	4.02692	16	16	15	24.8	24.8	23.7	84.688	0	291.42	2892400000	146	integral	YES	presynaptic active zone (GO:0048786); neuronal dense core vesicle (GO:0098992); regulation of presynapse assembly (GO:1905606)
tr|A0A2I3BRA0|A0A2I3BRA0_MOUSE Acyl-CoA-binding domain-containing protein 7 OS=Mus musculus OX=10090 GN=Acbd7 PE=4 SV=1;sp|Q9D258|ACBD7_MOUSE Acyl-CoA-binding domain-containing protein 7 OS=Mus musculus OX=10090 GN=Acbd7 PE=3 SV=2	A0A2I3BRA0;Q9D258	A0A2I3BRA0;Q9D258	Acyl-CoA-binding domain-containing protein 7	Acbd7	0.00696196	-0.030458	1.82286	-3.06791	-0.61296	-0.357994	2.09243	0.987444	-1.53652	-6.41051	-1.31867	-0.775195	-1.8458	-2.63237	-4.34638	-1.33818	4	4	4	37.1	37.1	37.1	10.067	0	144.22	151990000	9	soluble	NO
tr|A0A2I3BRD1|A0A2I3BRD1_MOUSE TBC1 domain family member 23 OS=Mus musculus OX=10090 GN=Tbc1d23 PE=1 SV=1;sp|Q8K0F1|TBC23_MOUSE TBC1 domain family member 23 OS=Mus musculus OX=10090 GN=Tbc1d23 PE=1 SV=1;sp|Q8K0F1-2|TBC23_MOUSE Isoform 2 of TBC1 domain fami	A0A2I3BRD1;Q8K0F1;Q8K0F1-2;A0A2I3BPS3	A0A2I3BRD1;Q8K0F1;Q8K0F1-2	TBC1 domain family member 23	Tbc1d23	0.913622	1.97496	1.61568	-3.0322	2.11987	2.12642	0.709627	1.09731	-2.80164	-5.13309	-2.81734	-3.22336	1.27415	-2.88091	-2.42685	-2.04196	7	7	7	14.4	14.4	14.4	78.246	0.00025157	17.54	297270000	13	soluble	NO
tr|A0A2I3BRK6|A0A2I3BRK6_MOUSE Transcription and mRNA export factor ENY2 OS=Mus musculus OX=10090 GN=Eny2 PE=1 SV=1;sp|Q9JIX0|ENY2_MOUSE Transcription and mRNA export factor ENY2 OS=Mus musculus OX=10090 GN=Eny2 PE=1 SV=1;tr|A0A2I3BRR5|A0A2I3BRR5_MOUSE Tra	A0A2I3BRK6;Q9JIX0;A0A2I3BRR5;A0A2I3BQK0;A0A2I3BQB4;A0A2I3BQ37	A0A2I3BRK6;Q9JIX0;A0A2I3BRR5;A0A2I3BQK0	Transcription and mRNA export factor ENY2	Eny2	0.0122522	0.0401539	0.110139	0.484001	-4.0445	-0.551678	1.14618	1.08142	-0.587497	-0.512935	0.324071	0.183173	1.47269	-3.11886	-0.229351	1.44295	4	4	4	45.8	45.8	45.8	10.984	0.00025176	17.701	369020000	17	soluble	NO
tr|A0A2I3BRL8|A0A2I3BRL8_MOUSE Predicted gene 7324 OS=Mus musculus OX=10090 GN=Gm7324 PE=4 SV=1;sp|Q91VM5|RMXL1_MOUSE RNA binding motif protein, X-linked-like-1 OS=Mus musculus OX=10090 GN=Rbmxl1 PE=2 SV=1;tr|A2AFI4|A2AFI4_MOUSE RNA-binding motif protein,	A0A2I3BRL8;Q91VM5;A2AFI4;A2AFI3;Q9WV02-2;Q9WV02;A0A2I3BQC0	A0A2I3BRL8;Q91VM5;A2AFI4;A2AFI3;Q9WV02-2;Q9WV02	RNA binding motif protein, X-linked-like-1;RNA-binding motif protein, X chromosome;RNA-binding motif protein, X chromosome, N-terminally processed	Rbmxl1;Rbmx	4.24095	-0.818538	0.246724	-0.455751	1.09776	-1.04329	0.159582	2.50131	0.987686	0.945012	1.17124	1.06257	0.0380307	0.303462	0.322806	0.228054	6	6	6	16.5	16.5	16.5	42.178	0	99.735	4059900000	55	soluble	YES	postsynaptic density (GO:0014069); regulation of postsynapse organization (GO:0099175)
tr|A0A2I3BRS9|A0A2I3BRS9_MOUSE MAPK-interacting and spindle-stabilizing protein-like (Fragment) OS=Mus musculus OX=10090 GN=Mapk1ip1l PE=1 SV=1;sp|Q8BH93|MISSL_MOUSE MAPK-interacting and spindle-stabilizing protein-like OS=Mus musculus OX=10090 GN=Mapk1ip1	A0A2I3BRS9;Q8BH93	A0A2I3BRS9;Q8BH93	MAPK-interacting and spindle-stabilizing protein-like	Mapk1ip1l	0.990005	-1.60116	0.69656	-1.76328	-1.86336	-0.0363237	2.62481	0.646649	-0.386989	0.166152	0.523707	0.420451	-0.411278	-3.72232	-1.33854	-0.20919	1	1	1	18	18	18	13.698	0	57.105	270910000	4	soluble	NO
tr|A0A2I3BRT4|A0A2I3BRT4_MOUSE Epiplakin OS=Mus musculus OX=10090 GN=Eppk1 PE=1 SV=1;sp|Q8R0W0|EPIPL_MOUSE Epiplakin OS=Mus musculus OX=10090 GN=Eppk1 PE=1 SV=2	A0A2I3BRT4;Q8R0W0	A0A2I3BRT4;Q8R0W0	Epiplakin	Eppk1	0.290116	0.813948	0.043039	-0.16456	-2.83444	-1.61688	-4.12932	-4.51971	-4.03049	-4.21571	-4.77524	-3.99295	-4.3131	-3.86866	-5.45728	-0.119554	12	8	8	10.9	8.9	8.9	381.72	0	39.724	771930000	28	soluble	NO
tr|A0A2I3BRW0|A0A2I3BRW0_MOUSE Signal peptidase complex subunit 1 OS=Mus musculus OX=10090 GN=Spcs1 PE=1 SV=1;sp|Q9D958|SPCS1_MOUSE Signal peptidase complex subunit 1 OS=Mus musculus OX=10090 GN=Spcs1 PE=2 SV=3	A0A2I3BRW0;Q9D958;A0A2I3BQG3	A0A2I3BRW0;Q9D958	Signal peptidase complex subunit 1	Spcs1	6.16069	5.84124	4.52189	6.94531	0.380068	-2.17087	-1.2213	0.284066	1.21059	0.263188	0.201469	0.0129671	6.2315	6.21962	6.42421	6.17785	3	3	3	27.5	27.5	27.5	11.777	0.00022994	10.365	354750000	37	integral	NO
tr|Q8K0M3|Q8K0M3_MOUSE Sorbs3 protein OS=Mus musculus OX=10090 GN=Sorbs3 PE=1 SV=1;tr|A0A2I3BS41|A0A2I3BS41_MOUSE Vinexin OS=Mus musculus OX=10090 GN=Sorbs3 PE=1 SV=1;sp|Q9R1Z8|VINEX_MOUSE Vinexin OS=Mus musculus OX=10090 GN=Sorbs3 PE=1 SV=1	Q8K0M3;A0A2I3BS41;Q9R1Z8	Q8K0M3;A0A2I3BS41;Q9R1Z8	Vinexin	Sorbs3	0.482523	1.22757	0.111822	-0.406822	0.348527	1.01971	-0.581647	-2.35462	-1.46234	-2.28973	-2.51756	-1.83598	0.385437	1.60743	-1.66185	-3.52633	6	6	6	11.9	11.9	11.9	76.711	0.00023821	12.875	792240000	23	soluble	NO
tr|A0A2K6EDK3|A0A2K6EDK3_MOUSE NudC domain-containing protein 1 OS=Mus musculus OX=10090 GN=Nudcd1 PE=1 SV=1;sp|Q6PIP5|NUDC1_MOUSE NudC domain-containing protein 1 OS=Mus musculus OX=10090 GN=Nudcd1 PE=1 SV=2	A0A2K6EDK3;Q6PIP5;A0A2I3BQP7	A0A2K6EDK3;Q6PIP5	NudC domain-containing protein 1	Nudcd1	2.25002	-3.03672	1.89565	-5.10187	-1.77136	3.97218	2.01179	3.17964	-0.234718	-0.627931	0.00141056	-0.00708297	-1.21628	-3.96688	-3.44408	-4.38798	14	14	14	30.5	30.5	30.5	66.605	0	323.31	2135200000	38	soluble	NO
tr|A0A2K6EDM5|A0A2K6EDM5_MOUSE Muscleblind-like protein 2 OS=Mus musculus OX=10090 GN=Mbnl2 PE=1 SV=1;sp|Q8C181|MBNL2_MOUSE Muscleblind-like protein 2 OS=Mus musculus OX=10090 GN=Mbnl2 PE=2 SV=2;sp|Q8C181-4|MBNL2_MOUSE Isoform 4 of Muscleblind-like protein	A0A2K6EDM5;Q8C181;Q8C181-4;Q8C181-3;Q8C181-2	A0A2K6EDM5;Q8C181;Q8C181-4;Q8C181-3;Q8C181-2	Muscleblind-like protein 2	Mbnl2	0.532533	1.40747	0.664994	1.74222	0.560238	0.617407	-0.405814	-0.680538	0.127138	0.175166	0.622802	0.505168	3.58782	4.13542	-0.437971	-0.225099	9	9	4	21.8	21.8	10.6	41.317	0.0002359	12.122	1179300000	32	soluble	NO
tr|A0A2R8VHA9|A0A2R8VHA9_MOUSE Apolipoprotein L 7b (Fragment) OS=Mus musculus OX=10090 GN=Apol7b PE=4 SV=1;tr|Q3UZ24|Q3UZ24_MOUSE Apolipoprotein L 7e OS=Mus musculus OX=10090 GN=Apol7e PE=1 SV=1;tr|B1AQP7|B1AQP7_MOUSE Apolipoprotein L 7b OS=Mus musculus OX	A0A2R8VHA9;Q3UZ24;B1AQP7	A0A2R8VHA9;Q3UZ24;B1AQP7	Apolipoprotein L 7b (Fragment); Apolipoprotein L 7e; Apolipoprotein L 7b	Apol7e;Apol7b	0.967583	-2.72045	0.0848912	-0.377602	-4.09204	-0.971349	-0.344962	-2.90719	-0.462583	-0.626765	1.28262	0.862582	-1.76916	0.479863	-2.46526	-6.07139	1	1	1	4.3	4.3	4.3	20.904	0.0086684	2.639	636590000	10	soluble	NO
tr|A0A2R8VHH1|A0A2R8VHH1_MOUSE Nuclear pore complex protein Nup155 OS=Mus musculus OX=10090 GN=Nup155 PE=1 SV=1;sp|Q99P88|NU155_MOUSE Nuclear pore complex protein Nup155 OS=Mus musculus OX=10090 GN=Nup155 PE=1 SV=1	A0A2R8VHH1;Q99P88	A0A2R8VHH1;Q99P88	Nuclear pore complex protein Nup155	Nup155	1.29863	-3.12586	1.8853	-4.47914	0.869505	1.39019	1.12098	1.34665	-0.234478	-0.265784	-0.111537	-0.0739756	-0.447866	-6.66664	-3.12554	-2.94917	35	35	35	36	36	36	150.14	0	323.31	4102600000	122	soluble	NO
tr|A0A2R8VHI2|A0A2R8VHI2_MOUSE Intraflagellar transport protein 27 homolog OS=Mus musculus OX=10090 GN=Ift27 PE=1 SV=1;sp|Q9D0P8|IFT27_MOUSE Intraflagellar transport protein 27 homolog OS=Mus musculus OX=10090 GN=Ift27 PE=1 SV=1	A0A2R8VHI2;Q9D0P8	A0A2R8VHI2;Q9D0P8	Intraflagellar transport protein 27 homolog	Ift27	0.783709	2.45651	0.0580441	-0.337512	-3.66767	2.90329	1.56081	-2.73771	-1.63323	-2.17283	-5.49465	-3.81665	0.780935	0.754827	-0.216833	-4.61026	3	3	3	16	16	16	18.534	0.00023148	10.83	132030000	9	soluble	NO
tr|A0A2R8VHP9|A0A2R8VHP9_MOUSE Poly(rC)-binding protein 2 OS=Mus musculus OX=10090 GN=Pcbp2 PE=1 SV=1;tr|Q3TT81|Q3TT81_MOUSE Poly(rC)-binding protein 2 OS=Mus musculus OX=10090 GN=Pcbp2 PE=1 SV=1;tr|A0A2R8VKF0|A0A2R8VKF0_MOUSE Poly(rC)-binding protein 2 (F	A0A2R8VHP9;Q3TT81;A0A2R8VKF0;A0A2R8VHN3;A0A2R8VI15;A0A2R8VHI3	A0A2R8VHP9;Q3TT81;A0A2R8VKF0	Poly(rC)-binding protein 2	Pcbp2	0.141513	0.830437	0.533605	-2.13668	-2.92604	-1.82499	2.74162	-1.90737	-9.24548	-2.32726	-2.11381	-2.09871	-1.05798	-2.30864	-1.99979	-7.0971	15	1	0	77.6	4.8	0	35.346	0.0093407	2.5033	215190000	3	soluble	YES	postsynaptic density (GO:0014069)
tr|A0A2R8VHQ0|A0A2R8VHQ0_MOUSE Tensin-2 OS=Mus musculus OX=10090 GN=Tns2 PE=1 SV=1;sp|Q8CGB6-2|TNS2_MOUSE Isoform 2 of Tensin-2 OS=Mus musculus OX=10090 GN=Tns2;sp|Q8CGB6-4|TNS2_MOUSE Isoform 4 of Tensin-2 OS=Mus musculus OX=10090 GN=Tns2;sp|Q8CGB6|TNS2_MO	A0A2R8VHQ0;Q8CGB6-2;Q8CGB6-4;Q8CGB6;Q8CGB6-3;A0A2R8W6Z5	A0A2R8VHQ0;Q8CGB6-2;Q8CGB6-4;Q8CGB6;Q8CGB6-3	Tensin-2	Tns2	4.32104	4.92548	0.135371	-0.424964	1.44999	0.626226	-0.951087	-3.51782	-6.2462	-5.72544	-5.7283	-6.09452	-1.2496	0.327542	-1.53456	-1.63593	5	4	4	5.3	4.4	4.4	151.03	0.00021906	7.7656	95037000	18	soluble	NO
tr|A0A2R8VHU8|A0A2R8VHU8_MOUSE Calcium-binding and coiled-coil domain-containing protein 1 (Fragment) OS=Mus musculus OX=10090 GN=Calcoco1 PE=1 SV=1;tr|E9Q7U2|E9Q7U2_MOUSE Calcium-binding and coiled-coil domain-containing protein 1 OS=Mus musculus OX=10090	A0A2R8VHU8;E9Q7U2;Q8CGU1;A0A2R8VKP5	A0A2R8VHU8;E9Q7U2;Q8CGU1;A0A2R8VKP5	Calcium-binding and coiled-coil domain-containing protein 1	Calcoco1	2.16948	4.51312	0.289969	0.972877	-0.48373	1.31192	-2.20289	2.10858	-3.16075	-2.75704	-4.71683	-2.79245	1.89646	-0.424256	-0.542017	3.69521	3	3	3	7.1	7.1	7.1	60.785	0.00043103	7.1037	283350000	8	soluble	NO
tr|A0A2R8VHV8|A0A2R8VHV8_MOUSE Protein kinase C-binding protein NELL2 OS=Mus musculus OX=10090 GN=Nell2 PE=1 SV=1;tr|Q8BM06|Q8BM06_MOUSE Protein kinase C-binding protein NELL2 OS=Mus musculus OX=10090 GN=Nell2 PE=1 SV=1;sp|Q61220|NELL2_MOUSE Protein kinase	A0A2R8VHV8;Q8BM06;Q61220	A0A2R8VHV8;Q8BM06;Q61220	Protein kinase C-binding protein NELL2	Nell2	1.51909	2.37142	0.376028	-0.791878	1.76713	1.6069	-0.233006	-0.18679	-2.36556	-3.59656	-1.7905	-1.94631	-1.54855	1.76903	-0.870384	0.436634	10	10	10	14.6	14.6	14.6	90.086	0	232.98	621740000	32	soluble	NO
tr|A0A2R8W6G8|A0A2R8W6G8_MOUSE Dynein light chain (Fragment) OS=Mus musculus OX=10090 GN=Dnal4 PE=1 SV=1;tr|A0A2R8VI05|A0A2R8VI05_MOUSE Dynein light chain OS=Mus musculus OX=10090 GN=Dnal4 PE=3 SV=1;tr|Q8CDT8|Q8CDT8_MOUSE Dynein light chain OS=Mus musculus	A0A2R8W6G8;A0A2R8VI05;Q8CDT8;Q9DCM4	A0A2R8W6G8;A0A2R8VI05;Q8CDT8;Q9DCM4	Dynein light chain 4, axonemal	Dnal4	1.4222	-3.51768	0.947725	-3.00431	-2.89272	1.70714	1.51795	-0.385009	0.24173	-0.885024	1.478	1.16612	-2.92518	-4.93666	-4.58753	0.379487	2	2	2	37.3	37.3	37.3	6.8396	0.00063398	6.3573	510960000	12	soluble	NO
tr|A0A2R8VI70|A0A2R8VI70_MOUSE Cysteine and histidine-rich protein 1 OS=Mus musculus OX=10090 GN=Cyhr1 PE=1 SV=1;tr|H3BIV6|H3BIV6_MOUSE Cysteine and histidine-rich protein 1 OS=Mus musculus OX=10090 GN=Cyhr1 PE=1 SV=1;sp|Q9QXA1-2|CYHR1_MOUSE Isoform 2 of C	A0A2R8VI70;H3BIV6;Q9QXA1-2;Q9QXA1-3	A0A2R8VI70;H3BIV6;Q9QXA1-2;Q9QXA1-3	Cysteine and histidine-rich protein 1	Cyhr1	0.677859	-1.63945	0.039333	0.172696	1.10153	-3.71621	-1.21455	-2.58066	-0.167085	-0.56817	0.857799	0.716157	-2.14766	0.302241	0.399165	-4.27286	6	3	3	35.7	17.3	17.3	28.5	0.00021949	7.9072	958790000	8	soluble	NO
tr|A0A2R8VK70|A0A2R8VK70_MOUSE Leukocyte surface antigen CD47 OS=Mus musculus OX=10090 GN=Cd47 PE=1 SV=1;tr|A0A2R8W6P0|A0A2R8W6P0_MOUSE Leukocyte surface antigen CD47 OS=Mus musculus OX=10090 GN=Cd47 PE=1 SV=1;sp|Q61735|CD47_MOUSE Leukocyte surface antigen	A0A2R8VK70;A0A2R8W6P0;Q61735;Q61735-2;A0A2R8VJU9;A0A2R8VI30;D3Z187;A0A2R8VI94	A0A2R8VK70;A0A2R8W6P0;Q61735;Q61735-2;A0A2R8VJU9;A0A2R8VI30;D3Z187;A0A2R8VI94	Leukocyte surface antigen CD47	Cd47	0.337711	1.19234	0.327294	1.23941	-1.23484	1.44237	0.862573	0.357031	0.356497	0.0777883	0.566392	0.614743	4.09657	-2.47399	3.6247	1.1375	4	4	4	11.5	11.5	11.5	35.076	0	70.652	1151200000	23	integral	NO
tr|A0A2R8VKI7|A0A2R8VKI7_MOUSE Alpha-globin transcription factor CP2 OS=Mus musculus OX=10090 GN=Tfcp2 PE=1 SV=1;sp|Q9ERA0|TFCP2_MOUSE Alpha-globin transcription factor CP2 OS=Mus musculus OX=10090 GN=Tfcp2 PE=1 SV=1;sp|Q9ERA0-2|TFCP2_MOUSE Isoform 2 of Al	A0A2R8VKI7;Q9ERA0;Q9ERA0-2;Q9ERA0-3	A0A2R8VKI7;Q9ERA0;Q9ERA0-2;Q9ERA0-3	Alpha-globin transcription factor CP2	Tfcp2	0.6582	2.18067	0.263967	-1.01296	1.40355	0.0277613	-1.51694	-1.71295	-2.76461	-1.95339	-4.90253	-4.95256	-2.2771	0.368756	-5.04781	1.10575	4	4	3	11.9	11.9	8.3	57.021	0.00024219	14.323	155860000	10	soluble	NO
tr|A0A2R8W744|A0A2R8W744_MOUSE Aconitate hydratase, mitochondrial (Fragment) OS=Mus musculus OX=10090 GN=Aco2 PE=1 SV=1	A0A2R8W744	A0A2R8W744	Aconitate hydratase, mitochondrial (Fragment)	Aco2	0.00997533	-0.019353	0.337939	-0.899445	-1.41658	-2.29029	1.89071	0.402325	-1.45132	-1.15585	-1.14334	-1.18369	-0.466419	-0.249013	-1.19613	-3.10005	8	1	1	54.1	9.3	9.3	20.369	0.00025183	17.711	200620000	2	soluble	NO
tr|A0A338P6B7|A0A338P6B7_MOUSE Tetratricopeptide repeat protein 23-like OS=Mus musculus OX=10090 GN=Ttc23l PE=4 SV=1;sp|A6H6E9|TT23L_MOUSE Tetratricopeptide repeat protein 23-like OS=Mus musculus OX=10090 GN=Ttc23l PE=2 SV=1	A0A338P6B7;A6H6E9	A0A338P6B7;A6H6E9	Tetratricopeptide repeat protein 23-like	Ttc23l	0.0996405	-0.289416	0.378855	-1.79222	0.112938	4.18692	2.2955	-4.02614	-0.871988	-0.944861	-0.775884	-0.849259	-1.49761	1.5848	-1.08712	-3.59972	1	1	1	1.8	1.8	1.8	50.831	0.00023574	12.078	950830000	25	soluble	NO
tr|A0A338P6F2|A0A338P6F2_MOUSE Oxysterol-binding protein OS=Mus musculus OX=10090 GN=Osbpl11 PE=1 SV=1;tr|G5E8A0|G5E8A0_MOUSE Oxysterol-binding protein OS=Mus musculus OX=10090 GN=Osbpl11 PE=1 SV=1;sp|Q8CI95|OSB11_MOUSE Oxysterol-binding protein-related pr	A0A338P6F2;G5E8A0;Q8CI95;A0A0R4J0F9;S4R296;S4R1M9;A0A5F8MQ99	A0A338P6F2;G5E8A0;Q8CI95	Oxysterol-binding protein;Oxysterol-binding protein-related protein 11	Osbpl11	0.512534	-1.5211	0.0314879	-0.166725	-5.18703	-0.542296	-0.0251794	-0.513486	-0.32496	-0.0807829	-0.0128297	-0.431899	0.0237733	0.75163	-2.45505	-5.25525	16	16	16	37.3	37.3	37.3	83.655	0	323.31	2591800000	69	soluble	NO
tr|G5E843|G5E843_MOUSE Roundabout homolog 1 OS=Mus musculus OX=10090 GN=Robo1 PE=1 SV=1;tr|A0A338P6F7|A0A338P6F7_MOUSE Roundabout homolog 1 (Fragment) OS=Mus musculus OX=10090 GN=Robo1 PE=1 SV=1;sp|O89026|ROBO1_MOUSE Roundabout homolog 1 OS=Mus musculus OX	G5E843;A0A338P6F7;O89026;A0A338P6U2	G5E843;A0A338P6F7;O89026	Roundabout homolog 1	Robo1	0.0102073	0.0460374	0.314019	-1.20802	-1.09277	-1.83829	0.642065	-1.8509	-2.25237	-2.32533	-2.1271	-2.45132	0.740278	-0.0232572	-4.53645	-5.15255	12	12	11	10.4	10.4	9.6	176.37	0	37.126	1160100000	27	integral	NO
tr|A0A338P6K2|A0A338P6K2_MOUSE Myosin-11 OS=Mus musculus OX=10090 GN=Myh11 PE=1 SV=1;tr|E9QPE7|E9QPE7_MOUSE Myosin-11 OS=Mus musculus OX=10090 GN=Myh11 PE=1 SV=2;tr|A0A2R8VHF9|A0A2R8VHF9_MOUSE Myosin-11 OS=Mus musculus OX=10090 GN=Myh11 PE=1 SV=1;sp|O08638	A0A338P6K2;E9QPE7;A0A2R8VHF9;O08638;O08638-2	A0A338P6K2;E9QPE7;A0A2R8VHF9;O08638;O08638-2	Myosin-11	Myh11	3.36752	1.42123	2.73035	3.78311	-1.38395	-1.2506	-4.29747	-2.50165	-0.313038	-0.203681	0.36465	0.165915	1.48977	1.07549	1.6904	1.44312	103	69	69	50.9	39.1	39.1	227.87	0	323.31	8066900000	256	soluble	NO
tr|A0A384DV78|A0A384DV78_MOUSE Beta/gamma crystallin domain-containing protein 3 OS=Mus musculus OX=10090 GN=Crybg3 PE=1 SV=1;tr|A0A338P6N4|A0A338P6N4_MOUSE Beta/gamma crystallin domain-containing protein 3 OS=Mus musculus OX=10090 GN=Crybg3 PE=1 SV=1;sp|Q	A0A384DV78;A0A338P6N4;Q80W49;Q80W49-2;Q80W49-3;A0A338P723	A0A384DV78;A0A338P6N4;Q80W49;Q80W49-2	Beta/gamma crystallin domain-containing protein 3	Crybg3	1.94115	-0.821852	3.05583	-1.1155	-1.11924	-1.13932	-1.52426	-1.29576	-1.83083	-1.74027	-1.59654	-1.08556	-2.56308	-1.94962	-2.37112	-2.65678	19	19	19	21.5	21.5	21.5	140.24	0	79.636	1936300000	35	soluble	NO
tr|A0A338P6Q9|A0A338P6Q9_MOUSE Single-stranded DNA-binding protein 2 (Fragment) OS=Mus musculus OX=10090 GN=Ssbp2 PE=1 SV=1;sp|Q9CYZ8-2|SSBP2_MOUSE Isoform 2 of Single-stranded DNA-binding protein 2 OS=Mus musculus OX=10090 GN=Ssbp2;sp|Q9CYZ8|SSBP2_MOUSE S	A0A338P6Q9;Q9CYZ8-2;Q9CYZ8;D6RG78;A0A1B0GRS0;A0A1B0GRM9;A0A1B0GT95;B1AS34;Q3U4B1;B1AS37;Q9D032-2;Q9D032	A0A338P6Q9;Q9CYZ8-2;Q9CYZ8;D6RG78;A0A1B0GRS0;A0A1B0GRM9;A0A1B0GT95;B1AS34;Q3U4B1;B1AS37;Q9D032-2;Q9D032	Single-stranded DNA-binding protein 2;Single-stranded DNA-binding protein 3	Ssbp2;Ssbp3;Ssbp4	0.854904	1.30176	0.171491	0.854722	-4.95209	-1.06828	2.2816	-5.55593	-2.28038	-2.39037	-4.09642	-2.31569	-3.33529	-0.940141	-0.718185	-0.882206	2	2	2	9.4	9.4	9.4	26.147	0.00063278	6.3068	131630000	6	soluble	NO
tr|A0A338P6R8|A0A338P6R8_MOUSE Predicted gene, 49601 OS=Mus musculus OX=10090 GN=Gm49601 PE=3 SV=1;tr|A0A338P769|A0A338P769_MOUSE Septin-5 OS=Mus musculus OX=10090 GN=Septin5 PE=1 SV=1;sp|Q9Z2Q6|SEPT5_MOUSE Septin-5 OS=Mus musculus OX=10090 GN=Septin5 PE=1	A0A338P6R8;A0A338P769;Q9Z2Q6;B7ZNM7;A0A338P729;A0A338P755	A0A338P6R8;A0A338P769;Q9Z2Q6;B7ZNM7;A0A338P729	Septin-5	Septin5	1.96443	1.07095	0.502039	0.663029	-2.07039	0.0435694	0.505468	0.0486341	-0.988922	-1.3264	-0.294789	-0.49429	0.18145	0.732047	0.381917	-0.116016	9	9	9	33.7	33.7	33.7	41.949	0	51.832	1082500000	28	soluble	YES	presynapse (GO:0098793); regulation of synaptic vesicle docking (GO:0099148)
tr|A0A338P7E3|A0A338P7E3_MOUSE Ribonuclease T2-B OS=Mus musculus OX=10090 GN=Rnaset2b PE=1 SV=1;tr|A0A338P711|A0A338P711_MOUSE Ribonuclease T2-B (Fragment) OS=Mus musculus OX=10090 GN=Rnaset2b PE=1 SV=1;sp|C0HKG6|RNT2B_MOUSE Ribonuclease T2-B OS=Mus muscul	A0A338P7E3;A0A338P711;C0HKG6;C0HKG5	A0A338P7E3;A0A338P711;C0HKG6;C0HKG5	Ribonuclease T2-B	Rnaset2b	2.20397	-2.78096	0.0622744	0.356079	-4.61597	3.98999	-0.756225	-3.52965	2.33733	2.01882	1.61225	1.66789	0.935293	-1.51452	-0.828729	-2.07958	6	6	6	34.4	34.4	34.4	18.783	0	85.328	2450000000	56	soluble	NO
tr|Q3U3W2|Q3U3W2_MOUSE Transmembrane protein 181A OS=Mus musculus OX=10090 GN=Tmem181a PE=1 SV=1;tr|A0A338P7C9|A0A338P7C9_MOUSE Transmembrane protein 181A OS=Mus musculus OX=10090 GN=Tmem181a PE=1 SV=1	Q3U3W2;A0A338P7C9	Q3U3W2;A0A338P7C9	Transmembrane protein 181A	Tmem181a	1.17296	-2.55159	0.0224419	-0.131248	-6.34687	1.58017	-2.56506	-3.34667	-0.449285	-0.151126	-0.107316	-0.289336	-5.64208	-1.50874	-0.496683	-3.55591	2	2	2	5.3	5.3	5.3	54.983	0.00043057	7.0537	1125300000	5	integral	NO
sp|E9PY46|IF140_MOUSE Intraflagellar transport protein 140 homolog OS=Mus musculus OX=10090 GN=Ift140 PE=1 SV=1;tr|A0A3B2W3F6|A0A3B2W3F6_MOUSE Intraflagellar transport protein 140 homolog OS=Mus musculus OX=10090 GN=Ift140 PE=1 SV=1;tr|E9Q682|E9Q682_MOUSE	E9PY46;A0A3B2W3F6;E9Q682	E9PY46;A0A3B2W3F6;E9Q682	Intraflagellar transport protein 140 homolog	Ift140	0.396058	1.26411	0.063013	-0.31393	-4.42951	1.51246	-1.80097	-1.73829	-4.54921	-3.61098	-1.99516	-2.61315	1.32086	-1.07059	-3.81575	-4.14655	12	12	12	10.1	10.1	10.1	165.87	0	95.351	784400000	25	soluble	NO
tr|F6Q269|F6Q269_MOUSE JmjC domain-containing protein 8 OS=Mus musculus OX=10090 GN=Jmjd8 PE=1 SV=2;tr|A0A3B2W707|A0A3B2W707_MOUSE JmjC domain-containing protein 8 OS=Mus musculus OX=10090 GN=Jmjd8 PE=1 SV=2;sp|Q3TA59|JMJD8_MOUSE JmjC domain-containing pro	F6Q269;A0A3B2W707;Q3TA59	F6Q269;A0A3B2W707;Q3TA59	JmjC domain-containing protein 8	Jmjd8	0.124334	-0.584442	0.192255	-0.857733	-1.63712	-1.75642	-1.10696	-1.69322	-2.10154	-1.56287	-2.2118	-1.41066	-3.28525	2.47855	-5.82716	-2.9908	2	2	2	12.9	12.9	12.9	20.871	0.00025887	20.845	183340000	11	soluble	NO
tr|A0A3B2W864|A0A3B2W864_MOUSE Predicted gene, 49804 OS=Mus musculus OX=10090 GN=Gm49804 PE=4 SV=1;tr|A0A338P7K4|A0A338P7K4_MOUSE 40S ribosomal protein S10 OS=Mus musculus OX=10090 GN=Rps10 PE=1 SV=1;tr|A0A338P731|A0A338P731_MOUSE 40S ribosomal protein S10	A0A3B2W864;A0A338P7K4;A0A338P731;Q3UW83;B2KF67;A0A338P6T6;A0A338P6L9;H3BJY4	A0A3B2W864;A0A338P7K4;A0A338P731;Q3UW83	40S ribosomal protein S10	Rps10	2.72508	-2.45321	0.70756	1.53743	1.53392	1.36373	-2.12204	-1.51505	3.911	3.9445	3.63692	3.73071	0.692755	0.430753	2.14064	2.14614	16	16	0	60.3	60.3	0	32.717	0	149.17	15598000000	158	soluble	YES	synapse (GO:0045202); translation at presynapse (GO:0140236); translation at postsynapse (GO:0140242); postsynaptic ribosome (SYNGO:postsyn_ribosome); presynaptic ribosome (SYNGO:presyn_ribosome)
tr|A0A3B2WBH9|A0A3B2WBH9_MOUSE Tight junction protein ZO-2 OS=Mus musculus OX=10090 GN=Tjp2 PE=1 SV=1;tr|A0A3B2WCN9|A0A3B2WCN9_MOUSE Tight junction protein ZO-2 OS=Mus musculus OX=10090 GN=Tjp2 PE=1 SV=1;sp|Q9Z0U1|ZO2_MOUSE Tight junction protein ZO-2 OS=M	A0A3B2WBH9;A0A3B2WCN9;Q9Z0U1	A0A3B2WBH9;A0A3B2WCN9;Q9Z0U1	Tight junction protein ZO-2	Tjp2	0.792172	-2.06631	0.168014	0.648594	-3.08106	-2.90904	0.000468694	-1.0331	1.10557	0.944192	0.899299	0.887805	-4.63047	-1.36402	0.318167	1.24797	31	30	29	29.7	29	28.3	131.1	0	197.84	9226200000	153	soluble	NO
tr|A0A3B2WBL1|A0A3B2WBL1_MOUSE Ribosomal protein OS=Mus musculus OX=10090 GN=Rpl10a PE=1 SV=1;tr|Q5XJF6|Q5XJF6_MOUSE Ribosomal protein OS=Mus musculus OX=10090 GN=Rpl10a PE=1 SV=1;tr|A0A3B2WDD2|A0A3B2WDD2_MOUSE Ribosomal protein OS=Mus musculus OX=10090 GN	A0A3B2WBL1;Q5XJF6;A0A3B2WDD2;P53026;A0A3B2W824;A0A3B2W820;A0A3B2WCA5;D6RE43	A0A3B2WBL1;Q5XJF6;A0A3B2WDD2;P53026;A0A3B2W824	Ribosomal protein;60S ribosomal protein L10a	Rpl10a	2.43857	-0.809584	1.18816	2.57807	1.92646	3.1462	2.42711	-1.90731	4.83723	4.72921	4.89461	4.68204	3.84773	4.10938	3.58207	4.36557	13	13	13	50	50	50	24.744	0	96.618	21852000000	88	soluble	YES	postsynaptic density (GO:0014069); synapse (GO:0045202); translation at presynapse (GO:0140236); translation at postsynapse (GO:0140242); postsynaptic ribosome (SYNGO:postsyn_ribosome); presynaptic ribosome (SYNGO:presyn_ribosome)
tr|A0A3B2WCD8|A0A3B2WCD8_MOUSE Far upstream element-binding protein 2 OS=Mus musculus OX=10090 GN=Khsrp PE=1 SV=1;sp|Q3U0V1|FUBP2_MOUSE Far upstream element-binding protein 2 OS=Mus musculus OX=10090 GN=Khsrp PE=1 SV=2	A0A3B2WCD8;Q3U0V1;A0A3B2W465;A0A0G2JGT1	A0A3B2WCD8;Q3U0V1	Far upstream element-binding protein 2	Khsrp	3.55582	-6.38642	1.12807	-2.04451	0.145213	-1.38496	-0.435282	0.634684	4.16119	4.15172	4.08894	3.92547	-1.48183	-3.93744	-0.341293	-3.4578	36	36	31	59.5	59.5	53.7	74.252	0	323.31	44164000000	336	soluble	NO
tr|A0A3B2WCL5|A0A3B2WCL5_MOUSE Ran-binding protein 3 OS=Mus musculus OX=10090 GN=Ranbp3 PE=1 SV=1;sp|Q9CT10|RANB3_MOUSE Ran-binding protein 3 OS=Mus musculus OX=10090 GN=Ranbp3 PE=1 SV=2	A0A3B2WCL5;Q9CT10	A0A3B2WCL5;Q9CT10	Ran-binding protein 3	Ranbp3	2.31656	-3.95272	0.86288	-1.74843	-0.594341	-1.55487	-0.550135	0.707615	1.6705	1.64948	1.83737	1.66806	-0.510822	-0.848019	-3.87862	-3.74799	15	15	15	40.5	40.5	40.5	59.33	0	323.31	5897700000	107	soluble	NO
tr|A0A3Q4EBK4|A0A3Q4EBK4_MOUSE Myc box-dependent-interacting protein 1 OS=Mus musculus OX=10090 GN=Bin1 PE=1 SV=1;tr|Q6P1B9|Q6P1B9_MOUSE Bin1 protein OS=Mus musculus OX=10090 GN=Bin1 PE=1 SV=1;sp|O08539-2|BIN1_MOUSE Isoform 2 of Myc box-dependent-interacti	A0A3Q4EBK4;Q6P1B9;O08539-2;O08539;A0A3Q4EBR8	A0A3Q4EBK4;Q6P1B9;O08539-2;O08539	Myc box-dependent-interacting protein 1	Bin1	0.417239	-1.37503	0.537841	-1.74668	2.42111	0.615675	0.413166	1.21187	0.470312	0.332223	0.852389	1.52033	1.03565	-1.42309	2.27957	-4.21702	11	11	10	44.1	44.1	42	45.786	0	143.55	3432900000	56	soluble	YES	synapse (GO:0045202); synaptic vesicle endocytosis (GO:0048488); extrinsic component of synaptic vesicle membrane (GO:0098850)
tr|D3YXC2|D3YXC2_MOUSE Mitochondrial carrier homolog 1 (Fragment) OS=Mus musculus OX=10090 GN=Mtch1 PE=1 SV=2;tr|A0A3Q4EC24|A0A3Q4EC24_MOUSE Mitochondrial carrier homolog 1 (Fragment) OS=Mus musculus OX=10090 GN=Mtch1 PE=1 SV=1;tr|A0A3Q4EGL4|A0A3Q4EGL4_MOU	D3YXC2;A0A3Q4EC24;A0A3Q4EGL4;Q791T5-2;Q791T5;A0A3Q4EG99;A0A3Q4EBT8;A0A3Q4EGX8;A0A3Q4EIA3	D3YXC2;A0A3Q4EC24;A0A3Q4EGL4;Q791T5-2;Q791T5;A0A3Q4EG99;A0A3Q4EBT8	Mitochondrial carrier homolog 1	Mtch1	3.50924	12.9713	3.51267	8.00911	-1.33147	-1.52201	1.22065	-3.78664	-4.26853	-2.89427	-10.5469	-7.55839	7.10876	5.87181	6.31028	7.32614	4	4	4	17.7	17.7	17.7	32.514	0.00022237	8.5046	1429100000	30	integral	NO
tr|A0A3Q4EC50|A0A3Q4EC50_MOUSE COMM domain-containing protein 10 OS=Mus musculus OX=10090 GN=Commd10 PE=1 SV=1;tr|A0A3Q4EHW7|A0A3Q4EHW7_MOUSE COMM domain-containing protein 10 OS=Mus musculus OX=10090 GN=Commd10 PE=1 SV=1;tr|Q3UTM6|Q3UTM6_MOUSE COMM domain	A0A3Q4EC50;A0A3Q4EHW7;Q3UTM6;Q8JZY2;A0A3Q4EGT0;A0A3Q4EII3;A0A3Q4EHG2	A0A3Q4EC50;A0A3Q4EHW7;Q3UTM6;Q8JZY2;A0A3Q4EGT0;A0A3Q4EII3;A0A3Q4EHG2	COMM domain-containing protein 10	Commd10	2.34753	-3.28895	3.01045	-4.66085	1.23927	1.67309	0.979068	0.565646	-0.242208	-0.347419	-0.122323	-0.318604	-2.34612	-4.57611	-5.06588	-2.19823	5	5	5	41.8	41.8	41.8	18.561	0	26.248	663640000	17	soluble	NO
tr|A0A3Q4EH04|A0A3Q4EH04_MOUSE Serine/arginine-rich-splicing factor 7 OS=Mus musculus OX=10090 GN=Srsf7 PE=4 SV=1;tr|A0A3Q4L335|A0A3Q4L335_MOUSE Serine/arginine-rich-splicing factor 7 OS=Mus musculus OX=10090 GN=Srsf7 PE=4 SV=1;tr|A0A3Q4L393|A0A3Q4L393_MOU	A0A3Q4EH04;A0A3Q4L335;A0A3Q4L393;Q8BL97-3;Q8BL97-4;Q8BL97-2;Q8BL97;A0A3Q4EGP0	A0A3Q4EH04;A0A3Q4L335;A0A3Q4L393;Q8BL97-3;Q8BL97-4;Q8BL97-2;Q8BL97	Serine/arginine-rich splicing factor 7	Srsf7	1.71709	1.5351	1.18164	4.48912	2.08437	-4.09781	3.21588	-3.96456	2.37217	2.43868	1.94339	2.29974	3.17631	2.82605	4.75897	4.43305	8	8	7	53.3	53.3	53.3	15.763	0	58.786	3194200000	60	soluble	NO
tr|A0A3Q4L2S1|A0A3Q4L2S1_MOUSE Cytosolic Fe-S cluster assembly factor NUBP2 OS=Mus musculus OX=10090 GN=Nubp2 PE=1 SV=1;sp|Q9R061|NUBP2_MOUSE Cytosolic Fe-S cluster assembly factor NUBP2 OS=Mus musculus OX=10090 GN=Nubp2 PE=1 SV=1;tr|A0A3Q4EH93|A0A3Q4EH93_	A0A3Q4L2S1;Q9R061;A0A3Q4EH93;A0A3Q4EIH1;A0A3Q4EGU9;A0A3Q4EGA7;A0A3Q4EC31;A0A3Q4EGB1	A0A3Q4L2S1;Q9R061;A0A3Q4EH93	Cytosolic Fe-S cluster assembly factor NUBP2	Nubp2	0.860334	-1.93333	0.352327	1.50001	-2.09815	-3.99518	0.791797	-6.02171	0.942223	0.360476	0.397697	0.709723	-2.96757	-0.460736	1.43627	-3.33115	5	5	5	29.1	29.1	29.1	26.861	0.00026695	24.453	1215900000	17	soluble	NO
tr|A0A3Q4L347|A0A3Q4L347_MOUSE Cysteine dioxygenase OS=Mus musculus OX=10090 GN=Cdo1 PE=1 SV=1;sp|P60334|CDO1_MOUSE Cysteine dioxygenase type 1 OS=Mus musculus OX=10090 GN=Cdo1 PE=1 SV=1;tr|A0A3Q4EGC3|A0A3Q4EGC3_MOUSE Cysteine dioxygenase (Fragment) OS=Mus	A0A3Q4L347;P60334;A0A3Q4EGC3;A0A3Q4EH84;A0A3Q4L374	A0A3Q4L347;P60334;A0A3Q4EGC3;A0A3Q4EH84	Cysteine dioxygenase type 1	Cdo1	0.541277	-2.18118	0.0634233	-0.408228	3.48254	1.33826	-0.611815	-2.71497	1.946	1.80062	2.56297	2.27623	3.60564	-2.07623	2.54852	-4.21683	4	4	4	25.3	25.3	25.3	20.064	0.00022336	8.7001	2800900000	21	soluble	NO
tr|A0A494B8Y8|A0A494B8Y8_MOUSE Protein YIF1A OS=Mus musculus OX=10090 GN=Yif1a PE=1 SV=1;sp|Q91XB7|YIF1A_MOUSE Protein YIF1A OS=Mus musculus OX=10090 GN=Yif1a PE=1 SV=1;tr|A0A494BA88|A0A494BA88_MOUSE Protein YIF1A OS=Mus musculus OX=10090 GN=Yif1a PE=4 SV=	A0A494B8Y8;Q91XB7;A0A494BA88;A0A494B9Y3;A0A494BA71	A0A494B8Y8;Q91XB7;A0A494BA88;A0A494B9Y3;A0A494BA71	Protein YIF1A	Yif1a	3.59666	3.6695	1.77565	3.60738	1.30685	-3.52563	0.823728	-0.256376	-1.66126	-0.441936	-0.328071	0.531342	3.01747	2.8856	3.58696	3.28804	4	4	4	22	22	22	26.438	0.00024931	16.771	498280000	34	integral	NO
tr|A0A494B923|A0A494B923_MOUSE Bifunctional 3-phosphoadenosine 5-phosphosulfate synthase 2 OS=Mus musculus OX=10090 GN=Papss2 PE=1 SV=1;tr|A0A494BB18|A0A494BB18_MOUSE Bifunctional 3-phosphoadenosine 5-phosphosulfate synthase 2 OS=Mus musculus OX=10090	A0A494B923;A0A494BB18;O88428	A0A494B923;A0A494BB18;O88428	Bifunctional 3-phosphoadenosine 5-phosphosulfate synthase 2;Sulfate adenylyltransferase;Adenylyl-sulfate kinase	Papss2	1.417	-1.3259	1.00781	-2.15827	0.218852	-3.15082	1.08161	1.05352	-0.481521	-0.971498	-1.41368	-1.25962	-2.4485	-3.61796	-1.70247	-1.66098	13	12	12	29.6	27.4	27.4	69.484	0	85.206	1331200000	28	soluble	NO
tr|A0A494BA39|A0A494BA39_MOUSE E3 ubiquitin-protein ligase OS=Mus musculus OX=10090 GN=Nedd4l PE=1 SV=1;tr|A0A494B9F0|A0A494B9F0_MOUSE E3 ubiquitin-protein ligase OS=Mus musculus OX=10090 GN=Nedd4l PE=1 SV=1;tr|A0A494B953|A0A494B953_MOUSE E3 ubiquitin-prot	A0A494BA39;A0A494B9F0;A0A494B953;A0A494BAG2;A0A494BAX0;Q8CFI0-3;Q8CFI0;A0A494BAE4;A0A494BAD8;A0A286YCR1	A0A494BA39;A0A494B9F0;A0A494B953;A0A494BAG2;A0A494BAX0;Q8CFI0-3;Q8CFI0;A0A494BAE4	E3 ubiquitin-protein ligase NEDD4-like	Nedd4l	0.173929	0.243613	0.370148	-0.883954	0.472052	-1.90972	2.2998	1.38548	-0.213745	-0.226598	-0.907636	-0.914693	0.744791	-0.22837	-1.6939	-0.110738	15	10	2	21.4	14.4	3.3	100.9	0	68.963	2476300000	59	soluble	NO
sp|Q9EPK6|SIL1_MOUSE Nucleotide exchange factor SIL1 OS=Mus musculus OX=10090 GN=Sil1 PE=1 SV=2;tr|A0A494B9H1|A0A494B9H1_MOUSE Nucleotide exchange factor SIL1 OS=Mus musculus OX=10090 GN=Sil1 PE=1 SV=1;tr|A0A494B9B2|A0A494B9B2_MOUSE Nucleotide exchange fac	Q9EPK6;A0A494B9H1;A0A494B9B2	Q9EPK6;A0A494B9H1;A0A494B9B2	Nucleotide exchange factor SIL1	Sil1	1.26949	-1.18751	0.133161	-0.460958	2.32148	-3.1164	1.42148	-0.83478	0.234205	0.595792	0.957421	0.910588	-1.33991	-1.29863	0.385027	0.20147	10	10	10	29	29	29	52.429	0	58.727	2534200000	56	soluble	NO
tr|A0A494BBL1|A0A494BBL1_MOUSE A-kinase anchor protein 8-like (Fragment) OS=Mus musculus OX=10090 GN=Akap8l PE=1 SV=1;tr|A0A494B9L0|A0A494B9L0_MOUSE A-kinase anchor protein 8-like OS=Mus musculus OX=10090 GN=Akap8l PE=1 SV=1;tr|Q5RL57|Q5RL57_MOUSE A kinase	A0A494BBL1;A0A494B9L0;Q5RL57;Q9R0L7;A0A494B9R0	A0A494BBL1;A0A494B9L0;Q5RL57;Q9R0L7	A-kinase anchor protein 8-like	Akap8l	1.7846	2.83448	0.0771117	0.266954	-0.600917	2.20677	-2.17046	-1.06953	-3.43545	-2.96798	-2.32435	-3.17647	0.572693	0.0947791	1.27556	-2.50935	3	3	3	13.4	13.4	13.4	29.46	0.00042319	6.4097	143500000	8	soluble	NO
tr|A0A494B9Q5|A0A494B9Q5_MOUSE CWF19-like protein 1 (Fragment) OS=Mus musculus OX=10090 GN=Cwf19l1 PE=1 SV=1;sp|Q8CI33-2|C19L1_MOUSE Isoform 2 of CWF19-like protein 1 OS=Mus musculus OX=10090 GN=Cwf19l1;sp|Q8CI33|C19L1_MOUSE CWF19-like protein 1 OS=Mus mus	A0A494B9Q5;Q8CI33-2;Q8CI33	A0A494B9Q5;Q8CI33-2;Q8CI33	CWF19-like protein 1	Cwf19l1	1.21791	3.10222	0.636075	-1.49144	-1.67341	2.01163	0.0599475	0.136826	-2.6507	-7.4633	-3.3854	-4.34025	-3.02718	-1.41044	0.912322	-1.90546	4	4	4	16.6	16.6	16.6	32.536	0.00025323	18.328	83779000	5	soluble	NO
tr|A0A494B9V8|A0A494B9V8_MOUSE Protein prenyltransferase alpha subunit repeat-containing 1 OS=Mus musculus OX=10090 GN=Ptar1 PE=1 SV=1	A0A494B9V8;A0A494BBC8;E9QAB6	A0A494B9V8	Protein prenyltransferase alpha subunit repeat-containing 1	Ptar1	0.617989	-1.77238	0.0521691	0.286173	-4.81064	-0.00735487	-0.817163	-5.35887	-0.672968	-0.754281	-0.578553	-0.75401	1.27422	-5.20461	-3.33045	-2.5885	11	11	11	25.7	25.7	25.7	48.29	0.00026247	22.647	1071300000	26	soluble	NO
tr|A0A494B9X3|A0A494B9X3_MOUSE Cytosolic purine 5-nucleotidase OS=Mus musculus OX=10090 GN=Nt5c2 PE=4 SV=1;tr|E9Q9M1|E9Q9M1_MOUSE Cytosolic purine 5-nucleotidase OS=Mus musculus OX=10090 GN=Nt5c2 PE=1 SV=1;sp|Q3V1L4|5NTC_MOUSE Cytosolic purine 5-nucleot	A0A494B9X3;E9Q9M1;Q3V1L4;A0A494BBP6;G3X9J6;A0A494BBI8;A0A494BBM7;A0A494BBK9;A0A494BAU4;A0A494BAN2	A0A494B9X3;E9Q9M1;Q3V1L4;A0A494BBP6	Cytosolic purine 5-nucleotidase	Nt5c2	3.96294	-3.46981	1.22625	-1.27964	1.1306	0.0818633	0.167457	1.76608	2.90207	2.73946	3.08861	3.17653	0.433544	-1.27927	-0.24377	-0.88306	27	27	27	61.2	61.2	61.2	67.764	0	323.31	18584000000	103	soluble	NO
sp|Q9WTK5|NFKB2_MOUSE Nuclear factor NF-kappa-B p100 subunit OS=Mus musculus OX=10090 GN=Nfkb2 PE=1 SV=1;tr|A0A494B9Y5|A0A494B9Y5_MOUSE Nuclear factor NF-kappa-B p100 subunit OS=Mus musculus OX=10090 GN=Nfkb2 PE=1 SV=1;tr|A0A494BAQ2|A0A494BAQ2_MOUSE Nuclea	Q9WTK5;A0A494B9Y5;A0A494BAQ2	Q9WTK5;A0A494B9Y5;A0A494BAQ2	Nuclear factor NF-kappa-B p100 subunit;Nuclear factor NF-kappa-B p52 subunit	Nfkb2	0.42276	-1.39667	0.262624	-0.969341	-0.624319	-1.18542	-1.98839	-0.136602	-0.599136	-0.801528	-0.296792	-0.527968	-3.64872	-5.03253	-0.547586	1.41675	22	22	21	33.1	33.1	32.1	96.831	0	285.39	2202300000	103	soluble	NO
tr|E0CXM9|E0CXM9_MOUSE Zinc finger protein-like 1 (Fragment) OS=Mus musculus OX=10090 GN=Zfpl1 PE=1 SV=1;tr|A0A494B9Y9|A0A494B9Y9_MOUSE Zinc finger protein-like 1 OS=Mus musculus OX=10090 GN=Zfpl1 PE=1 SV=1;sp|Q9DB43|ZFPL1_MOUSE Zinc finger protein-like 1	E0CXM9;A0A494B9Y9;Q9DB43;E0CX79;E0CXR3;E0CZD9;E0CXA3;F6SG70	E0CXM9;A0A494B9Y9;Q9DB43;E0CX79;E0CXR3;E0CZD9	Zinc finger protein-like 1	Zfpl1	1.07634	1.6915	1.79024	3.56523	0.0843969	-2.19019	-3.29724	-1.24944	0.485361	0.106469	0.408855	-0.158227	2.97476	-0.484784	2.41928	2.69918	6	6	6	25.8	25.8	25.8	29.408	0.00024438	14.973	1162200000	42	integral	NO
tr|A0A494BA44|A0A494BA44_MOUSE Transcription factor p65 OS=Mus musculus OX=10090 GN=Rela PE=1 SV=1;sp|Q04207-2|TF65_MOUSE Isoform p65 delta of Transcription factor p65 OS=Mus musculus OX=10090 GN=Rela;sp|Q04207|TF65_MOUSE Transcription factor p65 OS=Mus mu	A0A494BA44;Q04207-2;Q04207;Q4U113;A0A494B901	A0A494BA44;Q04207-2;Q04207	Transcription factor p65	Rela	1.10858	-2.42408	0.125161	-0.42159	0.827174	-1.47342	-1.32591	-1.37272	1.1246	1.02981	0.939511	1.57116	-1.07753	1.7018	-1.91208	-3.74344	16	16	15	53.4	53.4	50.9	39.558	0	86.767	3576300000	70	soluble	YES	synapse (GO:0045202); postsynapse to nucleus signaling pathway (GO:0099527)
tr|A0A494BBQ2|A0A494BBQ2_MOUSE Nucleoside diphosphate kinase OS=Mus musculus OX=10090 GN=Nme4 PE=1 SV=1;tr|A0A494BA94|A0A494BA94_MOUSE Nucleoside diphosphate kinase OS=Mus musculus OX=10090 GN=Nme4 PE=1 SV=1;sp|Q9WV84|NDKM_MOUSE Nucleoside diphosphate kina	A0A494BBQ2;A0A494BA94;Q9WV84;A0A494B9P5;A0A494BA70	A0A494BBQ2;A0A494BA94;Q9WV84;A0A494B9P5;A0A494BA70	Nucleoside diphosphate kinase, mitochondrial	Nme4	1.72698	3.69726	0.646269	-1.85289	2.09837	-0.16403	0.19094	3.30525	-3.20055	-4.28779	-4.85521	-4.42651	-2.15975	-0.091956	-2.19575	2.46644	2	2	2	15.4	15.4	15.4	18.695	0.0045412	3.102	68753000	5	soluble	NO
sp|Q62422|OSTF1_MOUSE Osteoclast-stimulating factor 1 OS=Mus musculus OX=10090 GN=Ostf1 PE=1 SV=2;tr|A0A494BA97|A0A494BA97_MOUSE Osteoclast-stimulating factor 1 OS=Mus musculus OX=10090 GN=Ostf1 PE=1 SV=1	Q62422;A0A494BA97;A0A494B943	Q62422;A0A494BA97	Osteoclast-stimulating factor 1	Ostf1	0.712799	-1.77876	0.265679	-0.855188	-1.54092	0.384729	0.716348	-0.965748	0.288033	0.687734	0.505389	0.807527	-0.579491	-4.72514	-0.320074	0.798367	6	6	6	33.5	33.5	33.5	23.782	0	81.633	1411500000	21	soluble	NO
tr|F6T2S0|F6T2S0_MOUSE Ferrochelatase OS=Mus musculus OX=10090 GN=Fech PE=1 SV=1;tr|A0A494BAI5|A0A494BAI5_MOUSE Ferrochelatase OS=Mus musculus OX=10090 GN=Fech PE=1 SV=1;tr|Q544X6|Q544X6_MOUSE Ferrochelatase OS=Mus musculus OX=10090 GN=Fech PE=1 SV=1;sp|P2	F6T2S0;A0A494BAI5;Q544X6;P22315;Q91W09;A0A494B9Y8;A0A494BBL4;A0A494BAR8	F6T2S0;A0A494BAI5;Q544X6;P22315;Q91W09;A0A494B9Y8	Ferrochelatase;Ferrochelatase, mitochondrial	Fech	1.61705	1.95838	0.272256	-0.893662	4.64982	2.50487	-1.1079	1.3726	-1.21576	-1.19545	-0.520102	-1.05748	1.17715	-0.35019	0.403256	2.61452	5	5	5	23.3	23.3	23.3	39.594	0.00024795	16.256	807570000	16	soluble	NO
tr|A0A494BAT0|A0A494BAT0_MOUSE H-2 class I histocompatibility antigen, K-K alpha chain OS=Mus musculus OX=10090 GN=H2-K1 PE=1 SV=1;tr|G3UXW2|G3UXW2_MOUSE H-2 class I histocompatibility antigen, K-K alpha chain (Fragment) OS=Mus musculus OX=10090 GN=H2-K1 P	A0A494BAT0;G3UXW2;Q3TH01;P01901;A0A494BA33;P04223-2;P03991;P01900;P14428;Q8HWB2;P04223;P14426;P14431;P01902;P14427;P14429;L7N260;P79568;E9QJR9;E9PWT4	A0A494BAT0;G3UXW2;Q3TH01;P01901;A0A494BA33;P04223-2;P03991;P01900;P14428;Q8HWB2;P04223	H-2 class I histocompatibility antigen, K-B alpha chain;H-2 class I histocompatibility antigen, K-K alpha chain;H-2 class I histocompatibility antigen, K-W28 alpha chain;H-2 class I histocompatibility antigen, D-D alpha chain;H-2 class I histocompatibility antigen, K-Q alpha chain	H2-K1;H2-D1;H2-Q4	5.6048	10.1566	1.16562	2.32179	-0.734025	-3.51319	0.606389	0.963816	-7.19066	-9.646	-9.03459	-8.14511	1.01013	1.57135	2.2018	1.82685	4	4	2	13.2	13.2	9.6	39.969	0.00024845	16.499	56748000	17	integral	NO
tr|A0A494BAV5|A0A494BAV5_MOUSE Acyl-CoA desaturase 2 OS=Mus musculus OX=10090 GN=Scd2 PE=1 SV=1;sp|P13011|ACOD2_MOUSE Acyl-CoA desaturase 2 OS=Mus musculus OX=10090 GN=Scd2 PE=1 SV=2;sp|Q99PL7|SCD3_MOUSE Acyl-CoA desaturase 3 OS=Mus musculus OX=10090 GN=Sc	A0A494BAV5;P13011;Q99PL7;P13516	A0A494BAV5;P13011;Q99PL7;P13516	Acyl-CoA desaturase 2;Acyl-CoA desaturase 1	Scd2;Scd3;Scd1	3.61879	5.68126	1.81344	4.68554	-0.186016	-1.9691	1.70868	-4.83009	-3.06875	-3.96306	-1.22386	-1.00376	3.22542	3.06295	3.69904	3.4782	3	3	2	16.7	16.7	11.2	24.575	0.0012036	4.594	236510000	18	integral	NO
tr|A0A494BB03|A0A494BB03_MOUSE Fatty acid desaturase 3 OS=Mus musculus OX=10090 GN=Fads3 PE=1 SV=1;sp|Q9JJE7|FADS3_MOUSE Fatty acid desaturase 3 OS=Mus musculus OX=10090 GN=Fads3 PE=1 SV=2	A0A494BB03;Q9JJE7	A0A494BB03;Q9JJE7	Fatty acid desaturase 3	Fads3	3.67749	8.37839	0.00310803	-0.0131486	2.36573	-0.264305	0.834386	-4.19689	-8.81941	-11.3801	-6.3262	-8.30152	-0.627148	-0.512338	0.120226	-0.294408	1	1	1	3.7	3.7	3.7	44.156	0.0059903	2.9248	8864500	4	integral	NO
tr|A0A494BB30|A0A494BB30_MOUSE Protein phosphatase 1 regulatory subunit 14B OS=Mus musculus OX=10090 GN=Ppp1r14b PE=1 SV=1;sp|Q62084|PP14B_MOUSE Protein phosphatase 1 regulatory subunit 14B OS=Mus musculus OX=10090 GN=Ppp1r14b PE=1 SV=2;tr|A0A494B933|A0A49	A0A494BB30;Q62084;A0A494B933;A0A494B9R1	A0A494BB30;Q62084;A0A494B933;A0A494B9R1	Protein phosphatase 1 regulatory subunit 14B	Ppp1r14b	0.44717	-1.13197	0.868805	-2.18696	2.37807	0.853042	0.866224	-0.687368	0.320595	0.201396	-0.608193	-0.723821	-3.68686	-2.57866	-0.256452	1.18409	2	2	2	25.2	25.2	25.2	21.162	0	61.169	367740000	12	soluble	NO
tr|A0A494BB63|A0A494BB63_MOUSE Sorting nexin-15 (Fragment) OS=Mus musculus OX=10090 GN=Snx15 PE=1 SV=1;tr|D3YVT2|D3YVT2_MOUSE Sorting nexin-15 (Fragment) OS=Mus musculus OX=10090 GN=Snx15 PE=1 SV=2;tr|D3Z479|D3Z479_MOUSE Sorting nexin-15 OS=Mus musculus OX	A0A494BB63;D3YVT2;D3Z479;Q91WE1	A0A494BB63;D3YVT2;D3Z479;Q91WE1	Sorting nexin-15	Snx15	0.0843568	0.362247	0.063136	-0.332022	-2.16838	0.00996386	-3.06704	1.54266	-1.80517	-1.92437	-1.30761	-1.42273	-5.77446	1.24017	-0.302335	-0.174251	3	3	3	14.5	14.5	14.5	21.781	0.001586	4.2377	231590000	8	soluble	NO
tr|E0CYH4|E0CYH4_MOUSE WD repeat-containing protein 26 (Fragment) OS=Mus musculus OX=10090 GN=Wdr26 PE=1 SV=1;tr|A0A494BB75|A0A494BB75_MOUSE WD repeat-containing protein 26 OS=Mus musculus OX=10090 GN=Wdr26 PE=1 SV=1;sp|Q8C6G8|WDR26_MOUSE WD repeat-contain	E0CYH4;A0A494BB75;Q8C6G8;F7DFQ2;F6UT94;F8WH48	E0CYH4;A0A494BB75;Q8C6G8	WD repeat-containing protein 26	Wdr26	0.893427	-2.76793	0.484375	-1.89211	0.696221	0.520782	-2.54178	1.1648	0.56873	0.71024	1.092	0.97235	-3.24821	-3.38559	2.74087	-3.83547	15	15	15	26.9	26.9	26.9	68.879	0	261.67	4078600000	107	soluble	NO
tr|R4H4V1|R4H4V1_MOUSE N-terminal kinase-like protein OS=Mus musculus OX=10090 GN=Scyl1 PE=1 SV=1;tr|A0A494BBD3|A0A494BBD3_MOUSE N-terminal kinase-like protein (Fragment) OS=Mus musculus OX=10090 GN=Scyl1 PE=1 SV=1;tr|R4H4Y7|R4H4Y7_MOUSE N-terminal kinase-	R4H4V1;A0A494BBD3;R4H4Y7;Q9EQC5;A0A494BBM6;A0A494B997	R4H4V1;A0A494BBD3;R4H4Y7;Q9EQC5	N-terminal kinase-like protein	Scyl1	3.10689	1.85853	0.762843	-0.994902	2.1517	0.0280284	2.86972	0.989785	-1.14444	-0.779122	-2.0275	-1.42345	0.402191	0.274577	0.912838	0.470019	9	9	9	18.3	18.3	18.3	82.463	0	95.77	1367700000	25	soluble	NO
tr|A0A494BBF0|A0A494BBF0_MOUSE EGF-containing fibulin-like extracellular matrix protein 2 OS=Mus musculus OX=10090 GN=Efemp2 PE=1 SV=1;tr|G5E8D6|G5E8D6_MOUSE EGF-containing fibulin-like extracellular matrix protein 2 OS=Mus musculus OX=10090 GN=Efemp2 PE=4	A0A494BBF0;G5E8D6;Q9WVJ9;E9Q3N9;E9Q3F3;A0A494BAR1;F6Z1C2;E9Q2T8;E9Q2A0;F7AYH6;E9Q1U0	A0A494BBF0;G5E8D6;Q9WVJ9;E9Q3N9;E9Q3F3;A0A494BAR1;F6Z1C2	EGF-containing fibulin-like extracellular matrix protein 2	Efemp2	2.55415	-2.60678	1.03415	-2.49384	-1.88525	0.724659	-2.74132	2.33588	-0.956899	-0.662993	0.107669	0.397962	-1.83723	-3.35671	-3.77992	-2.56752	10	10	10	33.2	33.2	33.2	50.922	0	37.55	1564000000	31	soluble	NO
tr|A0A498WGD8|A0A498WGD8_MOUSE Thioredoxin-like protein 1 OS=Mus musculus OX=10090 GN=Txnl1 PE=1 SV=1;sp|Q8CDN6|TXNL1_MOUSE Thioredoxin-like protein 1 OS=Mus musculus OX=10090 GN=Txnl1 PE=1 SV=3;tr|A0A494B955|A0A494B955_MOUSE Thioredoxin-like protein 1 OS=	A0A498WGD8;Q8CDN6;A0A494B955;A0A494BBI1;A0A494BB31	A0A498WGD8;Q8CDN6;A0A494B955;A0A494BBI1	Thioredoxin-like protein 1	Txnl1	3.58366	-6.88893	0.180861	-0.701644	-0.984641	-4.4873	0.962421	0.336127	5.23785	5.16672	5.11933	5.05184	-0.945614	-0.643247	-4.43567	-0.955438	22	22	22	89	89	89	32.715	0	323.31	41856000000	125	soluble	NO
tr|A0A498WGK6|A0A498WGK6_MOUSE Transmembrane 9 superfamily member OS=Mus musculus OX=10090 GN=Tm9sf3 PE=1 SV=1;sp|Q9ET30|TM9S3_MOUSE Transmembrane 9 superfamily member 3 OS=Mus musculus OX=10090 GN=Tm9sf3 PE=1 SV=1	A0A498WGK6;Q9ET30	A0A498WGK6;Q9ET30	Transmembrane 9 superfamily member 3	Tm9sf3	1.65877	-0.71146	0.23878	0.60213	0.529873	0.156742	1.97141	-2.84465	0.812458	1.13861	1.5066	1.61006	0.155411	0.827256	0.574278	0.66494	8	8	8	17.1	17.1	17.1	67.507	0	101.4	4035800000	37	integral	NO
tr|D3Z4T6|D3Z4T6_MOUSE Neuronal growth regulator 1 OS=Mus musculus OX=10090 GN=Negr1 PE=1 SV=1;tr|A0A4W9|A0A4W9_MOUSE Neuronal growth regulator 1 OS=Mus musculus OX=10090 GN=Negr1 PE=1 SV=1;sp|Q80Z24|NEGR1_MOUSE Neuronal growth regulator 1 OS=Mus musculus	D3Z4T6;A0A4W9;Q80Z24;H3BKU7	D3Z4T6;A0A4W9;Q80Z24;H3BKU7	Neuronal growth regulator 1	Negr1	0.49228	-0.586142	0.748357	-1.91513	2.59721	-2.91279	-1.2475	-0.170011	-2.18005	-2.14125	-1.33696	-1.39079	-2.80887	-3.47674	-1.83194	-1.27606	2	2	2	12.5	12.5	12.5	36.208	0	36.436	377390000	7	soluble	NO
tr|A0A571BD48|A0A571BD48_MOUSE Dynein, axonemal, heavy chain 7B OS=Mus musculus OX=10090 GN=Dnah7b PE=1 SV=1;tr|L7N1Y0|L7N1Y0_MOUSE Dynein, axonemal, heavy chain 7B OS=Mus musculus OX=10090 GN=Dnah7b PE=1 SV=1;tr|A0A087WR13|A0A087WR13_MOUSE Dynein, axonema	A0A571BD48;L7N1Y0;A0A087WR13;F6QYG9	A0A571BD48;L7N1Y0;A0A087WR13	Dynein, axonemal, heavy chain 7B; Dynein, axonemal, heavy chain 7C	Dnah7b;Dnah7c	0.0337265	-0.160218	0.720113	-2.17165	0.00281769	-1.84088	0.458919	-0.930508	-1.05646	-1.06765	-4.22959	-4.00168	1.27669	-4.92879	-3.98559	-3.35857	4	4	1	1.7	1.7	0.3	461.91	0.00022183	8.3339	4939400000	8	soluble	NO
tr|A0A571BD95|A0A571BD95_MOUSE Ubiquitin conjugation factor E4 B OS=Mus musculus OX=10090 GN=Ube4b PE=1 SV=1;tr|A0A5F8MP95|A0A5F8MP95_MOUSE Ubiquitin conjugation factor E4 B OS=Mus musculus OX=10090 GN=Ube4b PE=1 SV=1;sp|Q9ES00|UBE4B_MOUSE Ubiquitin conjug	A0A571BD95;A0A5F8MP95;Q9ES00;G3UZD6;G3UZM6;H7BXC2	A0A571BD95;A0A5F8MP95;Q9ES00;G3UZD6	Ubiquitin conjugation factor E4 B	Ube4b	5.76499	-3.9969	0.84685	-1.54156	-1.88994	-2.75291	1.18138	-0.0574068	1.54132	1.58799	1.69261	1.48055	-2.07835	-2.73212	-2.84594	-2.02871	48	48	48	49.9	49.9	49.9	147.07	0	323.31	15713000000	247	soluble	NO
tr|A0A571BG20|A0A571BG20_MOUSE SRC kinase-signaling inhibitor 1 OS=Mus musculus OX=10090 GN=Srcin1 PE=1 SV=1;tr|B1AQX6|B1AQX6_MOUSE SRC kinase-signaling inhibitor 1 OS=Mus musculus OX=10090 GN=Srcin1 PE=1 SV=1;tr|B1AQX7|B1AQX7_MOUSE SRC kinase-signaling in	A0A571BG20;B1AQX6;B1AQX7;A0A571BDG6;B1AQX9;A0A571BDG0;A0A571BG39;Q9QWI6-3;Q9QWI6-2;Q9QWI6;B1AQX8	A0A571BG20;B1AQX6;B1AQX7;A0A571BDG6;B1AQX9;A0A571BDG0;A0A571BG39;Q9QWI6-3;Q9QWI6-2;Q9QWI6;B1AQX8	SRC kinase signaling inhibitor 1	Srcin1	2.71849	3.53445	0.513103	-0.464033	-1.49007	-1.93174	-1.68173	-2.41728	-7.23536	-5.93336	-4.46542	-5.88063	-2.77998	-3.06706	-1.44414	-2.08578	2	2	2	1.9	1.9	1.9	112.81	0.0059847	2.9118	118580000	5	soluble	YES	regulation of synapse assembly (GO:0051963); postsynaptic actin cytoskeleton organization (GO:0098974)
tr|A0A5F8MPL6|A0A5F8MPL6_MOUSE Neuronal-specific septin-3 OS=Mus musculus OX=10090 GN=Septin3 PE=1 SV=1;tr|A0A571BE69|A0A571BE69_MOUSE Neuronal-specific septin-3 OS=Mus musculus OX=10090 GN=Septin3 PE=1 SV=1;tr|A0A2R8VHB2|A0A2R8VHB2_MOUSE Neuronal-specific	A0A5F8MPL6;A0A571BE69;A0A2R8VHB2;A0A2R8W6V9;Q9Z1S5-2;Q9Z1S5	A0A5F8MPL6;A0A571BE69;A0A2R8VHB2;A0A2R8W6V9;Q9Z1S5-2;Q9Z1S5	Neuronal-specific septin-3	Septin3	6.24176	6.12373	0.591826	-0.991695	1.5949	-1.59348	-1.0598	1.05978	-6.42544	-7.60784	-7.34196	-7.08507	-1.21304	-0.853742	-1.15613	-0.742467	2	2	2	3.8	3.8	3.8	89.629	0.0040191	3.2991	27507000	2	soluble	YES	presynapse (GO:0098793)
tr|A0A571BEI2|A0A571BEI2_MOUSE AP2-associated protein kinase 1 (Fragment) OS=Mus musculus OX=10090 GN=Aak1 PE=1 SV=1;sp|Q6PIU9|YJ005_MOUSE Uncharacterized protein FLJ45252 homolog OS=Mus musculus OX=10090 PE=1 SV=2	A0A571BEI2;Q6PIU9	A0A571BEI2;Q6PIU9	Uncharacterized protein FLJ45252 homolog	Aak1	1.67935	1.74764	0.4734	-1.40983	-4.02819	0.642408	-0.0727239	1.96931	-3.67312	-2.41871	-4.33589	-3.69134	-2.43116	-1.22946	-0.980958	-2.48694	6	5	4	16.9	14.3	11.6	53.987	0.00026028	21.506	166320000	7	soluble	YES	presynapse (GO:0098793); presynaptic endocytosis (GO:0140238)
tr|A0A571BEK9|A0A571BEK9_MOUSE Squalene synthase OS=Mus musculus OX=10090 GN=Fdft1 PE=1 SV=1;sp|P53798|FDFT_MOUSE Squalene synthase OS=Mus musculus OX=10090 GN=Fdft1 PE=1 SV=2	A0A571BEK9;P53798	A0A571BEK9;P53798	Squalene synthase	Fdft1	2.98756	7.87856	0.808248	1.73541	-0.86131	0.536301	-4.36648	-0.932815	-7.37543	-9.13918	-3.92553	-9.75675	0.641949	0.357499	0.653582	-0.335681	3	3	3	7.8	7.8	7.8	52.084	0.0010346	5.5507	47028000	6	integral	NO
tr|A0A571BEL9|A0A571BEL9_MOUSE T-complex protein 1 subunit zeta OS=Mus musculus OX=10090 GN=Cct6a PE=1 SV=1	A0A571BEL9;Q61390;B1AT05	A0A571BEL9	T-complex protein 1 subunit zeta	Cct6a	0.246815	1.26348	0.116807	-0.544014	1.81652	0.531912	-4.32674	-2.28199	-0.589039	-1.70444	-0.957786	-8.23903	-4.25622	-1.83654	0.79349	-1.13709	30	1	1	54.9	6.8	6.8	58.57	0	252.67	681210000	6	soluble	NO
tr|A0A571BES1|A0A571BES1_MOUSE AP-3 complex subunit beta OS=Mus musculus OX=10090 GN=Ap3b2 PE=1 SV=1;sp|Q9JME5|AP3B2_MOUSE AP-3 complex subunit beta-2 OS=Mus musculus OX=10090 GN=Ap3b2 PE=1 SV=2;tr|A0A571BEW4|A0A571BEW4_MOUSE AP-3 complex subunit beta OS=M	A0A571BES1;Q9JME5;A0A571BEW4;A0A571BEC1	A0A571BES1;Q9JME5;A0A571BEW4	AP-3 complex subunit beta-2	Ap3b2	2.70118	3.98234	0.502314	-1.39737	-2.00204	-1.20327	0.922216	2.72977	-5.12105	-4.46374	-6.00181	-5.48558	-0.584442	-2.69795	-2.15701	0.296589	7	3	3	6.6	2.7	2.7	121.32	0.0015974	4.4678	135330000	6	soluble	NO
tr|D3YU59|D3YU59_MOUSE LIM and calponin homology domains-containing protein 1 (Fragment) OS=Mus musculus OX=10090 GN=Limch1 PE=1 SV=2;tr|D3Z589|D3Z589_MOUSE LIM and calponin homology domains-containing protein 1 OS=Mus musculus OX=10090 GN=Limch1 PE=1 SV=2	D3YU59;D3Z589;A0A5F8MPN3;D3YU22;A0A571BG24;Q3UH68-3;Q3UH68-2;Q3UH68;F6W1Y9	D3YU59;D3Z589;A0A5F8MPN3;D3YU22;A0A571BG24;Q3UH68-3;Q3UH68-2;Q3UH68	LIM and calponin homology domains-containing protein 1	Limch1	1.14694	1.36508	1.07981	-2.02194	-2.13736	-0.277529	0.850234	1.40474	-3.25081	-3.96423	-2.90206	-3.5909	-2.99016	-2.96171	-1.7428	-0.55302	3	3	3	5.7	5.7	5.7	86.791	0.00024137	14.077	329630000	21	soluble	NO
tr|A0A571BG95|A0A571BG95_MOUSE Active breakpoint cluster region-related protein OS=Mus musculus OX=10090 GN=Abr PE=1 SV=1;tr|E9PUE7|E9PUE7_MOUSE Active breakpoint cluster region-related protein OS=Mus musculus OX=10090 GN=Abr PE=1 SV=1;sp|Q5SSL4-4|ABR_MOUS	A0A571BG95;E9PUE7;Q5SSL4-4;Q5SSL4;Q5SSL4-2;Q5SSL4-3;H3BJY3;H3BKV6;H3BKT3	A0A571BG95;E9PUE7;Q5SSL4-4;Q5SSL4;Q5SSL4-2;Q5SSL4-3	Active breakpoint cluster region-related protein	Abr	2.6494	5.29019	0.189459	1.39316	5.95654	7.48643	-4.08281	7.51286	1.61386	1.53637	-1.20041	-0.664907	7.2247	3.96674	6.40671	4.84752	16	16	15	18.3	18.3	17.5	133	0	96.71	14556000000	62	soluble	YES	modulation of chemical synaptic transmission (GO:0050804); postsynaptic density, intracellular component (GO:0099092)
tr|A0A5F8MPD6|A0A5F8MPD6_MOUSE Filamin-A-interacting protein 1 OS=Mus musculus OX=10090 GN=Filip1 PE=1 SV=1;tr|Q059P4|Q059P4_MOUSE Filamin-A-interacting protein 1 OS=Mus musculus OX=10090 GN=Filip1 PE=1 SV=1;sp|Q9CS72|FLIP1_MOUSE Filamin-A-interacting prot	A0A5F8MPD6;Q059P4;Q9CS72;G3UZB6	A0A5F8MPD6;Q059P4;Q9CS72	Filamin-A-interacting protein 1	Filip1	1.11409	2.37556	0.711805	-2.09557	0.0535589	-1.29186	-2.35946	1.98404	-4.58845	-4.32234	-5.32517	-5.26229	-2.49056	-2.29449	-5.25884	0.0478863	6	6	6	6.6	6.6	6.6	134.62	0.00043122	7.1431	183060000	14	soluble	YES	postsynapse (GO:0098794); postsynaptic actin cytoskeleton (GO:0098871); modification of postsynaptic structure (GO:0099010)
tr|A0A5F8MPF0|A0A5F8MPF0_MOUSE Kinesin-like protein KIF1B OS=Mus musculus OX=10090 GN=Kif1b PE=1 SV=1;sp|Q60575-2|KIF1B_MOUSE Isoform 2 of Kinesin-like protein KIF1B OS=Mus musculus OX=10090 GN=Kif1b;sp|Q60575|KIF1B_MOUSE Kinesin-like protein KIF1B OS=Mus	A0A5F8MPF0;Q60575-2;Q60575;A2AH75;Q60575-3;F6XNB6	A0A5F8MPF0;Q60575-2;Q60575;A2AH75;Q60575-3	Kinesin-like protein KIF1B;Kinesin-like protein	Kif1b	0.800734	1.57582	1.47694	-3.16563	-1.45501	-0.556856	1.32188	1.00088	-4.40998	-4.10482	-5.12114	-5.01894	-4.27126	-4.87214	-0.661558	-2.54666	28	9	9	15.8	6.1	6.1	211.59	0	166.16	321470000	24	soluble	NO
tr|A0A5F8MPF6|A0A5F8MPF6_MOUSE Rho guanine nucleotide exchange factor 18 OS=Mus musculus OX=10090 GN=Arhgef18 PE=1 SV=1;tr|A0A5F8MPH6|A0A5F8MPH6_MOUSE Rho guanine nucleotide exchange factor 18 OS=Mus musculus OX=10090 GN=Arhgef18 PE=1 SV=1;sp|Q6P9R4-2|ARHG	A0A5F8MPF6;A0A5F8MPH6;Q6P9R4-2;Q6P9R4-1;Q6P9R4;Q6P9R4-3	A0A5F8MPF6;A0A5F8MPH6;Q6P9R4-2;Q6P9R4-1;Q6P9R4;Q6P9R4-3	Rho guanine nucleotide exchange factor 18	Arhgef18	2.76278	5.1968	0.345113	-0.843798	0.54251	0.248072	0.98281	2.57681	-5.22052	-4.82533	-4.10453	-5.66181	-0.238256	1.82121	1.51892	-2.12686	3	3	3	3.4	3.4	3.4	125.75	0.0015933	4.3854	140820000	6	soluble	NO
sp|Q9EP69|SAC1_MOUSE Phosphatidylinositide phosphatase SAC1 OS=Mus musculus OX=10090 GN=Sacm1l PE=1 SV=1;tr|A0A5F8MPK9|A0A5F8MPK9_MOUSE Phosphatidylinositide phosphatase SAC1 OS=Mus musculus OX=10090 GN=Sacm1l PE=1 SV=1	Q9EP69;A0A5F8MPK9;A0A1L1SR59	Q9EP69;A0A5F8MPK9	Phosphatidylinositide phosphatase SAC1	Sacm1l	6.46202	5.06945	1.95815	3.47952	4.35669	3.56097	1.80094	0.0546118	0.396046	0.68296	1.37021	0.964284	5.88378	5.85587	6.03454	5.9171	26	26	26	49.7	49.7	49.7	66.943	0	185.02	7354200000	237	integral	YES	exocytic insertion of neurotransmitter receptor to postsynaptic membrane (GO:0098967); neurotransmitter receptor transport to postsynaptic membrane (GO:0098969)
tr|A0A5F8MPM4|A0A5F8MPM4_MOUSE Myelin protein P0 OS=Mus musculus OX=10090 GN=Mpz PE=1 SV=1;tr|E9QK82|E9QK82_MOUSE Myelin protein P0 OS=Mus musculus OX=10090 GN=Mpz PE=1 SV=1;sp|P27573|MYP0_MOUSE Myelin protein P0 OS=Mus musculus OX=10090 GN=Mpz PE=1 SV=1	A0A5F8MPM4;E9QK82;P27573	A0A5F8MPM4;E9QK82;P27573	Myelin protein P0	Mpz	6.87884	-5.34274	2.57336	3.5124	0.870284	0.857191	-1.06306	2.29472	9.59159	9.59622	9.62249	9.56938	4.17611	3.74716	4.53068	4.55476	19	19	19	44.9	44.9	44.9	34.38	0	323.31	790000000000	573	integral	NO
tr|D3YUW7|D3YUW7_MOUSE Cingulin OS=Mus musculus OX=10090 GN=Cgn PE=1 SV=2;tr|A0A5F8MPM7|A0A5F8MPM7_MOUSE Cingulin OS=Mus musculus OX=10090 GN=Cgn PE=1 SV=1;tr|E9QMC1|E9QMC1_MOUSE Cingulin OS=Mus musculus OX=10090 GN=Cgn PE=1 SV=2;tr|A0A5F8MPT6|A0A5F8MPT6_M	D3YUW7;A0A5F8MPM7;E9QMC1;A0A5F8MPT6;P59242-2;P59242;A0A0G2JFG0;A0A0G2JEK8	D3YUW7;A0A5F8MPM7;E9QMC1;A0A5F8MPT6;P59242-2;P59242	Cingulin	Cgn	1.2836	2.04751	0.0443752	0.14518	0.409941	-1.16772	-3.52591	-0.0773329	-2.50858	-2.07271	-3.42267	-3.96636	1.18225	-2.05052	-1.70637	-1.20565	17	17	17	15.9	15.9	15.9	135.61	0	86.998	798050000	35	soluble	NO
tr|A0A5F8MPN1|A0A5F8MPN1_MOUSE Protein furry homolog OS=Mus musculus OX=10090 GN=Fry PE=1 SV=1;sp|E9Q8I9|FRY_MOUSE Protein furry homolog OS=Mus musculus OX=10090 GN=Fry PE=1 SV=1;sp|E9Q8I9-2|FRY_MOUSE Isoform 2 of Protein furry homolog OS=Mus musculus OX=1	A0A5F8MPN1;E9Q8I9;E9Q8I9-2;E9Q8I9-3;A0A0J9YVH0	A0A5F8MPN1;E9Q8I9;E9Q8I9-2	Protein furry homolog	Fry	2.69408	1.65744	4.25773	-3.47095	0.775216	0.637657	-0.0280195	0.576623	-4.62489	-4.44052	-4.50176	-4.98493	-3.11324	-3.65112	-2.22322	-2.93476	13	10	10	4.9	4.1	4.1	338.69	0.00025	16.946	574650000	33	soluble	NO
tr|A0A5F8MPN7|A0A5F8MPN7_MOUSE Queuine tRNA-ribosyltransferase accessory subunit 2 OS=Mus musculus OX=10090 GN=Qtrt2 PE=1 SV=1;sp|B8ZXI1|QTRT2_MOUSE Queuine tRNA-ribosyltransferase accessory subunit 2 OS=Mus musculus OX=10090 GN=Qtrt2 PE=1 SV=2;tr|Z4YJE9|Z	A0A5F8MPN7;B8ZXI1;Z4YJE9;B8ZXI1-2;A0A5F8MPV7;A0A5F8MPK7	A0A5F8MPN7;B8ZXI1;Z4YJE9;B8ZXI1-2;A0A5F8MPV7	Queuine tRNA-ribosyltransferase subunit QTRTD1	Qtrtd1	0.431917	-0.493242	0.00732891	-0.0405495	-2.94636	2.14784	-4.46709	2.66763	-0.734903	-0.288379	0.191936	0.0441351	-1.23345	-1.36904	-0.8197	0.662005	9	9	9	31.2	31.2	31.2	46.419	0	189.45	1320000000	24	soluble	NO
tr|A0A5F8MPP7|A0A5F8MPP7_MOUSE SH3 and PX domain-containing protein 2B OS=Mus musculus OX=10090 GN=Sh3pxd2b PE=1 SV=1;sp|A2AAY5|SPD2B_MOUSE SH3 and PX domain-containing protein 2B OS=Mus musculus OX=10090 GN=Sh3pxd2b PE=1 SV=1	A0A5F8MPP7;A2AAY5;A0A494BBI9;O89032-3;O89032-2;O89032	A0A5F8MPP7;A2AAY5	SH3 and PX domain-containing protein 2B	Sh3pxd2b	0.709615	-0.789051	0.705493	-1.14562	1.72592	-0.985899	0.486806	-0.276031	-0.268198	-0.178638	0.0942145	-0.122844	-0.154018	0.177869	-1.87571	-1.7798	10	10	10	13.5	13.5	13.5	104.88	0	71.871	3277000000	49	soluble	NO
tr|A7YY80|A7YY80_MOUSE 130kDa Protein 4.1B MEF cell isoform OS=Mus musculus OX=10090 GN=Epb41l3 PE=1 SV=1;tr|A0A5F8MPR1|A0A5F8MPR1_MOUSE Band 4.1-like protein 3 OS=Mus musculus OX=10090 GN=Epb41l3 PE=1 SV=1;sp|Q9WV92-3|E41L3_MOUSE Isoform 3 of Band 4.1-lik	A7YY80;A0A5F8MPR1;Q9WV92-3;Q9WV92;Q9WV92-2;Q9WV92-6;Q9WV92-4;Q9WV92-5;A0A3B2WD96;A0A5F8MPE1;A0A286YD84;A0A286YCY8;A0A286YCY1;A0A286YCT6;A0A286YDD0;A0A286YD94	A7YY80;A0A5F8MPR1;Q9WV92-3;Q9WV92;Q9WV92-2;Q9WV92-6;Q9WV92-4;Q9WV92-5;A0A3B2WD96;A0A5F8MPE1;A0A286YD84	Band 4.1-like protein 3;Band 4.1-like protein 3, N-terminally processed	Epb4.1l3;Epb41l3	2.58624	-2.84026	1.71663	-3.34054	1.91921	1.96469	-1.07891	3.0243	1.07948	1.00243	0.898992	0.84726	-1.83189	-1.13256	-3.51704	-1.05137	30	26	1	43.8	39.7	1.9	97.596	0	313.2	7229000000	141	soluble	NO
tr|A0A5F8MPS7|A0A5F8MPS7_MOUSE Lysosomal acid phosphatase OS=Mus musculus OX=10090 GN=Acp2 PE=1 SV=1;sp|P24638|PPAL_MOUSE Lysosomal acid phosphatase OS=Mus musculus OX=10090 GN=Acp2 PE=1 SV=2;tr|B7ZCF5|B7ZCF5_MOUSE Lysosomal acid phosphatase (Fragment) OS=	A0A5F8MPS7;P24638;B7ZCF5;B7ZCF4	A0A5F8MPS7;P24638;B7ZCF5	Lysosomal acid phosphatase	Acp2	2.08781	-2.78928	0.471822	-0.8586	-0.92725	-1.32993	-0.696841	0.672667	1.09372	1.10306	1.77975	1.46485	0.507019	-1.3152	-2.36565	-2.54192	12	12	12	26.7	26.7	26.7	49.486	0	78.392	3656900000	50	integral	NO
tr|A0A5F8MPU3|A0A5F8MPU3_MOUSE C2 calcium-dependent domain-containing 6 OS=Mus musculus OX=10090 GN=C2cd6 PE=4 SV=1	A0A5F8MPU3	A0A5F8MPU3	C2 calcium-dependent domain-containing 6	C2cd6	3.66165	5.47077	0.91126	-0.630246	1.28318	2.23845	2.86032	2.0722	-4.85614	-3.20816	-5.38731	-2.49831	1.20528	1.32119	1.7846	1.62209	3	3	3	2.6	2.6	2.6	257.62	0.0041929	3.2219	1406900000	9	soluble	NO
tr|Q3UTR7|Q3UTR7_MOUSE Angiotensinogen OS=Mus musculus OX=10090 GN=Agt PE=1 SV=1;tr|A0A5F8MPW1|A0A5F8MPW1_MOUSE Angiotensinogen OS=Mus musculus OX=10090 GN=Agt PE=1 SV=1;sp|P11859|ANGT_MOUSE Angiotensinogen OS=Mus musculus OX=10090 GN=Agt PE=1 SV=1	Q3UTR7;A0A5F8MPW1;P11859	Q3UTR7;A0A5F8MPW1;P11859	Angiotensinogen;Angiotensin-1;Angiotensin-2;Angiotensin-3;Angiotensin-4;Angiotensin 1-9;Angiotensin 1-7;Angiotensin 1-5;Angiotensin 1-4	Agt	1.98	-3.8072	0.179424	-0.543852	-0.969645	-2.78037	-2.3149	-0.183038	1.62886	1.85754	1.19261	2.12641	-5.01245	-2.02767	-0.686742	-0.696502	12	12	12	37.6	37.6	37.6	52.67	0	323.31	5014300000	68	soluble	NO
tr|A0A5F8MPY3|A0A5F8MPY3_MOUSE Focal adhesion kinase 1 OS=Mus musculus OX=10090 GN=Ptk2 PE=1 SV=1;sp|P34152|FAK1_MOUSE Focal adhesion kinase 1 OS=Mus musculus OX=10090 GN=Ptk2 PE=1 SV=4;sp|P34152-4|FAK1_MOUSE Isoform 4 of Focal adhesion kinase 1 OS=Mus mus	A0A5F8MPY3;P34152;P34152-4;P34152-2;P34152-6;P34152-5;P34152-7;P34152-8;P34152-9;A0A2I3BRG7;A0A2I3BQ85	A0A5F8MPY3;P34152;P34152-4;P34152-2;P34152-6;P34152-5;P34152-7	Focal adhesion kinase 1	Ptk2	0.751708	-1.26978	0.73441	-2.05915	2.91833	1.19965	-1.8466	-1.18016	-0.637066	-0.677831	-0.239272	-0.512073	-1.98037	-3.82409	-1.53014	0.189227	19	19	19	27.3	27.3	27.3	123.78	0	251	3188600000	55	soluble	YES	postsynapse (GO:0098794); regulation of modification of postsynaptic actin cytoskeleton (GO:1905274)
tr|Q5UE59|Q5UE59_MOUSE Kinesin light chain 1 OS=Mus musculus OX=10090 GN=Klc1 PE=1 SV=1;tr|E9Q7C9|E9Q7C9_MOUSE Kinesin light chain 1 OS=Mus musculus OX=10090 GN=Klc1 PE=1 SV=1;tr|Q7TNF4|Q7TNF4_MOUSE Kinesin light chain 1 OS=Mus musculus OX=10090 GN=Klc1 PE	Q5UE59;E9Q7C9;Q7TNF4;Q8CD76;A0A5F8MPZ2;O88447;F6UYN4	Q5UE59;E9Q7C9;Q7TNF4;Q8CD76;A0A5F8MPZ2;O88447	Kinesin light chain 1	Klc1	1.72428	-2.15583	0.0607188	0.124856	-0.357328	0.354391	0.246097	-0.852061	2.01492	1.9955	2.30549	2.19794	0.336632	1.57119	-1.64296	-0.374338	27	27	17	54.1	54.1	33.2	61.629	0	247.18	12043000000	172	soluble	NO
tr|G3X9K4|G3X9K4_MOUSE Serine/threonine-protein phosphatase 6 regulatory subunit 2 OS=Mus musculus OX=10090 GN=Ppp6r2 PE=1 SV=1;tr|A0A5F8MQ25|A0A5F8MQ25_MOUSE Serine/threonine-protein phosphatase 6 regulatory subunit 2 OS=Mus musculus OX=10090 GN=Ppp6r2 PE	G3X9K4;A0A5F8MQ25;Q8R3Q2;Q8C400	G3X9K4;A0A5F8MQ25;Q8R3Q2	Serine/threonine-protein phosphatase 6 regulatory subunit 2	Ppp6r2	0.913492	2.02199	0.28627	-1.48483	-0.553932	-5.03246	1.78443	3.51521	-3.78752	-3.06045	-3.64724	-3.81882	-3.0586	1.57035	-3.21248	-1.52534	5	5	5	8.1	8.1	8.1	100.46	0	25.924	312520000	10	soluble	NO
tr|A0A5H1ZRL3|A0A5H1ZRL3_MOUSE Negative elongation factor B OS=Mus musculus OX=10090 GN=Nelfb PE=1 SV=1;sp|Q8C4Y3|NELFB_MOUSE Negative elongation factor B OS=Mus musculus OX=10090 GN=Nelfb PE=1 SV=2;sp|Q8C4Y3-3|NELFB_MOUSE Isoform 2 of Negative elongation	A0A5H1ZRL3;Q8C4Y3;Q8C4Y3-3;F6SWS9;F6UFF7	A0A5H1ZRL3;Q8C4Y3;Q8C4Y3-3	Negative elongation factor B	Nelfb	0.0758664	-0.340504	0.278535	1.2066	-3.33852	-0.407553	-4.05855	-2.43784	-1.03924	-1.05449	-1.00695	-0.953359	-4.84989	-2.63402	-0.68655	2.7544	9	9	9	18.1	18.1	18.1	70.32	0	56.892	1283700000	31	soluble	NO
tr|E9Q8N1|E9Q8N1_MOUSE Titin OS=Mus musculus OX=10090 GN=Ttn PE=1 SV=1;tr|E9Q8K5|E9Q8K5_MOUSE Titin OS=Mus musculus OX=10090 GN=Ttn PE=1 SV=1;tr|A0A5K1VVQ9|A0A5K1VVQ9_MOUSE Titin OS=Mus musculus OX=10090 GN=Ttn PE=1 SV=1;sp|A2ASS6|TITIN_MOUSE Titin OS=Mus	E9Q8N1;E9Q8K5;A0A5K1VVQ9;A2ASS6;A0A5K1VVQ1;A2ASS6-2;F7CR78;A2AT70	E9Q8N1;E9Q8K5;A0A5K1VVQ9;A2ASS6;A0A5K1VVQ1;A2ASS6-2	Titin	Ttn	3.47986	4.91234	2.44915	-2.623	0.0284982	-0.244574	1.15178	0.926032	-8.03337	-6.99923	-7.51937	-5.72763	-1.8019	-1.93055	-1.42049	-3.47731	9	9	9	0.4	0.4	0.4	3716	0.00022158	8.2816	2629800000	18	soluble	NO
sp|Q99KD5|UN45A_MOUSE Protein unc-45 homolog A OS=Mus musculus OX=10090 GN=Unc45a PE=1 SV=2;tr|A0A5K1VVS7|A0A5K1VVS7_MOUSE Protein unc-45 homolog A OS=Mus musculus OX=10090 GN=Unc45a PE=1 SV=1	Q99KD5;A0A5K1VVS7;A0A0U1RNI4	Q99KD5;A0A5K1VVS7	Protein unc-45 homolog A	Unc45a	1.35878	-1.55497	3.27021	-4.16794	2.73287	2.92194	2.97311	2.34972	0.274496	0.22358	0.10782	-0.0801478	0.371538	-2.06914	-1.76904	-2.22748	30	30	22	40.1	40.1	29.1	103.45	0	323.31	5138500000	86	soluble	NO
tr|A0A5S8E879|A0A5S8E879_MOUSE Actin-associated protein FAM107A OS=Mus musculus OX=10090 GN=Fam107a PE=4 SV=1;sp|Q78TU8|F107A_MOUSE Actin-associated protein FAM107A OS=Mus musculus OX=10090 GN=Fam107a PE=1 SV=1	A0A5S8E879;Q78TU8;A9C450	A0A5S8E879;Q78TU8	Actin-associated protein FAM107A	Fam107a	1.10136	-2.81357	0.215621	-0.751616	-2.13449	-2.68896	-1.02968	-1.06612	0.211508	0.201694	0.489743	0.425618	0.0704671	-3.425	-0.781475	-5.78971	3	3	3	23.8	23.8	23.8	20.44	0.0012104	4.808	1087100000	5	soluble	NO
tr|A0JNY3|A0JNY3_MOUSE Molybdopterin molybdenumtransferase OS=Mus musculus OX=10090 GN=Gphn PE=1 SV=1;sp|Q8BUV3|GEPH_MOUSE Gephyrin OS=Mus musculus OX=10090 GN=Gphn PE=1 SV=2	A0JNY3;Q8BUV3	A0JNY3;Q8BUV3	Gephyrin;Molybdopterin adenylyltransferase;Molybdopterin molybdenumtransferase	Gphn	1.70577	-2.11312	1.02107	-2.905	-1.50883	-0.389946	3.43117	3.63836	0.721529	0.785703	0.218873	0.277133	-2.31844	-3.04039	-0.152656	-0.937761	19	19	19	35	35	35	83.665	0	225.08	4556900000	121	soluble	YES	postsynaptic specialization, intracellular component (GO:0099091); neurotransmitter receptor localization to postsynaptic specialization membrane (GO:0099645)
tr|A1E5L0|A1E5L0_MOUSE Cytokine-like 1 OS=Mus musculus OX=10090 GN=Cytl1 PE=1 SV=1	A1E5L0	A1E5L0	Cytokine-like 1 (Cytokine-like protein C17)	Cytl1	0.469499	-1.13598	0.920024	-2.45202	1.21191	-2.15588	-0.899338	1.00624	-1.52314	-1.68714	-1.2473	-1.64363	0.305143	-2.81563	-4.92598	-3.20867	4	4	4	39.6	39.6	39.6	15.853	0	47.37	191390000	13	soluble	NO
tr|A1L3P4|A1L3P4_MOUSE Sodium/hydrogen exchanger OS=Mus musculus OX=10090 GN=Slc9a6 PE=1 SV=1;tr|B0QZV3|B0QZV3_MOUSE Sodium/hydrogen exchanger OS=Mus musculus OX=10090 GN=Slc9a6 PE=1 SV=1;tr|A0A140LJ55|A0A140LJ55_MOUSE Solute carrier family 9 (sodium/hydro	A1L3P4;B0QZV3;A0A140LJ55;A0A286YD31;D3Z0Q9;Q8BLV3-2;Q8BLV3	A1L3P4;B0QZV3;A0A140LJ55	Sodium/hydrogen exchanger	Slc9a6	0.251646	0.69021	0.168319	-0.614291	-3.00406	0.618219	-0.149777	-2.54554	-2.40093	-2.1505	-2.56834	-3.17939	1.16169	-2.98124	-1.83899	-3.87978	4	4	4	6.8	6.8	6.8	77.952	0.00022763	9.7256	291000000	10	integral	YES	regulation of postsynaptic membrane neurotransmitter receptor levels (GO:0099072)
sp|A2A432|CUL4B_MOUSE Cullin-4B OS=Mus musculus OX=10090 GN=Cul4b PE=1 SV=1;tr|E9PXY1|E9PXY1_MOUSE Cullin-4B OS=Mus musculus OX=10090 GN=Cul4b PE=1 SV=2;sp|A2A432-2|CUL4B_MOUSE Isoform 2 of Cullin-4B OS=Mus musculus OX=10090 GN=Cul4b	A2A432;E9PXY1;A2A432-2;J3QJX0	A2A432;E9PXY1;A2A432-2	Cullin-4B	Cul4b	1.02154	-2.4299	0.253903	-0.957499	-1.82844	0.316416	1.51987	-2.49769	0.842579	0.725245	0.93184	0.900107	1.51214	-1.88185	-1.47138	-4.47876	42	27	27	40.7	29.9	29.9	110.7	0	323.31	8063000000	86	soluble	NO
tr|V9GXB9|V9GXB9_MOUSE Reproductive homeobox 2C OS=Mus musculus OX=10090 GN=Rhox2c PE=4 SV=1;tr|A2AWL9|A2AWL9_MOUSE Reproductive homeobox 2C OS=Mus musculus OX=10090 GN=Rhox2c PE=4 SV=1;tr|A2A447|A2A447_MOUSE Reproductive homeobox 2B OS=Mus musculus OX=100	V9GXB9;A2AWL9;A2A447	V9GXB9;A2AWL9;A2A447	Reproductive homeobox 2C	Rhox2c;Rhox2b	6.11837	15.7606	0.274683	-0.219747	6.81329	7.21608	8.08701	8.00739	-7.48501	-8.84179	-10.3716	-7.09939	7.29779	7.1401	7.64515	7.16173	1	1	1	13.1	13.1	13.1	19.86	0.0067027	2.8133	1760400000	43	soluble	NO
tr|A2A4A6|A2A4A6_MOUSE 1-phosphatidylinositol 4,5-bisphosphate phosphodiesterase gamma OS=Mus musculus OX=10090 GN=Plcg1 PE=1 SV=1;sp|Q62077|PLCG1_MOUSE 1-phosphatidylinositol 4,5-bisphosphate phosphodiesterase gamma-1 OS=Mus musculus OX=10090 GN=Plcg1 PE=	A2A4A6;Q62077;G3UXP4;F6SLL0;G3V016	A2A4A6;Q62077	Phosphoinositide phospholipase C;1-phosphatidylinositol 4,5-bisphosphate phosphodiesterase gamma-1	Plcg1	2.94376	-3.95214	2.86775	-3.72222	1.93427	2.13689	2.05092	1.46125	1.73429	1.77513	2.54003	2.45354	-0.925756	-3.65238	-0.906377	-1.82105	64	64	64	63	63	63	148.53	0	323.31	22738000000	271	soluble	YES	modulation of chemical synaptic transmission (GO:0050804)
tr|A2A4B4|A2A4B4_MOUSE EMILIN-3 OS=Mus musculus OX=10090 GN=Emilin3 PE=4 SV=1;sp|P59900|EMIL3_MOUSE EMILIN-3 OS=Mus musculus OX=10090 GN=Emilin3 PE=2 SV=1	A2A4B4;P59900	A2A4B4;P59900	EMILIN-3	Emilin3	3.43849	3.44322	0.104515	-0.248309	-0.301748	-1.53059	-3.07836	0.532258	-5.55568	-4.51482	-4.82918	-4.24486	-2.35014	-1.46414	-0.533029	-1.02437	6	6	6	10.3	10.3	10.3	77.395	0.00022148	8.2573	120110000	14	soluble	NO
tr|A2A547|A2A547_MOUSE Ribosomal protein L19 OS=Mus musculus OX=10090 GN=Rpl19 PE=1 SV=1;sp|P84099|RL19_MOUSE 60S ribosomal protein L19 OS=Mus musculus OX=10090 GN=Rpl19 PE=1 SV=1	A2A547;P84099	A2A547;P84099	Ribosomal protein L19;60S ribosomal protein L19	Rpl19	1.89586	-2.29165	0.928984	2.64887	-1.58194	-1.35312	-5.60014	0.646681	2.44406	3.22173	2.98379	3.22401	1.05183	-1.17885	1.55475	1.27925	6	6	6	26.3	26.3	26.3	23.247	0	152.02	3768900000	24	soluble	YES	synapse (GO:0045202)
tr|A2A5H8|A2A5H8_MOUSE Ganglioside-induced differentiation-associated protein 1-like 1 (Fragment) OS=Mus musculus OX=10090 GN=Gdap1l1 PE=1 SV=8;tr|Q3USC7|Q3USC7_MOUSE Ganglioside-induced differentiation-associated protein 1-like 1 OS=Mus musculus OX=10090	A2A5H8;Q3USC7;Q8VE33	A2A5H8;Q3USC7;Q8VE33	Ganglioside-induced differentiation-associated protein 1-like 1	Gdap1l1	0.764183	0.575567	1.96762	-2.81921	-1.2188	1.31489	1.26448	1.98061	-2.89305	-2.83032	-2.09467	-2.41988	-1.98875	-2.42135	-1.07529	-2.45027	1	1	1	4.9	4.9	4.9	30.433	0.0043785	3.2055	201740000	4	soluble	NO
sp|A2A5R2|BIG2_MOUSE Brefeldin A-inhibited guanine nucleotide-exchange protein 2 OS=Mus musculus OX=10090 GN=Arfgef2 PE=1 SV=1	A2A5R2;F6YCJ0	A2A5R2	Brefeldin A-inhibited guanine nucleotide-exchange protein 2	Arfgef2	0.0283224	-0.0302084	0.17705	-0.576529	1.94047	-0.0724126	-2.46517	3.06173	0.0507662	0.16187	0.133239	-0.0665407	-0.504816	1.06366	0.038569	-0.438909	78	57	57	52.2	41.1	41.1	202.24	0	323.31	8461500000	233	soluble	YES	presynapse (GO:0098793); postsynapse (GO:0098794)
tr|A2A5R8|A2A5R8_MOUSE Double-stranded RNA-binding protein Staufen homolog 1 OS=Mus musculus OX=10090 GN=Stau1 PE=1 SV=1;tr|Q9DBE7|Q9DBE7_MOUSE Double-stranded RNA-binding protein Staufen homolog 1 OS=Mus musculus OX=10090 GN=Stau1 PE=1 SV=1;tr|A2A5S3|A2A5	A2A5R8;Q9DBE7;A2A5S3;Q9Z108	A2A5R8;Q9DBE7;A2A5S3;Q9Z108	Double-stranded RNA-binding protein Staufen homolog 1	Stau1	1.32137	4.59167	0.344234	1.57104	-1.87681	-4.20238	-2.82106	-0.935145	-5.99144	-4.66405	-5.59656	-5.66587	-5.02695	-2.84162	1.61067	2.70666	4	4	4	11.3	11.3	11.3	53.746	0.00024975	16.865	56917000	11	soluble	YES	modulation of chemical synaptic transmission (GO:0050804); dendritic transport of messenger ribonucleoprotein complex (GO:0098963); modification of postsynaptic structure (GO:0099010)
sp|A2A690|TANC2_MOUSE Protein TANC2 OS=Mus musculus OX=10090 GN=Tanc2 PE=1 SV=1;sp|A2A690-2|TANC2_MOUSE Isoform 2 of Protein TANC2 OS=Mus musculus OX=10090 GN=Tanc2	A2A690;A2A690-2;F6VP19;F6VCI2	A2A690;A2A690-2	Protein TANC2	Tanc2	0.155412	-0.319006	0.353847	-1.48141	-0.258548	-3.642	1.97026	-5.24104	-3.29951	-2.77936	-2.68328	-3.05877	-1.07977	-3.4077	-4.64785	-3.96163	14	14	14	7.8	7.8	7.8	220.26	0	40.805	962510000	37	soluble	YES	postsynaptic density, intracellular component (GO:0099092)
tr|A2A6U3|A2A6U3_MOUSE Septin-9 OS=Mus musculus OX=10090 GN=Septin9 PE=1 SV=1;sp|Q80UG5-3|SEPT9_MOUSE Isoform 3 of Septin-9 OS=Mus musculus OX=10090 GN=Septin9;sp|Q80UG5|SEPT9_MOUSE Septin-9 OS=Mus musculus OX=10090 GN=Septin9 PE=1 SV=1;sp|Q80UG5-2|SEPT9_M	A2A6U3;Q80UG5-3;Q80UG5;Q80UG5-2;A2A6U5;A8Y5D3	A2A6U3;Q80UG5-3;Q80UG5;Q80UG5-2;A2A6U5	Septin-9	Septin9	4.88622	-3.14367	0.270062	-0.845358	-2.83788	-0.886343	-3.44111	2.20697	0.869169	0.932675	1.20037	1.23266	-2.42074	-1.50393	-2.45616	-1.95897	14	14	14	31.9	31.9	31.9	63.772	0	138.04	6545600000	80	soluble	NO
sp|Q8CFX1|G6PE_MOUSE GDH/6PGL endoplasmic bifunctional protein OS=Mus musculus OX=10090 GN=H6pd PE=1 SV=2;tr|A2A7A7|A2A7A7_MOUSE GDH/6PGL endoplasmic bifunctional protein OS=Mus musculus OX=10090 GN=H6pd PE=1 SV=1	Q8CFX1;A2A7A7;A2A7A8	Q8CFX1;A2A7A7	GDH/6PGL endoplasmic bifunctional protein;Glucose 1-dehydrogenase;6-phosphogluconolactonase	H6pd	1.65588	-0.630678	0.479124	0.917713	-2.46276	1.14889	-0.733901	1.0287	1.60818	1.29854	1.20554	1.06224	0.250979	1.07126	0.740286	0.589255	25	25	25	42.3	42.3	42.3	88.927	0	323.31	7504300000	93	soluble	NO
tr|F6Z4F8|F6Z4F8_MOUSE Methylenetetrahydrofolate reductase (Fragment) OS=Mus musculus OX=10090 GN=Mthfr PE=1 SV=1;tr|A2A7F7|A2A7F7_MOUSE Methylenetetrahydrofolate reductase OS=Mus musculus OX=10090 GN=Mthfr PE=1 SV=1;sp|Q9WU20|MTHR_MOUSE Methylenetetrahydr	F6Z4F8;A2A7F7;Q9WU20;F7BGN3;A2A7F9	F6Z4F8;A2A7F7;Q9WU20	Methylenetetrahydrofolate reductase	Mthfr	0.105161	-0.285012	0.51379	-1.56939	1.22816	-0.582115	-2.49977	1.92554	-1.20164	-1.4766	-1.37221	-1.01524	-1.35257	-0.817618	-4.3451	0.309559	12	12	12	26.6	26.6	26.6	76.214	0	37.142	1215800000	36	soluble	NO
tr|A2A7H5|A2A7H5_MOUSE F-box only protein 44 OS=Mus musculus OX=10090 GN=Fbxo44 PE=1 SV=1;tr|A2A7H4|A2A7H4_MOUSE F-box only protein 44 (Fragment) OS=Mus musculus OX=10090 GN=Fbxo44 PE=1 SV=1;sp|Q8BK26|FBX44_MOUSE F-box only protein 44 OS=Mus musculus OX=10	A2A7H5;A2A7H4;Q8BK26;E9PUJ0;G3UZT3;G3UYF5;Q8BK26-2;F6UI76;G3UY69;A2A7H6;D6RHP0	A2A7H5;A2A7H4;Q8BK26;E9PUJ0;G3UZT3;G3UYF5;Q8BK26-2;F6UI76	F-box only protein 44	Fbxo44	0.246696	0.840256	0.377372	1.17984	-2.27006	-1.3748	-1.63375	-1.92867	-0.91266	-0.892259	-2.11258	-1.93146	0.874283	2.12015	-1.50623	-3.97615	6	6	6	35.7	35.7	35.7	29.792	0.00022696	9.5684	410420000	14	soluble	NO
sp|Q91WQ3|SYYC_MOUSE Tyrosine--tRNA ligase, cytoplasmic OS=Mus musculus OX=10090 GN=Yars1 PE=1 SV=3;tr|A2A7S7|A2A7S7_MOUSE Tyrosine--tRNA ligase OS=Mus musculus OX=10090 GN=Yars PE=1 SV=1	Q91WQ3;A2A7S7;F6VXZ2	Q91WQ3;A2A7S7	Tyrosine--tRNA ligase, cytoplasmic;Tyrosine--tRNA ligase, cytoplasmic, N-terminally processed;Tyrosine--tRNA ligase	Yars	1.66618	-2.42779	1.14108	-2.723	5.3157	0.590546	2.87941	2.46444	2.54155	2.521	2.57342	2.43331	2.44701	-0.626702	-0.656732	-0.805471	35	35	35	65.7	65.7	65.7	59.105	0	323.31	17408000000	134	soluble	NO
tr|A2A841|A2A841_MOUSE Protein 4.1 OS=Mus musculus OX=10090 GN=Epb41 PE=1 SV=1;sp|P48193-2|41_MOUSE Isoform 2 of Protein 4.1 OS=Mus musculus OX=10090 GN=Epb41;sp|P48193|41_MOUSE Protein 4.1 OS=Mus musculus OX=10090 GN=Epb41 PE=1 SV=2;tr|A2A839|A2A839_MOUSE	A2A841;P48193-2;P48193;A2A839;A2A838;A2A842;A0A571BEG4;A2AD32;A0A1D5RLV1;F6S4K9;F7BUB8;F7CR30	A2A841;P48193-2;P48193;A2A839;A2A838;A2A842;A0A571BEG4;A2AD32;A0A1D5RLV1	Protein 4.1	Epb4.1;Epb41	2.05219	-1.01928	0.542261	-1.35711	0.109721	0.353224	-2.3209	3.20618	-0.00705693	-0.00467397	0.110692	-0.102038	-0.498733	-0.673335	-1.27025	-1.63789	19	16	16	26.7	22.9	22.9	97.239	0	63.321	3568700000	68	soluble	NO
tr|A2A864|A2A864_MOUSE Integrin beta OS=Mus musculus OX=10090 GN=Itgb4 PE=1 SV=1;sp|A2A863-2|ITB4_MOUSE Isoform 2 of Integrin beta-4 OS=Mus musculus OX=10090 GN=Itgb4;sp|A2A863-3|ITB4_MOUSE Isoform 3 of Integrin beta-4 OS=Mus musculus OX=10090 GN=Itgb4;sp|	A2A864;A2A863-2;A2A863-3;A2A863	A2A864;A2A863-2;A2A863-3;A2A863	Integrin beta;Integrin beta-4	Itgb4	0.164458	0.347701	0.618253	-1.0947	-1.78908	-2.12121	-1.40993	-2.97136	-3.8004	-2.76811	-3.94122	-3.55147	-1.45292	-5.16271	-3.34445	-2.71032	14	14	14	10.4	10.4	10.4	199.86	0	54.576	728890000	34	integral	YES	integral component of postsynaptic membrane (GO:0099055)
sp|A2A8L5|PTPRF_MOUSE Receptor-type tyrosine-protein phosphatase F OS=Mus musculus OX=10090 GN=Ptprf PE=1 SV=1;tr|F6Y3V0|F6Y3V0_MOUSE Receptor-type tyrosine-protein phosphatase F (Fragment) OS=Mus musculus OX=10090 GN=Ptprf PE=1 SV=1;tr|F6S1X8|F6S1X8_MOUSE	A2A8L5;F6Y3V0;F6S1X8;A0A1Y7VNR5;A0A286YDF6	A2A8L5;F6Y3V0;F6S1X8	Receptor-type tyrosine-protein phosphatase F	Ptprf	2.00796	-1.71616	0.853656	-1.21063	-2.30679	-0.874916	-0.62979	0.376568	-0.592224	-0.464175	-0.114713	-0.241685	-1.29533	-1.91468	-1.71004	-3.35739	46	46	39	36.9	36.9	32.9	211.49	0	323.31	6235300000	154	integral	YES	integral component of postsynaptic density membrane (GO:0099061); regulation of postsynapse organization (GO:0099175); synapse adhesion between pre- and post-synapse (GO:0099560)
tr|E9QKA4|E9QKA4_MOUSE Serine/arginine repetitive matrix protein 1 OS=Mus musculus OX=10090 GN=Srrm1 PE=1 SV=1;tr|A2A8V8|A2A8V8_MOUSE Serine/arginine repetitive matrix protein 1 OS=Mus musculus OX=10090 GN=Srrm1 PE=1 SV=1;tr|A2A8V9|A2A8V9_MOUSE Serine/argi	E9QKA4;A2A8V8;A2A8V9;E9PUK6;Q52KI8-2;Q52KI8;F6T4M4;A2A983;F7BWM1;F6UK16	E9QKA4;A2A8V8;A2A8V9;E9PUK6;Q52KI8-2;Q52KI8	Serine/arginine repetitive matrix protein 1	Srrm1	0.583068	0.941604	0.700729	-1.68306	1.80166	0.32138	-2.47588	-0.166027	-2.77752	-2.82691	-2.79341	-2.61966	-2.41762	0.0822021	-1.43265	-3.48302	4	4	4	8.1	8.1	8.1	101.16	0	123.42	477670000	28	soluble	NO
tr|A2A9F7|A2A9F7_MOUSE GPN-loop GTPase 2 OS=Mus musculus OX=10090 GN=Gpn2 PE=1 SV=1;sp|Q8VEJ1|GPN2_MOUSE GPN-loop GTPase 2 OS=Mus musculus OX=10090 GN=Gpn2 PE=2 SV=2	A2A9F7;Q8VEJ1	A2A9F7;Q8VEJ1	GPN-loop GTPase 2	Gpn2	0.22196	-1.71302	0.253829	0.641044	0.219752	-2.96409	-0.454711	-2.28247	4.24033	4.08874	-8.04359	3.64925	-0.83123	-2.67623	0.0243154	0.565808	2	2	2	7.7	7.7	7.7	31.814	0.0002517	17.63	11912000000	3	soluble	NO
tr|A2A9I0|A2A9I0_MOUSE Golgi SNAP receptor complex member 2 OS=Mus musculus OX=10090 GN=Gosr2 PE=1 SV=1;sp|O35166|GOSR2_MOUSE Golgi SNAP receptor complex member 2 OS=Mus musculus OX=10090 GN=Gosr2 PE=1 SV=2	A2A9I0;O35166	A2A9I0;O35166	Golgi SNAP receptor complex member 2	Gosr2	3.09238	2.58968	2.10472	4.72595	1.25499	-0.924832	-4.35156	-2.39594	1.25561	0.976462	-0.0230645	-0.0812865	3.31193	2.88832	3.6879	2.59831	6	6	6	42.4	42.4	42.4	19.571	0	69.526	1076600000	18	integral	NO
tr|A2A9P6|A2A9P6_MOUSE Cyclin-dependent kinase 11B OS=Mus musculus OX=10090 GN=Cdk11b PE=1 SV=1;sp|P24788-2|CD11B_MOUSE Isoform 2 of Cyclin-dependent kinase 11B OS=Mus musculus OX=10090 GN=Cdk11b;sp|P24788|CD11B_MOUSE Cyclin-dependent kinase 11B OS=Mus mus	A2A9P6;P24788-2;P24788	A2A9P6;P24788-2;P24788	Cyclin-dependent kinase 11B	Cdk11b	1.60575	2.56749	0.248719	-0.926062	-1.13502	2.90085	-3.33155	-2.07054	-5.71915	-4.63747	-3.39737	-3.85646	0.252203	-2.47328	-2.44844	-2.67097	3	3	3	3.9	3.9	3.9	87.319	0.00042292	6.3896	164590000	5	soluble	NO
tr|A2A9Q2|A2A9Q2_MOUSE Nardilysin, N-arginine dibasic convertase, NRD convertase 1 OS=Mus musculus OX=10090 GN=Nrd1 PE=1 SV=1;sp|Q8BHG1|NRDC_MOUSE Nardilysin OS=Mus musculus OX=10090 GN=Nrdc PE=1 SV=1;tr|A6PWC3|A6PWC3_MOUSE Nardilysin, N-arginine dibasic c	A2A9Q2;Q8BHG1;A6PWC3;Q3V3G9	A2A9Q2;Q8BHG1;A6PWC3	Nardilysin	Nrd1	0.100035	-0.211895	0.340082	0.87703	2.08054	1.73042	-0.938495	2.55526	2.41491	2.41625	2.50139	2.45087	3.12289	2.6577	3.22257	-0.0673195	52	52	52	49.3	49.3	49.3	140.62	0	323.31	26457000000	293	soluble	NO
tr|A2A9W3|A2A9W3_MOUSE MIF4G domain-containing protein OS=Mus musculus OX=10090 GN=Mif4gd PE=1 SV=1;sp|Q3UBZ5|MI4GD_MOUSE MIF4G domain-containing protein OS=Mus musculus OX=10090 GN=Mif4gd PE=1 SV=1;tr|A2A9W1|A2A9W1_MOUSE MIF4G domain-containing protein (F	A2A9W3;Q3UBZ5;A2A9W1;Q3UBZ5-2	A2A9W3;Q3UBZ5;A2A9W1	MIF4G domain-containing protein	Mif4gd	0.462205	-1.42584	0.0701611	0.384993	-2.19931	-2.25122	3.48791	-1.68587	1.54948	1.16661	0.972663	0.906075	0.941071	-4.42328	1.09425	1.27944	8	8	8	47.3	47.3	47.3	23.311	0	41.482	2524900000	28	soluble	NO
tr|A2AA71|A2AA71_MOUSE Protein transport protein Sec24A OS=Mus musculus OX=10090 GN=Sec24a PE=1 SV=1;sp|Q3U2P1|SC24A_MOUSE Protein transport protein Sec24A OS=Mus musculus OX=10090 GN=Sec24a PE=1 SV=1	A2AA71;Q3U2P1;A2AA72;Q3U2P1-2	A2AA71;Q3U2P1	Protein transport protein Sec24A	Sec24a	1.2133	-2.23077	0.572634	-1.34643	-0.184415	-0.843716	1.64806	0.22766	1.23307	1.14377	1.12197	0.88614	1.29994	-2.15677	-3.11828	-0.563018	22	22	22	25.5	25.5	25.5	118.65	0	301.79	5600600000	108	soluble	NO
tr|A2ABY3|A2ABY3_MOUSE Ethanolamine-phosphate cytidylyltransferase OS=Mus musculus OX=10090 GN=Pcyt2 PE=1 SV=1;sp|Q922E4|PCY2_MOUSE Ethanolamine-phosphate cytidylyltransferase OS=Mus musculus OX=10090 GN=Pcyt2 PE=1 SV=1	A2ABY3;Q922E4	A2ABY3;Q922E4	Ethanolamine-phosphate cytidylyltransferase	Pcyt2	0.0618566	-0.272261	0.360885	1.33049	-0.683111	-0.102833	0.0940661	-1.43795	0.956858	1.39738	0.80852	1.11842	4.87341	1.22824	-2.47789	-0.431629	11	11	11	35.2	35.2	35.2	43.446	0	124.82	3699200000	47	soluble	NO
tr|A2ACC6|A2ACC6_MOUSE Ral GTPase-activating protein subunit beta OS=Mus musculus OX=10090 GN=Ralgapb PE=1 SV=1;tr|E9Q0J2|E9Q0J2_MOUSE Ral GTPase-activating protein subunit beta OS=Mus musculus OX=10090 GN=Ralgapb PE=1 SV=1;tr|F8WHN4|F8WHN4_MOUSE Ral GTPas	A2ACC6;E9Q0J2;F8WHN4;Q8BQZ4;A2ACC7;Q8BQZ4-2	A2ACC6;E9Q0J2;F8WHN4;Q8BQZ4;A2ACC7	Ral GTPase-activating protein subunit beta	Ralgapb	0.283364	0.595799	0.114743	0.56604	-1.2826	2.61244	-4.6902	-3.57053	-1.90845	-1.52887	-1.75763	-1.85498	-1.45015	-2.10876	-2.47204	1.36421	23	23	23	22.1	22.1	22.1	166.57	0	198.39	1707300000	58	soluble	NO
tr|A2ACG7|A2ACG7_MOUSE Dolichyl-diphosphooligosaccharide--protein glycosyltransferase subunit 2 OS=Mus musculus OX=10090 GN=Rpn2 PE=1 SV=1;sp|Q9DBG6|RPN2_MOUSE Dolichyl-diphosphooligosaccharide--protein glycosyltransferase subunit 2 OS=Mus musculus OX=1009	A2ACG7;Q9DBG6	A2ACG7;Q9DBG6	Dolichyl-diphosphooligosaccharide--protein glycosyltransferase subunit 2	Rpn2	7.50089	4.98546	5.02545	8.20603	-0.569421	-1.78741	-3.16205	-0.743282	1.53403	1.42439	2.00249	1.65919	6.69298	6.47534	6.75797	6.63565	18	18	18	41.1	41.1	41.1	67.501	0	323.31	8275100000	302	integral	NO
tr|A2ACH6|A2ACH6_MOUSE Delta-sarcoglycan OS=Mus musculus OX=10090 GN=Sgcd PE=1 SV=1;sp|P82347|SGCD_MOUSE Delta-sarcoglycan OS=Mus musculus OX=10090 GN=Sgcd PE=1 SV=1	A2ACH6;P82347	A2ACH6;P82347	Delta-sarcoglycan	Sgcd	0.115326	-0.47109	0.0589312	0.230171	0.0303159	-1.64173	-0.800387	-2.93498	-2.61814	-1.66369	1.01604	0.724053	2.39888	-1.93722	-3.31816	-1.5696	4	4	4	23.4	23.4	23.4	21.694	0.00021997	8.0172	998840000	10	integral	NO
tr|A2ACM0|A2ACM0_MOUSE Regulatory-associated protein of mTOR OS=Mus musculus OX=10090 GN=Rptor PE=1 SV=1;sp|Q8K4Q0|RPTOR_MOUSE Regulatory-associated protein of mTOR OS=Mus musculus OX=10090 GN=Rptor PE=1 SV=1;sp|Q8K4Q0-2|RPTOR_MOUSE Isoform 2 of Regulatory	A2ACM0;Q8K4Q0;Q8K4Q0-2;E9PXZ5;Q8K4Q0-4;Q8K4Q0-3;Q8K4Q0-5;F6U5L3;F7BQS0;F7B6I3;F7CN67	A2ACM0;Q8K4Q0;Q8K4Q0-2	Regulatory-associated protein of mTOR	Rptor	0.199609	-0.487341	0.238833	-1.21798	-5.46903	0.467342	-1.25786	3.33073	-1.7994	-1.90789	-1.10419	-1.03988	-1.31734	-3.39644	-3.50954	0.422587	23	23	23	19.6	19.6	19.6	149.5	0	112.31	1684700000	64	soluble	NO
tr|A2ACT7|A2ACT7_MOUSE Collagen, type IX, alpha 3 OS=Mus musculus OX=10090 GN=Col9a3 PE=1 SV=1	A2ACT7	A2ACT7	Collagen, type IX, alpha 3	Col9a3	1.78207	3.21461	0.225824	0.728314	-2.49491	0.590103	-2.73788	0.922335	-2.28877	-4.46352	-3.87586	-3.03738	1.22024	-1.41408	-1.91709	1.30383	5	5	5	13.1	13.1	13.1	63.474	0	37.583	227950000	10	soluble	NO
tr|A2ACV6|A2ACV6_MOUSE Protein SOGA1 OS=Mus musculus OX=10090 GN=Soga1 PE=1 SV=1;sp|E1U8D0|SOGA1_MOUSE Protein SOGA1 OS=Mus musculus OX=10090 GN=Soga1 PE=1 SV=3	A2ACV6;E1U8D0	A2ACV6;E1U8D0	Protein SOGA1;N-terminal form;C-terminal 80 kDa form	Soga1	0.0613522	0.0533995	1.16873	1.51395	-3.28382	-2.18613	-4.9191	-4.59052	-2.65448	-2.46153	-2.01479	-2.00659	-1.85405	-2.06224	-3.00588	-2.00161	3	3	3	3	3	3	183.14	0.0015785	4.0922	1546300000	5	soluble	NO
tr|A2AD03|A2AD03_MOUSE Rab proteins geranylgeranyltransferase component A OS=Mus musculus OX=10090 GN=Chm PE=1 SV=1;sp|Q9QXG2|RAE1_MOUSE Rab proteins geranylgeranyltransferase component A 1 OS=Mus musculus OX=10090 GN=Chm PE=1 SV=1;tr|Q3UR39|Q3UR39_MOUSE R	A2AD03;Q9QXG2;Q3UR39	A2AD03;Q9QXG2;Q3UR39	Rab proteins geranylgeranyltransferase component A 1	Chm	0.193072	-0.468891	0.0910765	0.355165	-3.20229	1.29285	-1.07483	1.06034	0.327685	0.442513	0.434053	0.168042	2.31218	0.457131	-1.81465	-1.45793	16	16	16	37.9	37.9	37.9	73.663	0	323.31	3204500000	45	soluble	NO
tr|A2ADH1|A2ADH1_MOUSE Magnesium transporter protein 1 OS=Mus musculus OX=10090 GN=Magt1 PE=1 SV=1;sp|Q9CQY5|MAGT1_MOUSE Magnesium transporter protein 1 OS=Mus musculus OX=10090 GN=Magt1 PE=1 SV=1;sp|Q9CQY5-2|MAGT1_MOUSE Isoform 2 of Magnesium transporter	A2ADH1;Q9CQY5;Q9CQY5-2;Q9CQY5-3	A2ADH1;Q9CQY5;Q9CQY5-2;Q9CQY5-3	Magnesium transporter protein 1	Magt1	7.87617	5.48121	3.74801	5.05368	-1.1609	0.869139	-1.85786	0.0970064	-0.833645	-0.855948	-0.797257	-1.27587	4.56686	4.33671	4.60829	4.65026	9	9	9	21.5	21.5	21.5	41.637	0	302.65	1038400000	51	integral	NO
tr|A2ADR8|A2ADR8_MOUSE Nuclear inhibitor of protein phosphatase 1 OS=Mus musculus OX=10090 GN=Ppp1r8 PE=1 SV=1;sp|Q8R3G1|PP1R8_MOUSE Nuclear inhibitor of protein phosphatase 1 OS=Mus musculus OX=10090 GN=Ppp1r8 PE=1 SV=1	A2ADR8;Q8R3G1	A2ADR8;Q8R3G1	Nuclear inhibitor of protein phosphatase 1	Ppp1r8	0.594264	-1.56287	0.902189	-2.65967	0.929898	-2.19675	1.74926	0.0556627	-0.472685	-0.970424	-1.30944	-1.09656	-5.21788	0.573114	-3.48878	-1.96705	3	3	3	13.7	13.7	13.7	38.399	0	35.267	586240000	9	soluble	NO
sp|A2ADY9|DDI2_MOUSE Protein DDI1 homolog 2 OS=Mus musculus OX=10090 GN=Ddi2 PE=1 SV=1	A2ADY9;Q9DAF3	A2ADY9	Protein DDI1 homolog 2	Ddi2	3.84437	-3.53899	0.360552	-0.609729	-1.45696	0.0641783	-0.0205274	1.51975	2.85312	2.84655	2.89989	3.22393	-0.70582	-0.480161	-1.55975	0.413258	18	18	18	59.1	59.1	59.1	44.59	0	323.31	12848000000	129	soluble	NO
tr|A2AE27|A2AE27_MOUSE AMP deaminase OS=Mus musculus OX=10090 GN=Ampd2 PE=1 SV=1;sp|Q9DBT5|AMPD2_MOUSE AMP deaminase 2 OS=Mus musculus OX=10090 GN=Ampd2 PE=1 SV=1	A2AE27;Q9DBT5	A2AE27;Q9DBT5	AMP deaminase 2	Ampd2	1.0793	-2.18445	1.72062	-3.58206	2.91233	2.8719	2.58332	1.21085	1.00816	1.10892	0.98643	0.884473	-3.00351	-1.69868	1.8479	-1.89555	24	24	23	29.5	29.5	29.5	94.695	0	62.852	6090300000	87	soluble	NO
tr|A2AEG6|A2AEG6_MOUSE Neuronal membrane glycoprotein M6-b OS=Mus musculus OX=10090 GN=Gpm6b PE=1 SV=1;sp|P35803-8|GPM6B_MOUSE Isoform 8 of Neuronal membrane glycoprotein M6-b OS=Mus musculus OX=10090 GN=Gpm6b;sp|P35803|GPM6B_MOUSE Neuronal membrane glycop	A2AEG6;P35803-8;P35803;P35803-3;A2AEG3;P35803-4;P35803-2;H3BIV8;P35803-5;P35803-7;P35803-6	A2AEG6;P35803-8;P35803;P35803-3;A2AEG3	Neuronal membrane glycoprotein M6-b	Gpm6b	4.08913	-3.30394	0.0601536	-0.153051	-1.96578	-2.42439	0.41089	0.884135	2.4307	2.31877	2.25177	2.5072	-0.58469	-0.205367	-1.11609	-1.8012	7	7	7	22.3	22.3	22.3	36.196	0	119.18	4507600000	61	integral	NO
tr|A2AEK1|A2AEK1_MOUSE AlphaCstF-64 variant 4 OS=Mus musculus OX=10090 GN=Cstf2 PE=1 SV=1;sp|Q8BIQ5-2|CSTF2_MOUSE Isoform 2 of Cleavage stimulation factor subunit 2 OS=Mus musculus OX=10090 GN=Cstf2;sp|Q8BIQ5|CSTF2_MOUSE Cleavage stimulation factor subunit	A2AEK1;Q8BIQ5-2;Q8BIQ5;A2AEJ8;F6ZKC7	A2AEK1;Q8BIQ5-2;Q8BIQ5;A2AEJ8	Cleavage stimulation factor subunit 2	Cstf2	1.49815	-1.21423	0.796504	-1.67986	1.40008	-0.622566	-2.11206	2.08166	-0.112411	-0.226356	-0.200162	-0.576503	-0.821127	-1.74262	-2.5851	-0.823488	4	4	4	10.8	10.8	10.8	58.571	0.00025833	20.536	1443000000	15	soluble	NO
tr|A2AEW9|A2AEW9_MOUSE GRIP1-associated protein 1 OS=Mus musculus OX=10090 GN=Gripap1 PE=1 SV=1;tr|A2AEW8|A2AEW8_MOUSE GRIP1-associated protein 1 OS=Mus musculus OX=10090 GN=Gripap1 PE=1 SV=1;sp|Q8VD04|GRAP1_MOUSE GRIP1-associated protein 1 OS=Mus musculus	A2AEW9;A2AEW8;Q8VD04;A2AEW6;A2AEW5	A2AEW9;A2AEW8;Q8VD04;A2AEW6;A2AEW5	GRIP1-associated protein 1	Gripap1	0.444789	-0.780479	1.19509	-2.36703	-0.198297	-0.0663167	-0.444735	2.57715	-1.43168	-0.626449	-1.17917	-1.24108	-0.336374	-0.859532	-2.94067	-3.46372	20	20	20	35.9	35.9	35.9	90.764	0	323.31	1682400000	61	soluble	YES	extrinsic component of postsynaptic early endosome membrane (GO:0098998); regulation of neurotransmitter receptor transport, endosome to postsynaptic membrane (GO:0099152); regulation of recycling endosome localization within postsynapse (GO:0099158)
tr|A2AEX8|A2AEX8_MOUSE Four and a half LIM domains protein 1 OS=Mus musculus OX=10090 GN=Fhl1 PE=1 SV=1;tr|A2AEX6|A2AEX6_MOUSE Four and a half LIM domains protein 1 OS=Mus musculus OX=10090 GN=Fhl1 PE=1 SV=1;sp|P97447|FHL1_MOUSE Four and a half LIM domains	A2AEX8;A2AEX6;P97447;A2AEY1;A2AEY2;A2AEX7;P97447-2;A2AEY0;A2AEX9	A2AEX8;A2AEX6;P97447;A2AEY1;A2AEY2;A2AEX7;P97447-2	Four and a half LIM domains protein 1	Fhl1	0.362791	-1.22727	0.151861	0.904374	1.92637	-3.86669	3.71778	-2.02202	1.94733	1.95661	2.17009	2.20796	3.16158	3.00792	0.263356	-3.05992	14	14	14	59.1	59.1	59.1	33.563	0	323.31	5663800000	77	soluble	NO
sp|O35638|STAG2_MOUSE Cohesin subunit SA-2 OS=Mus musculus OX=10090 GN=Stag2 PE=1 SV=3;tr|A2AFF6|A2AFF6_MOUSE Cohesin subunit SA-2 OS=Mus musculus OX=10090 GN=Stag2 PE=1 SV=1	O35638;A2AFF6;D6RHQ7	O35638;A2AFF6	Cohesin subunit SA-2	Stag2	0.146958	-0.246173	0.0749294	-0.238287	-3.21009	-1.42948	0.847446	0.606335	-0.601413	-1.00097	-0.591145	-0.960725	-1.74134	-1.80967	-1.4206	0.832673	20	20	17	20.1	20.1	18	141.28	0	106.27	2841000000	58	soluble	NO
tr|A2AFQ0|A2AFQ0_MOUSE E3 ubiquitin-protein ligase HUWE1 OS=Mus musculus OX=10090 GN=Huwe1 PE=1 SV=1;sp|Q7TMY8|HUWE1_MOUSE E3 ubiquitin-protein ligase HUWE1 OS=Mus musculus OX=10090 GN=Huwe1 PE=1 SV=5;sp|Q7TMY8-3|HUWE1_MOUSE Isoform 3 of E3 ubiquitin-prote	A2AFQ0;Q7TMY8;Q7TMY8-3;Q7TMY8-4;Q7TMY8-2;F6XP90;F6UYC1	A2AFQ0;Q7TMY8;Q7TMY8-3;Q7TMY8-4;Q7TMY8-2	E3 ubiquitin-protein ligase HUWE1	Huwe1	3.16718	-1.96351	0.517409	1.11764	0.125344	-0.261147	0.180763	-3.75392	2.02706	2.12438	2.30458	2.15963	-0.669842	0.220273	0.583977	0.62719	174	174	174	51.6	51.6	51.6	482.69	0	323.31	63780000000	1572	soluble	NO
tr|A2AFQ9|A2AFQ9_MOUSE Gem-associated protein 5 OS=Mus musculus OX=10090 GN=Gemin5 PE=1 SV=1;tr|E9PUU4|E9PUU4_MOUSE Gem-associated protein 5 OS=Mus musculus OX=10090 GN=Gemin5 PE=1 SV=1;sp|Q8BX17|GEMI5_MOUSE Gem-associated protein 5 OS=Mus musculus OX=1009	A2AFQ9;E9PUU4;Q8BX17	A2AFQ9;E9PUU4;Q8BX17	Gem-associated protein 5	Gemin5	0.131459	-0.530931	0.503667	-1.70407	-1.1317	-0.144224	-0.161343	0.425545	-1.11458	-1.37453	-1.53841	-1.67674	1.91202	-4.72068	-1.03707	-3.98226	27	27	27	22.9	22.9	22.9	166.52	0	323.31	2356700000	122	soluble	NO
tr|A2AG68|A2AG68_MOUSE Copper-transporting ATPase 1 OS=Mus musculus OX=10090 GN=Atp7a PE=1 SV=1;sp|Q64430|ATP7A_MOUSE Copper-transporting ATPase 1 OS=Mus musculus OX=10090 GN=Atp7a PE=1 SV=3	A2AG68;Q64430;B1AQ57;Q64446	A2AG68;Q64430	Copper-transporting ATPase 1	Atp7a	0.686822	2.02003	0.00644341	0.0294055	0.00197655	-2.68995	-2.00792	-1.08241	-2.90697	-3.661	-3.54665	-3.6262	-1.95932	2.67343	-3.75407	-2.62073	7	7	7	6	6	6	162.03	0.00023691	12.411	441790000	18	integral	NO
sp|Q8VCT9|TESK2_MOUSE Dual specificity testis-specific protein kinase 2 OS=Mus musculus OX=10090 GN=Tesk2 PE=1 SV=1;tr|A2AGD9|A2AGD9_MOUSE Dual-specificity testis-specific protein kinase 2 OS=Mus musculus OX=10090 GN=Tesk2 PE=1 SV=1	Q8VCT9;A2AGD9;A2AGE0	Q8VCT9;A2AGD9	Dual specificity testis-specific protein kinase 2	Tesk2	0.423078	0.762029	0.614682	-1.226	-0.168575	-2.20625	0.336046	-0.854621	-3.31873	-2.73273	-2.44434	-2.34974	-3.20365	-1.16978	-0.160957	-3.26303	5	5	5	9.5	9.5	9.5	63.469	0	115.57	354160000	11	soluble	NO
tr|A2AGI3|A2AGI3_MOUSE Neuroligin-3 OS=Mus musculus OX=10090 GN=Nlgn3 PE=1 SV=1;tr|A2AGI2|A2AGI2_MOUSE Neuroligin-3 OS=Mus musculus OX=10090 GN=Nlgn3 PE=1 SV=1;sp|Q8BYM5|NLGN3_MOUSE Neuroligin-3 OS=Mus musculus OX=10090 GN=Nlgn3 PE=1 SV=2;tr|A2AGI0|A2AGI0_	A2AGI3;A2AGI2;Q8BYM5;A2AGI0;F6VE93;Q69ZK9;B0F2B4	A2AGI3;A2AGI2;Q8BYM5;A2AGI0	Neuroligin-3	Nlgn3	0.397594	0.481471	0.0830451	-0.174709	0.436211	-0.986031	-2.0198	0.525866	-0.340261	-1.35715	-1.43028	-1.54079	-0.778995	0.292928	-0.383539	-1.87299	5	5	5	10.7	10.7	10.7	78.956	0.00026709	24.508	758340000	12	integral	YES	postsynaptic specialization assembly (GO:0098698); integral component of postsynaptic specialization membrane (GO:0099060)
tr|A2AGS6|A2AGS6_MOUSE Tumor protein p53-inducible protein 11 (Fragment) OS=Mus musculus OX=10090 GN=Trp53i11 PE=1 SV=1;sp|Q4QQM4|P5I11_MOUSE Tumor protein p53-inducible protein 11 OS=Mus musculus OX=10090 GN=Trp53i11 PE=1 SV=1	A2AGS6;Q4QQM4	A2AGS6;Q4QQM4	Tumor protein p53-inducible protein 11	Trp53i11	0.877968	1.65439	1.1589	-2.50042	3.30868	0.0295142	0.453777	2.00646	-2.4795	-2.51033	-3.92751	-1.90349	-3.31413	-0.180808	-1.29435	0.586022	2	2	2	29.9	29.9	29.9	9.5972	0.0010208	5.1382	68279000	6	integral	NO
tr|A2AH85|A2AH85_MOUSE 116 kDa U5 small nuclear ribonucleoprotein component OS=Mus musculus OX=10090 GN=Eftud2 PE=1 SV=1;sp|O08810|U5S1_MOUSE 116 kDa U5 small nuclear ribonucleoprotein component OS=Mus musculus OX=10090 GN=Eftud2 PE=1 SV=1;tr|G3UZ34|G3UZ34	A2AH85;O08810;G3UZ34;G3UXK8;G3UZ25	A2AH85;O08810;G3UZ34	116 kDa U5 small nuclear ribonucleoprotein component	Eftud2	0.798608	-2.31657	0.200147	-0.81076	1.18146	1.24905	-1.45642	1.55087	2.08734	2.05426	2.24344	2.16317	-0.201631	-0.356574	-3.60402	3.44414	49	48	48	66.8	65.7	65.7	109.49	0	323.31	17733000000	218	soluble	NO
tr|A2AHQ7|A2AHQ7_MOUSE Phosphorylase b kinase regulatory subunit OS=Mus musculus OX=10090 GN=Phka2 PE=1 SV=1;sp|Q8BWJ3|KPB2_MOUSE Phosphorylase b kinase regulatory subunit alpha, liver isoform OS=Mus musculus OX=10090 GN=Phka2 PE=1 SV=1	A2AHQ7;Q8BWJ3;Q6PE66;A2AHQ8	A2AHQ7;Q8BWJ3	Phosphorylase b kinase regulatory subunit alpha, liver isoform	Phka2	0.347593	-0.396877	1.29112	-1.67054	-1.67064	-2.46929	-2.38971	0.315089	-2.02206	-2.1807	-3.81493	-3.29152	-2.94986	-3.75272	-2.75025	-3.44389	11	11	11	11.5	11.5	11.5	133.81	0	72.55	642380000	25	soluble	NO
tr|A2AHX9|A2AHX9_MOUSE Bcl-2-like protein 1 (Fragment) OS=Mus musculus OX=10090 GN=Bcl2l1 PE=1 SV=1;tr|Q9QWX2|Q9QWX2_MOUSE Bcl-2-like protein 1 (Fragment) OS=Mus musculus OX=10090 GN=Bcl2l1 PE=1 SV=1;sp|Q64373-2|B2CL1_MOUSE Isoform Bcl-X(S) of Bcl-2-like p	A2AHX9;Q9QWX2;Q64373-2;Q64373-3;Q64373-4;Q64373;A2AHX7;A2AHX8	A2AHX9;Q9QWX2;Q64373-2;Q64373-3;Q64373-4;Q64373;A2AHX7;A2AHX8	Bcl-2-like protein 1	Bcl2l1	0.425343	-1.36471	1.32517	-4.93403	4.18617	3.23767	-1.65791	4.21032	-1.8157	-0.783954	-1.0429	-0.658452	-1.13826	-1.06332	-6.64449	-0.91378	2	2	2	12.3	12.3	12.3	17.127	0.0045403	3.0979	343240000	5	integral	NO
sp|A2AI05-2|NDOR1_MOUSE Isoform 2 of NADPH-dependent diflavin oxidoreductase 1 OS=Mus musculus OX=10090 GN=Ndor1;sp|A2AI05|NDOR1_MOUSE NADPH-dependent diflavin oxidoreductase 1 OS=Mus musculus OX=10090 GN=Ndor1 PE=2 SV=1;tr|A0A2I3BQN1|A0A2I3BQN1_MOUSE NADP	A2AI05-2;A2AI05;A0A2I3BQN1;A2AI05-3	A2AI05-2;A2AI05;A0A2I3BQN1	NADPH-dependent diflavin oxidoreductase 1	Ndor1	0.348554	0.640429	1.20606	-2.01816	0.937483	1.11894	-0.639412	0.65749	-2.20549	-2.07254	-2.23618	-2.04565	-3.7004	-1.56475	-0.234277	-0.498706	4	4	4	9.8	9.8	9.8	59.749	0.00022371	8.7551	375510000	10	soluble	NO
tr|A2AI52|A2AI52_MOUSE Ubiquitin carboxyl-terminal hydrolase 8 OS=Mus musculus OX=10090 GN=Usp8 PE=1 SV=1;sp|Q80U87|UBP8_MOUSE Ubiquitin carboxyl-terminal hydrolase 8 OS=Mus musculus OX=10090 GN=Usp8 PE=1 SV=2	A2AI52;Q80U87	A2AI52;Q80U87	Ubiquitin carboxyl-terminal hydrolase;Ubiquitin carboxyl-terminal hydrolase 8	Usp8	1.77791	3.94696	0.0703485	-0.311178	1.33253	-2.09417	-2.96603	0.872752	-5.58931	-4.37756	-4.60069	-5.31991	-3.67525	-2.27177	1.1843	0.663081	4	4	4	5.5	5.5	5.5	123.89	0.00026281	22.743	151050000	8	soluble	YES	postsynaptic density (GO:0014069); regulation of protein catabolic process at postsynapse, modulating synaptic transmission (GO:0099576)
tr|A2AI89|A2AI89_MOUSE Phosphorylase b kinase regulatory subunit OS=Mus musculus OX=10090 GN=Phka1 PE=1 SV=1;tr|A2AI88|A2AI88_MOUSE Phosphorylase b kinase regulatory subunit OS=Mus musculus OX=10090 GN=Phka1 PE=1 SV=1;tr|A2AI87|A2AI87_MOUSE Phosphorylase b	A2AI89;A2AI88;A2AI87;P18826-2;P18826;A2AI91	A2AI89;A2AI88;A2AI87;P18826-2;P18826;A2AI91	Phosphorylase b kinase regulatory subunit alpha, skeletal muscle isoform	Phka1	6.73557	1.76874	2.01612	2.42855	1.08541	0.769489	0.0811305	-1.81373	0.659132	0.519803	0.759139	0.823491	2.47256	2.45215	2.45119	2.46062	21	21	21	24.7	24.7	24.7	135.6	0	323.31	7248700000	71	soluble	NO
sp|A2AIG8-2|1A1L1_MOUSE Isoform 2 of 1-aminocyclopropane-1-carboxylate synthase-like protein 1 OS=Mus musculus OX=10090 GN=Accs;sp|A2AIG8|1A1L1_MOUSE 1-aminocyclopropane-1-carboxylate synthase-like protein 1 OS=Mus musculus OX=10090 GN=Accs PE=2 SV=1	A2AIG8-2;A2AIG8;F6RIQ1;A2AIG9	A2AIG8-2;A2AIG8	1-aminocyclopropane-1-carboxylate synthase-like protein 1	Accs	1.01704	-1.15147	0.615285	-1.86274	-4.99742	-0.832239	-0.309123	1.63918	-1.14054	-0.915215	-2.82229	-2.46665	-3.43536	-3.52491	-2.95193	-2.03836	6	6	6	15.9	15.9	15.9	54.492	0	37.649	719250000	16	soluble	NO
tr|A2AIH8|A2AIH8_MOUSE Pirin (Fragment) OS=Mus musculus OX=10090 GN=Pir PE=1 SV=1;sp|Q9D711|PIR_MOUSE Pirin OS=Mus musculus OX=10090 GN=Pir PE=1 SV=1	A2AIH8;Q9D711	A2AIH8;Q9D711	Pirin	Pir	1.02397	-1.4754	1.7744	-2.92323	0.0347982	0.370689	-1.95577	-1.6843	-2.20363	-1.68517	-1.9459	-3.19123	-3.89654	-5.00917	-4.16095	-1.86085	3	3	3	20.6	20.6	20.6	27.942	0.0021552	3.8378	248890000	3	soluble	NO
tr|E9PZY8|E9PZY8_MOUSE Protein virilizer homolog OS=Mus musculus OX=10090 GN=Virma PE=1 SV=1;sp|A2AIV2|VIR_MOUSE Protein virilizer homolog OS=Mus musculus OX=10090 GN=Virma PE=1 SV=1;sp|A2AIV2-2|VIR_MOUSE Isoform 2 of Protein virilizer homolog OS=Mus muscu	E9PZY8;A2AIV2;A2AIV2-2	E9PZY8;A2AIV2;A2AIV2-2	Protein virilizer homolog	Virma	0.510368	1.06128	0.20619	-0.488975	-0.446708	-0.335117	-0.344254	-0.672049	-2.3657	-2.16218	-1.54154	-1.92973	-0.283119	0.151074	-3.73705	0.115065	23	23	23	16.2	16.2	16.2	207.17	0	223.27	2072300000	73	soluble	NO
sp|A2AJ15|MA1B1_MOUSE Endoplasmic reticulum mannosyl-oligosaccharide 1,2-alpha-mannosidase OS=Mus musculus OX=10090 GN=Man1b1 PE=1 SV=1	A2AJ15	A2AJ15	Endoplasmic reticulum mannosyl-oligosaccharide 1,2-alpha-mannosidase	Man1b1	1.74815	3.14235	0.0736452	0.388335	-1.61004	-4.10405	2.93634	2.24738	-2.71182	-3.88644	-2.72903	-2.21912	1.68669	1.82843	-0.610116	-1.88203	5	5	5	10.3	10.3	10.3	75.149	0.00021716	7.3992	362980000	9	integral	NO
tr|A2AJ26|A2AJ26_MOUSE ATP-binding cassette sub-family A member 2 OS=Mus musculus OX=10090 GN=Abca2 PE=1 SV=1;sp|P41234|ABCA2_MOUSE ATP-binding cassette sub-family A member 2 OS=Mus musculus OX=10090 GN=Abca2 PE=1 SV=4	A2AJ26;P41234	A2AJ26;P41234	ATP-binding cassette sub-family A member 2	Abca2	3.5075	2.2115	2.22791	2.94817	-3.54353	-2.2656	-0.336974	-2.62972	-1.102	-1.09212	-1.81571	-1.81931	1.01598	1.21974	0.406222	0.374932	45	45	44	24	24	23.2	270.52	0	323.31	3085300000	209	integral	NO
tr|A2AJ72|A2AJ72_MOUSE Far upstream element (FUSE)-binding protein 3 OS=Mus musculus OX=10090 GN=Fubp3 PE=1 SV=1;tr|Q3TIX6|Q3TIX6_MOUSE Far upstream element (FUSE)-binding protein 3 OS=Mus musculus OX=10090 GN=Fubp3 PE=1 SV=1;tr|A0A0A6YVV5|A0A0A6YVV5_MOUSE	A2AJ72;Q3TIX6;A0A0A6YVV5;F7AM43;A0A0A6YY39;A2AJ71	A2AJ72;Q3TIX6;A0A0A6YVV5	Far upstream element (FUSE)-binding protein 3	Fubp3	0.120318	0.487997	0.00329994	-0.0177377	-3.43742	0.752573	0.674226	-0.959151	-0.754003	-1.33153	-1.24454	-1.66264	-0.0116156	-4.78431	2.44865	-0.693441	10	8	8	21.8	20.2	20.2	61.447	0	108.68	1103300000	25	soluble	NO
tr|A2AJK8|A2AJK8_MOUSE Tetratricopeptide repeat protein 1 OS=Mus musculus OX=10090 GN=Ttc1 PE=1 SV=1;sp|Q91Z38|TTC1_MOUSE Tetratricopeptide repeat protein 1 OS=Mus musculus OX=10090 GN=Ttc1 PE=1 SV=1	A2AJK8;Q91Z38	A2AJK8;Q91Z38	Tetratricopeptide repeat protein 1	Ttc1	0.713758	-2.09906	0.584651	-2.15722	2.0607	-1.74969	-0.455634	-2.48523	-1.16923	-0.211835	-0.723391	-0.75804	-4.74444	-0.548112	-0.220808	-5.74536	3	3	3	16.4	16.4	16.4	28.553	0.00023207	10.909	543070000	5	soluble	NO
sp|A2AJL3|FGGY_MOUSE FGGY carbohydrate kinase domain-containing protein OS=Mus musculus OX=10090 GN=Fggy PE=1 SV=1;tr|A2AJL4|A2AJL4_MOUSE FGGY carbohydrate kinase domain-containing protein OS=Mus musculus OX=10090 GN=Fggy PE=1 SV=1;sp|A2AJL3-2|FGGY_MOUSE I	A2AJL3;A2AJL4;A2AJL3-2;B1AY71;H3BJ80;D6RHR3;D6RG41;F6V664;B7ZCH9	A2AJL3;A2AJL4;A2AJL3-2	FGGY carbohydrate kinase domain-containing protein	Fggy	0.89066	-1.2815	1.13086	-2.17654	-0.0523219	0.334419	-2.4605	0.760203	-1.41865	-1.60765	-0.735963	-1.23609	-1.72043	-4.59726	-2.23201	-1.57466	9	9	9	26.6	26.6	26.6	60.336	0	94.216	901630000	25	soluble	NO
tr|A2AJW4|A2AJW4_MOUSE Protein phosphatase 1, regulatory subunit 3D OS=Mus musculus OX=10090 GN=Ppp1r3d PE=1 SV=1	A2AJW4	A2AJW4	Protein phosphatase 1 regulatory subunit	Ppp1r3d	0.851823	1.2757	0.19414	0.645435	-3.44617	1.35065	-2.06115	-3.41268	-2.44129	-2.08128	-3.54189	-2.02596	-1.71948	0.719722	-2.20494	-1.7829	4	4	4	21.1	21.1	21.1	30.509	0.00023524	11.935	224790000	8	soluble	NO
tr|A2AJY2|A2AJY2_MOUSE Collagen alpha-1(XV) chain OS=Mus musculus OX=10090 GN=Col15a1 PE=1 SV=1;sp|O35206|COFA1_MOUSE Collagen alpha-1(XV) chain OS=Mus musculus OX=10090 GN=Col15a1 PE=1 SV=2;tr|A2AJY7|A2AJY7_MOUSE Collagen alpha-1(XV) chain OS=Mus musculus	A2AJY2;O35206;A2AJY7;A2AJY5	A2AJY2;O35206;A2AJY7;A2AJY5	Collagen alpha-1(XV) chain;Restin	Col15a1	0.211526	-0.41184	0.873169	-1.33279	-1.16523	-0.61104	-0.584761	-0.0532793	-1.4542	-0.853345	-1.8662	-1.92438	0.203272	-3.0485	-2.71587	-2.18438	13	13	13	11.3	11.3	11.3	138.29	0	74.54	1282800000	75	soluble	NO
tr|A2AKD6|A2AKD6_MOUSE Peroxisomal membrane protein 4 OS=Mus musculus OX=10090 GN=Pxmp4 PE=1 SV=1;sp|Q9JJW0|PXMP4_MOUSE Peroxisomal membrane protein 4 OS=Mus musculus OX=10090 GN=Pxmp4 PE=1 SV=3	A2AKD6;Q9JJW0	A2AKD6;Q9JJW0	Peroxisomal membrane protein 4	Pxmp4	3.04813	6.79381	0.442372	0.680229	1.19613	-0.222759	0.122045	-1.98011	-4.13792	-4.79639	-7.80059	-8.60413	0.0917073	0.160455	0.883505	0.700556	2	2	2	27.2	27.2	27.2	10.365	0.0041913	3.22	22037000	6	integral	NO
tr|A2AKD7|A2AKD7_MOUSE Alpha-1-syntrophin OS=Mus musculus OX=10090 GN=Snta1 PE=1 SV=1;sp|Q61234|SNTA1_MOUSE Alpha-1-syntrophin OS=Mus musculus OX=10090 GN=Snta1 PE=1 SV=1	A2AKD7;Q61234	A2AKD7;Q61234	Alpha-1-syntrophin	Snta1	0.997395	-0.843645	0.92553	-0.881735	0.236258	0.867485	0.647445	-0.368802	-0.0498044	0.0957327	0.643197	0.540898	0.594746	-0.916005	-0.574663	-1.24863	10	9	9	24	22.6	22.6	53.282	0	82.273	2278300000	31	soluble	NO
tr|E9PYJ6|E9PYJ6_MOUSE Focadhesin OS=Mus musculus OX=10090 GN=Focad PE=1 SV=1;sp|A2AKG8|FOCAD_MOUSE Focadhesin OS=Mus musculus OX=10090 GN=Focad PE=1 SV=1	E9PYJ6;A2AKG8;A2AKG8-2;A2AKG8-3	E9PYJ6;A2AKG8	Focadhesin	Focad	2.88446	-2.42287	0.38238	-1.09248	1.22441	-2.37943	-4.42855	-1.19895	-0.598102	-0.624228	-0.0414876	-0.197145	-3.15065	-3.38558	-3.01306	-1.60315	20	20	20	14.2	14.2	14.2	189.56	0	80.147	4711000000	99	integral	NO
tr|A2AKH7|A2AKH7_MOUSE Leucine-rich repeat-containing protein 57 (Fragment) OS=Mus musculus OX=10090 GN=Lrrc57 PE=1 SV=8;tr|Q8JZX5|Q8JZX5_MOUSE Leucine rich repeat containing 57 OS=Mus musculus OX=10090 GN=Lrrc57 PE=1 SV=1;sp|Q9D1G5|LRC57_MOUSE Leucine-ric	A2AKH7;Q8JZX5;Q9D1G5;B0R031	A2AKH7;Q8JZX5;Q9D1G5	Leucine-rich repeat-containing protein 57	Lrrc57	2.22902	-2.53819	2.18043	-2.72642	2.43932	2.3558	2.37329	3.89141	1.87975	2.54504	2.98152	2.90058	1.51442	0.129218	-0.367654	-1.12183	11	11	11	54.6	54.6	54.6	24.132	0	101.02	6290100000	40	soluble	NO
tr|A2AL12|A2AL12_MOUSE Heterogeneous nuclear ribonucleoprotein A3 OS=Mus musculus OX=10090 GN=Hnrnpa3 PE=1 SV=1;sp|Q8BG05|ROA3_MOUSE Heterogeneous nuclear ribonucleoprotein A3 OS=Mus musculus OX=10090 GN=Hnrnpa3 PE=1 SV=1	A2AL12;Q8BG05;A2AL13;V9GX38	A2AL12;Q8BG05	Heterogeneous nuclear ribonucleoprotein A3	Hnrnpa3	5.9531	-3.29096	0.327858	-0.353323	1.70918	3.36914	1.54427	2.78571	5.11702	5.14695	5.48432	5.41054	2.07984	2.35289	1.72632	1.83597	31	31	6	61.9	61.9	10.4	34.476	0	323.31	52266000000	321	soluble	YES	postsynaptic density (GO:0014069); postsynapse (GO:0098794)
tr|H3BKN2|H3BKN2_MOUSE Alkylglycerone-phosphate synthase OS=Mus musculus OX=10090 GN=Agps PE=1 SV=1;tr|A2AL50|A2AL50_MOUSE Alkylglycerone-phosphate synthase OS=Mus musculus OX=10090 GN=Agps PE=1 SV=1;sp|Q8C0I1|ADAS_MOUSE Alkyldihydroxyacetonephosphate synt	H3BKN2;A2AL50;Q8C0I1;A2AL49	H3BKN2;A2AL50;Q8C0I1	Alkyldihydroxyacetonephosphate synthase, peroxisomal	Agps	2.64432	3.07155	0.474666	-0.938994	0.382435	-1.06387	1.85893	2.46804	-2.94237	-4.36578	-2.5885	-2.5	-0.910892	-0.320271	1.10033	0.0203938	3	3	3	7.9	7.9	7.9	63.841	0.0010363	5.586	340500000	12	soluble	NO
tr|Q8CBM2|Q8CBM2_MOUSE Aspartyl/asparaginyl beta-hydroxylase OS=Mus musculus OX=10090 GN=Asph PE=1 SV=1;tr|A2AL85|A2AL85_MOUSE Aspartyl/asparaginyl beta-hydroxylase OS=Mus musculus OX=10090 GN=Asph PE=1 SV=1;sp|Q8BSY0|ASPH_MOUSE Aspartyl/asparaginyl beta-h	Q8CBM2;A2AL85;Q8BSY0;A2AL71;A2AL77;A2AL83;A2AL79;Q9CR06;Q6P8S1;A2AL74;A2AL78;A2AL76;A2AL75;Q3TU40;A2AL81;Q8BSY0-2	Q8CBM2;A2AL85;Q8BSY0	Aspartyl/asparaginyl beta-hydroxylase	Asph	6.74917	5.57415	4.09346	3.2866	2.4751	1.19629	1.43265	2.41512	-0.60733	-0.682445	-0.438186	0.0969114	5.4389	5.08417	5.22781	4.91469	28	28	28	44.7	44.7	44.7	75.127	0	323.31	2638700000	164	integral	NO
tr|A2ALH2|A2ALH2_MOUSE Putative tRNA (cytidine(32)/guanosine(34)-2-O)-methyltransferase OS=Mus musculus OX=10090 GN=Ftsj1 PE=1 SV=1;tr|Q8JZY1|Q8JZY1_MOUSE Putative tRNA (cytidine(32)/guanosine(34)-2-O)-methyltransferase OS=Mus musculus OX=10090 GN=Ftsj1	A2ALH2;Q8JZY1;Q8CBC7;F6Q475	A2ALH2;Q8JZY1;Q8CBC7	Putative tRNA (cytidine(32)/guanosine(34)-2-O)-methyltransferase	Ftsj1	0.276753	-1.20987	0.287195	-1.31379	0.814204	-0.663565	-2.1318	-0.357358	-0.850902	-0.48216	-0.477256	-0.943879	2.83437	-1.71278	-5.876	-2.83928	3	3	3	12.3	12.3	12.3	33.831	0.0015981	4.4918	590870000	4	soluble	NO
tr|A2ALS4|A2ALS4_MOUSE Rap1 GTPase-activating protein 1 OS=Mus musculus OX=10090 GN=Rap1gap PE=1 SV=1;sp|A2ALS5|RPGP1_MOUSE Rap1 GTPase-activating protein 1 OS=Mus musculus OX=10090 GN=Rap1gap PE=1 SV=2;sp|A2ALS5-4|RPGP1_MOUSE Isoform 4 of Rap1 GTPase-acti	A2ALS4;A2ALS5;A2ALS5-4;A2ALS5-3;A2ALS5-2;A2ALS3;A2ALS7	A2ALS4;A2ALS5;A2ALS5-4;A2ALS5-3;A2ALS5-2	Rap1 GTPase-activating protein 1	Rap1gap	0.216556	-0.883053	1.32199	-4.41374	-0.321809	2.14509	0.668983	2.95672	-1.68783	-2.097	-2.49845	-2.39048	0.735762	-2.86659	-2.89341	-7.18173	7	7	7	13	13	13	81.251	0	26.876	654670000	22	soluble	NO
tr|A2ALV3|A2ALV3_MOUSE Endophilin-A1 OS=Mus musculus OX=10090 GN=Sh3gl2 PE=1 SV=1;sp|Q62420|SH3G2_MOUSE Endophilin-A1 OS=Mus musculus OX=10090 GN=Sh3gl2 PE=1 SV=2;tr|Q8BXU5|Q8BXU5_MOUSE Endophilin-A1 OS=Mus musculus OX=10090 GN=Sh3gl2 PE=1 SV=1;tr|F6ZL13|F	A2ALV3;Q62420;Q8BXU5;F6ZL13;A2ALV1	A2ALV3;Q62420;Q8BXU5;F6ZL13	Endophilin-A1	Sh3gl2	0.205003	0.511769	0.677665	-1.82306	1.47218	-1.40572	1.72677	-1.70025	-3.23099	-2.42297	-2.06149	-1.53086	-2.25262	-3.27916	-2.56199	0.894528	9	4	4	22	14.2	14.2	48.295	0.00025138	17.431	405630000	5	soluble	YES	synaptic vesicle membrane (GO:0030672); synapse (GO:0045202); synaptic vesicle endocytosis (GO:0048488); postsynapse (GO:0098794); postsynaptic actin cytoskeleton organization (GO:0098974); presynaptic cytosol (GO:0099523)
sp|A2ALW5|DJC25_MOUSE DnaJ homolog subfamily C member 25 OS=Mus musculus OX=10090 GN=Dnajc25 PE=1 SV=1;sp|A2ALW5-2|DJC25_MOUSE Isoform 2 of DnaJ homolog subfamily C member 25 OS=Mus musculus OX=10090 GN=Dnajc25	A2ALW5;A2ALW5-2;Z4YLX5;F2Z410;F2Z3Z8	A2ALW5;A2ALW5-2	DnaJ homolog subfamily C member 25	Dnajc25	2.16693	4.76858	1.5166	3.21593	0.921118	-3.80525	-3.05578	-1.98	-3.59589	-5.72136	-4.23293	-0.580297	-0.149164	1.38208	1.76515	1.94575	4	4	3	13.2	13.2	10.4	41.937	0.00023452	11.63	283640000	11	integral	NO
tr|A2AMC3|A2AMC3_MOUSE GDP-fucose protein O-fucosyltransferase 1 OS=Mus musculus OX=10090 GN=Pofut1 PE=1 SV=1;sp|Q91ZW2|OFUT1_MOUSE GDP-fucose protein O-fucosyltransferase 1 OS=Mus musculus OX=10090 GN=Pofut1 PE=1 SV=1;tr|Q3UXG7|Q3UXG7_MOUSE GDP-fucose pro	A2AMC3;Q91ZW2;Q3UXG7;E9Q686	A2AMC3;Q91ZW2;Q3UXG7;E9Q686	GDP-fucose protein O-fucosyltransferase 1	Pofut1	0.263997	0.187165	1.56708	2.09215	0.979613	-1.78137	-0.466738	1.07426	1.7163	1.4775	2.1204	2.1115	1.33369	2.15834	2.22457	2.45775	11	11	4	40.6	40.6	11.1	40.02	0	118.13	6085700000	73	soluble	NO
tr|A2AMH5|A2AMH5_MOUSE Choline transporter-like protein 1 OS=Mus musculus OX=10090 GN=Slc44a1 PE=1 SV=1;tr|A2AMH4|A2AMH4_MOUSE Choline transporter-like protein 1 OS=Mus musculus OX=10090 GN=Slc44a1 PE=1 SV=1;sp|Q6X893|CTL1_MOUSE Choline transporter-like pr	A2AMH5;A2AMH4;Q6X893;Q6X893-2;A2AMH3;A2AMH8	A2AMH5;A2AMH4;Q6X893;Q6X893-2;A2AMH3	Choline transporter-like protein 1	Slc44a1	2.67707	-2.30033	1.64273	-2.42369	2.04381	2.29487	-0.633879	0.649184	0.806772	0.600638	1.21041	1.24274	-1.15178	-1.51209	-2.34559	-0.331302	12	12	12	21.2	21.2	21.2	73.044	0	159.73	4669400000	75	integral	NO
sp|A2AN08-3|UBR4_MOUSE Isoform 3 of E3 ubiquitin-protein ligase UBR4 OS=Mus musculus OX=10090 GN=Ubr4;sp|A2AN08|UBR4_MOUSE E3 ubiquitin-protein ligase UBR4 OS=Mus musculus OX=10090 GN=Ubr4 PE=1 SV=1;sp|A2AN08-5|UBR4_MOUSE Isoform 5 of E3 ubiquitin-protein	A2AN08-3;A2AN08;A2AN08-5;A2AN08-2;F6SSP6;Z4YMA7;A2AN08-4;Z4YLP1	A2AN08-3;A2AN08;A2AN08-5	E3 ubiquitin-protein ligase UBR4	Ubr4	4.89332	-1.84462	0.529286	0.485037	0.130442	-0.800053	-1.08716	0.642399	1.94721	1.98733	2.17234	2.09738	0.0534116	0.29156	0.537972	-0.0571609	242	242	242	56.6	56.6	56.6	570.29	0	323.31	77660000000	2095	integral	NO
tr|A2AN37|A2AN37_MOUSE Uridine-cytidine kinase OS=Mus musculus OX=10090 GN=Uck1 PE=1 SV=1	A2AN37;F7CBX2	A2AN37	Uridine-cytidine kinase	Uck1	1.43149	1.33894	0.0799681	-0.229677	-2.96874	-3.61554	-0.138388	-0.183011	-3.22307	-3.54188	-3.41387	-3.00131	-2.63799	-1.22006	-1.02323	-2.94312	9	1	1	49.8	9.5	9.5	31.669	0.00023552	11.993	121070000	3	soluble	NO
tr|V9GXE5|V9GXE5_MOUSE Spermine oxidase (Fragment) OS=Mus musculus OX=10090 GN=Smox PE=4 SV=1;tr|A2ANQ3|A2ANQ3_MOUSE Spermine oxidase (Fragment) OS=Mus musculus OX=10090 GN=Smox PE=1 SV=8;tr|A2ANQ4|A2ANQ4_MOUSE Spermine oxidase OS=Mus musculus OX=10090 GN=	V9GXE5;A2ANQ3;A2ANQ4;Q3TLR8;Q99K82-4;Q99K82-3;Q99K82-5;Q99K82-8;Q99K82-7;Q99K82-6;Q99K82-9;Q99K82;Q99K82-2	V9GXE5;A2ANQ3;A2ANQ4;Q3TLR8;Q99K82-4;Q99K82-3;Q99K82-5;Q99K82-8;Q99K82-7;Q99K82-6;Q99K82-9;Q99K82;Q99K82-2	Spermine oxidase	Smox	0.569003	1.57923	0.106254	-0.449811	1.29233	0.141538	-2.12816	-2.58897	-2.39647	-2.2182	-3.51648	-3.26827	-2.3539	1.76246	-0.407979	-4.08308	1	1	1	19.1	19.1	19.1	7.5905	0.005277	3.0245	36085000	4	soluble	NO
tr|A2ANY6|A2ANY6_MOUSE Midasin OS=Mus musculus OX=10090 GN=Mdn1 PE=1 SV=1;tr|J3QMC5|J3QMC5_MOUSE Midasin OS=Mus musculus OX=10090 GN=Mdn1 PE=1 SV=1	A2ANY6;J3QMC5;REV__A0A1W2P863;REV__Q04690-4;REV__Q04690-3;REV__Q04690-2;REV__Q04690	A2ANY6;J3QMC5	Midasin	Mdn1	0.755536	-1.04828	0.203921	-0.92211	-4.3494	-1.97638	-6.31852	1.39467	-2.5546	-2.55641	-2.94951	-2.68444	-2.38226	-2.89031	-5.35052	-4.31498	104	104	104	22.7	22.7	22.7	630.33	0	323.31	3599600000	307	soluble	NO
tr|A2AP32|A2AP32_MOUSE NADH dehydrogenase [ubiquinone] 1 beta subcomplex subunit 6 OS=Mus musculus OX=10090 GN=Ndufb6 PE=1 SV=1;sp|Q3UIU2|NDUB6_MOUSE NADH dehydrogenase [ubiquinone] 1 beta subcomplex subunit 6 OS=Mus musculus OX=10090 GN=Ndufb6 PE=1 SV=3	A2AP32;Q3UIU2	A2AP32;Q3UIU2	NADH dehydrogenase [ubiquinone] 1 beta subcomplex subunit 6	Ndufb6	1.20975	1.25832	0.869405	-1.78221	0.11204	-0.164568	3.25507	-1.22475	-2.13711	-1.79795	-3.66398	-2.5853	-0.911165	-1.21766	-2.34454	-0.677688	1	1	1	7.2	7.2	7.2	11.741	0.0079541	2.6952	109890000	10	integral	NO
tr|A2AP93|A2AP93_MOUSE Mitogen-activated protein kinase kinase kinase 7 OS=Mus musculus OX=10090 GN=Map3k7 PE=1 SV=1;tr|A2AP92|A2AP92_MOUSE Mitogen-activated protein kinase kinase kinase 7 OS=Mus musculus OX=10090 GN=Map3k7 PE=1 SV=1;tr|Q923A8|Q923A8_MOUSE	A2AP93;A2AP92;Q923A8;Q62073	A2AP93;A2AP92;Q923A8;Q62073	Mitogen-activated protein kinase kinase kinase 7	Map3k7	2.58707	2.356	0.493813	-1.42207	-2.52154	2.08742	0.891969	3.33172	-2.32898	-3.4713	-2.34412	-3.17828	0.408363	-0.175544	-0.805963	-1.32555	3	3	3	9.8	9.8	9.8	53.749	0.00062906	6.0556	268170000	8	soluble	NO
tr|A2API3|A2API3_MOUSE Integrator complex subunit 8 OS=Mus musculus OX=10090 GN=Ints8 PE=1 SV=1;sp|Q80V86|INT8_MOUSE Integrator complex subunit 8 OS=Mus musculus OX=10090 GN=Ints8 PE=1 SV=1	A2API3;Q80V86	A2API3;Q80V86	Integrator complex subunit 8	Ints8	0.710957	2.84209	0.0744499	0.407183	-1.45	0.259834	-0.192168	-1.13192	-2.61693	-2.60696	-3.94047	-3.0895	-0.768492	-2.46229	5.36074	-3.01549	8	8	8	10.8	10.8	10.8	111.38	0	48.898	447100000	16	soluble	NO
tr|E9Q202|E9Q202_MOUSE Low-density lipoprotein receptor-related protein 1B OS=Mus musculus OX=10090 GN=Lrp1b PE=1 SV=2;tr|A2API5|A2API5_MOUSE Low-density lipoprotein receptor-related protein 1B OS=Mus musculus OX=10090 GN=Lrp1b PE=1 SV=2;sp|Q9JI18|LRP1B_MO	E9Q202;A2API5;Q9JI18	E9Q202;A2API5;Q9JI18	Low-density lipoprotein receptor-related protein 1B	Lrp1b	0.884635	3.44506	1.18594	-2.12748	-1.69872	-0.951343	-3.85556	-0.51415	-12.5009	-6.27242	-6.99606	-3.54055	-5.36731	-2.51236	-3.89736	-3.75268	7	3	3	1.9	0.9	0.9	376.33	0.0015857	4.2362	49347000	8	integral	NO
tr|A2APM2|A2APM2_MOUSE CD44 antigen OS=Mus musculus OX=10090 GN=Cd44 PE=1 SV=1;tr|A2APM4|A2APM4_MOUSE CD44 antigen OS=Mus musculus OX=10090 GN=Cd44 PE=1 SV=1;tr|A2APM1|A2APM1_MOUSE CD44 antigen OS=Mus musculus OX=10090 GN=Cd44 PE=1 SV=1;tr|Q3U8S1|Q3U8S1_MO	A2APM2;A2APM4;A2APM1;Q3U8S1;E9QKM8;Q80X37;A2APM3;A2APM5;P15379-6;P15379-11;P15379-5;P15379-3;P15379-12;P15379-13;P15379-10;P15379-9;P15379-4;P15379-8;P15379-7;P15379;P15379-2	A2APM2;A2APM4;A2APM1;Q3U8S1;E9QKM8;Q80X37;A2APM3;A2APM5;P15379-6;P15379-11;P15379-5;P15379-3;P15379-12;P15379-13;P15379-10;P15379-9;P15379-4;P15379-8;P15379-7;P15379;P15379-2	CD44 antigen	Cd44	0.668222	-0.676637	0.814596	1.26285	-2.17189	-4.38385	-1.83275	-1.43258	-0.486486	-1.26049	0.0804797	-0.396613	-1.64173	-0.895316	-0.214202	-2.01841	2	2	2	2.7	2.7	2.7	85.837	0.0015889	4.3054	1368900000	15	integral	NO
tr|F8VPR2|F8VPR2_MOUSE Formin-like protein 2 OS=Mus musculus OX=10090 GN=Fmnl2 PE=1 SV=1;sp|A2APV2|FMNL2_MOUSE Formin-like protein 2 OS=Mus musculus OX=10090 GN=Fmnl2 PE=1 SV=2;tr|E9PXE6|E9PXE6_MOUSE Formin-like protein 2 OS=Mus musculus OX=10090 GN=Fmnl2	F8VPR2;A2APV2;E9PXE6;A2AQW2;A2APV2-2;A2APV2-3	F8VPR2;A2APV2;E9PXE6;A2AQW2;A2APV2-2;A2APV2-3	Formin-like protein 2	Fmnl2	0.305458	-0.604138	0.248633	0.554849	-1.29311	-2.23369	-2.98851	-1.61153	-0.809515	-0.710998	-0.964753	-1.00563	-2.54841	-2.03158	-2.3168	0.989336	21	21	13	20.9	20.9	14	122.91	0	116.64	2389100000	70	soluble	NO
tr|D3Z781|D3Z781_MOUSE Enhancer trap locus 4 OS=Mus musculus OX=10090 GN=Etl4 PE=1 SV=2;tr|E9QAU4|E9QAU4_MOUSE Enhancer trap locus 4 OS=Mus musculus OX=10090 GN=Etl4 PE=1 SV=1;sp|A2AQ25-9|SKT_MOUSE Isoform 9 of Sickle tail protein OS=Mus musculus OX=10090	D3Z781;E9QAU4;A2AQ25-9;A2AQ25-6;A2AQ25-5;A2AQ25-8;A2AQ25-4;A2AQ25-3;A2AQ25-2;A2AQ25	D3Z781;E9QAU4;A2AQ25-9;A2AQ25-6;A2AQ25-5;A2AQ25-8;A2AQ25-4;A2AQ25-3;A2AQ25-2;A2AQ25	Sickle tail protein	Etl4;Skt	3.31649	1.72984	0.0412958	0.115859	-0.375896	-2.88539	1.63732	-1.30136	-2.21019	-2.31561	-2.54889	-2.30656	-1.02955	-0.965564	0.0125051	-0.479288	9	9	9	6.5	6.5	6.5	146.61	0	44.782	1290500000	35	soluble	NO
tr|A2AQ43|A2AQ43_MOUSE Formin-binding protein 1 OS=Mus musculus OX=10090 GN=Fnbp1 PE=1 SV=1;tr|A2AQ44|A2AQ44_MOUSE Formin-binding protein 1 OS=Mus musculus OX=10090 GN=Fnbp1 PE=1 SV=1;tr|A2AQ42|A2AQ42_MOUSE Formin-binding protein 1 OS=Mus musculus OX=10090	A2AQ43;A2AQ44;A2AQ42;A2AQ45;A2AQ41;Q80TY0-2;Q80TY0-3;Q80TY0;Q80TY0-4;F6VVN1;Q80TY0-5;A0A0A6YWT1;A2AQ47;A2AQ39	A2AQ43;A2AQ44;A2AQ42;A2AQ45;A2AQ41;Q80TY0-2;Q80TY0-3;Q80TY0;Q80TY0-4;F6VVN1;Q80TY0-5;A0A0A6YWT1	Formin-binding protein 1	Fnbp1	0.124928	-0.265832	1.60251	-2.36958	0.388426	0.308569	0.415645	0.860486	-1.54059	-1.45156	-1.49307	-1.95664	-3.29758	0.0593635	-1.25142	-3.01555	8	8	8	19.3	19.3	19.3	64.628	0	86.771	716820000	20	soluble	NO
tr|A2AQA7|A2AQA7_MOUSE RNA helicase aquarius OS=Mus musculus OX=10090 GN=Aqr PE=1 SV=1;sp|Q8CFQ3|AQR_MOUSE RNA helicase aquarius OS=Mus musculus OX=10090 GN=Aqr PE=1 SV=2	A2AQA7;Q8CFQ3	A2AQA7;Q8CFQ3	Intron-binding protein aquarius	Aqr	2.9324	-1.87517	1.73978	-3.08033	1.87604	1.18566	3.26396	-1.15526	0.0510295	0.259528	0.493512	-0.454295	-1.23828	-2.41884	-1.56175	-1.93203	38	38	38	35.2	35.2	35.2	161.85	0	323.31	5952600000	108	soluble	NO
tr|Q8C4G3|Q8C4G3_MOUSE Phospholipid-transporting ATPase OS=Mus musculus OX=10090 GN=Atp9a PE=1 SV=1;tr|Q8C288|Q8C288_MOUSE Phospholipid-transporting ATPase OS=Mus musculus OX=10090 GN=Atp9a PE=1 SV=1;tr|A2AQC3|A2AQC3_MOUSE Phospholipid-transporting ATPase	Q8C4G3;Q8C288;A2AQC3;O70228	Q8C4G3;Q8C288;A2AQC3;O70228	Phospholipid-transporting ATPase;Probable phospholipid-transporting ATPase IIA	Atp9a	1.33698	-1.02056	0.243218	-1.23084	-1.15504	-2.08898	-7.58083	2.23026	-1.82457	-1.92812	-2.95671	-2.72631	-3.40418	-3.69184	-3.86998	-2.55194	8	8	6	9.7	9.7	7.6	116.42	0	67.758	868110000	17	integral	NO
tr|A2AQJ7|A2AQJ7_MOUSE Transmembrane protein 87A OS=Mus musculus OX=10090 GN=Tmem87a PE=1 SV=1;tr|A2AQJ5|A2AQJ5_MOUSE Transmembrane protein 87A OS=Mus musculus OX=10090 GN=Tmem87a PE=1 SV=1;tr|A2AQJ6|A2AQJ6_MOUSE Transmembrane protein 87A OS=Mus musculus O	A2AQJ7;A2AQJ5;A2AQJ6;Q8BXN9;Q8BXN9-2;Q8BXN9-3	A2AQJ7;A2AQJ5;A2AQJ6;Q8BXN9;Q8BXN9-2;Q8BXN9-3	Transmembrane protein 87A	Tmem87a	2.38235	1.43438	1.65261	-1.80931	2.09479	2.27637	1.91568	4.07609	-0.69424	-0.607003	-0.5342	-0.776382	0.0407926	0.652759	1.56847	0.863656	6	6	6	15.6	15.6	15.6	57.011	0	28.145	1238500000	22	integral	NO
tr|A2AQJ8|A2AQJ8_MOUSE Neutral alpha-glucosidase C OS=Mus musculus OX=10090 GN=Ganc PE=1 SV=1;sp|Q8BVW0|GANC_MOUSE Neutral alpha-glucosidase C OS=Mus musculus OX=10090 GN=Ganc PE=1 SV=2	A2AQJ8;Q8BVW0;Q8BVW0-2	A2AQJ8;Q8BVW0	Neutral alpha-glucosidase C	Ganc	1.54874	-1.30247	0.513848	-0.825541	0.524512	-0.146286	-0.674615	-2.22024	-0.128738	-0.252332	-0.0601491	-0.167707	-1.44001	-0.799123	-0.843772	-2.73589	20	20	20	27.1	27.1	27.1	103.71	0	263.61	2705900000	52	soluble	NO
tr|A2AQN4|A2AQN4_MOUSE Acetyl-coenzyme A synthetase, cytoplasmic OS=Mus musculus OX=10090 GN=Acss2 PE=1 SV=1;sp|Q9QXG4|ACSA_MOUSE Acetyl-coenzyme A synthetase, cytoplasmic OS=Mus musculus OX=10090 GN=Acss2 PE=1 SV=2;tr|A2AQN5|A2AQN5_MOUSE Acetyl-coenzyme A	A2AQN4;Q9QXG4;A2AQN5;F7CU63;D6RHA7	A2AQN4;Q9QXG4;A2AQN5	Acetyl-coenzyme A synthetase, cytoplasmic	Acss2	1.20894	-2.41703	0.392494	1.04662	-0.741783	-2.28731	-2.31976	-0.39829	2.03203	2.10803	2.05285	1.91457	2.06113	-0.225476	-0.306686	-3.08962	21	21	21	43	43	43	80.386	0	323.31	9640600000	85	soluble	NO
sp|A2ARA8|ITA8_MOUSE Integrin alpha-8 OS=Mus musculus OX=10090 GN=Itga8 PE=1 SV=1;tr|G3UYN5|G3UYN5_MOUSE Integrin alpha-8 OS=Mus musculus OX=10090 GN=Itga8 PE=1 SV=1	A2ARA8;G3UYN5;A2ARA8-2;G3UYV5	A2ARA8;G3UYN5	Integrin alpha-8;Integrin alpha-8 heavy chain;Integrin alpha-8 light chain	Itga8	0.564175	0.420083	3.5547	-4.63691	1.41032	4.28123	3.46013	3.46755	-2.09453	-2.79032	-1.24293	-1.48095	-1.47429	-1.48182	-1.39895	-1.57334	11	11	11	17.7	17.7	17.7	117.55	0	126.82	1191800000	32	integral	YES	integral component of postsynaptic density membrane (GO:0099061)
sp|A2ARP1-3|VIP1_MOUSE Isoform 3 of Inositol hexakisphosphate and diphosphoinositol-pentakisphosphate kinase 1 OS=Mus musculus OX=10090 GN=Ppip5k1;sp|A2ARP1-2|VIP1_MOUSE Isoform 2 of Inositol hexakisphosphate and diphosphoinositol-pentakisphosphate kinase	A2ARP1-3;A2ARP1-2;A2ARP1;A2ARP1-7;F6Q5C6;F7AST3;A2ARP1-6;F6VID9;A2ARP1-5	A2ARP1-3;A2ARP1-2;A2ARP1;A2ARP1-7	Inositol hexakisphosphate and diphosphoinositol-pentakisphosphate kinase 1	Ppip5k1	6.3083	7.03564	0.267928	0.609919	0.584389	1.22515	-2.30674	1.94762	-6.66498	-6.41611	-5.80321	-5.36818	0.901384	0.915244	0.802861	1.27061	6	4	4	5.7	4.2	4.2	157.55	0.00043299	7.3344	217840000	6	soluble	NO
tr|A2ARP8|A2ARP8_MOUSE Microtubule-associated protein 1A OS=Mus musculus OX=10090 GN=Map1a PE=1 SV=1;sp|Q9QYR6|MAP1A_MOUSE Microtubule-associated protein 1A OS=Mus musculus OX=10090 GN=Map1a PE=1 SV=2;sp|Q9QYR6-2|MAP1A_MOUSE Isoform 2 of Microtubule-associ	A2ARP8;Q9QYR6;Q9QYR6-2	A2ARP8;Q9QYR6;Q9QYR6-2	Microtubule-associated protein 1A;MAP1A heavy chain;MAP1 light chain LC2	Map1a	0.477131	-1.41977	0.00756002	-0.0491525	-2.97371	3.65055	-3.90147	-2.39222	0.0558989	0.0835562	-0.0633821	-0.210443	-2.02212	-4.32365	2.18042	-1.6481	47	45	45	28.5	27.7	27.7	325.88	0	323.31	9610400000	351	soluble	NO
sp|A2ARV4|LRP2_MOUSE Low-density lipoprotein receptor-related protein 2 OS=Mus musculus OX=10090 GN=Lrp2 PE=1 SV=1	A2ARV4;A2ARV5;Q3V346	A2ARV4	Low-density lipoprotein receptor-related protein 2	Lrp2	3.25855	1.02987	0.73485	0.505279	2.15901	2.54437	1.2833	1.4201	1.36982	1.36987	1.31663	1.25211	2.0865	2.10968	2.68173	2.54998	200	200	200	50.3	50.3	50.3	519.2	0	323.31	43833000000	1354	integral	NO
tr|A2AS45|A2AS45_MOUSE Plakophilin-4 OS=Mus musculus OX=10090 GN=Pkp4 PE=1 SV=1;sp|Q68FH0-2|PKP4_MOUSE Isoform 2 of Plakophilin-4 OS=Mus musculus OX=10090 GN=Pkp4;sp|Q68FH0|PKP4_MOUSE Plakophilin-4 OS=Mus musculus OX=10090 GN=Pkp4 PE=1 SV=1;tr|A2AS44|A2AS4	A2AS45;Q68FH0-2;Q68FH0;A2AS44;A2AS47;V9GXG7;B7ZNF6;E9QKH8;O35927-2;O35927	A2AS45;Q68FH0-2;Q68FH0;A2AS44;A2AS47	Plakophilin-4	Pkp4	5.51495	6.03768	1.00241	0.923195	0.69043	2.10998	1.05146	2.05299	-4.09727	-3.47855	-3.75548	-3.22178	2.53307	2.00218	3.22216	1.84023	4	4	4	4	4	4	128.53	0.0081376	2.6849	777030000	5	soluble	NO
tr|A2AS98|A2AS98_MOUSE Nck-associated protein 1 OS=Mus musculus OX=10090 GN=Nckap1 PE=1 SV=1;sp|P28660|NCKP1_MOUSE Nck-associated protein 1 OS=Mus musculus OX=10090 GN=Nckap1 PE=1 SV=2;sp|P28660-2|NCKP1_MOUSE Isoform 2 of Nck-associated protein 1 OS=Mus mu	A2AS98;P28660;P28660-2	A2AS98;P28660;P28660-2	Nck-associated protein 1	Nckap1	0.0337137	0.133651	0.294204	0.988495	-0.932885	0.321966	-1.1205	-0.851798	0.301058	0.158372	0.31944	0.05729	-2.74233	1.00685	-0.625692	3.73194	34	34	32	41.8	41.8	40	129.51	0	323.31	5577100000	103	integral	YES	regulation of synapse organization (GO:0050807); postsynapse (GO:0098794)
tr|A2ASL8|A2ASL8_MOUSE Endoplasmic reticulum junction formation protein lunapark OS=Mus musculus OX=10090 GN=Lnpk PE=1 SV=1;sp|Q7TQ95|LNP_MOUSE Endoplasmic reticulum junction formation protein lunapark OS=Mus musculus OX=10090 GN=Lnpk PE=1 SV=1	A2ASL8;Q7TQ95;A2ASM1;A2ASM0	A2ASL8;Q7TQ95	Protein lunapark	Lnp	1.87012	4.79346	0.0556802	-0.111012	-0.0293765	-0.659927	-3.18216	-1.77694	-3.91642	-3.94394	-8.49796	-8.90795	-1.53757	-1.86681	-1.32798	-1.3601	3	3	3	8	8	8	41.984	0.0096768	2.4704	55106000	4	integral	NO
tr|E9Q8Q6|E9Q8Q6_MOUSE Coiled-coil domain-containing 141 OS=Mus musculus OX=10090 GN=Ccdc141 PE=1 SV=2;tr|A2AST1|A2AST1_MOUSE Coiled-coil domain-containing 141 OS=Mus musculus OX=10090 GN=Ccdc141 PE=1 SV=1	E9Q8Q6;A2AST1;J3QNK9	E9Q8Q6;A2AST1	Coiled-coil domain-containing 141	Ccdc141	1.31597	3.99888	0.175898	0.505428	-0.648015	-1.58288	-1.15465	-4.35292	-9.39408	-5.62517	-3.02156	-3.67149	0.820576	-2.2107	-2.14333	-2.1833	8	8	8	6.9	6.9	6.9	173.64	0.00024426	14.958	350590000	12	integral	NO
sp|A2AT37|RENT2_MOUSE Regulator of nonsense transcripts 2 OS=Mus musculus OX=10090 GN=Upf2 PE=1 SV=1	A2AT37;F6Q3G7	A2AT37	Regulator of nonsense transcripts 2	Upf2	0.464886	1.36297	0.139003	-0.523747	-1.32139	0.785999	-0.819283	-2.36641	-3.35222	-3.60321	-2.18943	-2.12308	-4.72242	1.39234	-1.67391	-0.812069	16	16	16	15.4	15.4	15.4	147.55	0	107.49	780220000	42	soluble	NO
tr|A2AT91|A2AT91_MOUSE Phosphoinositide phospholipase C (Fragment) OS=Mus musculus OX=10090 GN=Plcb4 PE=1 SV=1;tr|V9GXQ9|V9GXQ9_MOUSE Phosphoinositide phospholipase C OS=Mus musculus OX=10090 GN=Plcb4 PE=1 SV=1;tr|Q91UZ1|Q91UZ1_MOUSE 1-phosphatidylinositol	A2AT91;V9GXQ9;Q91UZ1	A2AT91;V9GXQ9;Q91UZ1	Phosphoinositide phospholipase C	Plcb4	0.691663	-1.20907	0.0526245	-0.152355	0.221491	-0.954989	-1.86116	-2.44143	-0.127395	-0.162742	-0.589795	0.0706911	-3.27767	0.728622	-1.9215	-1.17496	16	16	16	19.5	19.5	19.5	100.65	0	58.167	3565400000	53	soluble	YES	postsynaptic density (GO:0014069); modulation of chemical synaptic transmission (GO:0050804); postsynaptic SER (SYNGO:postsyn_ser)
tr|A2ATI9|A2ATI9_MOUSE Golgi reassembly-stacking protein 2 OS=Mus musculus OX=10090 GN=Gorasp2 PE=1 SV=1;sp|Q99JX3|GORS2_MOUSE Golgi reassembly-stacking protein 2 OS=Mus musculus OX=10090 GN=Gorasp2 PE=1 SV=3;tr|A2ATI8|A2ATI8_MOUSE Golgi reassembly-stackin	A2ATI9;Q99JX3;A2ATI8;A2ATI6;Q99JX3-2	A2ATI9;Q99JX3;A2ATI8;A2ATI6;Q99JX3-2	Golgi reassembly-stacking protein 2	Gorasp2	5.19346	-6.95164	0.305871	-1.02562	-2.77496	-3.91909	-4.10783	1.60934	3.38738	3.42464	3.70094	3.99856	-2.57456	-2.56833	-3.75666	-4.39548	12	12	11	37.1	37.1	35.3	45.026	0	323.31	12699000000	91	soluble	NO
tr|A2ATP5|A2ATP5_MOUSE Myelin expression factor 2 OS=Mus musculus OX=10090 GN=Myef2 PE=1 SV=1;tr|A2ATP6|A2ATP6_MOUSE Myelin expression factor 2 OS=Mus musculus OX=10090 GN=Myef2 PE=1 SV=2;sp|Q8C854-3|MYEF2_MOUSE Isoform 2 of Myelin expression factor 2 OS=M	A2ATP5;A2ATP6;Q8C854-3;Q8C854;Q8C854-2;G8JL68;Q8C854-1;F6XJA1	A2ATP5;A2ATP6;Q8C854-3;Q8C854;Q8C854-2;G8JL68;Q8C854-1;F6XJA1	Myelin expression factor 2	Myef2	1.68528	-2.3555	0.690206	-1.65371	1.25661	-2.74612	-1.26151	0.337435	0.234379	-0.0209971	0.192079	-0.0118857	-1.40943	-2.81911	-4.09112	-0.708767	9	9	9	22.2	22.2	22.2	59.543	0	114.03	2110900000	47	soluble	NO
tr|A2ATU9|A2ATU9_MOUSE Histone acetyltransferase type B catalytic subunit OS=Mus musculus OX=10090 GN=Hat1 PE=1 SV=1;sp|Q8BY71|HAT1_MOUSE Histone acetyltransferase type B catalytic subunit OS=Mus musculus OX=10090 GN=Hat1 PE=1 SV=1	A2ATU9;Q8BY71	A2ATU9;Q8BY71	Histone acetyltransferase type B catalytic subunit	Hat1	0.707171	-1.08263	0.647248	-1.06722	-1.69495	-1.34697	0.0991912	-0.894	-1.30935	-1.55645	-0.471255	-0.438039	-3.32652	-2.36307	-2.33154	-0.0844894	4	4	4	11.6	11.6	11.6	50.182	0	88.976	718810000	20	soluble	NO
tr|A2AU61|A2AU61_MOUSE RNA-binding protein Raly (Fragment) OS=Mus musculus OX=10090 GN=Raly PE=1 SV=1;tr|A2AU62|A2AU62_MOUSE RNA-binding protein Raly (Fragment) OS=Mus musculus OX=10090 GN=Raly PE=1 SV=1;sp|Q64012-2|RALY_MOUSE Isoform 1 of RNA-binding prot	A2AU61;A2AU62;Q64012-2;Q64012;A2AU60	A2AU61;A2AU62;Q64012-2;Q64012;A2AU60	RNA-binding protein Raly	Raly	0.278737	-0.24623	0.0330033	-0.169822	-2.39616	4.70124	1.42476	-2.71742	0.663492	0.801795	0.256482	-0.403724	0.167521	0.103389	0.630475	-0.568258	10	10	10	47.4	47.4	47.4	23.12	0	29.021	1595800000	37	soluble	NO
tr|Q3TAI4|Q3TAI4_MOUSE Tumor protein D54 OS=Mus musculus OX=10090 GN=Tpd52l2 PE=1 SV=1;tr|A2AUD5|A2AUD5_MOUSE Tumor protein D54 OS=Mus musculus OX=10090 GN=Tpd52l2 PE=1 SV=1;sp|Q9CYZ2|TPD54_MOUSE Tumor protein D54 OS=Mus musculus OX=10090 GN=Tpd52l2 PE=1 S	Q3TAI4;A2AUD5;Q9CYZ2;V9GWU5	Q3TAI4;A2AUD5;Q9CYZ2;V9GWU5	Tumor protein D54	Tpd52l2	0.853267	-0.635819	2.45996	3.83776	-2.52452	-2.2407	-0.546254	0.646216	3.55683	3.50955	3.03412	3.12857	2.7773	2.14722	3.62122	2.14006	15	15	3	65	65	14.1	22.466	0	323.31	8835000000	147	soluble	NO
tr|A2AUF7|A2AUF7_MOUSE Rab9 effector protein with kelch motifs OS=Mus musculus OX=10090 GN=Rabepk PE=1 SV=1;tr|B0R0S4|B0R0S4_MOUSE Rab9 effector protein with kelch motifs OS=Mus musculus OX=10090 GN=Rabepk PE=1 SV=1;sp|Q8VCH5|RABEK_MOUSE Rab9 effector prot	A2AUF7;B0R0S4;Q8VCH5;D6RGR6;D6RHN6	A2AUF7;B0R0S4;Q8VCH5	Rab9 effector protein with kelch motifs	Rabepk	0.364645	0.589619	0.347653	-0.771203	-0.501462	2.79983	-0.426627	-0.712751	-2.44114	-1.35683	-0.47148	-0.0148382	-1.24929	-0.875018	0.815642	-0.617149	4	4	4	17.1	17.1	17.1	34.581	0.00023348	11.36	610500000	10	soluble	NO
tr|A2AUK8|A2AUK8_MOUSE Band 4.1-like protein 1 OS=Mus musculus OX=10090 GN=Epb41l1 PE=1 SV=1;tr|A2AUK5|A2AUK5_MOUSE Band 4.1-like protein 1 OS=Mus musculus OX=10090 GN=Epb41l1 PE=1 SV=1;tr|E9PV14|E9PV14_MOUSE Band 4.1-like protein 1 OS=Mus musculus OX=1009	A2AUK8;A2AUK5;E9PV14;Q9Z2H5-2;A2AUK7;Q9Z2H5-3;Q9Z2H5	A2AUK8;A2AUK5;E9PV14;Q9Z2H5-2;A2AUK7;Q9Z2H5-3;Q9Z2H5	Band 4.1-like protein 1	Epb4.1l1;Epb41l1	3.54077	-3.28408	0.88975	-2.58568	-2.58013	3.96724	1.66416	-0.440502	1.5393	1.30304	1.2859	1.27612	-0.673155	-2.18192	-2.23181	-2.64507	24	22	14	42.2	39.9	30	96.852	0	323.31	9288200000	142	soluble	NO
tr|F6R860|F6R860_MOUSE WD repeat, SAM and U-box domain-containing protein 1 (Fragment) OS=Mus musculus OX=10090 GN=Wdsub1 PE=1 SV=1;tr|A2AUX8|A2AUX8_MOUSE WD repeat, SAM and U-box domain-containing protein 1 OS=Mus musculus OX=10090 GN=Wdsub1 PE=1 SV=1;sp|	F6R860;A2AUX8;Q9D0I6;A2AUX9	F6R860;A2AUX8;Q9D0I6;A2AUX9	WD repeat, SAM and U-box domain-containing protein 1	Wdsub1	2.53488	2.78921	0.465618	0.648059	-0.135116	-1.22848	-1.40527	-1.52578	-3.04163	-3.81649	-3.01898	-2.98214	-0.734684	-0.941462	-1.20052	1.17426	2	2	2	8.3	8.3	8.3	25.924	0.0081286	2.6731	103390000	3	soluble	NO
sp|Q8VBV3|EXOS2_MOUSE Exosome complex component RRP4 OS=Mus musculus OX=10090 GN=Exosc2 PE=1 SV=1;tr|A2AV19|A2AV19_MOUSE Exosome complex component RRP4 (Fragment) OS=Mus musculus OX=10090 GN=Exosc2 PE=1 SV=1	Q8VBV3;A2AV19;A0A0A6YW57	Q8VBV3;A2AV19	Exosome complex component RRP4	Exosc2	1.80622	-2.57581	0.715752	-2.6093	5.18988	-0.937489	-1.72108	-1.02034	0.348959	-0.226598	0.631194	0.623464	-1.75207	-4.36791	-1.89652	-0.909723	3	3	3	9.2	9.2	9.2	32.631	0.00021882	7.7375	1517800000	6	soluble	NO
tr|A2AVJ7|A2AVJ7_MOUSE Ribosome-binding protein 1 OS=Mus musculus OX=10090 GN=Rrbp1 PE=1 SV=1;sp|Q99PL5|RRBP1_MOUSE Ribosome-binding protein 1 OS=Mus musculus OX=10090 GN=Rrbp1 PE=1 SV=2	A2AVJ7;Q99PL5;Q99PL5-8;Q99PL5-7;Q99PL5-6;Q99PL5-5;Q99PL5-4;Q99PL5-3;Q99PL5-2;Q99PL5-12;Q99PL5-11;Q99PL5-10;Q99PL5-9	A2AVJ7;Q99PL5	Ribosome-binding protein 1	Rrbp1	6.13143	-2.28941	2.89233	-0.899691	1.27032	1.28219	1.45608	1.76805	2.83362	2.84359	2.8589	2.79939	0.386009	0.809922	0.352967	0.628973	83	83	83	47.4	47.4	47.4	158.39	0	323.31	57989000000	806	integral	NO
tr|F7BNZ5|F7BNZ5_MOUSE Breast carcinoma-amplified sequence 1 homolog (Fragment) OS=Mus musculus OX=10090 GN=Bcas1 PE=1 SV=1;tr|A2AVX1|A2AVX1_MOUSE Breast carcinoma-amplified sequence 1 homolog OS=Mus musculus OX=10090 GN=Bcas1 PE=1 SV=1;tr|E9Q8Q5|E9Q8Q5_MO	F7BNZ5;A2AVX1;E9Q8Q5;Q80YN3	F7BNZ5;A2AVX1;E9Q8Q5;Q80YN3	Breast carcinoma-amplified sequence 1 homolog	Bcas1	0.281105	-0.926307	0.432165	-1.80035	1.95486	-2.38569	-0.363146	-3.90254	-2.32327	-2.42452	-1.66422	-1.78066	-4.26854	0.400441	-2.1735	-5.85629	2	2	2	6.6	6.6	6.6	40.426	0	97.265	334110000	9	soluble	YES	synapse (GO:0045202)
tr|A2AW05|A2AW05_MOUSE FACT complex subunit SSRP1 (Fragment) OS=Mus musculus OX=10090 GN=Ssrp1 PE=1 SV=1;sp|Q08943|SSRP1_MOUSE FACT complex subunit SSRP1 OS=Mus musculus OX=10090 GN=Ssrp1 PE=1 SV=2;sp|Q08943-2|SSRP1_MOUSE Isoform 2 of FACT complex subunit	A2AW05;Q08943;Q08943-2	A2AW05;Q08943;Q08943-2	FACT complex subunit SSRP1	Ssrp1	0.42874	0.839647	0.404076	-1.2764	2.54147	-0.747084	-2.78832	-0.650436	-2.15008	-3.0443	-2.46575	-2.44842	-4.21062	-1.02413	-1.04263	-0.472578	3	3	3	6.4	6.4	6.4	71.527	0.00024789	16.248	376650000	8	soluble	NO
sp|A2AWA9|RBGP1_MOUSE Rab GTPase-activating protein 1 OS=Mus musculus OX=10090 GN=Rabgap1 PE=1 SV=1;sp|A2AWA9-2|RBGP1_MOUSE Isoform 2 of Rab GTPase-activating protein 1 OS=Mus musculus OX=10090 GN=Rabgap1	A2AWA9;A2AWA9-2;A2AWA7;A2AWA9-3	A2AWA9;A2AWA9-2	Rab GTPase-activating protein 1	Rabgap1	5.31011	-3.10506	2.59884	-1.92254	1.26312	1.44237	0.607404	-0.000535403	2.04404	2.01425	2.00011	1.98403	-1.59008	-1.25929	-0.77893	-0.749506	60	60	54	56.8	56.8	50.9	120.8	0	323.31	16556000000	423	soluble	NO
tr|A2AWF8|A2AWF8_MOUSE Receptor-type tyrosine-protein phosphatase eta OS=Mus musculus OX=10090 GN=Ptprj PE=1 SV=1;tr|A2AWF9|A2AWF9_MOUSE Receptor-type tyrosine-protein phosphatase eta OS=Mus musculus OX=10090 GN=Ptprj PE=1 SV=1;tr|E9Q4S7|E9Q4S7_MOUSE Recep	A2AWF8;A2AWF9;E9Q4S7;Q64455	A2AWF8;A2AWF9;E9Q4S7;Q64455	Protein-tyrosine-phosphatase;Receptor-type tyrosine-protein phosphatase eta	Ptprj	5.54664	3.92536	4.48312	2.72149	-1.59785	-2.21764	-2.29673	-2.40364	-3.1748	-2.95479	-3.53886	-3.66288	1.00168	0.26224	0.385472	0.720709	6	6	6	6.3	6.3	6.3	128.71	0.00025674	19.665	471960000	34	integral	NO
sp|A2AWP8-3|ARGAL_MOUSE Isoform 3 of Rho guanine nucleotide exchange factor 10-like protein OS=Mus musculus OX=10090 GN=Arhgef10l;sp|A2AWP8-2|ARGAL_MOUSE Isoform 2 of Rho guanine nucleotide exchange factor 10-like protein OS=Mus musculus OX=10090 GN=Arhgef	A2AWP8-3;A2AWP8-2;A2AWP8-4;A2AWP8;A2AWP6;A2AWP8-5;F6S3V7;A2AWP4;F6ZH54;A2AWP7	A2AWP8-3;A2AWP8-2;A2AWP8-4;A2AWP8;A2AWP6;A2AWP8-5;F6S3V7	Rho guanine nucleotide exchange factor 10-like protein	Arhgef10l	4.1449	1.62895	1.87499	-1.41893	0.951375	2.1855	1.52042	2.77111	-0.956501	-1.57069	-1.14477	-1.09114	0.560244	0.603131	0.138886	0.45043	20	18	18	24.7	23.6	23.6	134.79	0	125.77	1794900000	60	soluble	NO
sp|A2BDX3|MOCS3_MOUSE Adenylyltransferase and sulfurtransferase MOCS3 OS=Mus musculus OX=10090 GN=Mocs3 PE=1 SV=1	A2BDX3	A2BDX3	Adenylyltransferase and sulfurtransferase MOCS3;Molybdopterin-synthase adenylyltransferase;Molybdopterin-synthase sulfurtransferase	Mocs3	1.69765	-1.58025	4.21979	-4.85727	2.81084	2.99875	2.48177	3.62585	-0.493965	-0.96292	0.203097	0.0629015	-2.08808	-1.9771	-2.74195	-0.704748	14	14	14	38	38	38	49.374	0	156.93	1943600000	33	soluble	NO
sp|A2BE28-2|LAS1L_MOUSE Isoform 2 of Ribosomal biogenesis protein LAS1L OS=Mus musculus OX=10090 GN=Las1l;sp|A2BE28|LAS1L_MOUSE Ribosomal biogenesis protein LAS1L OS=Mus musculus OX=10090 GN=Las1l PE=1 SV=1	A2BE28-2;A2BE28	A2BE28-2;A2BE28	Ribosomal biogenesis protein LAS1L	Las1l	8.18834	7.79151	3.3337	3.23083	3.01016	2.33933	3.18167	1.14132	-2.57968	-1.93941	-2.04875	-2.00239	5.88069	5.60318	5.5719	5.54004	31	31	31	48.6	48.6	48.6	87.577	0	323.31	2393800000	239	soluble	NO
tr|A2BE93|A2BE93_MOUSE Protein SET (Fragment) OS=Mus musculus OX=10090 GN=Set PE=1 SV=1;sp|Q9EQU5|SET_MOUSE Protein SET OS=Mus musculus OX=10090 GN=Set PE=1 SV=1;tr|A2BE92|A2BE92_MOUSE Protein SET (Fragment) OS=Mus musculus OX=10090 GN=Set PE=1 SV=1;sp|Q9E	A2BE93;Q9EQU5;A2BE92;Q9EQU5-3	A2BE93;Q9EQU5;A2BE92;Q9EQU5-3	Protein SET	Set	1.68387	-3.62651	0.437511	-1.4756	2.15079	-1.9213	2.191	0.702817	3.18496	3.12219	2.72635	2.69342	-2.1882	-1.73404	2.75606	-1.61294	10	10	1	58.6	58.6	4.2	24.923	0	323.31	5529900000	43	soluble	NO
tr|A2BGN7|A2BGN7_MOUSE Protein MANBAL OS=Mus musculus OX=10090 GN=Manbal PE=1 SV=1;sp|Q9D8X0|MANBL_MOUSE Protein MANBAL OS=Mus musculus OX=10090 GN=Manbal PE=3 SV=2	A2BGN7;Q9D8X0	A2BGN7;Q9D8X0	Protein MANBAL	Manbal	3.81294	7.9468	0.286751	1.16155	0.201914	5.06445	-2.40949	-1.71691	-5.46065	-5.84139	-5.38217	-9.31681	1.35466	1.49498	1.47323	1.4633	1	1	1	14.1	14.1	14.1	9.3679	0.007428	2.7583	10511000	5	integral	NO
tr|A2BI37|A2BI37_MOUSE Zinc finger protein 185 OS=Mus musculus OX=10090 GN=Zfp185 PE=1 SV=1;tr|G5E8W8|G5E8W8_MOUSE Zinc finger protein 185 OS=Mus musculus OX=10090 GN=Zfp185 PE=1 SV=1	A2BI37;G5E8W8	A2BI37;G5E8W8	Zinc finger protein 185	Zfp185	1.03031	2.66022	0.140227	0.686544	-0.330528	-0.243849	-1.51226	-6.28603	-4.39252	-3.727	-2.60993	-5.5379	0.334519	-4.46721	0.593071	-2.08686	1	1	1	6	6	6	52.784	0	70.131	147450000	4	soluble	NO
tr|F8WH46|F8WH46_MOUSE RIKEN cDNA 0610010K14 gene OS=Mus musculus OX=10090 GN=0610010K14Rik PE=1 SV=1;tr|A2CF80|A2CF80_MOUSE RIKEN cDNA 0610010K14 gene OS=Mus musculus OX=10090 GN=0610010K14Rik PE=1 SV=1;tr|A2CF83|A2CF83_MOUSE RIKEN cDNA 0610010K14 gene OS	F8WH46;A2CF80;A2CF83;D3Z687;Q9DCT6-4;Q9DCT6-3;Q9DCT6-2;Q9DCT6	F8WH46;A2CF80;A2CF83;D3Z687;Q9DCT6-4;Q9DCT6-3;Q9DCT6-2;Q9DCT6	Chromatin complexes subunit BAP18	Bap18	2.65373	4.1511	0.476348	1.44637	-2.81609	0.0701007	-0.606286	2.92722	-3.36658	-3.17534	-3.11353	-1.58854	0.775778	0.524987	0.61814	3.44152	1	1	1	17.3	17.3	17.3	8.6107	0.0012156	4.9439	63276000	6	soluble	NO
tr|A2CG35|A2CG35_MOUSE Ras-related protein Rab-12 OS=Mus musculus OX=10090 GN=Rab12 PE=1 SV=1;sp|P35283|RAB12_MOUSE Ras-related protein Rab-12 OS=Mus musculus OX=10090 GN=Rab12 PE=1 SV=3	A2CG35;P35283	A2CG35;P35283	Ras-related protein Rab-12	Rab12	1.71026	-2.00534	0.188671	-0.58274	-5.01381	-0.654539	-1.71759	-0.497121	-0.378355	-0.296353	-0.406722	-1.11122	-1.91733	-4.30064	-2.39761	-1.59844	8	8	8	30.6	30.6	30.6	32.238	0	29.715	1055200000	24	soluble	NO
sp|A2CG63|ARI4B_MOUSE AT-rich interactive domain-containing protein 4B OS=Mus musculus OX=10090 GN=Arid4b PE=1 SV=1;sp|A2CG63-2|ARI4B_MOUSE Isoform 2 of AT-rich interactive domain-containing protein 4B OS=Mus musculus OX=10090 GN=Arid4b;tr|Z4YMH1|Z4YMH1_MO	A2CG63;A2CG63-2;Z4YMH1	A2CG63;A2CG63-2;Z4YMH1	AT-rich interactive domain-containing protein 4B	Arid4b	2.89711	5.25437	0.88531	-1.64066	1.18312	1.20769	2.01526	1.96844	-5.50077	-5.61579	-5.22909	-4.85994	-1.45486	2.61719	-0.749818	-0.600637	2	2	2	2.1	2.1	2.1	147.64	0.0050953	3.0375	183000000	5	soluble	NO
sp|A2RSX7|TYW5_MOUSE tRNA wybutosine-synthesizing protein 5 OS=Mus musculus OX=10090 GN=Tyw5 PE=2 SV=2	A2RSX7;G3UW53	A2RSX7	tRNA wybutosine-synthesizing protein 5	Tyw5	0.316485	0.953068	0.120797	-0.47871	-1.92086	0.866968	1.36175	-2.05682	-1.73447	-2.00272	-3.08068	-0.65821	-2.0218	-3.69465	0.991761	1.06088	5	5	5	24.8	24.8	24.8	36.632	0	69.232	434700000	11	soluble	NO
sp|A2RT67|DEND3_MOUSE DENN domain-containing protein 3 OS=Mus musculus OX=10090 GN=Dennd3 PE=1 SV=2;tr|G3UYA1|G3UYA1_MOUSE DENN domain-containing protein 3 OS=Mus musculus OX=10090 GN=Dennd3 PE=1 SV=1	A2RT67;G3UYA1	A2RT67;G3UYA1	DENN domain-containing protein 3	Dennd3	7.21291	6.73697	0.816722	-0.294919	6.2973	6.14692	6.31185	6.53112	-0.931808	-0.830857	-0.755372	-0.322354	6.46367	5.7164	6.06034	5.86709	4	4	4	5.6	5.6	5.6	143.89	0.0027174	3.5987	9750200000	7	soluble	NO
tr|Q91YZ8|Q91YZ8_MOUSE Polyadenylate-binding protein OS=Mus musculus OX=10090 GN=Pabpc4 PE=1 SV=1;tr|A3KFU5|A3KFU5_MOUSE Polyadenylate-binding protein OS=Mus musculus OX=10090 GN=Pabpc4 PE=1 SV=1;tr|A3KFU8|A3KFU8_MOUSE Polyadenylate-binding protein OS=Mus	Q91YZ8;A3KFU5;A3KFU8;Q6PHQ9;V9GXG3;A0A0A6YWT2;G5E8X2	Q91YZ8;A3KFU5;A3KFU8;Q6PHQ9	Polyadenylate-binding protein	Pabpc4	0.0992839	-0.260032	0.91812	-1.78781	1.90073	1.93133	1.31712	0.860711	-0.157993	-0.207395	0.206069	0.0581045	0.961447	1.70381	-1.5802	-2.2264	17	10	9	35.3	21.8	20.3	67.852	0	30.25	2530300000	48	soluble	NO
sp|A3KG59-2|P20D2_MOUSE Isoform 2 of Peptidase M20 domain-containing protein 2 OS=Mus musculus OX=10090 GN=Pm20d2;sp|A3KG59|P20D2_MOUSE Peptidase M20 domain-containing protein 2 OS=Mus musculus OX=10090 GN=Pm20d2 PE=1 SV=1	A3KG59-2;A3KG59	A3KG59-2;A3KG59	Peptidase M20 domain-containing protein 2	Pm20d2	1.83944	1.82672	0.153054	-0.163015	-0.778142	-0.277056	-0.0859514	0.00614795	-1.93595	-1.61341	-3.40038	-2.14419	-1.40929	-0.189301	-0.532281	0.343813	3	3	3	13.1	13.1	13.1	32.775	0.00042274	6.3665	238130000	11	soluble	NO
tr|A3KG93|A3KG93_MOUSE Lysine-specific histone demethylase OS=Mus musculus OX=10090 GN=Kdm1a PE=1 SV=1;sp|Q6ZQ88|KDM1A_MOUSE Lysine-specific histone demethylase 1A OS=Mus musculus OX=10090 GN=Kdm1a PE=1 SV=2;tr|G8JL40|G8JL40_MOUSE Lysine-specific histone d	A3KG93;Q6ZQ88;G8JL40;F6Z4I3;F6ZC60	A3KG93;Q6ZQ88;G8JL40	Lysine-specific histone demethylase 1A	Kdm1a	1.08412	-2.01305	0.750617	-2.1401	-2.7616	1.88191	-0.970671	0.773917	-0.387792	-0.206208	-0.548316	-0.442323	-0.21241	-4.91287	-2.2072	-2.30438	20	20	20	28.1	28.1	28.1	94.658	0	232.87	2230700000	52	soluble	NO
sp|A3KGB4|TBC8B_MOUSE TBC1 domain family member 8B OS=Mus musculus OX=10090 GN=Tbc1d8b PE=1 SV=1	A3KGB4;A0A0A6YXU3;A0A0A6YWY1;Q9Z1A9	A3KGB4	TBC1 domain family member 8B	Tbc1d8b	0.112154	-0.389031	0.43852	1.42766	-2.72876	-2.40723	-2.91291	0.0613142	0.168118	-0.124877	-0.312802	-0.45124	1.74484	0.704436	-4.12445	-0.601751	23	23	23	26.4	26.4	26.4	127.89	0	323.31	3551200000	86	soluble	NO
tr|A3KGU5|A3KGU5_MOUSE Spectrin alpha chain, non-erythrocytic 1 OS=Mus musculus OX=10090 GN=Sptan1 PE=1 SV=1;tr|E9Q447|E9Q447_MOUSE Spectrin alpha chain, non-erythrocytic 1 OS=Mus musculus OX=10090 GN=Sptan1 PE=1 SV=1	A3KGU5;E9Q447;A3KGU4;A0A5F8MQC3;REV__A0A0J9YVC1;REV__A0A0J9YUC1;REV__E9Q770;REV__A0A0J9YUS5;REV__E9PVC6;REV__Q6NZJ6-2;REV__E9Q9E1;REV__E9PVC5;REV__Q6NZJ6;P08032	A3KGU5;E9Q447	Spectrin alpha chain, non-erythrocytic 1	Sptan1	1.74036	-2.5314	1.927	-3.81035	1.52401	0.0340823	1.22947	-1.66661	-1.04966	-1.05463	-0.851472	-1.03911	-4.01842	-5.53966	-2.27902	-2.28336	316	2	0	87.5	0.7	0	282.89	0	323.31	5536900000	32	soluble	YES	postsynapse (GO:0098794)
tr|A3KGU7|A3KGU7_MOUSE Spectrin alpha chain, non-erythrocytic 1 OS=Mus musculus OX=10090 GN=Sptan1 PE=1 SV=1;tr|A3KGU9|A3KGU9_MOUSE Spectrin alpha chain, non-erythrocytic 1 OS=Mus musculus OX=10090 GN=Sptan1 PE=1 SV=2	A3KGU7;A3KGU9	A3KGU7;A3KGU9	Spectrin alpha chain, non-erythrocytic 1	Sptan1	7.63871	-3.69886	2.75908	-0.861035	3.6306	3.27145	3.84333	3.15446	6.13151	6.17798	6.53214	6.40953	2.61286	2.5516	2.66366	2.62757	319	319	0	87.1	87.1	0	285.15	0	323.31	893000000000	4429	soluble	YES	postsynapse (GO:0098794)
sp|A3KMP2|TTC38_MOUSE Tetratricopeptide repeat protein 38 OS=Mus musculus OX=10090 GN=Ttc38 PE=1 SV=2;sp|A3KMP2-2|TTC38_MOUSE Isoform 2 of Tetratricopeptide repeat protein 38 OS=Mus musculus OX=10090 GN=Ttc38	A3KMP2;A3KMP2-2;D6RH59	A3KMP2;A3KMP2-2	Tetratricopeptide repeat protein 38	Ttc38	2.51881	-3.56805	0.0769298	-0.260772	1.367	0.0326212	-0.999811	-3.21081	2.47176	2.62255	2.72734	2.59645	-2.62043	-0.185731	-1.72513	0.677197	20	20	20	64.9	64.9	64.9	52.223	0	323.31	12412000000	74	soluble	NO
tr|Q7M6W1|Q7M6W1_MOUSE Reticulon OS=Mus musculus OX=10090 GN=Rtn1 PE=1 SV=1;tr|A3QM89|A3QM89_MOUSE Reticulon (Fragment) OS=Mus musculus OX=10090 GN=Rtn1 PE=1 SV=1	Q7M6W1;A3QM89	Q7M6W1;A3QM89	Reticulon	Rtn1	0.318577	0.740368	0.0540549	-0.180711	0.120579	2.45972	-0.256077	-0.317815	-0.515957	-0.0124674	-0.525489	-0.623996	-1.3032	3.1509	-0.36359	-0.200555	7	2	2	34.1	9.1	9.1	23.557	0.00042617	6.647	605460000	24	integral	NO
sp|A6H5Y3|METH_MOUSE Methionine synthase OS=Mus musculus OX=10090 GN=Mtr PE=1 SV=1	A6H5Y3;A0A1Y7VM88	A6H5Y3	Methionine synthase	Mtr	2.36744	-3.15898	0.859256	-1.33068	-0.357511	-0.318195	-0.551896	-1.69941	1.0147	1.15308	1.21101	1.00739	-3.60815	-2.59736	-1.78173	-0.262519	53	53	53	55.9	55.9	55.9	139.07	0	323.31	11636000000	202	soluble	NO
sp|A6H5Z3|EXC6B_MOUSE Exocyst complex component 6B OS=Mus musculus OX=10090 GN=Exoc6b PE=1 SV=1	A6H5Z3	A6H5Z3	Exocyst complex component 6B	Exoc6b	1.74102	3.14596	0.91962	-1.7333	0.609589	-0.215277	-1.17757	-1.40731	-4.61594	-4.50053	-6.21919	-6.37194	-4.13477	-0.189061	-1.86042	-2.93953	2	2	2	4	4	4	94.128	0.0027074	3.5012	106010000	3	soluble	NO
sp|A6H630|ARMT1_MOUSE Damage-control phosphatase ARMT1 OS=Mus musculus OX=10090 GN=Armt1 PE=1 SV=1;sp|A6H630-4|ARMT1_MOUSE Isoform 4 of Damage-control phosphatase ARMT1 OS=Mus musculus OX=10090 GN=Armt1;sp|A6H630-2|ARMT1_MOUSE Isoform 2 of Damage-control p	A6H630;A6H630-4;A6H630-2;A6H630-3;D6RG65	A6H630;A6H630-4;A6H630-2	Protein-glutamate O-methyltransferase	Armt1	0.0306345	0.09868	0.395858	-1.35731	1.37087	-1.9803	-1.43546	2.45226	-0.488975	-1.89399	-1.14952	-1.8841	-2.71935	1.79881	-1.49576	-2.60557	9	9	9	26.7	26.7	26.7	50.548	0	38.034	844390000	21	soluble	NO
sp|A6H6A9|RBG1L_MOUSE Rab GTPase-activating protein 1-like OS=Mus musculus OX=10090 GN=Rabgap1l PE=1 SV=1	A6H6A9;A6H6A9-2;A0A0A6YW18	A6H6A9	Rab GTPase-activating protein 1-like	Rabgap1l	0.7829	-0.980999	0.546102	-1.35204	2.07922	-1.36872	-0.391224	-2.61414	-0.648578	-0.629521	-1.59024	-0.910693	-0.402349	-1.65219	-2.79036	-2.85812	15	14	12	21.5	20.4	16.9	92.403	0	174.15	1504800000	41	soluble	NO
sp|A6H6A9-3|RBG1L_MOUSE Isoform 3 of Rab GTPase-activating protein 1-like OS=Mus musculus OX=10090 GN=Rabgap1l;tr|A0A0A6YY35|A0A0A6YY35_MOUSE Rab GTPase-activating protein 1-like (Fragment) OS=Mus musculus OX=10090 GN=Rabgap1l PE=1 SV=1;tr|A0A0A6YWT4|A0A0A	A6H6A9-3;A0A0A6YY35;A0A0A6YWT4;A6H6A9-4	A6H6A9-3;A0A0A6YY35;A0A0A6YWT4	Rab GTPase-activating protein 1-like	Rabgap1l	0.846755	-1.22782	1.5629	-3.18248	2.98088	2.97946	-0.437502	0.087874	-0.478664	-0.233432	0.199836	-1.69565	-1.35343	-0.401257	-3.25474	-2.10978	12	9	6	36.8	26.5	17.3	42.753	0	53.859	1354400000	19	soluble	NO
sp|A6H6E2|MMRN2_MOUSE Multimerin-2 OS=Mus musculus OX=10090 GN=Mmrn2 PE=1 SV=1	A6H6E2;A6H6E2-2;A0A2I3BPZ4	A6H6E2	Multimerin-2	Mmrn2	4.07436	4.2562	1.17033	1.781	1.14316	-2.37396	-1.25481	-0.653228	-2.70539	-2.77082	-4.09321	-3.47022	1.79546	0.980201	0.251517	0.957972	12	12	12	16.2	16.2	16.2	105.21	0	80.543	518470000	32	soluble	NO
sp|A6H8H2-2|DEN4C_MOUSE Isoform 2 of DENN domain-containing protein 4C OS=Mus musculus OX=10090 GN=Dennd4c;sp|A6H8H2|DEN4C_MOUSE DENN domain-containing protein 4C OS=Mus musculus OX=10090 GN=Dennd4c PE=1 SV=1;tr|E9Q449|E9Q449_MOUSE DENN domain-containing p	A6H8H2-2;A6H8H2;E9Q449	A6H8H2-2;A6H8H2;E9Q449	DENN domain-containing protein 4C	Dennd4c	1.68772	-1.73159	0.0480369	-0.11903	-1.34763	-2.38727	-4.39217	-3.58245	-1.29176	-1.3518	-1.18259	-1.43315	-2.3097	-1.90239	-3.85016	-4.12339	27	27	27	17.2	17.2	17.2	216.45	0	200.17	2827800000	121	soluble	NO
tr|A6PW84|A6PW84_MOUSE Prolyl 3-hydroxylase 1 OS=Mus musculus OX=10090 GN=P3h1 PE=1 SV=1;sp|Q3V1T4|P3H1_MOUSE Prolyl 3-hydroxylase 1 OS=Mus musculus OX=10090 GN=P3h1 PE=1 SV=2;tr|A2A7Q5|A2A7Q5_MOUSE Prolyl 3-hydroxylase 1 OS=Mus musculus OX=10090 GN=P3h1 P	A6PW84;Q3V1T4;A2A7Q5;Q3V1T4-3;Q3V1T4-2;F2Z499;Q8CG71	A6PW84;Q3V1T4;A2A7Q5;Q3V1T4-3;Q3V1T4-2	Prolyl 3-hydroxylase 1	P3h1;Lepre1	0.20995	-0.0672353	0.460134	0.203641	3.41018	2.79146	2.98206	2.66356	3.39012	3.18089	3.2238	3.13595	2.9981	2.9463	3.41868	3.29874	29	29	29	54.6	54.6	54.6	84.472	0	323.31	26379000000	209	soluble	NO
tr|A6PWX1|A6PWX1_MOUSE Calcium channel flower homolog OS=Mus musculus OX=10090 GN=Cacfd1 PE=1 SV=1;sp|Q8BG21|FLOWR_MOUSE Calcium channel flower homolog OS=Mus musculus OX=10090 GN=Cacfd1 PE=1 SV=1	A6PWX1;Q8BG21	A6PWX1;Q8BG21	Calcium channel flower homolog	Cacfd1	4.90897	4.33335	3.51748	5.83185	-3.24852	-3.63382	-0.312762	-1.64515	-0.776163	-1.48402	-0.200538	-0.385509	3.19568	3.8965	3.89871	3.49626	2	2	2	22.9	22.9	22.9	12.045	0	56.889	240110000	12	integral	NO
sp|A6X8Z5|RHG31_MOUSE Rho GTPase-activating protein 31 OS=Mus musculus OX=10090 GN=Arhgap31 PE=1 SV=1	A6X8Z5	A6X8Z5	Rho GTPase-activating protein 31	Arhgap31	2.44551	2.71368	0.223466	-0.710788	-2.8987	0.948934	-3.01021	1.024	-4.24724	-4.24025	-4.62597	-4.5204	-0.447681	-1.15857	-3.12437	-2.0485	5	5	5	4.6	4.6	4.6	155.27	0.00043076	7.0582	300290000	11	soluble	NO
tr|E9Q5L2|E9Q5L2_MOUSE Inter alpha-trypsin inhibitor, heavy chain 4 OS=Mus musculus OX=10090 GN=Itih4 PE=1 SV=1;tr|E9PVD2|E9PVD2_MOUSE Inter alpha-trypsin inhibitor, heavy chain 4 OS=Mus musculus OX=10090 GN=Itih4 PE=1 SV=1;sp|A6X935|ITIH4_MOUSE Inter alph	E9Q5L2;E9PVD2;A6X935;A0A2K6EDJ7;A6X935-2	E9Q5L2;E9PVD2;A6X935;A0A2K6EDJ7;A6X935-2	Inter alpha-trypsin inhibitor, heavy chain 4	Itih4	1.45594	-2.94507	1.15639	-2.3357	0.00636726	0.40258	-0.318318	0.0507036	1.42496	0.539744	0.50562	0.108455	-5.00743	-2.84446	-0.279628	-1.06997	20	20	19	29.1	29.1	28	102.82	0	323.31	5864200000	84	soluble	NO
tr|A7DTG8|A7DTG8_MOUSE Zinc finger protein 616 OS=Mus musculus OX=10090 GN=Zfp616 PE=4 SV=1;tr|Q5SVV3|Q5SVV3_MOUSE Zinc finger protein 616 (Fragment) OS=Mus musculus OX=10090 GN=Zfp616 PE=4 SV=2	A7DTG8;Q5SVV3	A7DTG8;Q5SVV3	Zinc finger protein 616	Zfp616	0.102671	0.113596	0.322288	-1.14317	1.4817	3.27318	-3.68865	-0.16847	-1.90456	-1.03217	-0.715203	-0.477365	-0.806839	-0.538131	-0.646177	-1.68377	2	2	2	34.7	34.7	34.7	11.478	0.0089859	2.5259	200890000	6	soluble	NO
tr|A7E1Z5|A7E1Z5_MOUSE Anion exchange protein OS=Mus musculus OX=10090 GN=Slc4a4 PE=1 SV=1;tr|E9Q8N8|E9Q8N8_MOUSE Anion exchange protein OS=Mus musculus OX=10090 GN=Slc4a4 PE=1 SV=1;sp|O88343-2|S4A4_MOUSE Isoform 2 of Electrogenic sodium bicarbonate cotran	A7E1Z5;E9Q8N8;O88343-2;O88343	A7E1Z5;E9Q8N8;O88343-2;O88343	Anion exchange protein;Electrogenic sodium bicarbonate cotransporter 1	Slc4a4	1.68433	3.31379	0.334219	-0.725873	-0.929491	-1.48158	1.32163	-0.00843755	-3.47452	-3.81978	-3.2589	-6.70332	1.01482	-1.36909	-2.175	-1.47211	2	2	2	2.4	2.4	2.4	120.46	0.001028	5.3452	209620000	6	integral	NO
sp|A8C756|THADA_MOUSE Thyroid adenoma-associated protein homolog OS=Mus musculus OX=10090 GN=Thada PE=1 SV=1	A8C756;A8C756-2;A8C756-3;A8C756-5;A8C756-4	A8C756	Thyroid adenoma-associated protein homolog	Thada	0.0709087	0.0505383	0.242434	-0.470021	1.32637	-0.109398	-2.26913	-0.853112	-1.16444	-0.877322	-1.11851	-0.827239	-0.97015	-0.818646	-1.5776	-0.41896	42	42	42	26.2	26.2	26.2	217.29	0	323.31	3932200000	171	soluble	NO
tr|A8DUK4|A8DUK4_MOUSE Beta-globin OS=Mus musculus OX=10090 GN=Hbb-bs PE=1 SV=1;sp|P02088|HBB1_MOUSE Hemoglobin subunit beta-1 OS=Mus musculus OX=10090 GN=Hbb-b1 PE=1 SV=2;tr|E9Q223|E9Q223_MOUSE Hemoglobin, beta adult s chain (Fragment) OS=Mus musculus OX=	A8DUK4;P02088;E9Q223;P02104	A8DUK4;P02088;E9Q223	Hemoglobin subunit beta-1	Hbbt1;Hbb-b1;Hbb-bs	5.65501	-3.2342	1.18961	0.493346	6.70442	7.21697	6.92343	7.28159	10.8079	10.8754	10.5707	10.7826	7.87803	7.05117	7.59613	7.57447	33	33	27	96.6	96.6	96.6	15.748	0	323.31	1510000000000	1670	soluble	NO
tr|A8Y5J3|A8Y5J3_MOUSE Integrator complex subunit 11 OS=Mus musculus OX=10090 GN=Ints11 PE=1 SV=1;sp|Q9CWS4|INT11_MOUSE Integrator complex subunit 11 OS=Mus musculus OX=10090 GN=Ints11 PE=1 SV=1	A8Y5J3;Q9CWS4	A8Y5J3;Q9CWS4	Integrator complex subunit 11	Cpsf3l	0.102692	-0.120121	1.54841	-4.45786	-2.41081	1.63578	4.37203	-1.08285	-4.01727	-4.13088	-3.33024	-3.35839	-4.51225	-4.40601	-2.98914	-3.40987	2	2	2	3.5	3.5	3.5	65.42	0.0041921	3.22	164520000	5	soluble	NO
tr|A9YVJ5|A9YVJ5_MOUSE Guanylate binding protein 11 OS=Mus musculus OX=10090 GN=Gbp11 PE=1 SV=1	A9YVJ5	A9YVJ5	Guanylate binding protein 11	Gbp11	1.05315	2.0252	0.348553	1.09211	-1.97118	-1.383	-1.82716	1.91355	-1.94087	-2.06653	-1.34704	-1.6457	-2.01433	1.45821	-0.648513	2.30527	7	2	2	17.9	2	2	50.357	0.0038366	3.3418	539930000	7	soluble	NO
tr|B0QZN5|B0QZN5_MOUSE Vesicle-associated membrane protein 2 OS=Mus musculus OX=10090 GN=Vamp2 PE=1 SV=1;sp|P63044|VAMP2_MOUSE Vesicle-associated membrane protein 2 OS=Mus musculus OX=10090 GN=Vamp2 PE=1 SV=2	B0QZN5;P63044	B0QZN5;P63044	Vesicle-associated membrane protein 2	Vamp2	0.332056	1.16293	0.0708977	-0.306314	0.514176	0.920353	-0.899413	-0.217925	-1.35618	-1.24744	-1.48588	-1.47029	2.28174	0.625226	0.741133	-4.55616	7	3	3	48.5	28.2	28.2	17.862	0	145.93	286450000	35	integral	YES	integral component of synaptic vesicle membrane (GO:0030285); synaptic vesicle exocytosis (GO:0016079); synaptic vesicle docking (GO:0016081)
tr|B0QZP7|B0QZP7_MOUSE Transmembrane channel-like protein OS=Mus musculus OX=10090 GN=Tmc8 PE=1 SV=1;sp|Q7TN58|TMC8_MOUSE Transmembrane channel-like protein 8 OS=Mus musculus OX=10090 GN=Tmc8 PE=1 SV=2;sp|Q7TN58-2|TMC8_MOUSE Isoform 2 of Transmembrane chan	B0QZP7;Q7TN58;Q7TN58-2	B0QZP7;Q7TN58;Q7TN58-2	Transmembrane channel-like protein;Transmembrane channel-like protein 8	Tmc8	0.0612879	0.146128	1.03549	-3.4277	0.513323	-3.6282	2.77944	2.96617	-3.26452	-3.62393	-1.92123	-2.8549	-1.15853	-3.4359	-1.92675	-4.5589	2	2	2	4.4	4.4	4.4	82.27	0.0027169	3.596	367970000	3	integral	NO
tr|H3BJY1|H3BJY1_MOUSE Synaptogyrin-2 OS=Mus musculus OX=10090 GN=Syngr2 PE=4 SV=1;tr|H3BKF4|H3BKF4_MOUSE Predicted gene 20708 OS=Mus musculus OX=10090 GN=Gm20708 PE=4 SV=1;tr|H3BIZ8|H3BIZ8_MOUSE Synaptogyrin-2 OS=Mus musculus OX=10090 GN=Syngr2 PE=4 SV=1;	H3BJY1;H3BKF4;H3BIZ8;B0QZP8;O55101;H3BJ78	H3BJY1;H3BKF4;H3BIZ8;B0QZP8;O55101;H3BJ78	Synaptogyrin-2	Syngr2	5.7996	2.61786	4.15561	5.57113	-1.04578	-0.374666	-3.07157	-1.39227	1.64759	1.35381	1.75257	1.17481	3.9704	4.17486	4.08379	4.17117	2	2	2	60.9	60.9	60.9	4.6893	0	120.52	708550000	16	integral	YES	regulation of synaptic vesicle cycle (GO:0098693)
tr|B0QZT2|B0QZT2_MOUSE Dehydrogenase/reductase SDR family member 13 OS=Mus musculus OX=10090 GN=Dhrs13 PE=1 SV=1;sp|Q5SS80|DHR13_MOUSE Dehydrogenase/reductase SDR family member 13 OS=Mus musculus OX=10090 GN=Dhrs13 PE=1 SV=1;sp|Q5SS80-2|DHR13_MOUSE Isoform	B0QZT2;Q5SS80;Q5SS80-2;Q5SS84	B0QZT2;Q5SS80;Q5SS80-2	Dehydrogenase/reductase SDR family member 13	Dhrs13	3.1999	9.89795	1.75215	3.59312	-4.49649	0.550852	-1.72638	-0.34107	-6.73292	-4.28922	-11.4375	-8.77281	1.72237	2.23803	2.17553	2.22346	7	7	7	34	34	34	35.708	0.00026267	22.673	60738000	24	soluble	NO
tr|B0R030|B0R030_MOUSE Synaptosomal-associated protein (Fragment) OS=Mus musculus OX=10090 GN=Snap23 PE=1 SV=8;tr|Q9D3L3|Q9D3L3_MOUSE Synaptosomal-associated protein OS=Mus musculus OX=10090 GN=Snap23 PE=1 SV=1;sp|O09044|SNP23_MOUSE Synaptosomal-associated	B0R030;Q9D3L3;O09044;B0R029;E9Q8A1	B0R030;Q9D3L3;O09044;B0R029;E9Q8A1	Synaptosomal-associated protein;Synaptosomal-associated protein 23	Snap23	1.01341	-1.11186	0.107331	-0.490007	-1.0101	-3.88648	3.19669	-3.12098	-0.551035	-0.590703	-0.475896	-0.715833	-0.962704	-0.504262	-2.70751	-2.60643	5	5	4	41.6	41.6	35.4	17.781	0	45.534	525340000	26	soluble	YES	postsynapse (GO:0098794); exocytic insertion of neurotransmitter receptor to postsynaptic membrane (GO:0098967)
sp|P61022|CHP1_MOUSE Calcineurin B homologous protein 1 OS=Mus musculus OX=10090 GN=Chp1 PE=1 SV=2;tr|B0R091|B0R091_MOUSE Calcineurin B homologous protein 1 OS=Mus musculus OX=10090 GN=Chp1 PE=1 SV=1	P61022;B0R091;B0R092	P61022;B0R091	Calcineurin B homologous protein 1	Chp1	5.58262	2.15666	5.01126	4.35024	-2.19509	-1.33936	-1.42917	-0.735537	0.892599	0.694102	0.641995	0.84649	3.23132	2.9454	2.79574	2.72936	10	10	10	57.4	57.4	57.4	22.432	0	278.61	1409100000	53	soluble	NO
tr|B1APT1|B1APT1_MOUSE Metallophosphoesterase MPPED2 (Fragment) OS=Mus musculus OX=10090 GN=Mpped2 PE=1 SV=1;sp|Q9CZJ0|MPPD2_MOUSE Metallophosphoesterase MPPED2 OS=Mus musculus OX=10090 GN=Mpped2 PE=2 SV=1;tr|E9PYE1|E9PYE1_MOUSE Metallophosphoesterase doma	B1APT1;Q9CZJ0;E9PYE1;E9Q0C0;E9PWC1;Q91ZG2	B1APT1;Q9CZJ0;E9PYE1;E9Q0C0;E9PWC1;Q91ZG2	Metallophosphoesterase MPPED2;Metallophosphoesterase domain-containing protein 1	Mpped2;Mpped1	0.0583015	0.256346	0.095105	-0.483418	-0.780448	-1.31557	2.34385	-2.45807	-1.7011	-1.05763	-1.22472	-1.18584	-2.27472	3.59058	-2.89521	-2.56456	2	2	2	7.8	7.8	7.8	32.191	0.0010354	5.5713	421480000	9	soluble	NO
tr|B1APX2|B1APX2_MOUSE RIKEN cDNA 5031439G07 gene OS=Mus musculus OX=10090 GN=5031439G07Rik PE=1 SV=1;sp|Q3UE31|K0930_MOUSE Uncharacterized protein KIAA0930 homolog OS=Mus musculus OX=10090 PE=1 SV=2	B1APX2;Q3UE31	B1APX2;Q3UE31	Uncharacterized protein KIAA0930 homolog	5031439G07Rik	0.895319	-0.848434	1.56444	-2.24197	-3.11963	-0.234484	0.266464	-1.41042	-3.08749	-3.46963	-1.7464	-1.7687	-3.16771	-2.97085	-3.65616	-3.67124	5	5	5	14.1	14.1	14.1	50.235	0.00063038	6.1399	401600000	10	soluble	NO
tr|B1AQD9|B1AQD9_MOUSE Protein unc-119 homolog A OS=Mus musculus OX=10090 GN=Unc119 PE=1 SV=1;sp|Q9Z2R6|U119A_MOUSE Protein unc-119 homolog A OS=Mus musculus OX=10090 GN=Unc119 PE=1 SV=1	B1AQD9;Q9Z2R6	B1AQD9;Q9Z2R6	Protein unc-119 homolog A	Unc119	0.48559	2.04462	1.05993	-2.95838	-1.46993	1.98093	0.465705	-1.58993	-4.40013	-9.55147	-2.59612	-4.0775	-2.74842	-5.29338	-4.42595	0.0209965	5	4	4	21.4	17.9	17.9	29.217	0.00023073	10.605	70531000	4	soluble	NO
tr|B1AQF4|B1AQF4_MOUSE Dual specificity protein phosphatase OS=Mus musculus OX=10090 GN=Dusp3 PE=1 SV=1;sp|Q9D7X3|DUS3_MOUSE Dual specificity protein phosphatase 3 OS=Mus musculus OX=10090 GN=Dusp3 PE=1 SV=1;tr|H3BKL8|H3BKL8_MOUSE Dual specificity protein	B1AQF4;Q9D7X3;H3BKL8;Q3V2Y9;H3BKD1	B1AQF4;Q9D7X3;H3BKL8;Q3V2Y9	Dual specificity protein phosphatase 3	Dusp3	1.75509	-4.95931	0.00470573	-0.0280017	-2.2705	-4.35894	1.53787	-0.159288	3.91995	3.74433	3.49743	3.31268	1.94556	-2.17069	0.0106378	-5.14837	9	9	9	55.7	55.7	55.7	23.223	0	323.31	9880200000	103	soluble	NO
tr|B1AQR8|B1AQR8_MOUSE Galectin OS=Mus musculus OX=10090 GN=Lgals9 PE=1 SV=1;tr|G3X9T7|G3X9T7_MOUSE Galectin-9 OS=Mus musculus OX=10090 GN=Lgals9 PE=1 SV=1;sp|O08573-3|LEG9_MOUSE Isoform 3 of Galectin-9 OS=Mus musculus OX=10090 GN=Lgals9;sp|O08573-2|LEG9_M	B1AQR8;G3X9T7;O08573-3;O08573-2;O08573	B1AQR8;G3X9T7;O08573-3;O08573-2;O08573	Galectin;Galectin-9	Lgals9	0.205084	0.435853	0.157361	-0.718437	-3.02414	-3.16282	3.55944	-0.66993	-1.25894	-1.86468	-1.9772	-2.81378	-0.177496	-3.75705	-0.825952	-1.4107	6	6	6	19.6	19.6	19.6	39.907	0.0002416	14.193	326550000	15	soluble	NO
tr|B7ZC46|B7ZC46_MOUSE Septin-8 OS=Mus musculus OX=10090 GN=Septin8 PE=1 SV=1;tr|B1AQY9|B1AQY9_MOUSE Septin-8 OS=Mus musculus OX=10090 GN=Septin8 PE=1 SV=1;tr|B1AQZ0|B1AQZ0_MOUSE Septin-8 OS=Mus musculus OX=10090 GN=Septin8 PE=1 SV=1;sp|Q8CHH9|SEPT8_MOUSE	B7ZC46;B1AQY9;B1AQZ0;Q8CHH9;Q8CHH9-2;E0CYM4	B7ZC46;B1AQY9;B1AQZ0;Q8CHH9;Q8CHH9-2	Septin-8	Septin8	1.41899	-2.45919	0.236606	0.639366	-1.13339	-2.053	-3.69612	-0.945252	0.783442	0.652539	1.65082	1.47967	0.05929	-0.053666	-1.49228	-3.78364	15	12	12	41.4	33.6	33.6	50.895	0	323.31	3546000000	38	soluble	YES	presynapse (GO:0098793)
tr|Q3TET1|Q3TET1_MOUSE Kinesin-like protein OS=Mus musculus OX=10090 GN=Kif3a PE=1 SV=1;tr|Q3UI47|Q3UI47_MOUSE Kinesin-like protein OS=Mus musculus OX=10090 GN=Kif3a PE=1 SV=1;tr|B1AQZ2|B1AQZ2_MOUSE Kinesin-like protein OS=Mus musculus OX=10090 GN=Kif3a PE	Q3TET1;Q3UI47;B1AQZ2;P28741;B1AQZ5;F6V6Z9;P33174	Q3TET1;Q3UI47;B1AQZ2;P28741	Kinesin-like protein;Kinesin-like protein KIF3A	Kif3a	1.39929	-1.61802	0.716232	-1.25298	-0.646579	-2.20019	0.689916	-0.69219	-0.285402	-0.430434	-0.477597	-0.195468	-0.43827	-3.08632	-2.82928	-1.5071	16	16	14	26.2	26.2	23.1	79.444	0	104.52	2240700000	45	soluble	NO
tr|Z4YKM2|Z4YKM2_MOUSE CDGSH iron-sulfur domain-containing protein 3, mitochondrial OS=Mus musculus OX=10090 GN=Cisd3 PE=1 SV=1;tr|B2RWE3|B2RWE3_MOUSE CDGSH iron sulfur domain 3 OS=Mus musculus OX=10090 GN=Cisd3 PE=1 SV=1;sp|B1AR13|CISD3_MOUSE CDGSH iron-s	Z4YKM2;B2RWE3;B1AR13	Z4YKM2;B2RWE3;B1AR13	CDGSH iron-sulfur domain-containing protein 3, mitochondrial	Cisd3	4.81525	3.02009	0.964474	2.55192	-0.104309	-3.88727	-3.18048	1.86939	-2.08619	-1.5523	-1.42639	-2.11046	0.776173	1.22017	1.41146	1.49722	5	5	5	45.2	45.2	45.2	13.155	0.00022523	9.1526	200550000	22	soluble	NO
tr|F7C0F2|F7C0F2_MOUSE Breast carcinoma-amplified sequence 3 homolog (Fragment) OS=Mus musculus OX=10090 GN=Bcas3 PE=1 SV=1;tr|Q0VF62|Q0VF62_MOUSE Bcas3 protein OS=Mus musculus OX=10090 GN=Bcas3 PE=1 SV=1;tr|B1AR74|B1AR74_MOUSE Breast carcinoma-amplified s	F7C0F2;Q0VF62;B1AR74;Q8CCN5;F6VJ09;B1AR76;F7CPM1;Q8CCN5-2	F7C0F2;Q0VF62;B1AR74;Q8CCN5;F6VJ09;B1AR76;F7CPM1;Q8CCN5-2	Breast carcinoma-amplified sequence 3 homolog	Bcas3	1.3895	4.8953	0.0779271	0.377098	-2.68536	-2.14152	0.340297	1.46073	-4.80202	-8.82465	-3.27957	-4.19242	-0.668445	3.74115	-1.9535	-2.63667	2	2	2	3.6	3.6	3.6	74.917	0.00024462	15.039	100940000	4	soluble	NO
tr|B1ART1|B1ART1_MOUSE Vacuolar protein sorting 13D OS=Mus musculus OX=10090 GN=Vps13d PE=1 SV=1;tr|B1ART2|B1ART2_MOUSE Vacuolar protein sorting 13D OS=Mus musculus OX=10090 GN=Vps13d PE=1 SV=2;tr|V9GX23|V9GX23_MOUSE Vacuolar protein sorting 13D (Fragment)	B1ART1;B1ART2;V9GX23;F6XI52	B1ART1;B1ART2;V9GX23	Vacuolar protein sorting 13D	Vps13d	1.0532	3.25225	0.16479	-0.686694	0.261395	-0.621414	-0.116332	-0.445156	-4.41378	-4.21126	-4.22151	-3.83071	-1.35382	3.68728	-2.50153	-3.5002	28	28	28	8.4	8.4	8.4	487.32	0	64.665	1119800000	79	soluble	NO
tr|B1ASE2|B1ASE2_MOUSE ATP synthase, H+-transporting, mitochondrial F0 complex, subunit D (Fragment) OS=Mus musculus OX=10090 GN=Atp5h PE=1 SV=1;sp|Q9DCX2|ATP5H_MOUSE ATP synthase subunit d, mitochondrial OS=Mus musculus OX=10090 GN=Atp5pd PE=1 SV=3	B1ASE2;Q9DCX2	B1ASE2;Q9DCX2	ATP synthase subunit d, mitochondrial	Atp5h	2.82628	1.18515	1.48596	2.96997	2.53011	-1.05375	1.46948	-1.99738	2.26788	1.92153	2.1192	1.77912	3.52468	3.52307	2.80829	2.97228	8	8	8	64.5	64.5	64.5	15.882	0	102.02	3304400000	59	soluble	NO
tr|B1ASP2|B1ASP2_MOUSE Tyrosine-protein kinase OS=Mus musculus OX=10090 GN=Jak1 PE=1 SV=1;sp|P52332|JAK1_MOUSE Tyrosine-protein kinase JAK1 OS=Mus musculus OX=10090 GN=Jak1 PE=1 SV=1	B1ASP2;P52332;G5E852;Q62120	B1ASP2;P52332	Tyrosine-protein kinase;Tyrosine-protein kinase JAK1	Jak1	4.22298	4.25469	0.165947	0.75187	-1.97747	-3.37776	4.51944	0.158259	-4.19554	-2.93238	-3.415	-4.14589	1.03645	0.814639	-0.303817	0.782673	7	7	7	7	7	7	133.35	0.00024337	14.701	424210000	13	soluble	NO
tr|B1ASZ3|B1ASZ3_MOUSE Glycerol kinase OS=Mus musculus OX=10090 GN=Gk PE=1 SV=1;sp|Q64516-1|GLPK_MOUSE Isoform 1 of Glycerol kinase OS=Mus musculus OX=10090 GN=Gk;sp|Q64516-2|GLPK_MOUSE Isoform 2 of Glycerol kinase OS=Mus musculus OX=10090 GN=Gk;sp|Q64516|	B1ASZ3;Q64516-1;Q64516-2;Q64516;Q8C635	B1ASZ3;Q64516-1;Q64516-2;Q64516	Glycerol kinase	Gyk;Gk	0.262456	-0.65222	0.135328	-0.591226	0.75751	-4.41054	1.50575	0.992657	-0.859546	-1.24786	0.605332	0.591432	0.891342	-2.14546	-2.68688	0.421481	16	16	12	37.9	37.9	27.2	59.832	0	83.849	2195700000	42	soluble	NO
tr|B1AT60|B1AT60_MOUSE Archaemetzincin-2 OS=Mus musculus OX=10090 GN=Amz2 PE=1 SV=2;tr|B1AT59|B1AT59_MOUSE Archaemetzincin-2 OS=Mus musculus OX=10090 GN=Amz2 PE=1 SV=1;sp|Q400C8-2|AMZ2_MOUSE Isoform 2 of Archaemetzincin-2 OS=Mus musculus OX=10090 GN=Amz2;s	B1AT60;B1AT59;Q400C8-2;Q400C8	B1AT60;B1AT59;Q400C8-2;Q400C8	Archaemetzincin-2	Amz2	0.475342	0.830924	1.34436	-2.01145	-2.05013	0.155332	-1.73789	0.712933	-4.77556	-4.64198	-2.02308	-2.84862	-1.96029	-3.73364	-3.08328	-2.18834	2	2	2	6.2	6.2	6.2	37.246	0.0059936	2.9355	137130000	3	soluble	NO
tr|B1AT82|B1AT82_MOUSE Phosphoribosyl pyrophosphate synthase-associated protein 1 OS=Mus musculus OX=10090 GN=Prpsap1 PE=1 SV=1;sp|Q9D0M1|KPRA_MOUSE Phosphoribosyl pyrophosphate synthase-associated protein 1 OS=Mus musculus OX=10090 GN=Prpsap1 PE=1 SV=1	B1AT82;Q9D0M1;B1AT84;B1AT83	B1AT82;Q9D0M1	Phosphoribosyl pyrophosphate synthase-associated protein 1	Prpsap1	2.30994	-2.12396	0.434374	-1.79662	5.77903	-0.698235	2.5661	-2.22132	1.75765	1.4713	1.68583	1.82016	-1.21361	0.625026	0.133261	-1.30559	13	12	12	49.4	45.7	45.7	42.467	0	323.31	6001300000	50	soluble	NO
tr|B1ATD5|B1ATD5_MOUSE Myotubularin-related protein 3 OS=Mus musculus OX=10090 GN=Mtmr3 PE=1 SV=1;tr|B1ATD4|B1ATD4_MOUSE Myotubularin-related protein 3 (Fragment) OS=Mus musculus OX=10090 GN=Mtmr3 PE=1 SV=1;tr|R4GML8|R4GML8_MOUSE Myotubularin-related prote	B1ATD5;B1ATD4;R4GML8;Q8K296;M0QW74;Q8K296-2;Q91XS1-2;Q91XS1	B1ATD5;B1ATD4;R4GML8;Q8K296;M0QW74;Q8K296-2	Myotubularin-related protein 3	Mtmr3	0.288217	-0.22353	2.7538	-2.74673	1.16516	0.835487	-0.693621	1.00701	-1.64674	-2.31387	-1.73349	-2.08466	-1.43	-2.81067	-2.18815	-2.24406	14	14	14	16.6	16.6	16.6	129.68	0	35.698	1367700000	56	soluble	NO
tr|B1AV77|B1AV77_MOUSE Aldehyde dehydrogenase OS=Mus musculus OX=10090 GN=Aldh3a2 PE=1 SV=1;tr|B1ATI0|B1ATI0_MOUSE Aldehyde dehydrogenase OS=Mus musculus OX=10090 GN=Aldh3a2 PE=1 SV=1;sp|P47740|AL3A2_MOUSE Aldehyde dehydrogenase family 3 member A2 OS=Mus m	B1AV77;B1ATI0;P47740;A0A140LJF9	B1AV77;B1ATI0;P47740	Aldehyde dehydrogenase;Fatty aldehyde dehydrogenase	Aldh3a2	4.91886	3.93879	1.51931	3.66525	-1.07018	-0.760656	4.41335	1.71783	0.362456	0.673491	1.14032	1.02992	4.73849	4.0558	5.08231	5.08473	13	11	11	27.1	24.6	24.6	54.33	0	49.503	3229200000	66	integral	NO
tr|B1ATS4|B1ATS4_MOUSE Calcium-transporting ATPase OS=Mus musculus OX=10090 GN=Atp2a3 PE=1 SV=1;tr|B1ATS5|B1ATS5_MOUSE Calcium-transporting ATPase OS=Mus musculus OX=10090 GN=Atp2a3 PE=1 SV=1;tr|E9Q559|E9Q559_MOUSE Calcium-transporting ATPase OS=Mus muscul	B1ATS4;B1ATS5;E9Q559;Q64518-2;Q64518-3;Q64518	B1ATS4;B1ATS5;E9Q559;Q64518-2;Q64518-3;Q64518	Calcium-transporting ATPase;Sarcoplasmic/endoplasmic reticulum calcium ATPase 3	Atp2a3	3.96783	7.93853	2.2143	3.53827	0.231621	-2.71576	-3.22356	-0.413005	-5.7737	-4.24713	-5.31678	-8.38412	2.26285	2.09985	1.72702	1.94267	24	16	15	26.8	18.9	17.2	107.6	0	79.964	194060000	47	integral	NO
tr|B1ATV0|B1ATV0_MOUSE Chloride channel protein OS=Mus musculus OX=10090 GN=Clcn5 PE=1 SV=1;sp|Q9WVD4|CLCN5_MOUSE H(+)/Cl(-) exchange transporter 5 OS=Mus musculus OX=10090 GN=Clcn5 PE=1 SV=1	B1ATV0;Q9WVD4	B1ATV0;Q9WVD4	Chloride channel protein;H(+)/Cl(-) exchange transporter 5	Clcn5	1.3848	1.58072	0.138579	0.885083	-2.12978	-7.12737	-0.293191	4.18382	-2.0178	-1.99847	-1.86774	-2.26508	-1.54263	-1.45505	0.725523	0.445961	4	2	2	3.9	2	2	90.705	0.0021522	3.8102	621240000	15	integral	NO
tr|B1AU25|B1AU25_MOUSE Apoptosis-inducing factor 1, mitochondrial OS=Mus musculus OX=10090 GN=Aifm1 PE=1 SV=1;sp|Q9Z0X1|AIFM1_MOUSE Apoptosis-inducing factor 1, mitochondrial OS=Mus musculus OX=10090 GN=Aifm1 PE=1 SV=1;sp|Q9Z0X1-2|AIFM1_MOUSE Isoform 2 of	B1AU25;Q9Z0X1;Q9Z0X1-2	B1AU25;Q9Z0X1;Q9Z0X1-2	Apoptosis-inducing factor 1, mitochondrial	Aifm1	0.985269	3.26652	0.0594689	-0.334228	-0.324323	-2.09101	-2.04973	3.43444	-1.96751	-4.98275	-5.34064	-3.14269	-4.77871	2.40688	0.0427117	-0.0384193	5	5	5	10.2	10.2	10.2	66.113	0.00026219	22.516	258840000	10	soluble	NO
tr|B1AU74|B1AU74_MOUSE Motile sperm domain-containing protein 2 OS=Mus musculus OX=10090 GN=Mospd2 PE=1 SV=1;sp|Q9CWP6-2|MSPD2_MOUSE Isoform 2 of Motile sperm domain-containing protein 2 OS=Mus musculus OX=10090 GN=Mospd2;sp|Q9CWP6-3|MSPD2_MOUSE Isoform 3	B1AU74;Q9CWP6-2;Q9CWP6-3;Q9CWP6;Q9CWP6-4	B1AU74;Q9CWP6-2;Q9CWP6-3;Q9CWP6;Q9CWP6-4	Motile sperm domain-containing protein 2	Mospd2	1.86535	0.762817	1.32359	1.83007	0.0482698	-1.62653	-2.56824	-3.24444	-0.452179	-0.787499	-1.07117	-0.811076	0.347834	-0.0621575	-0.499362	0.143029	4	4	4	8.9	8.9	8.9	59.81	0.00025471	18.794	1284600000	10	integral	NO
tr|B1AU75|B1AU75_MOUSE Nuclear autoantigenic sperm protein OS=Mus musculus OX=10090 GN=Nasp PE=1 SV=1;sp|Q99MD9|NASP_MOUSE Nuclear autoantigenic sperm protein OS=Mus musculus OX=10090 GN=Nasp PE=1 SV=2;tr|B1AU76|B1AU76_MOUSE Nuclear autoantigenic sperm pro	B1AU75;Q99MD9;B1AU76;Q99MD9-2	B1AU75;Q99MD9;B1AU76	Nuclear autoantigenic sperm protein	Nasp	3.10196	-4.90374	0.642521	-1.39268	-2.8668	-3.48223	-1.36233	-0.538663	1.40919	1.48501	1.5074	1.39263	-4.47089	-1.70452	-2.58623	-5.0591	29	29	29	47.1	47.1	47.1	84.012	0	323.31	8797000000	144	soluble	NO
sp|Q02780|NFIA_MOUSE Nuclear factor 1 A-type OS=Mus musculus OX=10090 GN=Nfia PE=1 SV=1;sp|P70257|NFIX_MOUSE Nuclear factor 1 X-type OS=Mus musculus OX=10090 GN=Nfix PE=1 SV=2;tr|B1AUB9|B1AUB9_MOUSE Nuclear factor 1 OS=Mus musculus OX=10090 GN=Nfia PE=1 SV	Q02780;P70257;B1AUB9;B1AUB6;Q02780-4;Q02780-7;Q02780-3;D3YZ00;Q02780-6;Q3TYK3;B1AUB8;E9PUH7;B1AUC0;P70257-2;Q02780-5;Q02780-2;P70257-1;A2BG75;A2BG77;A2BG76;A0A1Y7VK55;I7HIP8;A2ADI3;P70255-2;P70255-7;P70255-6;P70255-5;P70255-3;P70255-4;P97863-2;P97863-3;P70255;P97863	Q02780;P70257;B1AUB9;B1AUB6;Q02780-4;Q02780-7;Q02780-3;D3YZ00;Q02780-6;Q3TYK3;B1AUB8;E9PUH7;B1AUC0;P70257-2;Q02780-5;Q02780-2;P70257-1;A2BG75;A2BG77;A2BG76;A0A1Y7VK55;I7HIP8;A2ADI3;P70255-2;P70255-7;P70255-6;P70255-5;P70255-3;P70255-4;P97863-2;P97863-3;P70255;P97863	Nuclear factor 1 A-type;Nuclear factor 1 X-type;Nuclear factor 1;Nuclear factor 1 C-type;Nuclear factor 1 B-type	Nfia;Nfix;Nfib;Nfic	0.0774984	-0.182651	0.0890464	-0.441426	-0.0764956	-6.09199	-2.68289	1.11566	-1.97136	-1.91137	-2.34781	-2.54027	-3.09796	-4.38683	-1.16213	-0.854499	2	2	2	4.5	4.5	4.5	58.552	0.0077807	2.7152	442060000	5	soluble	NO
tr|B1AUN3|B1AUN3_MOUSE Eukaryotic translation initiation factor 2B, subunit 3 OS=Mus musculus OX=10090 GN=Eif2b3 PE=1 SV=1;tr|Q3UKV0|Q3UKV0_MOUSE Eukaryotic translation initiation factor 2B, subunit 3 OS=Mus musculus OX=10090 GN=Eif2b3 PE=1 SV=1;tr|B1AUN2|	B1AUN3;Q3UKV0;B1AUN2	B1AUN3;Q3UKV0;B1AUN2	Eukaryotic translation initiation factor 2B, subunit 3	Eif2b3	1.06739	-1.38684	0.401327	1.06355	-1.60566	-0.73576	-0.031405	-4.5435	0.229672	0.237836	1.17864	1.23909	-0.351969	-1.86779	0.913064	-1.35543	14	14	14	39.7	39.7	39.7	45.065	0	152.28	3216300000	42	soluble	NO
sp|Q61191|HCFC1_MOUSE Host cell factor 1 OS=Mus musculus OX=10090 GN=Hcfc1 PE=1 SV=2;tr|B1AUX2|B1AUX2_MOUSE Host cell factor 1 OS=Mus musculus OX=10090 GN=Hcfc1 PE=1 SV=1	Q61191;B1AUX2;F6SJS2	Q61191;B1AUX2	Host cell factor 1;HCF N-terminal chain 1;HCF N-terminal chain 2;HCF N-terminal chain 3;HCF N-terminal chain 4;HCF N-terminal chain 5;HCF N-terminal chain 6;HCF C-terminal chain 1;HCF C-terminal chain 2;HCF C-terminal chain 3;HCF C-terminal chain 4;HCF C-terminal chain 5;HCF C-terminal chain 6	Hcfc1	0.183218	0.297019	0.839925	-1.68055	1.1278	-1.5862	1.45551	-1.17816	-2.0874	-2.0019	-2.15526	-1.84676	-1.38199	-2.66479	-0.0887389	-2.76773	9	9	9	5.7	5.7	5.7	210.43	0	46.09	1399700000	29	soluble	NO
tr|B1AV35|B1AV35_MOUSE Dystrophin-related protein 2 OS=Mus musculus OX=10090 GN=Drp2 PE=1 SV=1;sp|Q05AA6|DRP2_MOUSE Dystrophin-related protein 2 OS=Mus musculus OX=10090 GN=Drp2 PE=1 SV=1	B1AV35;Q05AA6	B1AV35;Q05AA6	Dystrophin-related protein 2	Drp2	1.99464	-2.12291	0.387413	-1.12693	1.39369	-4.08402	-2.02842	-1.05959	-0.392265	-0.604396	-0.481917	-0.315824	-1.16992	-2.22177	-3.82813	-3.06624	4	3	3	6	5.1	5.1	110.24	0.0010326	5.4978	2768600000	5	soluble	YES	postsynaptic density (GO:0014069)
sp|B1AVZ0|UPP_MOUSE Uracil phosphoribosyltransferase homolog OS=Mus musculus OX=10090 GN=Uprt PE=1 SV=1	B1AVZ0	B1AVZ0	Uracil phosphoribosyltransferase homolog	Uprt	0.173503	-0.535373	0.193726	-0.857595	-3.06326	-0.311928	0.821632	3.09545	-0.192995	0.121985	0.050252	-0.726237	-1.15637	2.14894	-3.58085	-0.300203	6	6	6	27.7	27.7	27.7	34.278	0	74.171	1278800000	29	soluble	NO
sp|Q9Z2C5|MTM1_MOUSE Myotubularin OS=Mus musculus OX=10090 GN=Mtm1 PE=1 SV=2;tr|B1AW21|B1AW21_MOUSE Myotubularin OS=Mus musculus OX=10090 GN=Mtm1 PE=1 SV=1;tr|Q3UDN6|Q3UDN6_MOUSE Myotubularin OS=Mus musculus OX=10090 GN=Mtm1 PE=1 SV=1	Q9Z2C5;B1AW21;Q3UDN6	Q9Z2C5;B1AW21;Q3UDN6	Myotubularin	Mtm1	1.38767	4.52297	0.21842	1.36891	1.76909	-7.69726	-0.181056	-2.18344	-5.10369	-7.92872	-4.37677	-3.4997	-3.02289	3.55513	-1.5282	-1.82105	4	3	3	8.3	6.8	6.8	69.558	0.00022153	8.281	115560000	3	soluble	NO
tr|B1AWE0|B1AWE0_MOUSE Clathrin light chain OS=Mus musculus OX=10090 GN=Clta PE=1 SV=1;tr|Q6PFA2|Q6PFA2_MOUSE Clathrin light chain OS=Mus musculus OX=10090 GN=Clta PE=1 SV=1	B1AWE0;Q6PFA2	B1AWE0;Q6PFA2	Clathrin light chain	Clta	2.95008	-2.8294	0.400493	1.10181	1.16499	-0.428478	-0.90303	4.01189	4.87148	4.82131	4.94835	4.92909	1.04292	2.37534	3.26224	1.57211	11	11	1	39.8	39.8	9.7	23.478	0	323.31	16359000000	107	soluble	YES	synaptic vesicle membrane (GO:0030672); presynaptic endocytic zone membrane (GO:0098835); postsynaptic endocytic zone (GO:0098843)
tr|B1AWI7|B1AWI7_MOUSE Guanylate cyclase OS=Mus musculus OX=10090 GN=Npr2 PE=1 SV=1;sp|Q6VVW5|ANPRB_MOUSE Atrial natriuretic peptide receptor 2 OS=Mus musculus OX=10090 GN=Npr2 PE=1 SV=2;sp|Q6VVW5-2|ANPRB_MOUSE Isoform 2 of Atrial natriuretic peptide recep	B1AWI7;Q6VVW5;Q6VVW5-2;F6YT88;Q6VVW5-3;F6YN80	B1AWI7;Q6VVW5;Q6VVW5-2;F6YT88;Q6VVW5-3	Atrial natriuretic peptide receptor 2;Guanylate cyclase	Npr2	1.46564	2.32394	0.124962	-0.389932	-0.478128	-2.26167	-3.48321	0.353797	-3.76731	-3.47564	-4.81307	-4.66867	-2.51978	-3.72375	-0.963121	-0.222282	8	8	8	10.8	10.8	10.8	115.77	0	31.197	259760000	18	integral	YES	integral component of postsynaptic membrane (GO:0099055); regulation of postsynapse organization (GO:0099175)
tr|B1AXI9|B1AXI9_MOUSE 5-azacytidine induced gene 1 OS=Mus musculus OX=10090 GN=Cep131 PE=1 SV=1;tr|J3QMP9|J3QMP9_MOUSE Centrosomal protein of 131 kDa OS=Mus musculus OX=10090 GN=Cep131 PE=1 SV=1;sp|Q62036|CP131_MOUSE Centrosomal protein of 131 kDa OS=Mus	B1AXI9;J3QMP9;Q62036	B1AXI9;J3QMP9;Q62036	Centrosomal protein of 131 kDa	Cep131	3.19393	3.55352	0.139763	0.201009	-1.73174	-1.0308	-2.11278	-0.756722	-5.3708	-5.23361	-4.33688	-4.10082	-0.302208	-0.761506	-2.36437	-1.39992	12	12	12	12.8	12.8	12.8	120.23	0.00025291	18.219	206140000	23	soluble	NO
tr|E9PV45|E9PV45_MOUSE Ubiquitin carboxyl-terminal hydrolase 24 OS=Mus musculus OX=10090 GN=Usp24 PE=1 SV=1;sp|B1AY13|UBP24_MOUSE Ubiquitin carboxyl-terminal hydrolase 24 OS=Mus musculus OX=10090 GN=Usp24 PE=1 SV=1	E9PV45;B1AY13;B1AY13-2	E9PV45;B1AY13	Ubiquitin carboxyl-terminal hydrolase;Ubiquitin carboxyl-terminal hydrolase 24	Usp24	2.44655	-1.07268	0.473618	-1.07063	-0.0891203	-3.13245	-0.712951	1.70672	-0.667862	-0.682223	-0.383885	-0.485641	-1.27751	-2.27178	-1.47049	-1.49054	74	74	74	40.6	40.6	40.6	294.13	0	323.31	7530200000	301	soluble	NO
tr|B1AYU4|B1AYU4_MOUSE Pre-mRNA-splicing factor CWC22 homolog OS=Mus musculus OX=10090 GN=Cwc22 PE=1 SV=1;tr|B1AYU7|B1AYU7_MOUSE Pre-mRNA-splicing factor CWC22 homolog OS=Mus musculus OX=10090 GN=Cwc22 PE=1 SV=1;sp|Q8C5N3-2|CWC22_MOUSE Isoform 2 of Pre-mRN	B1AYU4;B1AYU7;Q8C5N3-2;Q8C5N3;A2AK44;A2AK42	B1AYU4;B1AYU7;Q8C5N3-2;Q8C5N3;A2AK44;A2AK42	Pre-mRNA-splicing factor CWC22 homolog	Cwc22;Gm13695;Gm13697	0.94712	1.91952	0.219609	-0.687834	-1.30055	-1.28402	-2.7129	-4.47717	-4.60334	-4.5857	-5.54663	-5.46837	-4.36073	-2.29649	-0.729656	-5.1391	2	2	2	2.8	2.8	2.8	82.752	0.0096821	2.4744	89174000	4	soluble	NO
tr|B1AZ15|B1AZ15_MOUSE Cordon-bleu protein-like 1 OS=Mus musculus OX=10090 GN=Cobll1 PE=1 SV=1;tr|B1AZ14|B1AZ14_MOUSE Cordon-bleu protein-like 1 OS=Mus musculus OX=10090 GN=Cobll1 PE=1 SV=1;sp|Q3UMF0-3|COBL1_MOUSE Isoform 3 of Cordon-bleu protein-like 1 OS	B1AZ15;B1AZ14;Q3UMF0-3;Q3UMF0-4;Q3UMF0-2;Q3UMF0;B1AZ26;B1AZ25	B1AZ15;B1AZ14;Q3UMF0-3;Q3UMF0-4;Q3UMF0-2;Q3UMF0;B1AZ26	Cordon-bleu protein-like 1	Cobll1	0.192964	0.966433	0.148248	-0.780175	-0.708936	-1.65636	-0.842398	-2.34499	-2.95979	-3.24057	-3.19293	-3.14582	-3.43982	3.6938	-4.32383	-4.60353	6	6	6	6.8	6.8	6.8	133.27	0.00023563	12.01	638700000	25	soluble	NO
[truncated: 4,250 more rows]

## Sheet: P23 volcano coordinates
Volcano plot coordinates					VGluT3 vs. Input		VGluT3 vs. Control IgG
[truncated: 5,048 more rows]

[truncated: 4 more sheets: P8 2D volcano coordinates, P23 2D volcano coordinates, P8 Proteome, P23 Proteome]
