# Supplementary material for: Proteomic Analysis Reveals the Composition of Glutamatergic Organelles of Auditory Inner Hair Cells
Source: Mol Cell Proteomics. 2023 Dec 20;23(2):100704. doi: 10.1016/j.mcpro.2023.100704 (PMC10832297; doi:10.1016/j.mcpro.2023.100704)
Supplement: Supplemental Table S3 [file mmc4.xlsx]

## Sheet: Venn P8 vs P23
												P8_537	P8+P23_393	P23_510
	Note: P8 - 2 proteins with no assigned gene names (932 + 2 = 934 total)											3110082I17Rik	5730455P16Rik	Abcb9
												Abca1	Abca2	Abcd3
												Abca9	Abhd12	Abhd16a
												Abce1	Abhd6	Abhd3
												Abhd2	Abi1	Abhd5
												Acot13	Acaa1a;Acaa1b	Abtb2
												Acsl1	Acox1	Acp2
												Acsl3	Acsl6	Acsbg1
												Adam17	Actbl2	Acsf3
												Adcy4	Actg1	Actc1;Acta1
												Agfg2	Adpgk	Actn4
												Agr3	Agpat1	Agpat4
												Aifm1	Agpat3	Agps
												Akap8l	Agtrap	Akt3
												Akap9	Aldh3a2	Aldh16a1
												Ankrd22	Alg2	Aldh18a1
												Ankrd39	Alg5	Alox12
												Anxa2	Ano10	Alpl
												Anxa4	Anxa3	Ank2
												Anxa5	Ap2a1	Ankrd28
												Aox1	Aplp2	Ankrd46
												Ap2s1	Apmap	Ap1m1
												Apoc3	Apob	Ap2m1
												Aqp1	App	Ap3b2
												Arf2	Aqp11	Apoe
												Arf6	Arf4	Apoh
												Arhgap18	Arf5	Araf
												Arhgap35	Arl1	Arf1;Arf3
												Arhgap5	Arl6ip1	Arfgef2
												Arxes2	Arl6ip5	Arfip2
												Atf7ip	Arl8a	Arhgap1
												Atg2a	Armcx3	Arhgap31
												Atp13a1	Asna1	Arih2
												Atp5e	Asph	Arl6
												Atp5i;Atp5k	Atl1	Arl8b
												Atp5j2	Atl3	Arsa
												Atp5l	Atp1b1	Arsg
												Atp5md	Atp2a2	Atad5
												Atp6v0c	Atp2a3	Atl2
												Atp6v1f	Atp5a1	Atp1a3
												Atp6v1g1	Atp5c1	Atp2b4
												Bag2	Atp5f1	Atp2c1
												Bap18	Atp5h	Atp5b
												Bcap31	Atp5o	Atp5s
												Bche	Atp6ap1	Atp6v0a2
												Bet1	Atp6ap2	Atxn10
												Bloc1s1	Atp6v0a1	Auh
												C030006K11Rik	Atp6v0d1	Bak1
												Calu	B2m	Bdh1
												Camk2b	Bcap29	Bicd2
												Camk4	Bnip1	Bzw1
												Camlg	Bri3bp	C530008M17Rik;Kiaa1211
												Camsap2	Bsg	Cacna2d2
												Cat	Bst2	Cadm3
												Ccdc167	Bud31	Cadps
												Ccny	Cacfd1	Cast
												Cct3	Calr	Ccdc115
												Cd180	Canx	Ccz1
												Cd36	Ccdc47	Cd63
												Cd38	Cd164l2	Cdc37l1
												Cd47	Cdipt	Ceacam16
												Cdc42bpg	Cds2	Celf2
												Cdh2	Cers2	Cend1
												Cdk6	Chp1	Cept1
												Cers5	Cisd2	Chat
												Cers6	Ckap4	Chchd6
												Chdh	Clptm1	Chmp3
												Chid1	Cmtm5	Clcn4-2;Clcn4
												Chordc1	Cnmd	Cldn11
												Ciao2a	Cnpy4	Clstn1
												Cisd1	Cox5a	Clu
												Cisd3	Cox6b1	Cmtm4
												Ckm	Cpd	Cmtm6
												Clcn5	Creld1	Cnp
												Clip1	Cse1l	Cnst
												Clns1a	Csnk2a1	Cntn1
												Clybl	Ctnna1	Cntnap4
												Cmtm7	Cul9	Col1a1
												Cnih1	Cutc	Commd5
												Cnih4	Cyb5a	Commd7
												Cnpy2	Cybc1	Comt
												Cnpy3	Cygb	Coq3
												Cntf	Cyp20a1	Cox20
												Col6a3	Cyp2d22	Cox7a1
												Col9a2	Dad1	Cpe
												Col9a3	Dcakd	Cpsf4
												Colec12	Ddost	Cpt1a
												Colgalt1	Derl1	Cpt1b
												Copa	Dhcr7	Crbn
												Copb2	Dhrs1	Cryz
												Cope	Dhrs13	Ctbp1
												Cox4i1	Dhrs4	Ctsl
												Cox5b	Dhrs7	Cxadr
												Cox6a1	Dhx30	Cyb5b
												Cox6c	Dnajb11	Cyb5r1
												Cox7a2	Dnajb12	Cystm1
												Cpox	Dnajc3	Daam2
												Cpt2	Dnajc5	Dars2
												Crebbp	Dpm1	Ddx19a;Ddx19b
												Crnkl1	Ebp	Degs1
												Crybb1	Elmod2	Denr
												Csnk1a1	Elovl5	Dfna5
												Csrp2	Emc2	Dhx15
												Ctnna2	Emc3	Dhx38
												Cux1	Emc7	Diap1;Diaph1
												Cyb5r3	Emc8	Dlg1
												Cyc1	Endod1	Dmxl2
												Dct	Ephx1	Dnaja1
												Dcun1d2	Erg28	Dnaja2
												Ddrgk1	Ergic1	Dnajb6;Dnajb7
												Derl2	Ergic2	Dnajc5b
												Dlat	Erlec1	Dnm1
												Dnah14	Erlin2	Dnm1l
												Dnajb6	Ermp1	Dnm2
												Dnajc10	Erp29	Dock10
												Dnajc24	Erp44	Ears2
												Dnajc25	Esyt1	Echs1
												Dph6	Etfb	Eea1
												Dpm3	Faah	Eef1a1
												Dpy30	Faf2	Eef1d
												Ece1	Fam213a	Eftud1
												Ech1	Fbl	Eftud2
												Eci2	Fkbp11	Eif1b;Eif1
												Edem3	Fkbp2	Eif2a
												Eefsec	Fkbp8	Eif2s3y
												Efnb1	Gcn1l1	Eif3f
												Egfr	Gde1	Eif4a1
												Eif4g2	Gdpd1	Eif4a2
												Eif5a2	Gdpd5	Eif4e2
												Elavl4;Elavl2	Golga3	Elovl1
												Eloc	Golt1b	Emc10
												Emc1	Gosr2	Emc6
												Emilin1	Hacd2	Emilin2
												Emr1	Hacd3	Eml3
												Enpep	Hadha	Enpp4
												Enpp6	Hhatl	Enpp5
												Entpd1	Hm13	Epha7
												Erap1	Hmox2	Ephb4;Ephb3
												Ercc2	Hsd17b11	Epn2
												Erlin1	Hsd17b4	Ept1
												Extl3	Hsd17b7	Erbb2ip
												F13a1	Hsp90b1	Ergic3
												Fads1	Hspa13	Esyt2
												Fads2	Hspa5	Etfdh
												Faf1	Hyou1	Exosc4
												Fam120c	Idi1	Extl2
												Fam151b	Igf2r	Fa2h
												Fam162a	Ikbip	Fam114a2
												Fam175b	Ilvbl	Fam174a
												Fam207a	Itgav	Fam188a
												Fam213b	Itgb2	Fam3c
												Fam241b	Itm2b	Fam57b
												Fbn2	Itpr1	Far1
												Fbxl15	Jagn1	Fau
												Fbxo44	Jak1	Fblim1
												Fdft1	Katnal2;Spata5	Fbll1
												Fhit	Kdelr1	Fhl3
												Fhl2	Kdsr	Fmod
												Fis1	Lamp1	Fnbp1
												Fkbp10	Lamp2	Fuca1
												Fkbp9	Las1l	Fundc2
												Fmnl3	Lclat1	Fv4
												Fndc3a	Lman1	G6pc3
												Fndc3b	Lman2	Galc
												Fntb	Lman2l	Galt
												Fyn	Lnpep	Gapdh
												Ganab	Lpcat2	Gar1
												Gbp11	Lpcat3	Gatb
												Gcc2	Lrp1	Ggt7
												Gemin4	Lrrc59	Gltp
												Gm42543	Lrrc8d	Gm21698;Gm10220;5031410I06Rik;Gm7347
												Gnai2	M6pr	Gm21992;Rbm4b;Rbm4
												Gnb2	Macf1	Gm42957
												Gng10	Maged1	Gnb1
												Gng12	Magt1	Gnl1
												Gng2	Manf	Golph3
												Gng5	Marchf5	Gpaa1
												Gng7	Mboat7	Gpr108
												Golga1	Mettl7a1	Gps1
												Golph3l	Mgst1	Gpx7
												Gpd2	Mia3	Grn
												Gpx8	Mlec	Gsn
												Gsta3	Mmgt1	Gspt1
												Gtf2b	Mogs	Gstk1
												Gucy1b1	Mpdu1	H2-K1
												H2-D1;H2-L	Mrc1	Hapln4
												H2-K1;H2-D1;H2-Q4	Mrps15	Hebp1
												H2-Q10	Mtarc2	Herpud1
												Hdac6	Mtch1	Higd1a
												Helb	Mtco2	Hist2h2ac;Hist2h2aa1
												Helz	Mtdh	Hnrnpk
												Hist1h2bc;Hist2h2bb;Hist1h2bh;Hist1h2bm;Hist1h2bp;Hist1h2bb;Hist1h2bf;Hist1h2br;Hist1h2bk;Hist1h2ba	Myh10	Hnrnpm
												Hist1h3a	Myh11	Hsd17b8;H2-Ke6
												Hist1h4a	Myh14	Hsp90ab1
												Hk3	Myh9	Hspa12a
												Hlcs	Myl12b	Hspa1l
												Hmgcl	Myl6	Idh3a
												Hnrnph3	Myl9	Idh3b
												Hpcal1	Napa	Ifitm2
												Hpse	Napg	Igf2bp1
												Hsd17b10	Ncam1	Igf2bp3
												Hsd17b12	Nceh1	Il6st
												Hspa1b	Ncln	Impa2
												Hsph1	Ncstn	Ints7
												Htt	Ndufa6	Iqgap2
												Ier3ip1	Ndufa8	Irf6
												Ifitm3	Ndufb7	Ispd
												Ift27	Ndufc2	Itga8
												Ift74	Ndufs2	Itih4
												Igf2	Nomo1	Itm2c
												Igfals	Nptn	Ivns1abp
												Igfbp5	Nsdhl	Josd2
												Immt	Nsf	Kank1
												IntS13	Nudt21	Kcna1
												Ints5	Numa1	Kcnab2
												Ip6k1	Os9	Kcnk1
												Ipo13	Ostc	Kctd12b
												Itga6	Otof	Khk
												Itgam	Otud4	Kif1b
												Itgb1	P4ha1	Kif3b
												Itgb5	Pcyox1	Kpna2
												Kdelr2	Pcyox1l	Lactb2
												Kif21a	Pdia3	Lage3
												Krt82	Pdia4	Lbr
												Lamtor1	Pdia6	Lgi3
												Lamtor3	Pelp1	Lhfpl2
												Lamtor4	Pgrmc1	Limd2
												Ldlrap1	Pgrmc2	Lmbrd1
												Leprot	Phb	Lmf1
												Lgals9	Phb2	Lpcat4
												Lonp1	Pi4k2a	Lrrc75a
												Lonp2	Pigk	Lrrk1
												Lphn2	Pigs	Lrrn1
												Lppr1	Pigt	Lrsam1
												Lrpap1	Pla2g4a	Lypd1
												Lrrc20	Plxdc2	Lypla1
												Lss	Pomgnt2	Lypla2
												Luzp1	Pon2	Maob
												Lyz1;Lyz2	Por	Map2k1
												Mad2l1bp	Ppat	Map2k2
												Maged2	Ppib	Map6
												Manba	Praf2	Mapk4;Mapk6
												Manbal	Preb	Matr3
												Map1s	Psmc5	Mcm4
												Mapk8ip3	Ptn	Mdga1
												Mapt	Ptprc	Megf9
												Mark2	Ptprj	Mfge8
												Mast4	Ptrh2	Mfn2
												Mbd2	Pus10	Mia2
												Mbnl1	Rab10	Mipep
												Mbnl2	Rab18	Mkln1
												Mboat2	Rab1b	Mob1a
												Mcfd2	Rab21	Mocs3
												Mcrip1	Rab4a	Mog
												Mdk	Rab5c	Mpp2
												Mesdc2	Rap2a	Mrpl22
												Mfap2	Rdh11	Mrpl23
												Mff	Reep5	Mrpl49
												Mfsd6	Rhog	mt-Co3
												Mgst3	Rpl22l1	Mtnd5
												Mia	Rpl24	Myadm
												Mmrn2	Rpl29	Myo9b
												Mospd2	Rplp1	Naa11
												Moxd1	Rplp2	Naa20
												Mp68	Rpn1	Napb
												Mrpl11	Rpn2	Nat8l
												Mrpl12	Rps11	Ncbp1
												Mrpl13	Rps18	Ndufa10
												Mrpl17	Rps23	Ndufb10
												Mrpl20	Rps27	Ndufb11
												Mrpl27	Rps4x	Ndufb8
												Mrpl4	Rtn1	Ndufb9
												Mrpl41	Rtn3	Ndufs1
												Mrpl43	Rtn4	Ndufs3
												Mrpl47	Sacm1l	Ndufs8
												Mrpl53	Sar1a	Nefl
												Mrps12	Sarm1	Nemf
												Mrps14	Scamp1	Nmi
												Mrps17	Scamp2	Nrd1
												Mrps21	Scamp3	Ntng2
												Mrps25	Scarb2	Ntpcr
												Mrps33	Scfd1	Nucb1
												Mrps9	Scrn3	Nudt11;Nudt10
												Mtatp8	Sdf2	Nup188
												Mtnd3	Sdf2l1	Nup50
												Mug1;Mug2	Sec11a	Nup54
												Mxra7	Sec22b	Nup85
												Mycbp2	Sec61b;Gm10320	Nxf1
												Myd88	Sec62	Odr4;BC003331
												Myh4;Myh8;Myh1;Myh2	Sel1l	Oga
												Myl12a	Selenos	Osbpl1a
												Myo1b	Senp3	Ostf1
												Myo1c	Serpinh1	Otog
												Myo1e	Sigmar1	Otud6b
												Myo6	Slc12a4	P2rx4
												Naa25	Slc17a8	P2ry12
												Nbas	Slc27a1	Pacsin1
												Ncdn	Slc27a4	Paics
												Ndufa11	Slc39a7	Pam
												Ndufa12	Slc7a14	Pank3;Pank2;Pank1
												Ndufa13	Smpd2	Parva
												Ndufa2	Sort1	Pcbp1
												Ndufa4	Spcs2	Pcbp2
												Ndufa5	Spcs3	Pcdhgc3
												Ndufb4	Spryd7	Pcsk1n
												Ndufb5	Sptlc1	Pdap1
												Nelfa	Srprb	Pde4b
												Nenf	Srsf2	Pdgfrb
												Neu1	Srsf3	Pdlim2
												Nfs1;Gm28036	Srsf5	Pds5b
												Nhp2l1	Ssr1	Pex14
												Nid2	Ssr3	Pex3
												Ninj1	Ssr4	Pex7
												Nol9	Stim1	Phex
												Nop10	Stk16	Phgdh
												Nop58	Stk24	Picalm
												Nos1	Stt3a	Pitpnm1
												Npc1	Stx16	Plcb4
												Npm1	Sub1	Plcl1
												Nqo2	Sucla2	Poglut1
												Nr2c2ap	Surf4	Pold2
												Nudt19	Sv2a	Polr2c
												Nudt7	Syap1	Polr2d
												Nup62	Syngr1	Polr2e
												Nyap1	Syngr2	Polr2h
												Ogfod3	Syp	Polr2i
												Opa1	Sypl1;Sypl	Pon3
												Optn	Syt2	Postn
												Ormdl2;Ormdl1	Syvn1	Ppap2c
												Ormdl3	Tecr	Ppil3
												Osbpl6	Tecta	Ppil4
												Otoa	Tex10	Ppp1r11
												P2rx7	Tex264	Ppp6r2
												P4hb	Tfrc	Prkca
												Papola;Papolb	Tm9sf2	Prosc
												Parp12	Tmco1	Prpf4
												Pbxip1	Tmed1	Psmc4
												Pcmtd2	Tmed10	Psmd5
												Pcsk5	Tmed2	Ptbp1
												Pdcd6	Tmed4	Ptdss1
												Pdhx	Tmed7	Ptgis
												Pdia5	Tmed9	Ptk2
												Pecr	Tmem109	Ptk7
												Pef1	Tmem120a	Ptpdc1
												Pfdn4	Tmem165	Qprt
												Phka1	Tmem167;Tmem167a	Rab11b;Rab11a
												Phkg2	Tmem189	Rab14
												Pigh	Tmem205	Rab1A
												Pip4k2a	Tmem254b	Rab2a
												Pitpnc1	Tmem33	Rab2b
												Pkp4	Tmem41b	Rab39a
												Plcb1	Tmem43	Rab3a
												Pld4	Tmem50b	Rab3d
												Plec	Tmod3	Rab43
												Plekhg5	Tmub1	Rab4b
												Plp2	Tmx1	Rab5a
												Pltp	Tmx2	Rab5b
												Plxnb2	Tmx3	Rab6a
												Polr3b	Tpm1	Rab6b
												Ppif	Tprg1l;Tprgl	Rab7a
												Ppm1h	Tra2b	Rab9a;Rab9
												Ppp1r2	Tram1	Rabac1
												Ppp1r9b	Trim23	Rabgap1l
												Ppp2r2d	Trrap	Rad21
												Prex2	Tspan13	Rai14
												Prkcsh	Tspan31	Ranbp10
												Prkdc	Tssc1	Rcbtb1
												Prmt7	Tuba1b	Rer1
												Prss36	Tuba4a	Rnf121
												Psme4	Tubb2a	Rnf123
												Ptges3	Tubb2b	Rnf20
												Ptpn2	Tubb4b	Rpl10a
												Ptprm	Tubb5	Rpl12
												Pus7	Tusc3	Rpl13
												Pym1	Twf2	Rpl18a
												Qpct	Vamp3	Rpl21
												Rab25	Vamp7	Rpl26
												Rab33b	Vapa	Rpl27a
												Rap1b	Vapb	Rpl28
												Rap2b	Vcp	Rpl9
												Rap2c;Rap2a	Vcpip1	Rplp0
												Rasip1	Vdac1	Rps13
												Rcbtb2	Vdac2	Rps6kb1;Rps6kb2
												Rcn1	Vdac3	Rraga
												Rcn3	Vkorc1	Rrm1
												Rdh14	Vkorc1l1	Ruvbl1
												Rell1	Vps45	Ruvbl2
												Reln	Vti1b	Samhd1
												Rheb	Wdr18	Sar1b
												Rhoj	Wfs1	Sars2
												Rint1	Yif1b	Sbf2
												Rnf213	Zer1	Scamp5
												Rnf25	Zmpste24	Scyl2
												Rp2		Sdf4
												Rpl34		Sdhc
												Rpl36a		Sec11c
												Rpl37a		Sec16a
												Rpp14		Selenot
												Rps17		Sema7a
												Rps26		Serinc1
												Rps27l		Serpine2
												Rps29		Sh3rf3
												Rps6ka4		Sh3tc2
												Rps6kb1		Sirt2
												Rufy1		Slc12a9
												S100a10		Slc33a1
												S100a11		Slc35a4
												S100a13		Slc38a2
												Scaf4;Scaf8		Slc4a4
												Scara3		Slc6a15
												Sccpdh		Slco1a6
												Scd2;Scd3;Scd1		Smox
												Scp2		Snrpb2
												Sdc4		Snx24
												Sdr39u1		Sorcs1
												Sec61a1		Sorcs3
												Sec61g		Sparcl1
												Sec63		Spns1
												Sel1l3		Spock2
												Selenof		Sqstm1
												Selenom		Srgap2
												Selk		Srgap3
												Selt		Srm
												Sema4d		Srsf1
												Serhl		Srsf10;Srsf12
												Serpind1		Srsf4
												Sez6l2		Srsf6
												Sf3b6		Stag2
												Sgce		Stard3nl
												Sgpl1		Stmn3
												Siglec1		Stt3b
												Sirpa		Stx12
												Slc12a7		Stx6
												Slc2a13		Stx7
												Slc35f6		Stx8
												Slc3a2		Tab1
												Slc4a1ap		Tango2
												Slmap		Tbpl1
												Smad4		Tcf25
												Smim1		Tdrd7
												Smim14		Tes
												Smyd3		Tgoln1;Tgoln2
												Snw1		Thbs3
												Snx15		Them6
												Snx17		Thoc2
												Socs2		Thy1
												Sorcs2		Timp2
												Sorl1		Tm7sf2
												Spcs1		Tm9sf3
												Spryd4		Tm9sf4
												Sptbn1		Tmed5
												Srsf7		Tmem129
												Ssbp1		Tmem168
												Ssbp2;Ssbp3;Ssbp4		Tmem181a
												Stab1		Tmem199
												Stam		Tmem55a
												Stau1		Tmem55b
												Strn4		Tmem63b
												Stx18		Tmem87a
												Sumf1		Tmx4
												Supt4h1b;Supt4h1a		Tor1a
												Syne1		Tor1aip1
												Synrg		Tpp1
												Tatdn1		Tppp
												Tbc1d1		Tppp3
												Tbc1d15		Tra2a
												Tbc1d24		Trappc12
												Tbl2		Trim56
												Telo2		Trip11
												Thbd		Trnau1ap
												Thbs1		Tsnax
												Ticrr		Tspan4
												Tmed3		Tspan6
												Tmem14c		Tspan7
												Tmem19		Ttn
												Tmem259		Tuba1a;Tuba3a
												Tmem30a		Tubb3
												Tmprss9		Tubb4a
												Tor1aip2		Tubb6
												Tpbg		U2af1;U2af1l4
												Tradd		Ubap2l
												Trappc13		Ube2j1
												Trim21		Ube2n
												Trim32		Ubl7
												Trim33		Ufsp2
												Trmt112		Ugt8
												Trp53bp2;Tp53bp2		Upf2
												Try4;Try5		Uqcrc1
												Tspan15		Uqcrc2
												Ttc19		Uqcrfs1
												Ttc33		Usp39
												Tuba1a		Vamp1
												Tuba1c		Vat1
												Txndc12		Vps8
												Txndc5		Vwa1
												Ubac1		Wbp2
												Ube2e1		Wdr4
												Ube2e2;Ube2e3		Wdyhv1
												Ube2f		Wipi2
												Ube2g2		Wnk1;Wnk3;Wnk4
												Ube4a		Xpo4
												Ubl3		Xrn2
												Ubxn4		Yipf4
												Uggt1		Yipf6
												Uhrf1		Ykt6
												Upf1		Ythdc2
												Uqcr10		Zadh2
												Uqcrb		Zbed5;Chchd2
												Usp10		Zc3hc1
												Usp32		Zfp326;Znf326
												Usp38
												Vamp4
												Vamp5
												Vamp8
												Vcan
												Vma21
												Vps36
												Vps4a
												Vps4b
												Vwf
												Washc2
												Washc5
												Wdr11
												Wdr12
												Wdr54
												Wdr7
												Wipi1
												Wls
												Xrcc1
												Yif1a
												Ylpm1
												Zcchc8
												Zfp619;Zfp788
												Zfpl1
												Zfyve26
												Zw10

## Sheet: P8_ShinyGO_CC_Top20
P8 Cellular Component ontology terms
Enrichment FDR	N° of Genes	Pathway Genes	Fold Enrichment	Pathway	URL	Genes
3.26e-53	67	135	11.6664	Endoplasmic reticulum protein-containing complex	http://amigo.geneontology.org/amigo/term/GO:0140534	Ssr4 Prkcsh Calr Dnajb11 Faf1 Pigt Derl2 H13 Sec63 P4ha1 Hsp90b1 Nbas Sel1l Pigh Sptlc1 Caml Spcs1 Dad1 Emc2 Derl1 Sdf2l1 Syvn1 P4hb Ormdl2 Sec11a Faf2 Ormdl1 Hspa5 Dnajc10 Hsd17b12 Pdia3 Rpn2 Vcp Ddost Rint1 Rpn1 Sec61a1 Emc3 Arl6ip1 Magt1 Emc8 Hyou1 Stt3a Zw10 Ppib Srprb Spcs2 H2-Q4 Ormdl3 Pigk Ostc Pigs Arxes2 Sec61b Spcs3 Emc7 B2m H2-K1 Mmgt1 H2-Q10 Ganab H2-D1 Selenos Emc1 Sec61g Gm10320 TUS…
1.33e-15	23	58	9.32173	COPII-coated ER to Golgi transport vesicle	http://amigo.geneontology.org/amigo/term/GO:0030134	Lman2l Ergic1 Tmed4 Sar1a Gosr2 Tmed10 Lman2 Pdcd6 App Yif1a Sec22b Pef1 Tmed2 Ergic2 Yif1b Tmed1 Tmed3 Tmed7 Lman1 Tmed9 Cnih4 Vma21 Ier3ip1
2.83e-31	51	146	8.21134	Integral component of endoplasmic reticulum membrane	http://amigo.geneontology.org/amigo/term/GO:0030176	Ergic1 Calr Pigt Derl2 H13 Fkbp8 Dnajb12 Canx Rtn4 Caml Spcs1 Emc2 Derl1 Scd3 Scd2 Sacm1l Esyt1 Tram1 Hspa5 Pdia3 Sec62 Asph Itpr1 Emc3 Arl6ip1 Stim1 Tecr Emc8 Elovl5 Hacd3 Hacd2 H2-Q4 Scd1 Tmem33 Pigk Wfs1 Pigs Dpm3 Zmpste24 Preb Tmco1 Emc7 Dhcr7 B2m H2-K1 Mmgt1 H2-Q10 H2-D1 Selenos Emc1 Ccdc47
4.47e-24	41	124	7.77247	Endoplasmic reticulum lumen	http://amigo.geneontology.org/amigo/term/GO:0005788	Fkbp10 Calr Dnajb11 Rcn1 Rcn3 P4ha1 Hsp90b1 Erlec1 Pdia6 Erap1 Dnajc3 Sdf2l1 Pdia5 Pcsk5 P4hb Pdia4 Hspa5 Dnajc10 Pdia3 Bche Erp44 Txndc12 Lrpap1 Erp29 Calu Fkbp9 Tmem43 Sumf1 Hyou1 Ppib Manf Colgalt1 Selenof Uggt1 Txndc5 Os9 Edem3 Lyz1 Lyz2 Serpinh1 Selenom
1.65e-18	32	99	7.59822	Endoplasmic reticulum-Golgi intermediate compartment	http://amigo.geneontology.org/amigo/term/GO:0005793	Lman2l Ergic1 Bcap31 Kdelr1 Tmed4 Chp1 Surf4 Atp6ap1 Pdia6 Tmed10 Lman2 Mcfd2 Ptpn2 Rab1b Yif1a P4hb Hspa5 Sec22b Erp44 Lrpap1 Tmed2 Ergic2 Yif1b Tmed1 Tmed3 Tmed7 Uggt1 Lman1 Tmed9 Cnih4 Serpinh1 Vma21
6.11e-15	32	128	5.87675	Inner mitochondrial membrane protein complex	http://amigo.geneontology.org/amigo/term/GO:0098800	Cox5a Phb2 Ndufs2 Ndufa2 Atp5e Ndufa12 Uqcrb Ppif Ndufa6 Cyc1 Ndufb4 Ndufa5 Atp5a1 Atp5c1 Ndufa8 Ndufb5 Ndufa4 Ndufc2 Cox4i1 Ndufb7 Atp5h Ndufa13 Atp5j2 Atp5l Phb Cox6a1 Atp5k Immt Uqcr10 mt-Atp8 mt-Nd3 Atp5md
7.81e-108	233	999	5.48261	Endoplasmic reticulum subcompartment	http://amigo.geneontology.org/amigo/term/GO:0098827	Lman2l Agpat3 Ergic1 Ssr4 Bcap31 Kdelr1 Calr Lpcat3 Tmed4 Por Pgrmc1 Mgst1 Kdsr Aldh3a2 Faf1 Fads1 Tmem259 Surf4 Cers2 Cnih1 Pigt Cyb5r3 Derl2 Acsl1 Atp6ap1 H13 Fkbp8 Sec63 Ikbip Moxd1 Hsp90b1 Sgpl1 Dnajb12 Egfr Rab21 Ncln Acsl6 Canx Rtn4 Mboat2 Bcap29 Rab10 Atp2a3 Lrrc59 Gosr2 Scfd1 Sel1l Atl1 Tmx1 Rtn1 Pigh Tmed10 Erg28 Fdft1 Ssr1 Sptlc1 Lman2 Caml Pdcd6 Erap1 Spcs1 Extl3 Dad1 Mtdh Emc2 Derl1 S…
1e-31	79	369	5.03266	Integral component of organelle membrane	http://amigo.geneontology.org/amigo/term/GO:0031301	Ergic1 Calr Lamp2 Pigt Derl2 Fis1 H13 Atp6v0a1 Fkbp8 Slc17a8 Dnajb12 Canx Rtn4 Sypl Caml Scamp1 Spcs1 Itm2b Emc2 Derl1 Syngr1 Npc1 Pcsk5 Yif1a Scd3 Scd2 Sacm1l Esyt1 Tram1 Mff Vamp4 Hspa5 Pdia3 Stx16 Sec62 Wls Asph Vamp3 P2rx7 Cux1 Tmem43 Itpr1 Emc3 Yif1b Arl6ip1 Stim1 Syp Lamp1 Tecr Emc8 Elovl5 Bet1 Hacd3 Hacd2 H2-Q4 Scd1 Tmem33 Sv2a Pigk Wfs1 Pigs Dpm3 Zmpste24 Preb Armcx3 Immt Tmco1 Emc7 Dhcr7…
2.83e-22	56	264	4.98633	Mitochondrial protein-containing complex	http://amigo.geneontology.org/amigo/term/GO:0098798	Cox5a Dlat Mrpl4 Phb2 Etfb Ndufs2 Ndufa2 Mrps25 Atp5e Ndufa12 Vdac1 Uqcrb Ppif Mrpl13 Ndufa6 Cyc1 Ndufb4 Ndufa5 Mrpl27 Mrpl11 Mrpl43 Hsd17b10 Atp5a1 Hadha Atp5c1 Ndufa8 Ndufb5 Mrps15 Mrpl20 Ndufa4 Mrps33 Mrpl53 Ndufc2 Mrpl17 Cox4i1 Ndufb7 Mrps17 Atp5h Ndufa13 Mrpl41 Mrpl47 Atp5j2 Atp5l Phb Mrpl12 Cox6a1 Mrps12 Atp5k Immt Mrps21 Mrps14 Uqcr10 Mrps9 mt-Atp8 mt-Nd3 Atp5md
8.09e-18	45	213	4.96626	Coated vesicle	http://amigo.geneontology.org/amigo/term/GO:0030135	Lman2l Ergic1 Vwf Bcap31 Kdelr1 Tmed4 Ap2s1 Sar1a Gosr2 Tmed10 Lman2 Pdcd6 Scamp1 App Igf2r Bnip1 Yif1a Copa Sec22b Pef1 Vamp3 Tmed2 Ergic2 Yif1b Tmed1 Myo1e Tmed3 Copb2 Tmed7 Myo6 Synrg Lrp1 Lman1 Wipi1 Cope Ece1 Tmed9 Ap2a1 Cnih4 Sort1 Lyz1 Lyz2 Vma21 Kdelr2 Ier3ip1
5.72e-32	83	404	4.8294	Intrinsic component of organelle membrane	http://amigo.geneontology.org/amigo/term/GO:0031300	Dnajc5 Ergic1 Calr Lamp2 Pigt Derl2 Fis1 Rab5c H13 Atp6v0a1 Fkbp8 Rab4a Slc17a8 Dnajb12 Canx Rtn4 Sypl Rab10 Caml Scamp1 Spcs1 Itm2b Emc2 Derl1 Syngr1 Npc1 Pcsk5 Yif1a Scd3 Scd2 Sacm1l Esyt1 Tram1 Mff Vamp4 Hspa5 Pdia3 Stx16 Sec62 Wls Asph Vamp3 P2rx7 Cux1 Tmem43 Itpr1 Emc3 Yif1b Arl6ip1 Stim1 Syp Lamp1 Tecr Emc8 Elovl5 Bet1 Hacd3 Hacd2 H2-Q4 Scd1 Tmem33 Sv2a Pigk Wfs1 Pigs Dpm3 Zmpste24 Preb Arm…
7.84e-124	324	1761	4.32496	Endoplasmic reticulum	http://amigo.geneontology.org/amigo/term/GO:0005783	Lman2l Agpat3 Fkbp10 Ergic1 Vwf Ssr4 Bcap31 Sdf2 Dhrs1 Kdelr1 Cd36 Prkcsh Ncstn Calr Hmox2 Lpcat3 Tmed4 Dnajb11 Tbl2 Por Rcn1 Pgrmc1 Mgst1 Vdac3 Ube2g2 Kdsr Aldh3a2 Faf1 Fads1 Tmem259 Chp1 Surf4 Cers2 Cnih1 Pigt Cyb5r3 Derl2 Acsl1 Fis1 Atp6ap1 H13 Fkbp8 Rcn3 Sec63 Smpd2 Fyn P4ha1 Ikbip Moxd1 Hsp90b1 Sar1a Sgpl1 Dnajb12 Egfr Rab21 Ncln Erlec1 Acsl6 Canx Rtn4 Pdia6 Nbas Apob Rdh14 Mboat2 Bcap29 Rab…
1.35e-28	116	832	3.27742	Vesicle membrane	http://amigo.geneontology.org/amigo/term/GO:0012506	Dnajc5 Kdelr1 Ncstn Clcn5 Aqp1 Ap2s1 Vps4b Vps45 Lamp2 Myo1c Myo1b Rab5c Atp6v0a1 Rab4a Slc17a8 Moxd1 Sar1a Egfr Rab21 Rufy1 Sypl Apob Rab10 Gosr2 Vti1b Tmed10 Pdcd6 Scamp1 Itm2b Dct Syngr1 Tfrc Bsg Igf2r Lnpep Washc2 Npc1 Snx15 Pi4k2a Abhd6 Ifitm3 Tm9sf2 Mff Arl8a Syt2 Copa Vamp4 Mrc1 Stam Stx16 Sec22b Scamp3 Wls Pef1 Ncdn Vamp3 Agtrap Tprgl Cd38 Sorcs2 Htt Snx17 Tmem165 Nos1 Tmed2 Scarb2 Atp2a2…
9.2e-37	154	1141	3.17272	Membrane protein complex	http://amigo.geneontology.org/amigo/term/GO:0098796	Cox5a Itgb2 Ssr4 Ncstn Calr Phb2 Atp6v1f Sgce Napa Ap2s1 Vdac3 Slc3a2 Faf1 Atp6v0d1 Ndufs2 Ndufa2 Atp5e Lamp2 Pigt Derl2 Atp6ap1 H13 Atp6v0a1 Sec63 Ndufa12 Socs2 Sar1a Vdac1 Gosr2 Sel1l Pigh Tmed10 Sptlc1 Uqcrb Pdcd6 Vdac2 Ppif Spcs1 Dad1 Emc2 Derl1 Ndufa6 Cyc1 Tfrc Itgb5 Ndufb4 Ndufa5 Igf2r Atp6v0c Bnip1 Cdh2 Napg Syvn1 Sacm1l Abhd6 Ormdl2 Atp5a1 Sec11a Atp5c1 Itgb1 Faf2 Ormdl1 Copa Atp1b1 Vamp4…
1.39e-15	68	510	3.13426	Organelle inner membrane	http://amigo.geneontology.org/amigo/term/GO:0019866	Cox5a Dhrs1 Ndufa11 Phb2 Mgst1 Vdac3 Aldh3a2 Ndufs2 Ndufa2 Cox6c Chdh Atp5e Cyb5r3 Ndufa12 Vdac1 Dhrs13 Tmem14c Uqcrb Vdac2 Ppif Ndufa6 Cyc1 Cpox Ndufb4 Tra2b Ndufa5 Atp5a1 Hadha Atp5c1 Gpd2 Ndufa8 Ndufb5 Cpt2 Hmgcl P2rx7 Ndufa4 Tmem43 Itpr1 Ndufc2 Mrpl17 Slc27a1 Cox4i1 Cox7a2 Ndufb7 Atp5h Sigmar1 Ndufa13 Cox6b1 Aifm1 Opa1 Atp5j2 Atp5l Phb Tmem120a Cox6a1 Ttc19 Zmpste24 Atp5k Immt Mrps21 Uqcr10 C…
1.83e-48	209	1614	3.04396	Bounding membrane of organelle	http://amigo.geneontology.org/amigo/term/GO:0098588	Dnajc5 Lman2l Ergic1 Ssr4 Bcap31 Kdelr1 Ncstn Phb2 Atp6v1f Clcn5 Aqp1 Napa Pgrmc1 Neu1 M6pr Ap2s1 Mgst1 Vdac3 Vps4b Slc3a2 Tmem167 Atp6v0d1 Chp1 Surf4 Vps45 Cnih1 Lamp2 Ift27 Cyb5r3 Myo1b Acsl1 Fis1 Atp6ap1 Rab5c Atp6v0a1 Rab4a Sec63 Slc17a8 Moxd1 Sar1a Egfr Rab21 Acsl6 Rufy1 Vdac1 Rps6kb1 Sypl Rab10 Acox1 Atp2a3 Gosr2 Scfd1 Atl1 Rtn1 Vti1b Tmed10 Lman2 Pdcd6 Scamp1 Trim23 Vdac2 Itm2b Dct Dhrs4 S…
2.45e-16	82	675	2.85566	Mitochondrial membrane	http://amigo.geneontology.org/amigo/term/GO:0031966	Cox5a Dhrs1 Ndufa11 Fam162a Phb2 Pgrmc1 Mgst1 Vdac3 Aldh3a2 Ndufs2 Ndufa2 Cox6c Chdh Atp5e Cyb5r3 Acsl1 Fis1 Fkbp8 Ndufa12 Acsl6 Vdac1 Rps6kb1 Dhrs13 Tmem14c Uqcrb Vdac2 Ppif Ndufa6 Cyc1 Cpox Ndufb4 Ndufa5 Marchf5 Mtch1 Bnip1 Abhd6 Atp5a1 Hadha Atp5c1 Mff Gpd2 Ndufa8 Ndufb5 Cisd2 Scp2 Cpt2 Hmgcl Nos1 Ndufa4 Ndufc2 Mrpl17 Slc27a1 Cox4i1 Cox7a2 Acsl3 Ndufb7 Atp5h Ndufa13 Cox6b1 Aifm1 Cisd1 Bri3bp O…
4.52e-24	133	1174	2.66306	Organelle envelope	http://amigo.geneontology.org/amigo/term/GO:0031967	Cox5a Agpat3 Tubb5 Fkbp10 Dhrs1 Ndufa11 Cse1l Calr Fam162a Phb2 Aqp1 Pgrmc1 Mgst1 Vdac3 Aldh3a2 Faf1 Ndufs2 Ndufa2 Cox6c Chdh Atp5e Myo1c Cyb5r3 Acsl1 Fis1 Fkbp8 Ndufa12 Dnajb12 Egfr Acsl6 Vdac1 Rtn4 Rps6kb1 Dhrs13 Lrrc59 Tmem14c Uqcrb Vdac2 Ppif Mtdh Ndufa6 Cyc1 Cpox Ndufb4 Tra2b App Ndufa5 Marchf5 Igf2r Mtch1 Vapa Bnip1 Npc1 Abhd6 Atp5a1 Hadha Atp5c1 Mff Mgst3 Gpd2 Ndufa8 Cat Pdia3 Ndufb5 Bche …
9.2e-37	210	1931	2.55643	Cytoplasmic vesicle	http://amigo.geneontology.org/amigo/term/GO:0031410	Dnajc5 Lman2l Uhrf1 Ergic1 Vwf Bcap31 Kdelr1 Ncstn Calr Clcn5 Tmed4 Aqp1 Neu1 M6pr Ap2s1 Rab25 Vdac3 Vps4b Slc3a2 Atp6v0d1 Chp1 Abca1 Vps45 Lamp2 Pigt Myo1c Myo1b Derl2 Rab5c Atp6v0a1 Rab4a Fyn Slc17a8 Moxd1 Hsp90b1 Sar1a Egfr Rab21 Canx Rufy1 Vdac1 Sypl Pdia6 Rab10 Psmc5 Gosr2 Scfd1 Vti1b Tmed10 Erg28 Lman2 Pdcd6 Scamp1 Vdac2 Rcbtb2 Itm2b Dct Washc5 Derl1 Syngr1 Myh9 Tfrc App Bsg Igf2r Lnpep Was…
2.61e-23	150	1449	2.43343	Golgi apparatus	http://amigo.geneontology.org/amigo/term/GO:0005794	Usp32 Dnajc5 Lman2l Ergic1 Bcap31 Kdelr1 Cd36 Ncstn Calr Clcn5 Tmed4 Sgce M6pr Tmem167 Chp1 Surf4 Abca1 Vps45 Cnih1 Lamp2 Ift27 Sdc4 Myo1b Atp6v0a1 Sar1a Egfr Rab21 Arf5 Rab10 Cpd Gosr2 Scfd1 Atl1 Rtn1 Vti1b Tmed10 Lman2 Scamp1 Trappc13 Trim23 Arf4 Extl3 Itm2b App Tmem50b Fmnl3 Igf2r Dpy30 Atp6v0c Mcfd2 Mapk8ip3 Slc39a7 Npc1 Pcsk5 Rtn3 Zfpl1 Rab1b Yif1a Pi4k2a Sacm1l Chid1 Tm9sf2 Stk16 Copa Optn …

## Sheet: P23_ShinyGO_CC_Top20
P23 Cellular Component ontology terms
Enrichment FDR	N° of Genes	Pathway Genes	Fold Enrichment	Pathway	URL	Genes
2.41e-19	26	59	10.6097	Intrinsic component of synaptic vesicle membrane	http://amigo.geneontology.org/amigo/term/GO:0098563	Rab5b Dnajc5 Rab5a Rab5c Atp6v0a1 Rab4a Slc17a8 Sypl Rab10 Scamp1 Syngr1 Stx6 Rab14 Stx16 Stx12 Vamp3 Syp Lamp1 Rab3a Sv2a Wfs1 Scamp5 Rab2a Rab4b Rab11b Rab7
2.69e-31	49	135	8.73866	Endoplasmic reticulum protein-containing complex	http://amigo.geneontology.org/amigo/term/GO:0140534	Ssr4 Calr Dnajb11 Emc10 Pigt H13 P4ha1 Hsp90b1 Sel1l Sptlc1 Dad1 Emc2 Derl1 Gpaa1 Sdf2l1 Sec11c Syvn1 Sec11a Faf2 Hspa5 Pdia3 Rpn2 Vcp Ddost Abcb9 Rpn1 Emc3 Arl6ip1 Magt1 Emc8 Hyou1 Stt3a Ppib Stt3b Srprb Spcs2 Pigk Ostc Pigs Emc6 Sec61b Spcs3 Emc7 B2m H2-K1 Mmgt1 Selenos Gm10320 TUSC3
2.29e-27	47	146	7.75046	Integral component of endoplasmic reticulum membrane	http://amigo.geneontology.org/amigo/term/GO:0030176	Ergic1 Calr Ergic3 Elovl1 Emc10 Pigt H13 Fkbp8 Dnajb12 Canx Rtn4 Emc2 Derl1 Gpaa1 Tm7sf2 Sacm1l Esyt1 Tram1 Hspa5 Pdia3 Sec62 Asph Abcb9 Itpr1 Emc3 Arl6ip1 Stim1 Tecr Emc8 Elovl5 Hacd3 Hacd2 Tmem33 Pigk Wfs1 Pigs Zmpste24 Preb Emc6 Tmco1 Emc7 Dhcr7 B2m H2-K1 Mmgt1 Selenos Ccdc47
2.11e-21	48	206	5.60992	Myelin sheath	http://amigo.geneontology.org/amigo/term/GO:0043209	Cox5a Ndufs3 Napa Cnp Sirt2 Canx Vdac1 Rtn4 Tppp Vdac2 Nefl Sucla2 Dlg1 Tuba1b Napg Atp5b Atp5a1 Uqcrc1 Atp5c1 Ndufs1 Ndufa10 Atp1b1 Dnm1 Hspa5 Gsn Pdia3 Napb Vcp Gnb1 Myh14 Uqcrc2 Thy1 Idh3a Nsf Atp5h Tubb4b Cldn11 Eef1a1 Uqcrfs1 Phb Pacsin1 Atp1a3 Phgdh Cntn1 Gapdh Tubb4a Actg1 Tuba1a
2.41e-19	44	192	5.5174	Transport vesicle membrane	http://amigo.geneontology.org/amigo/term/GO:0030658	Rab5b Dnajc5 Rab5a Rab5c Atp6v0a1 Rab4a Slc17a8 Sar1a Sar1b Sypl Rab10 Gosr2 Tmed10 Scamp1 Syngr1 Dlg1 Dnm1l Pi4k2a Pam Syt2 Stx6 Rab14 Sec16a Stx16 Sec22b Stx12 Vamp3 Tprgl Itpr1 Vamp1 Syp Lamp1 Rab3a Cpe Sv2a Wfs1 Scamp5 Dmxl2 Rab2a Syngr2 Rab4b Map6 Rab11b Rab7
2.32e-39	91	404	5.42304	Intrinsic component of organelle membrane	http://amigo.geneontology.org/amigo/term/GO:0031300	Rab5b Dnajc5 Ergic1 Calr Ergic3 Elovl1 Emc10 Lamp2 Pigt Rab5a Rab5c H13 Atp6v0a1 Fkbp8 Rab4a Pex3 Slc17a8 Dnajb12 Canx Rtn4 Sypl Rab10 Esyt2 Scamp1 Itm2b Emc2 Derl1 Syngr1 Gpaa1 Tm7sf2 Cpt1a Sacm1l Esyt1 Tram1 Stx6 Hspa5 Rab14 Pdia3 Stx16 Sec62 Etfdh Asph Stx12 Vamp3 Mfn2 Rer1 Abcb9 Chchd6 Tmem43 Itpr1 Emc3 Yif1b Arl6ip1 Far1 Stim1 Syp Fundc2 Lamp1 Tecr Emc8 Rab3a Elovl5 Atp2c1 Slc35a4 Hacd3 Hacd…
1.61e-21	52	241	5.1948	Synaptic vesicle	http://amigo.geneontology.org/amigo/term/GO:0008021	Clcn4 Rab5b Dnajc5 Rabac1 Ncstn Vdac3 Atp6v0d1 Vps45 Rab5a Rab3d Rab5c Atp6v0a1 Rab4a Slc17a8 Vdac1 Sypl Rab10 Scamp1 Vdac2 Syngr1 Dlg1 Dnm1l App Pi4k2a Syt2 Stx6 Dnm1 Tor1a Rab14 Stx16 Sec22b Pde4b Stx12 Vamp3 Tprgl Vamp1 Syp Lamp1 Rab3a Lgi3 Sv2a Picalm Wfs1 Scamp5 Dmxl2 Rab2a Syngr2 Rab4b Tmed9 Kif1b Rab11b Rab7
9.45e-31	77	369	5.02397	Integral component of organelle membrane	http://amigo.geneontology.org/amigo/term/GO:0031301	Ergic1 Calr Ergic3 Elovl1 Emc10 Lamp2 Pigt H13 Atp6v0a1 Fkbp8 Pex3 Slc17a8 Dnajb12 Canx Rtn4 Sypl Scamp1 Itm2b Emc2 Derl1 Syngr1 Gpaa1 Tm7sf2 Cpt1a Sacm1l Esyt1 Tram1 Stx6 Hspa5 Pdia3 Stx16 Sec62 Etfdh Asph Stx12 Vamp3 Rer1 Abcb9 Chchd6 Tmem43 Itpr1 Emc3 Yif1b Arl6ip1 Far1 Stim1 Syp Fundc2 Lamp1 Tecr Emc8 Elovl5 Atp2c1 Slc35a4 Hacd3 Hacd2 Tmem33 Sv2a Pigk Wfs1 Clstn1 Scamp5 Pigs Zmpste24 Preb Emc…
1.12e-85	206	999	4.9646	Endoplasmic reticulum subcompartment	http://amigo.geneontology.org/amigo/term/GO:0098827	Clcn4 Lman2l Agpat3 Ergic1 Ssr4 Lmf1 Kdelr1 Stard3nl Calr Lpcat3 Tmed4 Lbr Por Ergic3 Pgrmc1 Elovl1 Emc10 Mgst1 Kdsr Aldh3a2 Surf4 Cers2 Pigt Ptgis Atp6ap1 H13 Tmem129 Fkbp8 Serinc1 Ikbip Hsp90b1 Dnajb12 Rab21 Rab1a Ncln Acsl6 Canx Sar1b Rtn4 Bcap29 Rab10 Atp2a3 Lrrc59 Gosr2 Scfd1 Sel1l Atl1 Tmx1 Rtn1 Esyt2 Tmed10 Erg28 Ssr1 Sptlc1 Lman2 Ptdss1 Rab2b Dad1 Mtdh Emc2 Derl1 Gpaa1 Sdf2l1 Dlg1 Tmem50b…
7.7e-27	74	390	4.56825	Transport vesicle	http://amigo.geneontology.org/amigo/term/GO:0030133	Clcn4 Rab5b Dnajc5 Rabac1 Ncstn Calr Rab11a Vdac3 Atp6v0d1 Chp1 Vps45 Rab5a Rab3d Rab5c Atp6v0a1 Rab4a Slc17a8 Sar1a Sar1b Vdac1 Sypl Rab10 Gosr2 Tmed10 Erg28 Scamp1 Vdac2 Syngr1 Dlg1 Dnm1l App Igf2r Pi4k2a Pam Syt2 Stx6 Dnm1 Tor1a Rab14 Sec16a Stx16 Sec22b Pde4b Stx12 Vamp3 Tprgl Tmem168 Erp29 Itpr1 Vamp1 Rab6a Syp Lamp1 Rab3a Atp2c1 Lgi3 Cpe Sv2a Cnst Picalm Wfs1 Scamp2 Scamp5 Dmxl2 Rab2a Syngr…
1.88e-94	244	1290	4.55389	Organelle subcompartment	http://amigo.geneontology.org/amigo/term/GO:0031984	Clcn4 Lman2l Agpat3 Ergic1 Ssr4 Lmf1 Kdelr1 Ap1m1 Stard3nl Calr Lpcat3 Tmed4 Rab11a Lbr Por Gpr108 Ergic3 Pgrmc1 Elovl1 M6pr Emc10 Mgst1 Kdsr Aldh3a2 Surf4 Cers2 Lamp2 Pigt Ptgis Atp6ap1 H13 Tmem129 Fkbp8 Serinc1 Ikbip Hsp90b1 Dnajb12 Rab21 Rab1a Ncln Acsl6 Canx Sar1b Rtn4 Bcap29 Rab10 Atp2a3 Cpd Lrrc59 Stx8 Gosr2 Scfd1 Sel1l Atl1 Tmx1 Rtn1 Esyt2 Tmed10 Erg28 Ssr1 Sptlc1 Lman2 Ptdss1 Scamp1 Rab2b…
1.88e-94	284	1761	3.88277	Endoplasmic reticulum	http://amigo.geneontology.org/amigo/term/GO:0005783	Clcn4 Rpl13 Lman2l Agpat3 Col1a1 Ergic1 Ssr4 Sdf2 Lmf1 Dhrs1 Ykt6 Kdelr1 Apoe Stard3nl Ncstn Calr Hmox2 Lpcat3 Tmed4 Dnajb11 Lbr Map2k1 Por Ergic3 Pgrmc1 Elovl1 Emc10 Mgst1 Vdac3 Kdsr Aldh3a2 Chp1 Surf4 Cers2 Sqstm1 Pigt Ptgis Atp6ap1 H13 Tmem129 Fkbp8 Pex3 Smpd2 Serinc1 P4ha1 Ikbip Hsp90b1 Sar1a Dnajb12 Rab21 Rab1a Ncln Erlec1 Acsl6 Canx Sar1b Rtn4 Pdia6 Arsg Apob Bcap29 Rab10 Atp2a3 Lrrc59 Gosr…
1.45e-26	111	832	3.21205	Vesicle membrane	http://amigo.geneontology.org/amigo/term/GO:0012506	Clcn4 Rab5b Dnajc5 Epn2 Ykt6 Kdelr1 Ap1m1 Stard3nl Ncstn Rab11a Vps45 Lamp2 Rab5a Rab5c Atp6v0a1 Rab4a Slc17a8 Sar1a Rab21 Sar1b Sypl Apob Rab10 Stx8 Gosr2 Vti1b Trip11 Tmed10 Scamp1 Itm2b Syngr1 Dlg1 Dnm1l Tfrc Ap2m1 Bsg Igf2r Lnpep Snx24 Pi4k2a Abhd6 Cd63 Tm9sf2 Pam Arl8a Syt2 Stx6 Mrc1 Tor1a Rab14 Sec16a Arhgap1 Stx16 Sec22b Scamp3 Stx12 Vamp3 Agtrap Tprgl Tmem165 Tmed2 Scarb2 Atp2a2 Anxa3 Rab…
4.57e-52	212	1614	3.16239	Bounding membrane of organelle	http://amigo.geneontology.org/amigo/term/GO:0098588	Clcn4 Rab5b Dnajc5 Epn2 Lman2l Ergic1 Ssr4 Acp2 Ykt6 Kdelr1 Ap1m1 Stard3nl Ncstn Phb2 Rab11a Gpr108 Ergic3 Napa Pgrmc1 Cnp M6pr Mgst1 Vdac3 Tmem167 Atp6v0d1 Chp1 Surf4 Vps45 Lamp2 Rab5a Atp6ap1 Rab5c Atp6v0a1 Rab4a Pex3 Slc17a8 Sar1a Rab21 Rab1a Acsl6 Sar1b Vdac1 Rps6kb1 Sypl Rab10 Acox1 Atp2a3 Stx8 Gosr2 Scfd1 Atl1 Rtn1 Vti1b Trip11 Tmed10 Lman2 Scamp1 Trim23 Vdac2 Itm2b Rab2b Dhrs4 Syngr1 Arl6 …
2.79e-26	133	1141	2.80639	Membrane protein complex	http://amigo.geneontology.org/amigo/term/GO:0098796	Cox5a Itgb2 Epn2 Ssr4 Ykt6 Ap1m1 Ncstn Calr Phb2 Ndufs3 Napa Emc10 Vdac3 Cacna2d2 Atp6v0d1 Ndufs2 Lamp2 Pigt Atp6ap1 H13 Atp6v0a1 Sar1a Sar1b Vdac1 Stx8 Gosr2 Sel1l Tmed10 Sptlc1 Il6st Vdac2 Dad1 Emc2 Ndufb9 Derl1 Ndufa6 Gpaa1 Arl6 Dlg1 Tfrc Ap2m1 Igf2r Bnip1 Sec11c Napg Syvn1 Ndufb8 Sacm1l Abhd6 Atp5b Atp5a1 Uqcrc1 Sec11a Atp5c1 Faf2 Ndufs1 Ndufa10 Stx6 Atp1b1 Itga8 Dnm1 Ndufa8 Itgav Pdia3 Napb …
3.51e-43	219	1931	2.73051	Cytoplasmic vesicle	http://amigo.geneontology.org/amigo/term/GO:0031410	Clcn4 Rab5b Dnajc5 Epn2 Lman2l Col1a1 Ergic1 Acp2 Ykt6 Kdelr1 Apoe Ap1m1 Stard3nl Rabac1 Ncstn Calr Tmed4 Rab11a Map2k1 Ergic3 Cnp M6pr Vdac3 Atp6v0d1 Chp1 Vps45 Sqstm1 Lamp2 Pigt Rab5a Rab3d Rab5c Atp6v0a1 Rab4a Slc17a8 Stx7 Hsp90b1 Sar1a Rab21 Rab1a Canx Sar1b Vdac1 Sypl Pdia6 Rab10 Psmc5 Stx8 Gosr2 Scfd1 Vti1b Trip11 Tmed10 Erg28 Ctsl Lman2 Scamp1 Vdac2 Clu Itm2b Golph3 Derl1 Syngr1 Myh9 Arsa …
1.34e-24	132	1174	2.707	Organelle envelope	http://amigo.geneontology.org/amigo/term/GO:0031967	Cox5a Agpat3 Tubb5 Dhrs1 Cse1l Apoe Calr Phb2 Lbr Ndufs3 Pgrmc1 Cnp Mgst1 Vdac3 Aldh3a2 Nxf1 Ndufs2 Nup50 Fkbp8 Dnajb12 Acsl6 Vdac1 Rtn4 Rps6kb1 Nup85 Dhrs13 Lrrc59 Vdac2 Xpo4 Clu Golph3 Mtdh Ndufb9 Ndufa6 Dnm1l Tra2b App Marchf5 Agpat4 Igf2r Mtch1 Vapa Bnip1 Tm7sf2 Cpt1a Aldh18a1 Ndufb8 Abhd6 Atp5b Atp5a1 Uqcrc1 Hadha Atp5c1 Lypla1 Ndufs1 Ndufa10 Srgap2 Tor1aip1 Cox20 Dnm1 Tor1a Ndufa8 Pdia3 Smo…
3.75e-27	157	1465	2.58015	Synapse	http://amigo.geneontology.org/amigo/term/GO:0045202	Comt Clcn4 Rab5b Dnajc5 Apoe Rabac1 Ncstn Phb2 Rab11a Map2k1 Cadm3 Napa Pgrmc1 Rps18 Vdac3 Atp6v0d1 Igf2bp1 Sirt2 Vps45 Mpp2 Slc12a4 Rab5a Kpna2 Rab3d Rab5c Atp6v0a1 Rab4a Slc17a8 Rab21 Rab1a Canx Vdac1 Rtn4 Rps6kb1 Sypl Rab10 Psmc5 Myh10 Hnrnpk Tppp Cast Scamp1 Vdac2 Arf4 Clu Nefl Rab2b Syngr1 Myh9 Ptk2 Dlg1 Dnm1l Ap2m1 Cxadr App Napg Rtn3 Rab1b Pi4k2a Abhd6 Rplp2 Mkln1 Serpine2 Lypd1 Srgap2 Arl…
9.66e-27	155	1449	2.57541	Golgi apparatus	http://amigo.geneontology.org/amigo/term/GO:0005794	Clcn4 Dnajc5 Lman2l Col1a1 Ergic1 Lmf1 Ykt6 Kdelr1 Apoe Ap1m1 Rabac1 Ncstn Calr Tmed4 Rab11a Map2k1 Gpr108 Ergic3 M6pr Tmem167 Tango2 Chp1 Surf4 Vps45 Lamp2 Atp6v0a1 Sar1a Rab21 Rab1a Sar1b Arf5 Trappc12 Rab10 Cpd Stx8 Gosr2 Scfd1 Atl1 Rtn1 Vti1b Trip11 Tmed10 Lman2 Tppp Scamp1 Trim23 Arf4 Itm2b Rab2b Golph3 Dlg1 Dnm1l App Tmem50b Igf2r Yipf4 Slc39a7 Pdgfrb Rtn3 Pitpnm1 Rab1b Pi4k2a Sacm1l Tm9sf2…
2.38e-22	169	1825	2.2295	Mitochondrion	http://amigo.geneontology.org/amigo/term/GO:0005739	Cox5a Comt Araf Dhrs1 Ykt6 Ncstn Phb2 Etfb Rab11a Map2k1 Ndufs3 Por Pgrmc1 Cnp Hspa1l Mrpl49 Mgst1 Vdac3 Aldh3a2 Acaa1b Ndufs2 Acsf3 Lrrk1 Sirt2 Sqstm1 Rab3d Fkbp8 P4ha1 Pus10 Acsl6 Vdac1 Mrpl22 Rps6kb1 Acox1 Dhrs13 Lrrc59 Dcakd Galc Hnrnpk Tppp Vdac2 Mipep Clu Sucla2 Golph3 Dhrs4 Rai14 Emc2 Ndufb9 Ndufa6 Gpaa1 Dnm1l Tfrc Ap2m1 App Bsg Marchf5 Agpat4 Hsp90ab1 Mtch1 Bnip1 Hsd17b4 Napg Cyb5a Rab1b …

## Sheet: P8_SynGO_CC
P8 Cellular Component ontology terms (SynGO)
Ontology term	Gene count	p-value	q-value
synaptic vesicle	28	9.71e-10	2.23e-08
presynapse	65	3.4e-09	2.89e-08
synaptic vesicle membrane	25	3.76e-09	2.89e-08
synapse	105	8.54e-09	4.91e-08
integral component of synaptic vesicle membrane	17	3.67e-08	1.69e-07
postsynaptic ribosome	13	0.000243	0.000933
presynaptic ribosome	9	0.00326	0.0107
postsynapse	49	0.00559	0.0161
synaptic membrane	4	0.0192	0.0441
postsynaptic actin cytoskeleton	4	0.0192	0.0441
anchored component of synaptic vesicle membrane	4	0.0225	0.0471
presynaptic active zone	9	0.0581	0.1114
extrinsic component of synaptic vesicle membrane	3	0.1403	0.2481
presynaptic active zone membrane	5	0.2006	0.3076
postsynaptic density	17	0.194	0.3076
presynaptic cytosol	3	0.2707	0.3892
postsynaptic membrane	7	0.4077	0.5041
integral component of postsynaptic membrane	6	0.4164	0.5041
postsynaptic density, intracellular component	3	0.396	0.5041
presynaptic membrane	7	0.5835	0.6451
integral component of presynaptic membrane	6	0.589	0.6451
postsynaptic density membrane	4	0.7803	0.8075
integral component of postsynaptic density membrane	3	0.8075	0.8075
integral component of synaptic membrane	2	NaN	NaN
presynaptic cytoskeleton	2	NaN	NaN
presynaptic endocytic zone	2	NaN	NaN
neuronal dense core vesicle	2	NaN	NaN
postsynaptic cytosol	2	NaN	NaN
spine apparatus	1	NaN	NaN
postsynaptic endocytic zone	1	NaN	NaN
presynaptic actin cytoskeleton	1	NaN	NaN
presynaptic active zone cytoplasmic component	2	NaN	NaN
extrinsic component of presynaptic membrane	1	NaN	NaN
postsynaptic specialization, intracellular component	1	NaN	NaN
extrinsic component of postsynaptic membrane	1	NaN	NaN
extrinsic component of presynaptic active zone membrane	1	NaN	NaN
integral component of presynaptic active zone membrane	2	NaN	NaN
extrinsic component of presynaptic endocytic zone membrane	1	NaN	NaN
integral component of presynaptic endosome membrane	1	NaN	NaN
integral component of presynaptic SER membrane	1	NaN	NaN
extrinsic component of postsynaptic density membrane	1	NaN	NaN
integral component of postsynaptic SER membrane	1	NaN	NaN

## Sheet: P8_SynGO_BP
P8 Biological Process ontology terms (SynGO)
Ontology term	Gene count	p-value	q-value
process in the synapse	77	2.36e-05	0.000614
synaptic vesicle cycle	24	0.000189	0.00246
synaptic vesicle proton loading	6	0.000981	0.00851
translation at postsynapse	10	0.00161	0.0104
process in the presynapse	27	0.00212	0.011
translation at presynapse	9	0.00291	0.0126
metabolism	11	0.0154	0.0573
synaptic signaling	16	0.0585	0.1578
synapse organization	22	0.0948	0.1578
trans-synaptic signaling	15	0.0749	0.1578
regulation of synapse organization	4	0.082	0.1578
maintenance of synapse structure	3	0.086	0.1578
regulation of synaptic vesicle cycle	4	0.0498	0.1578
postsynapse to nucleus signaling pathway	3	0.0674	0.1578
modification of postsynaptic structure	4	0.0971	0.1578
modulation of chemical synaptic transmission	9	0.0612	0.1578
synaptic vesicle endocytosis	5	0.1578	0.2279
chemical synaptic transmission	12	0.1491	0.2279
regulation of synapse assembly	4	0.2762	0.3779
transport	3	0.3125	0.4062
synaptic vesicle exocytosis	5	0.3556	0.4202
postsynaptic neurotransmitter receptor endocytosis	3	0.3404	0.4202
process in the postsynapse	13	0.3788	0.4282
regulation of postsynaptic membrane neurotransmitter receptor levels	7	0.4655	0.5043
synapse assembly	5	0.5423	0.5518
regulation of postsynapse organization	3	0.5518	0.5518
presynaptic dense core vesicle exocytosis	2	NaN	NaN
presynaptic chaperone-mediated protein folding	1	NaN	NaN
regulation of postsynaptic membrane potential	1	NaN	NaN
regulation of postsynaptic neurotransmitter receptor activity	1	NaN	NaN
synaptic signaling by nitric oxide	1	NaN	NaN
synapse adhesion between pre- and post-synapse	1	NaN	NaN
axo-dendritic transport	2	NaN	NaN
synaptic vesicle clustering	1	NaN	NaN
synaptic vesicle endosomal processing	2	NaN	NaN
synaptic vesicle neurotransmitter loading	1	NaN	NaN
regulation of presynaptic dense core vesicle exocytosis	1	NaN	NaN
regulation of neurotransmitter uptake	1	NaN	NaN
inositol 1,4,5-trisphosphate receptor activity involved in regulation of postsynaptic cytosolic calcium levels	1	NaN	NaN
exocytic insertion of neurotransmitter receptor to postsynaptic membrane	1	NaN	NaN
trans-synaptic signalling via exosome	1	NaN	NaN
presynapse assembly	1	NaN	NaN
regulation of synapse disassembly	1	NaN	NaN
regulation of synapse maturation	1	NaN	NaN
maintenance of postsynaptic specialization structure	2	NaN	NaN
presynaptic actin cytoskeleton organization	1	NaN	NaN
postsynaptic actin cytoskeleton organization	1	NaN	NaN
synaptic vesicle to endosome fusion	1	NaN	NaN
calcium-dependent activation of synaptic vesicle fusion	1	NaN	NaN
regulation of synaptic vesicle exocytosis	2	NaN	NaN
synaptic vesicle priming	2	NaN	NaN
regulation of synaptic vesicle endocytosis	2	NaN	NaN
regulation of postsynaptic neurotransmitter receptor diffusion trapping	1	NaN	NaN
regulation of postsynaptic neurotransmitter receptor endocytosis	1	NaN	NaN
trans-synaptic signaling by trans-synaptic complex, modulating synaptic transmission	1	NaN	NaN
modification of postsynaptic actin cytoskeleton	2	NaN	NaN
structural constituent of postsynaptic actin cytoskeleton	2	NaN	NaN
regulation of presynapse assembly	2	NaN	NaN
maintenance of postsynaptic density structure	1	NaN	NaN
regulation protein catabolic process at presynapse	1	NaN	NaN
regulation of translation at postsynapse	1	NaN	NaN
anterograde axonal transport	1	NaN	NaN
neurotransmitter receptor transport to postsynaptic membrane	1	NaN	NaN
regulation of synaptic vesicle priming	1	NaN	NaN
presynaptic modulation of chemical synaptic transmission	1	NaN	NaN
postsynaptic modulation of chemical synaptic transmission	2	NaN	NaN
regulation of modification of postsynaptic actin cytoskeleton	1	NaN	NaN
dendritic transport of messenger ribonucleoprotein complex	1	NaN	NaN
regulation of retrograde trans-synaptic signaling by endocanabinoid	2	NaN	NaN

## Sheet: P23_SynGO_CC
P23 Cellular Component ontology terms (SynGO)
Ontology term	Gene count	p-value	q-value
synapse	139	1.6e-21	4.64e-20
presynapse	89	2.57e-20	3.73e-19
synaptic vesicle	39	2.01e-17	1.94e-16
synaptic vesicle membrane	36	5.09e-17	3.69e-16
integral component of synaptic vesicle membrane	21	2.21e-11	1.28e-10
anchored component of synaptic vesicle membrane	12	6.49e-09	3.14e-08
postsynapse	68	2.48e-08	1.03e-07
postsynaptic ribosome	18	1.98e-07	7.2e-07
presynaptic ribosome	14	2.83e-06	9.13e-06
postsynaptic density	30	4.99e-05	0.000145
postsynaptic specialization	31	0.000706	0.00186
presynaptic endocytic zone	6	0.00163	0.00393
presynaptic cytoskeleton	3	0.00207	0.00462
presynaptic endocytic zone membrane	5	0.0036	0.00745
presynaptic active zone	11	0.00948	0.0183
presynaptic active zone membrane	8	0.0134	0.0243
extrinsic component of presynaptic endocytic zone membrane	3	0.0281	0.048
postsynaptic endosome	3	0.0339	0.0547
postsynaptic density membrane	10	0.0447	0.0682
integral component of postsynaptic density membrane	8	0.0723	0.1049
postsynaptic cytoskeleton	3	0.1203	0.1661
neuronal dense core vesicle	3	0.2427	0.3199
presynaptic cytosol	3	0.2559	0.3227
presynaptic membrane	8	0.4051	0.4483
integral component of presynaptic membrane	7	0.4018	0.4483
integral component of presynaptic active zone membrane	3	0.4173	0.4483
postsynaptic density, intracellular component	3	0.3774	0.4483
postsynaptic membrane	5	0.6953	0.7202
integral component of postsynaptic membrane	4	0.7323	0.7323
synaptic membrane	2	NaN	NaN
synaptic cleft	2	NaN	NaN
extracellular matrix of synaptic cleft	1	NaN	NaN
spine apparatus	2	NaN	NaN
presynaptic intermediate filament cytoskeleton	1	NaN	NaN
presynaptic actin cytoskeleton	1	NaN	NaN
presynaptic active zone cytoplasmic component	1	NaN	NaN
anchored component of presynaptic membrane	1	NaN	NaN
postsynaptic intermediate filament cytoskeleton	1	NaN	NaN
postsynaptic actin cytoskeleton	2	NaN	NaN
postsynaptic endocytic zone membrane	1	NaN	NaN
postsynaptic endosome membrane	1	NaN	NaN
postsynaptic recycling endosome	1	NaN	NaN
anchored component of postsynaptic membrane	1	NaN	NaN
postsynaptic SER	2	NaN	NaN
anchored component of presynaptic active zone membrane	1	NaN	NaN
extrinsic component of presynaptic active zone membrane	1	NaN	NaN
extrinsic component of synaptic vesicle membrane	2	NaN	NaN
extrinsic component of neuronal dense core vesicle membrane	1	NaN	NaN
integral component of spine apparatus membrane	1	NaN	NaN
integral component of postsynaptic specialization membrane	1	NaN	NaN
integral component of presynaptic SER membrane	1	NaN	NaN
anchored component of postsynaptic density membrane	1	NaN	NaN
integral component of postsynaptic SER membrane	1	NaN	NaN

## Sheet: P23_SynGO_BP
P23 Biological Process ontology terms (SynGO)
Ontology term	Gene count	p-value	q-value
process in the synapse	100	9.32e-13	2.8e-11
synaptic vesicle cycle	36	2.97e-10	4.45e-09
process in the presynapse	40	1.78e-08	1.78e-07
translation at presynapse	14	2.34e-06	1.75e-05
translation at postsynapse	14	5.9e-06	3.54e-05
synaptic vesicle endocytosis	12	5.32e-05	0.000266
metabolism	16	7.6e-05	0.000326
presynaptic dense core vesicle exocytosis	6	0.00106	0.00396
synaptic vesicle priming	5	0.00138	0.00459
regulation of synapse organization	7	0.00155	0.00465
modulation of chemical synaptic transmission	12	0.00403	0.011
synaptic vesicle proton loading	5	0.00441	0.011
synaptic vesicle exocytosis	10	0.00703	0.0162
synapse organization	26	0.0105	0.0226
trans-synaptic signaling	17	0.0188	0.0375
chemical synaptic transmission	15	0.0224	0.0419
regulation of postsynaptic membrane neurotransmitter receptor levels	12	0.0294	0.0519
transport	5	0.048	0.072
structural constituent of postsynapse	4	0.0454	0.072
neurotransmitter receptor transport to plasma membrane	3	0.0472	0.072
postsynaptic neurotransmitter receptor endocytosis	5	0.057	0.0814
process in the postsynapse	16	0.1096	0.1495
synapse adhesion between pre- and post-synapse	4	0.1381	0.1783
regulation of synaptic vesicle cycle	3	0.1427	0.1783
postsynaptic process involved in chemical synaptic transmission	3	0.2036	0.2444
regulation of postsynaptic neurotransmitter receptor endocytosis	3	0.2165	0.2498
regulation of presynapse assembly	3	0.2295	0.255
regulation of synapse assembly	4	0.2584	0.2769
regulation of synaptic vesicle exocytosis	3	0.2827	0.2925
regulation of postsynapse organization	4	0.3136	0.3136
presynaptic chaperone-mediated protein folding	1	NaN	NaN
maintenance of synapse structure	2	NaN	NaN
ATP metabolic process in the postsynapse	1	NaN	NaN
neurotransmitter catabolic process	1	NaN	NaN
voltage-gated ion channel activity involved in regulation of presynaptic membrane potential	1	NaN	NaN
synaptic vesicle clustering	2	NaN	NaN
synaptic vesicle neurotransmitter loading	2	NaN	NaN
regulation of presynaptic dense core vesicle exocytosis	1	NaN	NaN
regulation of neurotransmitter uptake	1	NaN	NaN
presynapse to nucleus signaling pathway	1	NaN	NaN
inositol 1,4,5-trisphosphate receptor activity involved in regulation of postsynaptic cytosolic calcium levels	1	NaN	NaN
voltage-gated ion channel activity involved in regulation of postsynaptic membrane potential	1	NaN	NaN
neurotransmitter receptor localization to postsynaptic specialization membrane	2	NaN	NaN
exocytic insertion of neurotransmitter receptor to postsynaptic membrane	1	NaN	NaN
postsynapse to nucleus signaling pathway	2	NaN	NaN
regulation of synaptic membrane adhesion	1	NaN	NaN
postsynaptic specialization assembly	1	NaN	NaN
regulation of synapse maturation	2	NaN	NaN
presynaptic actin cytoskeleton organization	1	NaN	NaN
postsynaptic actin cytoskeleton organization	2	NaN	NaN
synaptic vesicle to endosome fusion	2	NaN	NaN
calcium-dependent activation of synaptic vesicle fusion	1	NaN	NaN
regulation of synaptic vesicle neurotransmitter loading	1	NaN	NaN
regulation of proton loading	1	NaN	NaN
regulation of synaptic vesicle endocytosis	2	NaN	NaN
regulation of neurotransmitter receptor localization to postsynaptic specialization membrane	1	NaN	NaN
trans-synaptic signaling by trans-synaptic complex, modulating synaptic transmission	1	NaN	NaN
structural constituent of postsynaptic actin cytoskeleton	1	NaN	NaN
structural constituent of postsynaptic intermediate filament cytoskeleton	1	NaN	NaN
structural constituent of postsynaptic density	2	NaN	NaN
anterograde axonal transport	1	NaN	NaN
neurotransmitter receptor transport to postsynaptic membrane	2	NaN	NaN
regulation of synaptic vesicle fusion to presynaptic active zone membrane	2	NaN	NaN
regulation of synaptic vesicle priming	2	NaN	NaN
postsynaptic modulation of chemical synaptic transmission	2	NaN	NaN
regulation of modification of postsynaptic actin cytoskeleton	2	NaN	NaN
regulation of anterograde synaptic vesicle transport	1	NaN	NaN
neurotransmitter receptor transport, endosome to postsynaptic membrane	1	NaN	NaN
regulation of retrograde trans-synaptic signaling by endocanabinoid	1	NaN	NaN
