# Supplementary material for: Proteomic Analysis Reveals the Composition of Glutamatergic Organelles of Auditory Inner Hair Cells
Source: Mol Cell Proteomics. 2023 Dec 20;23(2):100704. doi: 10.1016/j.mcpro.2023.100704 (PMC10832297; doi:10.1016/j.mcpro.2023.100704)
Supplement: Supplemental Table S4 [file mmc5.xlsx]

## Sheet: Proteome P23_Annotations
Protein Identity					Protein rank	y axis	x axis	Average log2 iBAQ values			UniProt	SynGO		Functional annotation
Fasta headers	Protein IDs	Majority protein IDs	Protein names	Gene names	Average [ log2 iBAQ (VGluT3/Input) & log2 iBAQ (VGluT3/Control IgG) ]	log2 iBAQ (VGluT3/Input)	log2 iBAQ (VGluT3/Control IgG)	Control IgG	Input	VGluT3	Integral/Soluble	Mapped	GO terms	Cellular Compartment	Biological Process & Keywords
sp|Q80VC6|TSAP1_MOUSE tRNA selenocysteine 1-associated protein 1 OS=Mus musculus OX=10090 GN=Trnau1ap PE=1 SV=2	Q80VC6	Q80VC6	tRNA selenocysteine 1-associated protein 1	Trnau1ap	11.8669	14.1357	9.59815	-0.126111	-4.66369	9.47204	soluble	NO		Nucleus
sp|Q99KH8|STK24_MOUSE Serine/threonine-protein kinase 24 OS=Mus musculus OX=10090 GN=Stk24 PE=1 SV=1	Q99KH8;A2AD84;Q99JT2;D3Z359;Q9Z2W1	Q99KH8	Serine/threonine-protein kinase 24;Serine/threonine-protein kinase 24 35 kDa subunit;Serine/threonine-protein kinase 24 12 kDa subunit	Stk24	10.3608	9.812	10.9097	-1.26711	-0.169436	9.64257	soluble	NO		Cytoplasm; Golgi	enzyme; kinase; protein modification; protein phosphorylation; regulatory protein; apoptosis; intrinsic apoptotic signaling pathway in response to oxidative stress
sp|Q9D3U0|PUS10_MOUSE tRNA pseudouridine synthase Pus10 OS=Mus musculus OX=10090 GN=Pus10 PE=1 SV=1	Q9D3U0	Q9D3U0	Putative tRNA pseudouridine synthase Pus10	Pus10	9.28272	10.4543	8.11115	-2.11725	-4.46044	5.99391	soluble	NO		Nucleus	tRNA modification
tr|A0A140LHR3|A0A140LHR3_MOUSE Signal peptidase complex subunit 2 OS=Mus musculus OX=10090 GN=Spcs2 PE=1 SV=1;tr|A0A140LJ01|A0A140LJ01_MOUSE Signal peptidase complex subunit 2 (Fragment) OS=Mus musculus OX=10090 GN=Spcs2 PE=1 SV=1;tr|A0A140LHG8|A0A140LHG8_	A0A140LHR3;A0A140LJ01;A0A140LHG8;Q9CYN2;A0A140LJG6;A0A140LIK0;A0A140LHW5	A0A140LHR3;A0A140LJ01;A0A140LHG8;Q9CYN2;A0A140LJG6;A0A140LIK0	Signal peptidase complex subunit 2	Spcs2	8.45267	8.04191	8.86344	-0.0895331	0.732002	8.77391	integral	NO		ER	protein targeting to ER; signal peptide processing; component of the signal peptidase complex (SPC); catalyzes the cleavage of N-terminal signal sequences from nascent proteins as they are translocated into the lumen of the endoplasmic reticulum
tr|A2AQ43|A2AQ43_MOUSE Formin-binding protein 1 OS=Mus musculus OX=10090 GN=Fnbp1 PE=1 SV=1;tr|A2AQ44|A2AQ44_MOUSE Formin-binding protein 1 OS=Mus musculus OX=10090 GN=Fnbp1 PE=1 SV=1;tr|A2AQ42|A2AQ42_MOUSE Formin-binding protein 1 OS=Mus musculus OX=10090	A2AQ43;A2AQ44;A2AQ42;A2AQ45;A2AQ41;Q80TY0-2;Q80TY0-3;Q80TY0;F6VVN1;Q80TY0-4;A0A0A6YWT1;Q80TY0-5;A2AQ47;A2AQ39	A2AQ43;A2AQ44;A2AQ42;A2AQ45;A2AQ41;Q80TY0-2;Q80TY0-3;Q80TY0;F6VVN1;Q80TY0-4;A0A0A6YWT1;Q80TY0-5	Formin-binding protein 1	Fnbp1	8.41851	8.45364	8.38339	-1.6102	-1.68044	6.77319	soluble	NO		Cytoskeleton	Actin-binding
sp|Q9CZP7-2|CD37L_MOUSE Isoform 2 of Hsp90 co-chaperone Cdc37-like 1 OS=Mus musculus OX=10090 GN=Cdc37l1;sp|Q9CZP7-3|CD37L_MOUSE Isoform 3 of Hsp90 co-chaperone Cdc37-like 1 OS=Mus musculus OX=10090 GN=Cdc37l1;sp|Q9CZP7-4|CD37L_MOUSE Isoform 4 of Hsp90 co-	Q9CZP7-2;Q9CZP7-3;Q9CZP7-4;Q9CZP7;A0A286YCB4;A0A286YCM9	Q9CZP7-2;Q9CZP7-3;Q9CZP7-4;Q9CZP7;A0A286YCB4	Hsp90 co-chaperone Cdc37-like 1	Cdc37l1	7.84434	7.50907	8.17961	-1.35807	-0.687531	6.82154	soluble	NO		Cytoplasm	chaperone; co-chaperone; protein folding; heat shock protein binding; binds to numerous proteins and promotes their interaction with Hsp70 and Hsp90
sp|Q8BHS6|ARMX3_MOUSE Armadillo repeat-containing X-linked protein 3 OS=Mus musculus OX=10090 GN=Armcx3 PE=1 SV=1	Q8BHS6	Q8BHS6	Armadillo repeat-containing X-linked protein 3	Armcx3	7.73238	8.36599	7.09876	-0.879647	-2.14688	6.21911	integral	NO		Mitochondrion	mitochondrion organization; positive regulation of transcription by RNA polymerase II; regulates mitochondrial aggregation and transport in axons in living neurons
tr|F7BGR7|F7BGR7_MOUSE Predicted gene 21992 OS=Mus musculus OX=10090 GN=Gm21992 PE=4 SV=1;sp|Q8VE92|RBM4B_MOUSE RNA-binding protein 4B OS=Mus musculus OX=10090 GN=Rbm4b PE=1 SV=1;sp|Q8C7Q4|RBM4_MOUSE RNA-binding protein 4 OS=Mus musculus OX=10090 GN=Rbm4 P	F7BGR7;Q8VE92;Q8C7Q4;F6TBN8;A0A494B9W4;B0LM42;A0A494BAP6;Q5CZX8;S4R1A6;A0A494B9C0;A0A494BB78;Q8C7Q4-2;J3QN51;J3QPT3	F7BGR7;Q8VE92;Q8C7Q4;F6TBN8;A0A494B9W4;B0LM42	RNA-binding protein 4B;RNA-binding protein 4	Gm21992;Rbm4b;Rbm4	7.66907	8.6599	6.67824	-0.581403	-2.56306	6.09684	soluble	NO		Nucleus
tr|B2LVG5|B2LVG5_MOUSE Cleavage and polyadenylation specific factor 4 isoform 1 OS=Mus musculus OX=10090 GN=Cpsf4 PE=1 SV=1;tr|B2LVG6|B2LVG6_MOUSE Cleavage and polyadenylation specific factor 4 isoform 2 OS=Mus musculus OX=10090 GN=Cpsf4 PE=1 SV=1;tr|E0CXT	B2LVG5;B2LVG6;E0CXT7;Q8BQZ5;F7B6Z5;Q8BQZ5-3;Q8BQZ5-2;M0QWM8	B2LVG5;B2LVG6;E0CXT7;Q8BQZ5;F7B6Z5;Q8BQZ5-3;Q8BQZ5-2	Cleavage and polyadenylation specificity factor subunit 4	Cpsf4	7.54075	8.85463	6.22686	-1.00162	-3.62939	5.22524	soluble	NO		Nucleus
sp|Q8BTZ5|ANR46_MOUSE Ankyrin repeat domain-containing protein 46 OS=Mus musculus OX=10090 GN=Ankrd46 PE=1 SV=1	Q8BTZ5	Q8BTZ5	Ankyrin repeat domain-containing protein 46	Ankrd46	7.42009	8.65877	6.18142	-0.133854	-2.61121	6.04757	integral	NO		Not available	Uncharacterized
sp|Q791T5-2|MTCH1_MOUSE Isoform 2 of Mitochondrial carrier homolog 1 OS=Mus musculus OX=10090 GN=Mtch1;sp|Q791T5|MTCH1_MOUSE Mitochondrial carrier homolog 1 OS=Mus musculus OX=10090 GN=Mtch1 PE=1 SV=1;tr|D3YXC2|D3YXC2_MOUSE Mitochondrial carrier homolog 1	Q791T5-2;Q791T5;D3YXC2;A0A3Q4EC24;A0A3Q4EGL4;A0A3Q4EG99;A0A3Q4EBT8;A0A3Q4EIA3;A0A3Q4EGX8;A0A3Q4EC97	Q791T5-2;Q791T5;D3YXC2;A0A3Q4EC24;A0A3Q4EGL4;A0A3Q4EG99;A0A3Q4EBT8	Mitochondrial carrier homolog 1	Mtch1	7.315	7.08761	7.54239	-0.98298	-0.528193	6.55941	integral	NO		Mitochondrion
sp|Q8BFZ3|ACTBL_MOUSE Beta-actin-like protein 2 OS=Mus musculus OX=10090 GN=Actbl2 PE=1 SV=1	Q8BFZ3	Q8BFZ3	Beta-actin-like protein 2	Actbl2	6.76304	8.97672	4.54936	3.74688	-0.680472	8.29624	soluble	YES	synapse (GO:0045202)	Cytoskeleton	Actin
tr|A0A494BAD4|A0A494BAD4_MOUSE Matrin-3 OS=Mus musculus OX=10090 GN=Matr3 PE=1 SV=1;tr|A0A494BAZ7|A0A494BAZ7_MOUSE Matrin-3 OS=Mus musculus OX=10090 GN=Matr3 PE=1 SV=1;tr|A0A494B9X1|A0A494B9X1_MOUSE Small nucleolar RNA host gene 4 (Fragment) OS=Mus musculu	A0A494BAD4;A0A494BAZ7;A0A494B9X1;A0A494BAL7;A0A494B9Q4	A0A494BAD4;A0A494BAZ7;A0A494B9X1	Matrin-3	Matr3	6.69394	9.07063	4.31725	-1.7363	-6.48967	2.58096	soluble	NO		Nucleus	RNA processing factor; RNA splicing
tr|Q91VA7|Q91VA7_MOUSE Isocitrate dehydrogenase [NAD] subunit, mitochondrial OS=Mus musculus OX=10090 GN=Idh3b PE=1 SV=1	Q91VA7;V9GXV0	Q91VA7	Isocitrate dehydrogenase [NAD] subunit, mitochondrial	Idh3b	6.58967	4.97539	8.20394	0.583621	3.81216	8.78756	soluble	NO		Mitochondrion	enzyme; TCA cycle
sp|P24668|MPRD_MOUSE Cation-dependent mannose-6-phosphate receptor OS=Mus musculus OX=10090 GN=M6pr PE=1 SV=1	P24668	P24668	Cation-dependent mannose-6-phosphate receptor	M6pr	6.5277	5.19706	7.85834	0.0428373	2.70412	7.90118	integral	NO		SV; Endolysosomal; Endosome; Lysosome; Golgi	trafficking; Receptor; intracellular protein transport; protein targeting to lysosome; trans-Golgi network; transport of phosphorylated lysosomal enzymes from the Golgi complex and the cell surface to lysosomes
sp|Q8BFZ9|ERLN2_MOUSE Erlin-2 OS=Mus musculus OX=10090 GN=Erlin2 PE=1 SV=1;tr|A0A1B0GSD8|A0A1B0GSD8_MOUSE Erlin-2 (Fragment) OS=Mus musculus OX=10090 GN=Erlin2 PE=1 SV=1;tr|A0A1B0GT70|A0A1B0GT70_MOUSE Erlin-2 (Fragment) OS=Mus musculus OX=10090 GN=Erlin2 P	Q8BFZ9;A0A1B0GSD8;A0A1B0GT70;A0A1B0GQZ0;A0A1B0GT43;A0A1B0GRQ1;A0A1B0GRG7;Q91X78;E9PUH5	Q8BFZ9;A0A1B0GSD8;A0A1B0GT70	Erlin-2	Erlin2	6.4939	4.31152	8.67628	-2.05097	2.31379	6.62531	integral	NO		ER	ubiquitin-dependent ERAD pathway; cholesterol metabolism; lipid metabolism; steroid metabolism; sterol metabolism
tr|A2AIR2|A2AIR2_MOUSE E3 ubiquitin protein ligase (Fragment) OS=Mus musculus OX=10090 GN=Rnf20 PE=1 SV=1;sp|Q5DTM8|BRE1A_MOUSE E3 ubiquitin-protein ligase BRE1A OS=Mus musculus OX=10090 GN=Rnf20 PE=1 SV=2;tr|A2AIR1|A2AIR1_MOUSE E3 ubiquitin protein ligase	A2AIR2;Q5DTM8;A2AIR1;A2AIR0;Q5DTM8-2	A2AIR2;Q5DTM8;A2AIR1;A2AIR0;Q5DTM8-2	E3 ubiquitin-protein ligase BRE1A	Rnf20	6.31543	8.22996	4.4009	-1.45677	-5.28583	2.94413	soluble	NO		Nucleus
tr|A0A286YDB7|A0A286YDB7_MOUSE Translocon-associated protein subunit alpha (Fragment) OS=Mus musculus OX=10090 GN=Ssr1 PE=1 SV=1;tr|A0A286YCT4|A0A286YCT4_MOUSE Translocon-associated protein subunit alpha OS=Mus musculus OX=10090 GN=Ssr1 PE=1 SV=1;tr|A0A286	A0A286YDB7;A0A286YCT4;A0A286YCG8;Q9CY50	A0A286YDB7;A0A286YCT4;A0A286YCG8;Q9CY50	Translocon-associated protein subunit alpha	Ssr1	6.23662	3.74783	8.72541	-2.3104	2.66718	6.41501	integral	NO		ER	TRAP protein; calcium binding to the ER membrane, thereby regulating the retention of ER resident proteins.
tr|G3X9I1|G3X9I1_MOUSE Protein FAM3C OS=Mus musculus OX=10090 GN=Fam3c PE=1 SV=1;tr|G5E911|G5E911_MOUSE Protein FAM3C OS=Mus musculus OX=10090 GN=Fam3c PE=1 SV=1;sp|Q91VU0|FAM3C_MOUSE Protein FAM3C OS=Mus musculus OX=10090 GN=Fam3c PE=1 SV=1	G3X9I1;G5E911;Q91VU0;E9Q6F0;E9Q8C5	G3X9I1;G5E911;Q91VU0	Protein FAM3C	Fam3c	6.12399	5.11086	7.13713	-1.58931	0.436969	5.54783	soluble	NO		Extracellular region or secreted; Golgi; cytoplasmic vesicle	development
sp|Q9CQ94|DNJ5B_MOUSE DnaJ homolog subfamily C member 5B OS=Mus musculus OX=10090 GN=Dnajc5b PE=1 SV=1	Q9CQ94	Q9CQ94	DnaJ homolog subfamily C member 5B	Dnajc5b	5.96052	7.83541	4.08563	0.282538	-3.46724	4.36817	soluble	NO		Not available	quality control; protein folding; chaperone
tr|A0A0R4J0E4|A0A0R4J0E4_MOUSE Integrator complex subunit 7 OS=Mus musculus OX=10090 GN=Ints7 PE=1 SV=1;sp|Q7TQK1|INT7_MOUSE Integrator complex subunit 7 OS=Mus musculus OX=10090 GN=Ints7 PE=1 SV=1;sp|Q7TQK1-2|INT7_MOUSE Isoform 2 of Integrator complex sub	A0A0R4J0E4;Q7TQK1;Q7TQK1-2	A0A0R4J0E4;Q7TQK1;Q7TQK1-2	Integrator complex subunit 7	Ints7	5.90328	10.0514	1.75516	3.50579	-4.79043	5.26094	soluble	NO		Nucleus	snRNA 3'-end processing
tr|E0CYD6|E0CYD6_MOUSE Delta(14)-sterol reductase TM7SF2 (Fragment) OS=Mus musculus OX=10090 GN=Tm7sf2 PE=1 SV=1;tr|E9Q4M8|E9Q4M8_MOUSE Delta(14)-sterol reductase TM7SF2 OS=Mus musculus OX=10090 GN=Tm7sf2 PE=1 SV=1;sp|Q71KT5|ERG24_MOUSE Delta(14)-sterol re	E0CYD6;E9Q4M8;Q71KT5	E0CYD6;E9Q4M8;Q71KT5	Delta(14)-sterol reductase	Tm7sf2	5.85166	8.97991	2.72341	-1.66843	-7.92493	1.05498	integral	NO		ER	enzyme; lipid metabolism; lipid biosynthesis; steroid metabolism; steroid biosynthesis
sp|Q4VBE8|WDR18_MOUSE WD repeat-containing protein 18 OS=Mus musculus OX=10090 GN=Wdr18 PE=1 SV=1	Q4VBE8	Q4VBE8	WD repeat-containing protein 18	Wdr18	5.84668	7.06349	4.62988	0.645517	-1.7881	5.2754	soluble	NO		Nucleus
sp|P47226|TES_MOUSE Testin OS=Mus musculus OX=10090 GN=Tes PE=1 SV=1;tr|Q3ULB1|Q3ULB1_MOUSE Testin OS=Mus musculus OX=10090 GN=Tes PE=1 SV=1;tr|Q921W7|Q921W7_MOUSE Testin OS=Mus musculus OX=10090 GN=Tes PE=1 SV=2;sp|P47226-2|TES_MOUSE Isoform TES1 of Testi	P47226;Q3ULB1;Q921W7;P47226-2;D6RH72;A2ALC6	P47226;Q3ULB1;Q921W7;P47226-2	Testin	Tes	5.83798	6.78403	4.89193	-1.26934	-3.16145	3.62259	soluble	NO		Cytoskeleton	scaffold/adaptor protein
sp|P39655|LOX12_MOUSE Polyunsaturated fatty acid lipoxygenase ALOX12 OS=Mus musculus OX=10090 GN=Alox12 PE=1 SV=4	P39655;Q8C587	P39655	Arachidonate 12-lipoxygenase, 12S-type	Alox12	5.77936	5.69251	5.86621	-1.64056	-1.46685	4.22566	soluble	NO		Cytosol	enzyme; lipid metabolism; fatty acid metabolism
sp|P58044|IDI1_MOUSE Isopentenyl-diphosphate Delta-isomerase 1 OS=Mus musculus OX=10090 GN=Idi1 PE=1 SV=1;tr|G3XA48|G3XA48_MOUSE Isopentenyl-diphosphate Delta-isomerase 1 OS=Mus musculus OX=10090 GN=Idi1 PE=1 SV=1;tr|H3BLF8|H3BLF8_MOUSE Isopentenyl-diphosp	P58044;G3XA48;H3BLF8;H3BLP1;H3BKD7	P58044;G3XA48;H3BLF8	Isopentenyl-diphosphate Delta-isomerase 1	Idi1	5.73978	3.46241	8.01715	-0.957573	3.59716	7.05957	soluble	NO		Peroxisome
sp|Q9D3L0|F174A_MOUSE Membrane protein FAM174A OS=Mus musculus OX=10090 GN=Fam174a PE=2 SV=2	Q9D3L0	Q9D3L0	Membrane protein FAM174A	Fam174a	5.7238	9.71066	1.73693	-0.53326	-8.50698	1.20368	integral	NO		Not available	Uncharacterized
sp|Q8BFU8|VGLU3_MOUSE Vesicular glutamate transporter 3 OS=Mus musculus OX=10090 GN=Slc17a8 PE=2 SV=1;tr|D3YTT3|D3YTT3_MOUSE Vesicular glutamate transporter 3 OS=Mus musculus OX=10090 GN=Slc17a8 PE=1 SV=1	Q8BFU8;D3YTT3	Q8BFU8;D3YTT3	Vesicular glutamate transporter 3	Slc17a8	5.67523	7.67373	3.67672	-0.368668	-4.36568	3.30805	integral	YES	integral component of synaptic vesicle membrane (GO:0030285); synaptic vesicle neurotransmitter loading (GO:0098700)	SV; Endolysosomal; Endosome	trafficking; transporter; Vesicular glutamate transporter; a.k.a. VGluT3; SV neurotransmitter loading; integral component of SV membrane;
sp|O54734|OST48_MOUSE Dolichyl-diphosphooligosaccharide--protein glycosyltransferase 48 kDa subunit OS=Mus musculus OX=10090 GN=Ddost PE=1 SV=2	O54734	O54734	Dolichyl-diphosphooligosaccharide--protein glycosyltransferase 48 kDa subunit	Ddost	5.66193	3.72677	7.59708	-1.40789	2.46243	6.1892	integral	NO		ER	Subunit of the oligosaccharyl transferase (OST) complex; protein glycosylation; protein modification
sp|Q9EQQ9|OGA_MOUSE Protein O-GlcNAcase OS=Mus musculus OX=10090 GN=Oga PE=1 SV=2;sp|Q9EQQ9-3|OGA_MOUSE Isoform 3 of Protein O-GlcNAcase OS=Mus musculus OX=10090 GN=Oga	Q9EQQ9;Q9EQQ9-3;A0A494B913;Q9EQQ9-2;A0A494BAA3	Q9EQQ9;Q9EQQ9-3	Protein O-GlcNAcase	Oga	5.65422	4.61698	6.69146	-1.36004	0.714437	5.33142	soluble	NO		Cytosol; Mitochondrion; Nucleus	enzyme; hydrolase; glycosidase; glycoprotein metabolic process; protein targeting to membrane
tr|A0A0R4J1B4|A0A0R4J1B4_MOUSE Integrin alpha-M OS=Mus musculus OX=10090 GN=Itgam PE=1 SV=1;tr|E9Q604|E9Q604_MOUSE Integrin alpha-M OS=Mus musculus OX=10090 GN=Itgam PE=1 SV=2;tr|G5E8F1|G5E8F1_MOUSE Integrin alpha-M OS=Mus musculus OX=10090 GN=Itgam PE=1 S	A0A0R4J0G4;Q6VN19	A0A0R4J0G4;Q6VN19	Ran-binding protein 10	Ranbp10	5.60997	5.14467	6.07527	-0.895366	0.0352348	5.1799	soluble	NO		Mitochondrion
sp|Q9D6W7|C16L2_MOUSE CD164 sialomucin-like 2 protein OS=Mus musculus OX=10090 GN=Cd164l2 PE=2 SV=1	Q9D6W7	Q9D6W7	CD164 sialomucin-like 2 protein	Cd164l2	5.52453	5.47183	5.57723	-1.19617	-1.09078	4.38106	integral	NO		Cytoplasmic vesicle	Uncharacterized
tr|A0A5F8MPG6|A0A5F8MPG6_MOUSE Protein tyrosine phosphatase domain-containing protein 1 OS=Mus musculus OX=10090 GN=Ptpdc1 PE=1 SV=1;sp|Q6NZK8-2|PTPC1_MOUSE Isoform 2 of Protein tyrosine phosphatase domain-containing protein 1 OS=Mus musculus OX=10090 GN=P	A0A5F8MPG6;Q6NZK8-2;Q6NZK8;Q6NZK8-3	A0A5F8MPG6;Q6NZK8-2;Q6NZK8;Q6NZK8-3	Protein tyrosine phosphatase domain-containing protein 1	Ptpdc1	5.50065	6.3106	4.69069	-2.47507	-4.09498	2.21561	soluble	NO		Cytoplasm; Nucleus	cilium biogenesis/degradation; cilium assembly; smoothened signaling pathway
sp|Q9ESJ0|XPO4_MOUSE Exportin-4 OS=Mus musculus OX=10090 GN=Xpo4 PE=1 SV=2;tr|A0A0R4J254|A0A0R4J254_MOUSE Exportin-4 OS=Mus musculus OX=10090 GN=Xpo4 PE=1 SV=1	Q9ESJ0;A0A0R4J254;G3UX04	Q9ESJ0;A0A0R4J254	Exportin-4	Xpo4	5.44452	5.34653	5.54251	-1.5812	-1.38522	3.96131	soluble	NO		Nucleus	Transporter
sp|O55022|PGRC1_MOUSE Membrane-associated progesterone receptor component 1 OS=Mus musculus OX=10090 GN=Pgrmc1 PE=1 SV=4	O55022	O55022	Membrane-associated progesterone receptor component 1	Pgrmc1	5.41446	3.29348	7.53543	-0.288225	3.95372	7.2472	integral	NO		ER; Mitochondrion	receptor; lipid-binding; steroid-binding
sp|Q8BXR1|S7A14_MOUSE Probable cationic amino acid transporter OS=Mus musculus OX=10090 GN=Slc7a14 PE=1 SV=1;tr|D3YY38|D3YY38_MOUSE Probable cationic amino acid transporter OS=Mus musculus OX=10090 GN=Slc7a14 PE=1 SV=1	Q8BXR1;D3YY38	Q8BXR1;D3YY38	Probable cationic amino acid transporter	Slc7a14	5.40853	7.42545	3.3916	0.166245	-3.8676	3.55785	integral	NO		Endolysosomal; Lysosome	Transporter; amino acid transporter; Lysosome
sp|O08523-2|TECTA_MOUSE Isoform 2 of Alpha-tectorin OS=Mus musculus OX=10090 GN=Tecta;sp|O08523|TECTA_MOUSE Alpha-tectorin OS=Mus musculus OX=10090 GN=Tecta PE=1 SV=2	O08523-2;O08523	O08523-2;O08523	Alpha-tectorin	Tecta	5.35172	3.56187	7.14156	0.806274	4.38597	7.94783	soluble	NO		Cell Surface	ahesion; hearing; tectorial membrane
sp|Q91ZH7|ABHD3_MOUSE Phospholipase ABHD3 OS=Mus musculus OX=10090 GN=Abhd3 PE=1 SV=1;tr|A0A452J888|A0A452J888_MOUSE Phospholipase ABHD3 OS=Mus musculus OX=10090 GN=Abhd3 PE=1 SV=1;sp|Q91ZH7-2|ABHD3_MOUSE Isoform 2 of Phospholipase ABHD3 OS=Mus musculus OX	Q91ZH7;A0A452J888;Q91ZH7-2;F6RSE8	Q91ZH7;A0A452J888;Q91ZH7-2	Phospholipase ABHD3	Abhd3	5.33014	5.62766	5.03261	-3.05272	-3.64777	1.97989	integral	NO		PM; Nucleus	enzyme; phospholipase; lipid metabolism
sp|Q6Q477-2|AT2B4_MOUSE Isoform 2 of Plasma membrane calcium-transporting ATPase 4 OS=Mus musculus OX=10090 GN=Atp2b4;tr|F7AAP4|F7AAP4_MOUSE Calcium-transporting ATPase OS=Mus musculus OX=10090 GN=Atp2b4 PE=1 SV=1;tr|E9Q828|E9Q828_MOUSE Calcium-transportin	Q6Q477-2;F7AAP4;E9Q828;Q6Q477	Q6Q477-2;F7AAP4;E9Q828;Q6Q477	Calcium-transporting ATPase	Atp2b4	5.3213	6.78621	3.85638	-2.13183	-5.06166	1.72455	integral	YES	integral component of presynaptic active zone membrane (GO:0099059)	PM	Transporter; Ca2+ ATPase - b4; a.k.a. PMCA4; plasma membrane
sp|Q8BMK4|CKAP4_MOUSE Cytoskeleton-associated protein 4 OS=Mus musculus OX=10090 GN=Ckap4 PE=1 SV=2	Q8BMK4	Q8BMK4	Cytoskeleton-associated protein 4	Ckap4	5.2766	3.68103	6.87218	-0.661761	2.52939	6.21041	integral	NO		ER	Protein processing
tr|D3YZZ5|D3YZZ5_MOUSE Transmembrane p24-trafficking protein 7 OS=Mus musculus OX=10090 GN=Tmed7 PE=1 SV=1;tr|E9Q7G1|E9Q7G1_MOUSE Transmembrane p24-trafficking protein 7 OS=Mus musculus OX=10090 GN=Tmed7 PE=1 SV=1	D3YZZ5;E9Q7G1	D3YZZ5;E9Q7G1	Transmembrane p24-trafficking protein 7	Tmed7	5.24604	3.86963	6.62244	0.586861	3.33967	7.2093	integral	NO		Golgi	trafficking; vesicle coat protein; COPII-coated ER to Golgi vesicle-mediated transport; Golgi organization
sp|Q8VI51|SORC3_MOUSE VPS10 domain-containing receptor SorCS3 OS=Mus musculus OX=10090 GN=Sorcs3 PE=1 SV=1	Q8VI51	Q8VI51	VPS10 domain-containing receptor SorCS3	Sorcs3	5.19728	8.02141	2.37316	-0.428734	-6.07698	1.94443	integral	YES	integral component of postsynaptic density membrane (GO:0099061); postsynaptic modulation of chemical synaptic transmission (GO:0099170)	Golgi; PM	trafficking; post-Golgi vesicle-mediated transport
sp|Q9D1M7|FKB11_MOUSE Peptidyl-prolyl cis-trans isomerase FKBP11 OS=Mus musculus OX=10090 GN=Fkbp11 PE=1 SV=1	Q9D1M7	Q9D1M7	Peptidyl-prolyl cis-trans isomerase FKBP11	Fkbp11	5.18735	8.79559	1.5791	-0.8989	-8.11539	0.680197	integral	NO		Not available	enzyme
sp|Q9CQF3|CPSF5_MOUSE Cleavage and polyadenylation specificity factor subunit 5 OS=Mus musculus OX=10090 GN=Nudt21 PE=1 SV=1;tr|A0A1D5RLS2|A0A1D5RLS2_MOUSE Cleavage and polyadenylation-specificity factor subunit 5 (Fragment) OS=Mus musculus OX=10090 GN=Nud	Q9CQF3;A0A1D5RLS2;A0A1D5RM23;A0A1D5RLT7	Q9CQF3;A0A1D5RLS2;A0A1D5RM23	Cleavage and polyadenylation specificity factor subunit 5	Nudt21	5.18623	3.39541	6.97705	-1.77287	1.80877	5.20418	soluble	NO		Cytoplasm	translation; mRNA processing
sp|Q8C7K6|PCYXL_MOUSE Prenylcysteine oxidase-like OS=Mus musculus OX=10090 GN=Pcyox1l PE=1 SV=1	Q8C7K6;A0A0A6YY26	Q8C7K6	Prenylcysteine oxidase-like	Pcyox1l	5.1793	4.03166	6.32694	-1.75348	0.541799	4.57346	soluble	NO		Extracellular region or secreted	enzyme; metabolism; glycoprotein; oxidoreductase; prenylated protein catabolic process; prenylcysteine catabolic process
sp|Q8K0T0|RTN1_MOUSE Reticulon-1 OS=Mus musculus OX=10090 GN=Rtn1 PE=1 SV=1	Q8K0T0	Q8K0T0	Reticulon-1	Rtn1	5.15027	3.07442	7.22611	-2.12214	2.02955	5.10397	integral	NO		ER; PM	neuron differentiation; cellular component assembly; brain development; endoplasmic reticulum tubular network organization
sp|Q62277|SYPH_MOUSE Synaptophysin OS=Mus musculus OX=10090 GN=Syp PE=1 SV=2	Q62277;F6VR28	Q62277	Synaptophysin	Syp	5.11882	4.3361	5.90154	-0.412849	1.15258	5.48869	integral	YES	integral component of synaptic vesicle membrane (GO:0030285); regulation of synaptic vesicle exocytosis (GO:2000300)	SV	trafficking; integral component of SV membrane; regulation of SV exocytosis
tr|D3Z0B9|D3Z0B9_MOUSE Aldehyde dehydrogenase family 16 member A1 OS=Mus musculus OX=10090 GN=Aldh16a1 PE=1 SV=3;tr|A0A1B0GSU0|A0A1B0GSU0_MOUSE Aldehyde dehydrogenase family 16 member A1 OS=Mus musculus OX=10090 GN=Aldh16a1 PE=1 SV=1;sp|Q571I9|A16A1_MOUSE	D3Z0B9;A0A1B0GSU0;Q571I9;A0A1B0GSN3	D3Z0B9;A0A1B0GSU0;Q571I9	Aldehyde dehydrogenase family 16 member A1	Aldh16a1	5.10119	4.1252	6.07717	-1.44044	0.511534	4.63673	soluble	NO		Cytoplasm	enzyme; aldehyde dehydrogenase
sp|Q6PD26|PIGS_MOUSE GPI transamidase component PIG-S OS=Mus musculus OX=10090 GN=Pigs PE=1 SV=3	Q6PD26	Q6PD26	GPI transamidase component PIG-S	Pigs	5.08876	5.09675	5.08077	-1.69558	-1.71156	3.38519	integral	NO		ER	enzyme; protein modification; GPI-anchor transamidase complex; attachment of GPI anchor to protein
sp|Q8BLF1|NCEH1_MOUSE Neutral cholesterol ester hydrolase 1 OS=Mus musculus OX=10090 GN=Nceh1 PE=1 SV=1	Q8BLF1;Q8BYQ0;D6RGP7	Q8BLF1	Neutral cholesterol ester hydrolase 1	Nceh1	5.08136	4.04961	6.1131	0.110263	2.17375	6.22336	integral	NO		ER; PM	enzyme; lipid metabolism; cholesterol
tr|Q3TML0|Q3TML0_MOUSE Protein disulfide-isomerase A6 OS=Mus musculus OX=10090 GN=Pdia6 PE=1 SV=1;sp|Q922R8|PDIA6_MOUSE Protein disulfide-isomerase A6 OS=Mus musculus OX=10090 GN=Pdia6 PE=1 SV=3	Q3TML0;Q922R8	Q3TML0;Q922R8	Protein disulfide-isomerase A6	Pdia6	5.07851	2.44777	7.70925	-0.743064	4.51842	6.96619	soluble	NO		ER; Golgi	enzyme; chaperone; chaperone-mediated protein folding; positive regulation of protein folding; protein folding; response to endoplasmic reticulum stress
sp|O08638|MYH11_MOUSE Myosin-11 OS=Mus musculus OX=10090 GN=Myh11 PE=1 SV=1;sp|O08638-2|MYH11_MOUSE Isoform 2 of Myosin-11 OS=Mus musculus OX=10090 GN=Myh11	O08638;O08638-2	O08638;O08638-2	Myosin-11	Myh11	5.07609	8.29042	1.86177	-0.67993	-7.10858	1.18184	soluble	NO		Cytoskeleton	Actin-binding; Myosin
sp|Q01339|APOH_MOUSE Beta-2-glycoprotein 1 OS=Mus musculus OX=10090 GN=Apoh PE=1 SV=1	Q01339;I7HJR3;I7HPW5	Q01339	Beta-2-glycoprotein 1	Apoh	5.07099	6.09117	4.0508	0.186834	-1.85354	4.23763	soluble	NO		Extracellular region or secreted	positive regulation of lipoprotein lipase activity; phospholipid binding; triglyceride metabolic process
sp|Q99KR3|LACB2_MOUSE Endoribonuclease LACTB2 OS=Mus musculus OX=10090 GN=Lactb2 PE=1 SV=1	Q99KR3	Q99KR3	Beta-lactamase-like protein 2	Lactb2	5.03144	4.51058	5.5523	1.17577	2.2175	6.72808	soluble	NO		Mitochondrion
sp|B2RR83|YTDC2_MOUSE 3-5 RNA helicase YTHDC2 OS=Mus musculus OX=10090 GN=Ythdc2 PE=1 SV=1;tr|A0A0J9YV44|A0A0J9YV44_MOUSE 3-5 RNA helicase YTHDC2 (Fragment) OS=Mus musculus OX=10090 GN=Ythdc2 PE=1 SV=1	B2RR83;A0A0J9YV44	B2RR83;A0A0J9YV44	Probable ATP-dependent RNA helicase YTHDC2	Ythdc2	5.03115	8.0754	1.9869	-1.08039	-7.1689	0.906507	soluble	NO		Cytosol	translation; differentiation
sp|B2RRE7|OTUD4_MOUSE OTU domain-containing protein 4 OS=Mus musculus OX=10090 GN=Otud4 PE=1 SV=1;tr|A0A0R4J260|A0A0R4J260_MOUSE OTU domain-containing protein 4 OS=Mus musculus OX=10090 GN=Otud4 PE=1 SV=1	B2RRE7;A0A0R4J260	B2RRE7;A0A0R4J260	OTU domain-containing protein 4	Otud4	5.00644	7.1109	2.90198	-0.175856	-4.38478	2.72612	soluble	NO		Cytosol	quality control; signaling; protein deubiquitination; Ubl conjugation pathway
sp|Q9CPV9|P2Y12_MOUSE P2Y purinoceptor 12 OS=Mus musculus OX=10090 GN=P2ry12 PE=1 SV=1	Q9CPV9	Q9CPV9	P2Y purinoceptor 12	P2ry12	5.00056	6.23324	3.76789	-2.23457	-4.69992	1.53333	integral	NO		PM	receptor; G protein-coupled receptor signaling pathway
tr|A0A0R4J1K2|A0A0R4J1K2_MOUSE Otoferlin OS=Mus musculus OX=10090 GN=Otof PE=4 SV=1;sp|Q9ESF1-2|OTOF_MOUSE Isoform 2 of Otoferlin OS=Mus musculus OX=10090 GN=Otof;sp|Q9ESF1-3|OTOF_MOUSE Isoform 3 of Otoferlin OS=Mus musculus OX=10090 GN=Otof;tr|E9PYR6|E9PY	A0A0R4J1K2;Q9ESF1-2;Q9ESF1-3;E9PYR6;Q9ESF1	A0A0R4J1K2;Q9ESF1-2;Q9ESF1-3;E9PYR6;Q9ESF1	Otoferlin	Otof	4.99289	5.15413	4.83164	1.20864	0.886148	6.04028	integral	NO		PM; SV; Endolysosomal; Endosome	trafficking; SV exocytosis; SV recycling; SV priming; hearing; vesicle-mediated transport
tr|A2AT93|A2AT93_MOUSE Phospholipase C, beta 4 (Fragment) OS=Mus musculus OX=10090 GN=Plcb4 PE=1 SV=1	A2AT93	A2AT93	Phospholipase C, beta 4 (Fragment)	Plcb4	4.98277	8.72033	1.2452	1.44989	-6.02524	2.69509	soluble	YES	postsynaptic density (GO:0014069); modulation of chemical synaptic transmission (GO:0050804); postsynaptic SER (SYNGO:postsyn_ser)	Cytosol	enzyme; lipid metabolism; G protein-coupled receptor signaling pathway; lipid catabolic process; phosphatidylinositol-mediated signaling
sp|Q91YQ5|RPN1_MOUSE Dolichyl-diphosphooligosaccharide--protein glycosyltransferase subunit 1 OS=Mus musculus OX=10090 GN=Rpn1 PE=1 SV=1	Q91YQ5;A0A0N4SUJ8	Q91YQ5	Dolichyl-diphosphooligosaccharide--protein glycosyltransferase subunit 1	Rpn1	4.96643	3.5795	6.35335	0.551623	3.32547	6.90497	integral	NO		ER	enzyme; protein modification; protein N-linked glycosylation
tr|B1AV66|B1AV66_MOUSE Protein YIPF (Fragment) OS=Mus musculus OX=10090 GN=Yipf6 PE=1 SV=1;sp|Q8BR70|YIPF6_MOUSE Protein YIPF6 OS=Mus musculus OX=10090 GN=Yipf6 PE=1 SV=1	B1AV66;Q8BR70	B1AV66;Q8BR70	Protein YIPF;Protein YIPF6	Yipf6	4.95235	7.82578	2.07891	-0.892837	-6.63971	1.18607	integral	NO		Golgi	trafficking; cis-Golgi network; COPII-coated ER to Golgi transport vesicle; endoplasmic reticulum; Golgi medial cisterna; Golgi membrane; Golgi trans cisterna; integral component of membrane; trans-Golgi network
sp|Q9ES97-3|RTN3_MOUSE Isoform 3 of Reticulon-3 OS=Mus musculus OX=10090 GN=Rtn3;sp|Q9ES97-4|RTN3_MOUSE Isoform 4 of Reticulon-3 OS=Mus musculus OX=10090 GN=Rtn3;sp|Q9ES97-5|RTN3_MOUSE Isoform 5 of Reticulon-3 OS=Mus musculus OX=10090 GN=Rtn3;sp|Q9ES97-2|R	Q9ES97-3;Q9ES97-4;Q9ES97-5;Q9ES97-2;Q9ES97	Q9ES97-3;Q9ES97-4;Q9ES97-5;Q9ES97-2;Q9ES97	Reticulon-3	Rtn3	4.95139	3.00955	6.89324	1.72336	5.60705	8.6166	soluble	YES	synapse (GO:0045202); presynapse (GO:0098793)	ER; PM	neuron differentiation; cellular component assembly; brain development; endoplasmic reticulum tubular network organization
sp|Q9WUQ2|PREB_MOUSE Prolactin regulatory element-binding protein OS=Mus musculus OX=10090 GN=Preb PE=1 SV=1;tr|D3Z3S1|D3Z3S1_MOUSE Prolactin regulatory element-binding protein OS=Mus musculus OX=10090 GN=Preb PE=1 SV=1	Q9WUQ2;D3Z3S1;A0A0J9YU39;F6XLZ3	Q9WUQ2;D3Z3S1	Prolactin regulatory element-binding protein	Preb	4.94878	4.203	5.69457	-1.66517	-0.173593	4.0294	integral	NO		ER	trafficking; GTPase activity; guanyl-nucleotide exchange factor; regulation of vesicle-mediated transport; vesicle targeting, to, from or within Golgi; integral component of endoplasmic reticulum membrane
sp|P97390|VPS45_MOUSE Vacuolar protein sorting-associated protein 45 OS=Mus musculus OX=10090 GN=Vps45 PE=1 SV=1	P97390	P97390	Vacuolar protein sorting-associated protein 45	Vps45	4.94667	4.35923	5.53412	-0.655916	0.518965	4.8782	soluble	YES	synaptic vesicle (GO:0008021)	Golgi; SV	trafficking; membrane trafficking regulatory protein; intracellular protein transport; trans SV membrane; Golgi network; interacts with syntaxin 6
tr|K3W4T3|K3W4T3_MOUSE V-type proton ATPase subunit a OS=Mus musculus OX=10090 GN=Atp6v0a1 PE=1 SV=1;sp|Q9Z1G4-3|VPP1_MOUSE Isoform A1-III of V-type proton ATPase 116 kDa subunit a isoform 1 OS=Mus musculus OX=10090 GN=Atp6v0a1;sp|Q9Z1G4-2|VPP1_MOUSE Isofo	K3W4T3;Q9Z1G4-3;Q9Z1G4-2;Q9Z1G4;A2A599;Q920R6	K3W4T3;Q9Z1G4-3;Q9Z1G4-2;Q9Z1G4	V-type proton ATPase subunit a;V-type proton ATPase 116 kDa subunit a isoform 1	Atp6v0a1	4.94612	3.20609	6.68615	-1.22823	2.25183	5.45792	integral	YES	integral component of synaptic vesicle membrane (GO:0030285); synaptic vesicle proton loading (GO:0097401)	SV; Endolysosomal; Lysosome; Endosome	integral component of SV membrane; Transporter; V-ATPase complex; V0-a1; SV proton loading; SV acidification
sp|Q8BJY1|PSMD5_MOUSE 26S proteasome non-ATPase regulatory subunit 5 OS=Mus musculus OX=10090 GN=Psmd5 PE=1 SV=4	Q8BJY1;F7BA91	Q8BJY1	26S proteasome non-ATPase regulatory subunit 5	Psmd5	4.93091	2.89298	6.96883	-0.376478	3.69936	6.59235	soluble	NO		Cytosol	quality control; proteasomal degradation; proteasome accessory complex; proteasome regulatory particle, base subcomplex
sp|Q9EP69|SAC1_MOUSE Phosphatidylinositide phosphatase SAC1 OS=Mus musculus OX=10090 GN=Sacm1l PE=1 SV=1;tr|A0A5F8MPK9|A0A5F8MPK9_MOUSE Phosphatidylinositide phosphatase SAC1 OS=Mus musculus OX=10090 GN=Sacm1l PE=1 SV=1	Q9EP69;A0A5F8MPK9;A0A1L1SR59	Q9EP69;A0A5F8MPK9	Phosphatidylinositide phosphatase SAC1	Sacm1l	4.93066	3.5601	6.30122	-0.292062	2.44905	6.00916	integral	YES	exocytic insertion of neurotransmitter receptor to postsynaptic membrane (GO:0098967); neurotransmitter receptor transport to postsynaptic membrane (GO:0098969)	ER; Golgi	enzyme; lipid metabolism; phosphatidylinositol biosynthetic process
tr|D3Z390|D3Z390_MOUSE Protein bicaudal D homolog 2 OS=Mus musculus OX=10090 GN=Bicd2 PE=1 SV=2;sp|Q921C5|BICD2_MOUSE Protein bicaudal D homolog 2 OS=Mus musculus OX=10090 GN=Bicd2 PE=1 SV=1;sp|Q921C5-2|BICD2_MOUSE Isoform 2 of Protein bicaudal D homolog 2	D3Z390;Q921C5;Q921C5-2;Q921C5-3;G3UY88	D3Z390;Q921C5;Q921C5-2	Protein bicaudal D homolog 2	Bicd2	4.92761	6.59303	3.2622	0.527691	-2.80314	3.78989	soluble	NO		Cytoskeleton	Microtubule-associated
sp|Q8BTS4|NUP54_MOUSE Nuclear pore complex protein Nup54 OS=Mus musculus OX=10090 GN=Nup54 PE=1 SV=1	Q8BTS4	Q8BTS4	Nuclear pore complex protein Nup54	Nup54	4.91419	5.76237	4.06601	-0.474959	-2.17132	3.59105	soluble	NO		Nucleus	transporter; protein-containing complex subunit organization; protein import into nucleus; protein localization to membrane; nucleus organization
tr|Q3U125|Q3U125_MOUSE Peroxiredoxin-like 2A OS=Mus musculus OX=10090 GN=Prxl2a PE=1 SV=1;sp|Q9CYH2|PXL2A_MOUSE Peroxiredoxin-like 2A OS=Mus musculus OX=10090 GN=Prxl2a PE=1 SV=2;tr|D3Z252|D3Z252_MOUSE Peroxiredoxin-like 2A (Fragment) OS=Mus musculus OX=10	Q3U125;Q9CYH2;D3Z252;D3YYG8;D3Z398;D3Z0A8;D3YWL4;D3Z143	Q3U125;Q9CYH2;D3Z252;D3YYG8;D3Z398	Redox-regulatory protein FAM213A	Fam213a	4.90773	3.38758	6.42787	0.473108	3.51339	6.90097	soluble	NO		Extracellular region or secreted; Cytoplasm; Mitochondrion	signaling; antioxidant; MAPK signaling pathway
sp|Q64674|SPEE_MOUSE Spermidine synthase OS=Mus musculus OX=10090 GN=Srm PE=1 SV=1	Q64674	Q64674	Spermidine synthase	Srm	4.89366	3.28373	6.50359	-0.344871	2.87499	6.15872	soluble	NO		Cytoplasm; PM	enzyme; kinase; signaling; transmembrane receptor protein tyrosine kinase signaling pathway
sp|Q99P72|RTN4_MOUSE Reticulon-4 OS=Mus musculus OX=10090 GN=Rtn4 PE=1 SV=2;sp|Q99P72-3|RTN4_MOUSE Isoform D of Reticulon-4 OS=Mus musculus OX=10090 GN=Rtn4	Q99P72;Q99P72-3;Q99P72-4	Q99P72;Q99P72-3	Reticulon-4	Rtn4	4.89361	2.69995	7.08728	-1.53624	2.8511	5.55105	integral	YES	postsynapse (GO:0098794); integral component of postsynaptic density membrane (GO:0099061); modulation of chemical synaptic transmission (GO:0050804)	ER; PM	neuron differentiation; cellular component assembly; brain development; endoplasmic reticulum tubular network organization
tr|G5E850|G5E850_MOUSE Cytochrome b5 OS=Mus musculus OX=10090 GN=Cyb5a PE=1 SV=1;sp|P56395|CYB5_MOUSE Cytochrome b5 OS=Mus musculus OX=10090 GN=Cyb5a PE=1 SV=2	G5E850;P56395;A0A494B9D8;E0CY88	G5E850;P56395	Cytochrome b5	Cyb5a	4.87662	2.82352	6.92971	-0.306657	3.79953	6.62305	integral	NO		Mitochondrion
sp|Q9DBH5|LMAN2_MOUSE Vesicular integral-membrane protein VIP36 OS=Mus musculus OX=10090 GN=Lman2 PE=1 SV=2	Q9DBH5	Q9DBH5	Vesicular integral-membrane protein VIP36	Lman2	4.87545	3.30037	6.45053	-0.938066	2.2121	5.51247	integral	NO		ER; Golgi	trafficking; COPII-coated ER to Golgi vesicle-mediated transport; Golgi organization; ER organization
sp|Q9Z110|P5CS_MOUSE Delta-1-pyrroline-5-carboxylate synthase OS=Mus musculus OX=10090 GN=Aldh18a1 PE=1 SV=2;sp|Q9Z110-2|P5CS_MOUSE Isoform Short of Delta-1-pyrroline-5-carboxylate synthase OS=Mus musculus OX=10090 GN=Aldh18a1	Q9Z110;Q9Z110-2;D3Z0B4;H3BKJ8;H3BLE8;H3BKK0	Q9Z110;Q9Z110-2	Delta-1-pyrroline-5-carboxylate synthase;Glutamate 5-kinase;Gamma-glutamyl phosphate reductase	Aldh18a1	4.87523	8.81851	0.931955	8.37455	0.487997	9.30651	soluble	NO		Mitochondrion	enzyme; kinase; oxidoreductase; transferase; amino-acid biosynthesis, proline biosynthesis
tr|A0A0U1RP62|A0A0U1RP62_MOUSE Selenoprotein S OS=Mus musculus OX=10090 GN=Selenos PE=1 SV=1;sp|Q9BCZ4|SELS_MOUSE Selenoprotein S OS=Mus musculus OX=10090 GN=Selenos PE=1 SV=3	A0A0U1RP62;Q9BCZ4;A0A0U1RPI8;A0A0U1RQ25	A0A0U1RP62;Q9BCZ4	Selenoprotein S	Selenos	4.87015	5.93834	3.80196	-0.818033	-2.95442	2.98393	integral	NO		ER	integral component of ER membrane; LDL particle; cell redox homeostasis; ER unfolded protein response; response to oxidative stress; retrograde protein transport, ER to cytosol; ubiquitin-dependent ERAD pathway
sp|Q9CY27|TECR_MOUSE Very-long-chain enoyl-CoA reductase OS=Mus musculus OX=10090 GN=Tecr PE=1 SV=1;tr|G3UWE1|G3UWE1_MOUSE Very-long-chain enoyl-CoA reductase OS=Mus musculus OX=10090 GN=Tecr PE=1 SV=1;tr|Q52L67|Q52L67_MOUSE Gpsn2 protein OS=Mus musculus O	Q9CY27;G3UWE1;Q52L67;A0A5F8MQC8;A0A5F8MPU6;A0A1D5RLH3;Q3TAN8;A0A1D5RLB4	Q9CY27;G3UWE1;Q52L67;A0A5F8MQC8;A0A5F8MPU6	Very-long-chain enoyl-CoA reductase	Tecr	4.81079	2.79656	6.82502	-1.13715	2.89131	5.68787	integral	NO		ER	enzyme; oxidoreductase; fatty acid biosynthesis; fatty acid metabolism; lipid biosynthesis; lipid metabolism; sphingolipid metabolism; steroid biosynthesis
sp|A2BE28-2|LAS1L_MOUSE Isoform 2 of Ribosomal biogenesis protein LAS1L OS=Mus musculus OX=10090 GN=Las1l;sp|A2BE28|LAS1L_MOUSE Ribosomal biogenesis protein LAS1L OS=Mus musculus OX=10090 GN=Las1l PE=1 SV=1	A2BE28-2;A2BE28	A2BE28-2;A2BE28	Ribosomal biogenesis protein LAS1L	Las1l	4.80603	6.25055	3.36151	-1.33142	-4.22045	2.03009	soluble	NO		Cytosol; Ribosome	biogenesis of the 60S ribosomal subunit; maturation of 5.8S rRNA;maturation of LSU-rRNA; preribosome large subunit precursor
sp|Q3TFQ1|SPRY7_MOUSE SPRY domain-containing protein 7 OS=Mus musculus OX=10090 GN=Spryd7 PE=1 SV=2;tr|Q3UBW1|Q3UBW1_MOUSE SPRY domain-containing protein 7 OS=Mus musculus OX=10090 GN=Spryd7 PE=1 SV=1	Q3TFQ1;Q3UBW1	Q3TFQ1;Q3UBW1	SPRY domain-containing protein 7	Spryd7	4.80414	5.20699	4.40128	0.960578	0.154868	5.36186	soluble	NO		Not available	Uncharacterized
sp|Q9Z2G6|SE1L1_MOUSE Protein sel-1 homolog 1 OS=Mus musculus OX=10090 GN=Sel1l PE=1 SV=2;tr|J3QJX3|J3QJX3_MOUSE Protein sel-1 homolog 1 OS=Mus musculus OX=10090 GN=Sel1l PE=1 SV=1	Q9Z2G6;J3QJX3	Q9Z2G6;J3QJX3	Protein sel-1 homolog 1	Sel1l	4.80081	4.85834	4.74327	-1.18792	-1.30299	3.55535	integral	NO		ER	signaling; protein modification; protein folding; ERAD pathway; Notch signaling pathway; protein secretion; protein ubiquitination; response to endoplasmic reticulum stress; retrograde protein transport, ER to cytosol; triglyceride metabolic process; ubiquitin-dependent ERAD pathway
sp|Q8K021|SCAM1_MOUSE Secretory carrier-associated membrane protein 1 OS=Mus musculus OX=10090 GN=Scamp1 PE=1 SV=1;tr|Q3TSA8|Q3TSA8_MOUSE Secretory carrier-associated membrane protein OS=Mus musculus OX=10090 GN=Scamp1 PE=1 SV=1;tr|D3YTP4|D3YTP4_MOUSE Secr	Q8K021;Q3TSA8;D3YTP4	Q8K021;Q3TSA8;D3YTP4	Secretory carrier-associated membrane protein 1	Scamp1	4.79854	2.91919	6.67789	-0.873748	2.88495	5.80415	integral	YES	integral component of synaptic vesicle membrane (GO:0030285)	SV; Endolysosomal; Endosome	trafficking; transfer/carrier protein; protein transport; integral component of SV membrane; endosome membrane; recycling endosome; trans-Golgi network membrane
sp|P24369|PPIB_MOUSE Peptidyl-prolyl cis-trans isomerase B OS=Mus musculus OX=10090 GN=Ppib PE=1 SV=2	P24369	P24369	Peptidyl-prolyl cis-trans isomerase B	Ppib	4.78468	2.08832	7.48103	-0.532242	4.86047	6.94879	soluble	NO		ER	enzyme; protein folding
tr|B1AV77|B1AV77_MOUSE Aldehyde dehydrogenase OS=Mus musculus OX=10090 GN=Aldh3a2 PE=1 SV=1;tr|B1ATI0|B1ATI0_MOUSE Aldehyde dehydrogenase OS=Mus musculus OX=10090 GN=Aldh3a2 PE=1 SV=1;sp|P47740|AL3A2_MOUSE Aldehyde dehydrogenase family 3 member A2 OS=Mus m	B1AV77;B1ATI0;P47740;A0A140LJF9	B1AV77;B1ATI0;P47740	Aldehyde dehydrogenase;Fatty aldehyde dehydrogenase	Aldh3a2	4.77822	3.24341	6.31304	-1.33033	1.7393	4.98271	integral	NO		ER; Mitochondrion; Peroxisome	enzyme; aldehyde dehydrogenase
sp|Q9D1D4|TMEDA_MOUSE Transmembrane emp24 domain-containing protein 10 OS=Mus musculus OX=10090 GN=Tmed10 PE=1 SV=1;tr|A0A1Y7VM54|A0A1Y7VM54_MOUSE Transmembrane emp24 domain-containing protein 10 OS=Mus musculus OX=10090 GN=Tmed10 PE=1 SV=1;sp|Q9D1D4-2|TME	Q9D1D4;A0A1Y7VM54;Q9D1D4-2	Q9D1D4;A0A1Y7VM54;Q9D1D4-2	Transmembrane emp24 domain-containing protein 10	Tmed10	4.77689	3.31438	6.23939	1.44844	4.37345	7.68783	integral	NO		ER; Golgi	trafficking; COPI-coated ER to Golgi vesicle-mediated transport; protein transport; cargo receptor at the lumenal side, involved in APP trafficking
tr|E9Q137|E9Q137_MOUSE Testis-expressed gene 264 OS=Mus musculus OX=10090 GN=Tex264 PE=1 SV=1	E9Q137	E9Q137	Testis-expressed protein 264 homolog	Tex264	4.76811	5.40818	4.12805	-1.18358	-2.46372	2.94447	integral	NO		Cytoplasmic vesicle; Endolysosomal; Lysosome	autophagy; quality control
sp|Q922Q8|LRC59_MOUSE Leucine-rich repeat-containing protein 59 OS=Mus musculus OX=10090 GN=Lrrc59 PE=1 SV=1	Q922Q8	Q922Q8	Leucine-rich repeat-containing protein 59	Lrrc59	4.7447	3.32597	6.16344	-0.491071	2.3464	5.67237	integral	NO		Nucleus	scaffold/adaptor protein
tr|F6YVP7|F6YVP7_MOUSE Ribosomal protein S18, pseudogene 6 OS=Mus musculus OX=10090 GN=Rps18-ps6 PE=3 SV=2;sp|P62270|RS18_MOUSE 40S ribosomal protein S18 OS=Mus musculus OX=10090 GN=Rps18 PE=1 SV=3;tr|S4R1N6|S4R1N6_MOUSE 40S ribosomal protein S18 OS=Mus mu	F6YVP7;P62270;S4R1N6;A0A1Y7VKY1;A0A3Q4EGP3	F6YVP7;P62270;S4R1N6;A0A1Y7VKY1	40S ribosomal protein S18	Rps18	4.72735	3.14081	6.31389	2.06834	5.24142	8.38223	soluble	YES	synapse (GO:0045202); postsynaptic density (GO:0014069); postsynaptic ribosome (SYNGO:postsyn_ribosome)	Cytosol; Ribosome	structural constituent of ribosome; cytosolic small ribosomal subunit
sp|Q9CXJ1|SYEM_MOUSE Probable glutamate--tRNA ligase, mitochondrial OS=Mus musculus OX=10090 GN=Ears2 PE=1 SV=1	Q9CXJ1	Q9CXJ1	Probable glutamate--tRNA ligase, mitochondrial	Ears2	4.72377	6.55652	2.89102	-1.9202	-5.5857	0.970816	soluble	NO		Mitochondrion
sp|P97760|RPB3_MOUSE DNA-directed RNA polymerase II subunit RPB3 OS=Mus musculus OX=10090 GN=Polr2c PE=1 SV=2;tr|A0A1D5RML8|A0A1D5RML8_MOUSE DNA-directed RNA polymerase II subunit RPB3 OS=Mus musculus OX=10090 GN=Polr2c PE=1 SV=1	P97760;A0A1D5RML8;A0A1D5RLD4;A0A1D5RLM9	P97760;A0A1D5RML8	DNA-directed RNA polymerase II subunit RPB3	Polr2c	4.72344	4.99317	4.4537	-0.42353	-0.963001	4.03017	soluble	NO		Nucleus	DNA-directed DNA polymerase
sp|Q9CQ88|TSN31_MOUSE Tetraspanin-31 OS=Mus musculus OX=10090 GN=Tspan31 PE=1 SV=1	Q9CQ88	Q9CQ88	Tetraspanin-31	Tspan31	4.71889	5.02262	4.41516	-1.79686	-2.40433	2.6183	integral	NO		PM	Not available
sp|P27773|PDIA3_MOUSE Protein disulfide-isomerase A3 OS=Mus musculus OX=10090 GN=Pdia3 PE=1 SV=2	P27773;F6Q404	P27773	Protein disulfide-isomerase A3	Pdia3	4.7055	2.12204	7.28896	0.978981	6.1459	8.26794	soluble	NO		ER	enzyme; protein folding; response to ER stress
sp|P61294|RAB6B_MOUSE Ras-related protein Rab-6B OS=Mus musculus OX=10090 GN=Rab6b PE=1 SV=1	P61294;A0A1L1SRS6	P61294	Ras-related protein Rab-6B	Rab6b	4.69984	3.75087	5.64881	-1.47015	0.427791	4.17866	soluble	NO		Golgi	trafficking; GTPase activity; Small GTPase; Rab GTPase; retrograde vesicle-mediated transport Golgi to ER; intra-Golgi vesicle-mediated transport; retrograde vesicle-mediated transport endosome to Golgi
sp|Q99LR1|ABD12_MOUSE Lysophosphatidylserine lipase ABHD12 OS=Mus musculus OX=10090 GN=Abhd12 PE=1 SV=2;tr|D6RFU2|D6RFU2_MOUSE Lysophosphatidylserine lipase ABHD12 OS=Mus musculus OX=10090 GN=Abhd12 PE=1 SV=1	Q99LR1;D6RFU2;Q99LR1-2;D6RI21;F7BHM8	Q99LR1;D6RFU2	Monoacylglycerol lipase ABHD12	Abhd12	4.69741	2.93916	6.45567	-0.412975	3.10354	6.0427	integral	NO		ER	enzyme; lipid metabolism; LPS lipase in the brain; hearing loss; ataxia; cataract disease
sp|Q9ER39|TOR1A_MOUSE Torsin-1A OS=Mus musculus OX=10090 GN=Tor1a PE=1 SV=1	Q9ER39	Q9ER39	Torsin-1A	Tor1a	4.68124	6.70143	2.66105	0.0321643	-4.00822	2.69321	soluble	NO		ER	chaperone cofactor-dependent protein refolding; chaperone-mediated protein folding; ER-associated misfolded protein catabolic process
sp|Q7TMM9|TBB2A_MOUSE Tubulin beta-2A chain OS=Mus musculus OX=10090 GN=Tubb2a PE=1 SV=1	Q7TMM9	Q7TMM9	Tubulin beta-2A chain	Tubb2a	4.66463	2.8372	6.49206	-0.67727	2.97759	5.81479	soluble	NO		Cytoskeleton	Microtubule-associated; Tubulin-binding
tr|F6X4N5|F6X4N5_MOUSE Syntaxin-16 OS=Mus musculus OX=10090 GN=Stx16 PE=1 SV=1;sp|Q8BVI5|STX16_MOUSE Syntaxin-16 OS=Mus musculus OX=10090 GN=Stx16 PE=1 SV=3;tr|F7CJY7|F7CJY7_MOUSE Syntaxin-16 (Fragment) OS=Mus musculus OX=10090 GN=Stx16 PE=1 SV=1;tr|B7ZCB8	F6X4N5;Q8BVI5;F7CJY7;B7ZCB8;B7ZCB9;B7ZCB7	F6X4N5;Q8BVI5;F7CJY7;B7ZCB8	Syntaxin-16	Stx16	4.6633	5.03455	4.29205	-0.697169	-1.43968	3.59488	integral	YES	integral component of synaptic vesicle membrane (GO:0030285)	SV; Endolysosomal; Endosome	trafficking; SNAP receptor activity; SNARE binding; vesicle fusion; intracellular protein transport; endomembrane system; integral component of SV membrane
sp|Q9CRB6|TPPP3_MOUSE Tubulin polymerization-promoting protein family member 3 OS=Mus musculus OX=10090 GN=Tppp3 PE=1 SV=1	Q9CRB6	Q9CRB6	Tubulin polymerization-promoting protein family member 3	Tppp3	4.65916	3.68475	5.63358	0.266744	2.21558	5.90033	soluble	NO		Cytoskeleton	Microtubule-associated; Tubulin-binding
sp|Q6QD59|SEC20_MOUSE Vesicle transport protein SEC20 OS=Mus musculus OX=10090 GN=Bnip1 PE=1 SV=1;tr|B8JJI4|B8JJI4_MOUSE Vesicle transport protein SEC20 OS=Mus musculus OX=10090 GN=Bnip1 PE=1 SV=1;tr|F7C279|F7C279_MOUSE Vesicle transport protein SEC20 (Fra	Q6QD59;B8JJI4;F7C279;F6QGF9;F6WZQ6	Q6QD59;B8JJI4;F7C279	Vesicle transport protein SEC20	Bnip1	4.65572	4.66279	4.64865	-2.5951	-2.60925	2.05355	integral	NO		ER	trafficking; SNARE; retrograde vesicle-mediated transport Golgi to ER; a.k.a. Sec20
sp|Q9D7N9|APMAP_MOUSE Adipocyte plasma membrane-associated protein OS=Mus musculus OX=10090 GN=Apmap PE=1 SV=1	Q9D7N9	Q9D7N9	Adipocyte plasma membrane-associated protein	Apmap	4.64892	4.02972	5.26811	-0.739225	0.49917	4.52889	integral	NO		Cell surface	Uncharacterized
sp|O35654|DPOD2_MOUSE DNA polymerase delta subunit 2 OS=Mus musculus OX=10090 GN=Pold2 PE=1 SV=2	O35654	O35654	DNA polymerase delta subunit 2	Pold2	4.62384	5.20839	4.0393	1.39933	0.230248	5.43863	soluble	NO		Nucleus	DNA-directed DNA polymerase
tr|Q4VA93|Q4VA93_MOUSE Protein kinase C OS=Mus musculus OX=10090 GN=Prkca PE=1 SV=1;sp|P20444|KPCA_MOUSE Protein kinase C alpha type OS=Mus musculus OX=10090 GN=Prkca PE=1 SV=3	Q4VA93;P20444;Q3TQ39	Q4VA93;P20444	Protein kinase C;Protein kinase C alpha type	Prkca	4.59506	3.01436	6.17576	-1.3647	1.7967	4.81106	soluble	YES	presynaptic cytosol (GO:0099523); regulation of synaptic vesicle exocytosis (GO:2000300)	Cytoplasm	enzyme; kinase; PKC-alpha; regulation of SV exocytosis; signaling
sp|P60904|DNJC5_MOUSE DnaJ homolog subfamily C member 5 OS=Mus musculus OX=10090 GN=Dnajc5 PE=1 SV=1;tr|G5E8T0|G5E8T0_MOUSE DnaJ homolog subfamily C member 5 OS=Mus musculus OX=10090 GN=Dnajc5 PE=1 SV=1;tr|A2AUE1|A2AUE1_MOUSE DnaJ homolog subfamily C membe	P60904;G5E8T0;A2AUE1	P60904;G5E8T0;A2AUE1	DnaJ homolog subfamily C member 5	Dnajc5	4.58127	2.61791	6.54463	-1.05385	2.87287	5.49078	soluble	YES	anchored component of synaptic vesicle membrane (GO:0098993); regulation of synaptic vesicle cycle (GO:0098693); presynaptic chaperone-mediated protein folding (SYNGO:presyn_chaperoneProteinFolding)	SV	trafficking; chaperone; chaperone-mediated protein folding; regulation of synaptic vesicle cycle; a.k.a. CSP-alpha
sp|Q8R1V4|TMED4_MOUSE Transmembrane emp24 domain-containing protein 4 OS=Mus musculus OX=10090 GN=Tmed4 PE=1 SV=1;tr|Q5SVW9|Q5SVW9_MOUSE Transmembrane emp24 domain-containing protein 4 (Fragment) OS=Mus musculus OX=10090 GN=Tmed4 PE=1 SV=1	Q8R1V4;Q5SVW9	Q8R1V4;Q5SVW9	Transmembrane emp24 domain-containing protein 4	Tmed4	4.57721	3.63484	5.51957	-0.0972586	1.78747	5.42231	integral	NO		ER; Golgi	trafficking; vesicle coat protein; COPII-coated ER to Golgi vesicle-mediated transport
sp|Q62313|TGON1_MOUSE Trans-Golgi network integral membrane protein 1 OS=Mus musculus OX=10090 GN=Tgoln1 PE=1 SV=1;sp|Q62314|TGON2_MOUSE Trans-Golgi network integral membrane protein 2 OS=Mus musculus OX=10090 GN=Tgoln2 PE=1 SV=1	Q62313;Q62314	Q62313;Q62314	Trans-Golgi network integral membrane protein 1;Trans-Golgi network integral membrane protein 2	Tgoln1;Tgoln2	4.5653	2.95197	6.17863	-1.11848	2.10819	5.06015	integral	NO		Golgi	trafficking; May be involved in regulating membrane traffic to and from trans-Golgi network.
sp|Q99KF1|TMED9_MOUSE Transmembrane emp24 domain-containing protein 9 OS=Mus musculus OX=10090 GN=Tmed9 PE=1 SV=2;tr|A0A286YDS5|A0A286YDS5_MOUSE Transmembrane emp24 domain-containing protein 9 OS=Mus musculus OX=10090 GN=Tmed9 PE=1 SV=1	Q99KF1;A0A286YDS5	Q99KF1;A0A286YDS5	Transmembrane emp24 domain-containing protein 9	Tmed9	4.55603	3.87404	5.23802	1.19999	2.56397	6.43801	integral	NO		ER; Golgi	trafficking; vesicle coat protein; COPII-coated ER to Golgi vesicle-mediated transport
sp|O55143|AT2A2_MOUSE Sarcoplasmic/endoplasmic reticulum calcium ATPase 2 OS=Mus musculus OX=10090 GN=Atp2a2 PE=1 SV=2;sp|O55143-2|AT2A2_MOUSE Isoform 2 of Sarcoplasmic/endoplasmic reticulum calcium ATPase 2 OS=Mus musculus OX=10090 GN=Atp2a2	O55143;O55143-2;Q8R429	O55143;O55143-2	Sarcoplasmic/endoplasmic reticulum calcium ATPase 2	Atp2a2	4.55406	3.26914	5.83899	0.49388	3.06372	6.33287	integral	NO		ER	Transporter; Ca2+ ATPase - a2; a.k.a. SERCA2; ER
sp|P41105|RL28_MOUSE 60S ribosomal protein L28 OS=Mus musculus OX=10090 GN=Rpl28 PE=1 SV=2	P41105;F6Z0X0	P41105	60S ribosomal protein L28	Rpl28	4.54933	2.78107	6.31759	0.621478	4.158	6.93907	soluble	YES	synapse (GO:0045202); translation at presynapse (GO:0140236); translation at postsynapse (GO:0140242); postsynaptic ribosome (SYNGO:postsyn_ribosome); presynaptic ribosome (SYNGO:presyn_ribosome)	Cytosol; Ribosome	structural constituent of ribosome; cytosolic large ribosomal subunit
sp|P14211|CALR_MOUSE Calreticulin OS=Mus musculus OX=10090 GN=Calr PE=1 SV=1	P14211	P14211	Calreticulin	Calr	4.53977	1.03262	8.04692	-0.176244	6.83806	7.87068	soluble	NO		ER	calcium-binding; chaperone; quality control in the ER; calreticulin/calnexin cycle
sp|P70245|EBP_MOUSE 3-beta-hydroxysteroid-Delta(8),Delta(7)-isomerase OS=Mus musculus OX=10090 GN=Ebp PE=1 SV=3;tr|A2AC29|A2AC29_MOUSE 3-beta-hydroxysteroid-Delta(8),Delta(7)-isomerase (Fragment) OS=Mus musculus OX=10090 GN=Ebp PE=1 SV=1	P70245;A2AC29	P70245;A2AC29	3-beta-hydroxysteroid-Delta(8),Delta(7)-isomerase	Ebp	4.53235	3.3978	5.66689	-0.513446	1.75564	5.15344	integral	NO		Cytoplasmic vesicle; ER	enzyme; isomerase; cholesterol biosynthesis; cholesterol metabolism; lipid biosynthesis; lipid metabolism; steroid biosynthesis; steroid metabolism; sterol biosynthesis; sterol metabolism
sp|Q9QZE7|TSNAX_MOUSE Translin-associated protein X OS=Mus musculus OX=10090 GN=Tsnax PE=1 SV=1;tr|A0A1D5RLR0|A0A1D5RLR0_MOUSE Translin-associated protein X OS=Mus musculus OX=10090 GN=Tsnax PE=1 SV=1	Q9QZE7;A0A1D5RLR0	Q9QZE7;A0A1D5RLR0	Translin-associated protein X	Tsnax	4.53024	3.1627	5.89779	-0.00314126	2.73194	5.89465	soluble	NO		Cytoplasm; Golgi; Nucleus	differentiation
sp|Q62086|PON2_MOUSE Serum paraoxonase/arylesterase 2 OS=Mus musculus OX=10090 GN=Pon2 PE=1 SV=2	Q62086	Q62086	Serum paraoxonase/arylesterase 2	Pon2	4.52646	3.93007	5.12286	-1.46495	-0.272167	3.65791	soluble	NO		PM; Mitochondrion; Nucleus; Endolysosomal; Lysosome	enzyme; metabolism; aromatic compound catabolic process; response to oxidative stress; response to toxic substance
tr|E9PYT3|E9PYT3_MOUSE Atlastin-3 OS=Mus musculus OX=10090 GN=Atl3 PE=1 SV=1;sp|Q91YH5|ATLA3_MOUSE Atlastin-3 OS=Mus musculus OX=10090 GN=Atl3 PE=1 SV=1;sp|Q91YH5-2|ATLA3_MOUSE Isoform 2 of Atlastin-3 OS=Mus musculus OX=10090 GN=Atl3;tr|A0A494BAX8|A0A494BA	E9PYT3;Q91YH5;Q91YH5-2;A0A494BAX8;A0A494BAU1;A0A494BAW9;A0A494B9P1	E9PYT3;Q91YH5;Q91YH5-2;A0A494BAX8	Atlastin-3	Atl3	4.51987	2.62917	6.41057	-2.45907	1.32234	3.95151	integral	NO		ER; Golgi	trafficking; GTPase activity; ER organization; Golgi organization
sp|Q9D1G3|HHATL_MOUSE Protein-cysteine N-palmitoyltransferase HHAT-like protein OS=Mus musculus OX=10090 GN=Hhatl PE=1 SV=2	Q9D1G3;A0A1L1SRJ1;A0A1L1SR86	Q9D1G3	Protein-cysteine N-palmitoyltransferase HHAT-like protein	Hhatl	4.51937	3.49968	5.53906	1.41335	3.45273	6.9524	integral	NO		ER	enzyme; acetyltransferase; protein modification; negative regulation of N-terminal protein palmitoylation; ER; perinuclear region
sp|Q9CR61|NDUB7_MOUSE NADH dehydrogenase [ubiquinone] 1 beta subcomplex subunit 7 OS=Mus musculus OX=10090 GN=Ndufb7 PE=1 SV=3	Q9CR61	Q9CR61	NADH dehydrogenase [ubiquinone] 1 beta subcomplex subunit 7	Ndufb7	4.51901	4.27894	4.75908	0.851676	1.33183	5.61076	soluble	NO		Mitochondrion
tr|A2A9I0|A2A9I0_MOUSE Golgi SNAP receptor complex member 2 OS=Mus musculus OX=10090 GN=Gosr2 PE=1 SV=1;sp|O35166|GOSR2_MOUSE Golgi SNAP receptor complex member 2 OS=Mus musculus OX=10090 GN=Gosr2 PE=1 SV=2	A2A9I0;O35166	A2A9I0;O35166	Golgi SNAP receptor complex member 2	Gosr2	4.51492	6.14036	2.88947	-0.314415	-3.56531	2.57505	integral	NO		ER; Golgi; Endolysosomal; Endosome	trafficking; SNAP receptor activity; SNARE binding; vesicle fusion; ER membrane; late endosome membrane; ER to Golgi transport vesicle membrane; Golgi
sp|Q80UU9|PGRC2_MOUSE Membrane-associated progesterone receptor component 2 OS=Mus musculus OX=10090 GN=Pgrmc2 PE=1 SV=2	Q80UU9	Q80UU9	Membrane-associated progesterone receptor component 2	Pgrmc2	4.50684	3.0959	5.91778	-1.82138	1.00051	4.0964	integral	NO		ER	receptor; transmembrane signal receptor; signal transduction of steroid hormones; lipid-binding; steroid-binding
sp|Q9DBS1|TMM43_MOUSE Transmembrane protein 43 OS=Mus musculus OX=10090 GN=Tmem43 PE=1 SV=1	Q9DBS1	Q9DBS1	Transmembrane protein 43	Tmem43	4.50118	4.10868	4.89369	-1.35262	-0.567605	3.54107	integral	NO		Nucleus
sp|Q9CR89-2|ERGI2_MOUSE Isoform 2 of Endoplasmic reticulum-Golgi intermediate compartment protein 2 OS=Mus musculus OX=10090 GN=Ergic2;sp|Q9CR89|ERGI2_MOUSE Endoplasmic reticulum-Golgi intermediate compartment protein 2 OS=Mus musculus OX=10090 GN=Ergic2 P	Q9CR89-2;Q9CR89;A0A0N4SVQ6;A0A0N4SVK6	Q9CR89-2;Q9CR89;A0A0N4SVQ6	Endoplasmic reticulum-Golgi intermediate compartment protein 2	Ergic2	4.49938	6.98098	2.01778	-0.32091	-5.28412	1.69687	integral	NO		ER; Golgi	trafficking; COPII-coated ER to Golgi vesicle-mediated transport; retrograde vesicle-mediated transport Golgi to ER
tr|A0A1L1SUX8|A0A1L1SUX8_MOUSE Thy-1 membrane glycoprotein (Fragment) OS=Mus musculus OX=10090 GN=Thy1 PE=1 SV=1;sp|P01831|THY1_MOUSE Thy-1 membrane glycoprotein OS=Mus musculus OX=10090 GN=Thy1 PE=1 SV=1	A0A1L1SUX8;P01831	A0A1L1SUX8;P01831	Thy-1 membrane glycoprotein	Thy1	4.48357	1.94299	7.02414	-0.738526	4.34262	6.28561	soluble	NO		Cell Surface; ER	cell-cell signaling during synaptogenesis; positive regulation of GTPase activity; positive regulation of Rho GTPase activity
tr|D3YXQ7|D3YXQ7_MOUSE Zinc finger protein 326 (Fragment) OS=Mus musculus OX=10090 GN=Zfp326 PE=1 SV=1;tr|A0A0R4J098|A0A0R4J098_MOUSE Zinc finger protein 326 OS=Mus musculus OX=10090 GN=Zfp326 PE=1 SV=1;sp|O88291-2|ZN326_MOUSE Isoform 2 of DBIRD complex su	D3YXQ7;A0A0R4J098;O88291-2;O88291	D3YXQ7;A0A0R4J098;O88291-2;O88291	DBIRD complex subunit ZNF326	Zfp326;Znf326	4.48183	4.57105	4.39261	-0.433372	-0.611806	3.95924	soluble	NO		Nucleus
sp|Q9D6F9|TBB4A_MOUSE Tubulin beta-4A chain OS=Mus musculus OX=10090 GN=Tubb4a PE=1 SV=3	Q9D6F9	Q9D6F9	Tubulin beta-4A chain	Tubb4a	4.47988	3.35275	5.60701	1.5054	3.75966	7.11241	soluble	NO		Cytoskeleton	Microtubule-associated; Tubulin-binding
tr|A0A0R4J2C2|A0A0R4J2C2_MOUSE Synaptotagmin-2 OS=Mus musculus OX=10090 GN=Syt2 PE=1 SV=1;sp|P46097|SYT2_MOUSE Synaptotagmin-2 OS=Mus musculus OX=10090 GN=Syt2 PE=1 SV=1	A0A0R4J2C2;P46097	A0A0R4J2C2;P46097	Synaptotagmin-2	Syt2	4.47175	5.76525	3.17826	0.794853	-1.79213	3.97312	integral	YES	integral component of synaptic vesicle membrane (GO:0030285); calcium-dependent activation of synaptic vesicle fusion (GO:0099502)	SV	trafficking; integral component of SV membrane; calcium-dependent activation of SV fusion
sp|P61804|DAD1_MOUSE Dolichyl-diphosphooligosaccharide--protein glycosyltransferase subunit DAD1 OS=Mus musculus OX=10090 GN=Dad1 PE=1 SV=3	P61804	P61804	Dolichyl-diphosphooligosaccharide--protein glycosyltransferase subunit DAD1	Dad1	4.45216	1.91867	6.98565	-2.36384	2.70314	4.62181	integral	NO		ER	Subunit of the oligosaccharyl transferase (OST) complex; apoptosis; protein modification; protein N-linked glycosylation via asparagine
sp|O55100-2|SNG1_MOUSE Isoform 1B of Synaptogyrin-1 OS=Mus musculus OX=10090 GN=Syngr1;sp|O55100|SNG1_MOUSE Synaptogyrin-1 OS=Mus musculus OX=10090 GN=Syngr1 PE=1 SV=2	O55100-2;O55100	O55100-2;O55100	Synaptogyrin-1	Syngr1	4.44884	3.25647	5.64121	-0.159762	2.22498	5.48145	integral	YES	integral component of synaptic vesicle membrane (GO:0030285); regulation of synaptic vesicle cycle (GO:0098693)	SV	trafficking; integral component of SV membrane; regulation of SV cycle
sp|P63024|VAMP3_MOUSE Vesicle-associated membrane protein 3 OS=Mus musculus OX=10090 GN=Vamp3 PE=1 SV=1	P63024	P63024	Vesicle-associated membrane protein 3	Vamp3	4.44406	2.42732	6.4608	-0.391596	3.64189	6.0692	integral	YES	integral component of synaptic vesicle membrane (GO:0030285)	Endolysosomal; Endosome	trafficking; SNAP receptor activity; SNARE binding; integral component of SV membrane; vesicle fusion; recycling endosome
sp|Q8CFE6|S38A2_MOUSE Sodium-coupled neutral amino acid transporter 2 OS=Mus musculus OX=10090 GN=Slc38a2 PE=1 SV=1	Q8CFE6	Q8CFE6	Sodium-coupled neutral amino acid transporter 2	Slc38a2	4.41707	4.17715	4.65698	-2.15157	-1.67174	2.50541	integral	NO		PM	transporter; amino-acid transport; ion transport; sodium transport; symport; Glutamate Neurotransmitter Release Cycle
sp|Q9QZI8|SERC1_MOUSE Serine incorporator 1 OS=Mus musculus OX=10090 GN=Serinc1 PE=1 SV=1;tr|E9Q553|E9Q553_MOUSE Serine incorporator 1 OS=Mus musculus OX=10090 GN=Serinc1 PE=1 SV=1;tr|E9PY81|E9PY81_MOUSE Serine incorporator 1 (Fragment) OS=Mus musculus OX=	Q9QZI8;E9Q553;E9PY81	Q9QZI8;E9Q553;E9PY81	Serine incorporator 1	Serinc1	4.4165	5.50523	3.32777	-0.608603	-2.78606	2.71917	integral	NO		ER	enzyme; lipid biosynthesis; lipid metabolism; phospholipid biosynthesis; phospholipid metabolism
sp|O70166|STMN3_MOUSE Stathmin-3 OS=Mus musculus OX=10090 GN=Stmn3 PE=1 SV=1	O70166	O70166	Stathmin-3	Stmn3	4.40151	7.20487	1.59814	0.738964	-4.86777	2.33711	soluble	NO		Cytoskeleton	Microtubule-associated; Tubulin-binding
tr|Q6PF96|Q6PF96_MOUSE Electron transfer flavoprotein-ubiquinone oxidoreductase OS=Mus musculus OX=10090 GN=Etfdh PE=1 SV=1;sp|Q921G7|ETFD_MOUSE Electron transfer flavoprotein-ubiquinone oxidoreductase, mitochondrial OS=Mus musculus OX=10090 GN=Etfdh PE=1	Q6PF96;Q921G7	Q6PF96;Q921G7	Electron transfer flavoprotein-ubiquinone oxidoreductase, mitochondrial	Etfdh	4.38165	3.97156	4.79173	-0.150813	0.669356	4.64091	soluble	NO		Mitochondrion
sp|Q91VE0|S27A4_MOUSE Long-chain fatty acid transport protein 4 OS=Mus musculus OX=10090 GN=Slc27a4 PE=1 SV=1	Q91VE0	Q91VE0	Long-chain fatty acid transport protein 4	Slc27a4	4.37493	3.47955	5.2703	-2.14552	-0.354771	3.12478	integral	NO		ER	Transporter; lipid transporter activity; long-chain fatty acid-CoA ligase activity; ER; a.k.a. FATP-4
tr|Q9R1R8|Q9R1R8_MOUSE Retinol dehydrogenase 11 OS=Mus musculus OX=10090 GN=Rdh11 PE=1 SV=1;sp|Q9QYF1|RDH11_MOUSE Retinol dehydrogenase 11 OS=Mus musculus OX=10090 GN=Rdh11 PE=1 SV=2	Q9R1R8;Q9QYF1	Q9R1R8;Q9QYF1	Retinol dehydrogenase 11	Rdh11	4.36846	3.26013	5.47679	-1.80373	0.412934	3.67306	integral	NO		ER	enzyme; lipid metabolism
tr|D3Z5Y5|D3Z5Y5_MOUSE Choline/ethanolaminephosphotransferase 1 (Fragment) OS=Mus musculus OX=10090 GN=Cept1 PE=1 SV=1;tr|D3YX12|D3YX12_MOUSE Choline/ethanolaminephosphotransferase 1 (Fragment) OS=Mus musculus OX=10090 GN=Cept1 PE=1 SV=1;tr|A0A0A6YXR0|A0A0	D3Z5Y5;D3YX12;A0A0A6YXR0;Q8BGS7-2;Q8BGS7	D3Z5Y5;D3YX12;A0A0A6YXR0;Q8BGS7-2;Q8BGS7	Choline/ethanolaminephosphotransferase 1	Cept1	4.34861	3.86537	4.83185	-0.549572	0.416914	4.28228	integral	NO		ER; Golgi	enzyme; transferase; lipid biosynthesis; lipid metabolism; phospholipid biosynthesis; phospholipid metabolism; phosphatidylcholine biosynthetic process; phosphatidylethanolamine biosynthetic process
tr|J3KMG3|J3KMG3_MOUSE Transport and Golgi organization protein 1 homolog (Fragment) OS=Mus musculus OX=10090 GN=Mia3 PE=1 SV=3;tr|J3KMH5|J3KMH5_MOUSE Transport and Golgi organization protein 1 homolog OS=Mus musculus OX=10090 GN=Mia3 PE=1 SV=1	J3KMG3;J3KMH5	J3KMG3;J3KMH5		Mia3	4.32607	5.94419	2.70796	-2.74388	-5.98011	-0.0359173	soluble	NO		ER	trafficking; trafficking; COPII-coated ER to Golgi vesicle-mediated transport; protein secretion
sp|E9QA28|CEA16_MOUSE Carcinoembryonic antigen-related cell adhesion molecule 16 OS=Mus musculus OX=10090 GN=Ceacam16 PE=1 SV=1	E9QA28;A0A140LJK4	E9QA28	Carcinoembryonic antigen-related cell adhesion molecule 16	Ceacam16	4.32549	0.721516	7.92946	0.659119	7.86706	8.58858	soluble	NO		Cell Surface	hearing; integrity of tectorial membrane
sp|P46978|STT3A_MOUSE Dolichyl-diphosphooligosaccharide--protein glycosyltransferase subunit STT3A OS=Mus musculus OX=10090 GN=Stt3a PE=1 SV=1	P46978;D3YZN5	P46978	Dolichyl-diphosphooligosaccharide--protein glycosyltransferase subunit STT3A	Stt3a	4.3131	3.30073	5.32547	-1.31605	0.708689	4.00942	integral	NO		ER	enzyme; protein modification; co-translational protein modification; post-translational protein modification; protein N-linked glycosylation; protein N-linked glycosylation via asparagine
sp|Q3TWI9|CSCL2_MOUSE CSC1-like protein 2 OS=Mus musculus OX=10090 GN=Tmem63b PE=1 SV=1;tr|D3Z2D8|D3Z2D8_MOUSE CSC1-like protein 2 (Fragment) OS=Mus musculus OX=10090 GN=Tmem63b PE=1 SV=8	Q3TWI9;D3Z2D8;D3YY83;D3YYJ8;D3Z0P2	Q3TWI9;D3Z2D8	CSC1-like protein 2	Tmem63b	4.30908	4.48219	4.13598	-2.60279	-2.949	1.53319	integral	NO		PM; Cytoskeleton	Channel; osmosensitive calcium-permeable cation channel
sp|Q9R0Q3|TMED2_MOUSE Transmembrane emp24 domain-containing protein 2 OS=Mus musculus OX=10090 GN=Tmed2 PE=1 SV=1;tr|F6V6T4|F6V6T4_MOUSE Transmembrane emp24 domain-containing protein 2 (Fragment) OS=Mus musculus OX=10090 GN=Tmed2 PE=1 SV=1;tr|Q8BPI2|Q8BPI2	Q9R0Q3;F6V6T4;Q8BPI2	Q9R0Q3;F6V6T4;Q8BPI2	Transmembrane emp24 domain-containing protein 2	Tmed2	4.30731	2.63979	5.97483	-1.42746	1.90758	4.54737	integral	NO		ER; Golgi	trafficking; vesicle coat protein; COPII-coated ER to Golgi vesicle-mediated transport; Golgi organization
tr|A6PWX1|A6PWX1_MOUSE Calcium channel flower homolog OS=Mus musculus OX=10090 GN=Cacfd1 PE=1 SV=1;sp|Q8BG21|FLOWR_MOUSE Calcium channel flower homolog OS=Mus musculus OX=10090 GN=Cacfd1 PE=1 SV=1	A6PWX1;Q8BG21	A6PWX1;Q8BG21	Calcium channel flower homolog	Cacfd1	4.30661	4.11384	4.49938	-0.545921	-0.160375	3.95346	integral	NO		SV	trafficking; vesicle-mediated transport; SV membrane; Channel; Calcium channel
tr|Q80X98|Q80X98_MOUSE DEAH (Asp-Glu-Ala-His) box polypeptide 38 OS=Mus musculus OX=10090 GN=Dhx38 PE=1 SV=1	Q80X98	Q80X98	RNA helicase (EC 3.6.4.13)	Dhx38	4.30061	6.12708	2.47414	-0.939194	-4.59214	1.53494	soluble	NO		Nucleus	RNA helicase; mRNA splicing
sp|P14115|RL27A_MOUSE 60S ribosomal protein L27a OS=Mus musculus OX=10090 GN=Rpl27a PE=1 SV=5	P14115	P14115	60S ribosomal protein L27a	Rpl27a	4.28333	0.861928	7.70474	-2.62388	4.21893	5.08086	soluble	YES	synapse (GO:0045202); translation at presynapse (GO:0140236); translation at postsynapse (GO:0140242); postsynaptic ribosome (SYNGO:postsyn_ribosome); presynaptic ribosome (SYNGO:presyn_ribosome)	Cytosol; Ribosome	structural constituent of ribosome; cytosolic large ribosomal subunit
tr|A2AH85|A2AH85_MOUSE 116 kDa U5 small nuclear ribonucleoprotein component OS=Mus musculus OX=10090 GN=Eftud2 PE=1 SV=1;sp|O08810|U5S1_MOUSE 116 kDa U5 small nuclear ribonucleoprotein component OS=Mus musculus OX=10090 GN=Eftud2 PE=1 SV=1;tr|G3UZ34|G3UZ34	A2AH85;O08810;G3UZ34;G3UXK8	A2AH85;O08810;G3UZ34	116 kDa U5 small nuclear ribonucleoprotein component	Eftud2	4.27732	2.95744	5.59721	-0.920642	1.71913	4.67657	soluble	NO		Cytosol	translation; translation elongation factor activity; GTPase activity; snRNA binding; mRNA splicing, via spliceosome
tr|F6V084|F6V084_MOUSE Thioredoxin-related transmembrane protein 1 (Fragment) OS=Mus musculus OX=10090 GN=Tmx1 PE=1 SV=1;sp|Q8VBT0|TMX1_MOUSE Thioredoxin-related transmembrane protein 1 OS=Mus musculus OX=10090 GN=Tmx1 PE=1 SV=1	F6V084;Q8VBT0	F6V084;Q8VBT0	Thioredoxin-related transmembrane protein 1	Tmx1	4.27725	3.52115	5.03335	-0.0175133	1.49469	5.01584	integral	NO		ER	enzyme; protein folding; oxidoreductase; ER stress response
sp|Q8BU88|RM22_MOUSE 39S ribosomal protein L22, mitochondrial OS=Mus musculus OX=10090 GN=Mrpl22 PE=1 SV=1	Q8BU88	Q8BU88	39S ribosomal protein L22, mitochondrial	Mrpl22	4.2652	5.11682	3.41357	-0.265872	-1.96913	3.1477	soluble	NO		Mitochondrion; Ribosome	structural constituent of ribosome; mitochondrial large ribosomal subunit; ribosome biogenesis
sp|Q01853|TERA_MOUSE Transitional endoplasmic reticulum ATPase OS=Mus musculus OX=10090 GN=Vcp PE=1 SV=4	Q01853	Q01853	Transitional endoplasmic reticulum ATPase	Vcp	4.25734	2.51015	6.00453	3.3686	6.86298	9.37313	soluble	YES	synapse (GO:0045202); regulation of synapse organization (GO:0050807)	ER	trafficking; ER membrane; ATPase; Transporter; ubiquitin-dependent ERAD pathway; regulation of synapse organization
sp|Q5SS80|DHR13_MOUSE Dehydrogenase/reductase SDR family member 13 OS=Mus musculus OX=10090 GN=Dhrs13 PE=1 SV=1;tr|B0QZT2|B0QZT2_MOUSE Dehydrogenase/reductase SDR family member 13 OS=Mus musculus OX=10090 GN=Dhrs13 PE=1 SV=1;sp|Q5SS80-2|DHR13_MOUSE Isoform	Q5SS80;B0QZT2;Q5SS80-2;Q5SS84	Q5SS80;B0QZT2;Q5SS80-2	Dehydrogenase/reductase SDR family member 13	Dhrs13	4.25574	7.74952	0.761963	-0.99974	-7.9873	-0.237777	soluble	NO		Extracellular region or secreted; Mitochondrion	enzyme; oxidoreductase; unknown function; putative NADP-retinol dehydrogenase activity; metabolism
tr|A0A0U1RP13|A0A0U1RP13_MOUSE CDP-diacylglycerol--inositol 3-phosphatidyltransferase OS=Mus musculus OX=10090 GN=Cdipt PE=1 SV=1;sp|Q8VDP6|CDIPT_MOUSE CDP-diacylglycerol--inositol 3-phosphatidyltransferase OS=Mus musculus OX=10090 GN=Cdipt PE=1 SV=1	A0A0U1RP13;Q8VDP6;A0A0U1RNI6;A0A0U1RPV3;A0A0U1RQ57;A0A0U1RP60;Q05BY1	A0A0U1RP13;Q8VDP6	CDP-diacylglycerol--inositol 3-phosphatidyltransferase	Cdipt	4.25085	3.21947	5.28223	-0.470307	1.59246	4.81193	integral	NO		PM; ER; Golgi	enzyme; lipid metabolism; lipid biosynthesis; phospholipid biosynthesis; phosphatidylinositol biosynthetic process; CDP-diacylglycerol metabolic process
sp|Q9DBE8|ALG2_MOUSE Alpha-1,3/1,6-mannosyltransferase ALG2 OS=Mus musculus OX=10090 GN=Alg2 PE=1 SV=2;tr|F6RBY3|F6RBY3_MOUSE Alpha-1,3/1,6-mannosyltransferase ALG2 (Fragment) OS=Mus musculus OX=10090 GN=Alg2 PE=1 SV=1	Q9DBE8;F6RBY3	Q9DBE8;F6RBY3	Alpha-1,3/1,6-mannosyltransferase ALG2	Alg2	4.23154	3.6723	4.79077	0.106361	1.22483	4.89713	integral	NO		Cytoskeleton; ER	enzyme; protein modification; protein glycosylation; glysosyltransferase
sp|O35704|SPTC1_MOUSE Serine palmitoyltransferase 1 OS=Mus musculus OX=10090 GN=Sptlc1 PE=1 SV=2	O35704	O35704	Serine palmitoyltransferase 1	Sptlc1	4.22472	6.84536	1.60408	0.00633693	-5.23494	1.61042	integral	NO		ER	enzyme; lipid metabolism; sphingolipid metabolism
tr|Q6PI17|Q6PI17_MOUSE Metalloproteinase inhibitor 2 OS=Mus musculus OX=10090 GN=Timp2 PE=1 SV=1;sp|P25785|TIMP2_MOUSE Metalloproteinase inhibitor 2 OS=Mus musculus OX=10090 GN=Timp2 PE=1 SV=2	Q6PI17;P25785	Q6PI17;P25785	Metalloproteinase inhibitor 2	Timp2	4.17996	5.32783	3.03209	-1.59675	-3.89249	1.43534	soluble	NO		Cytoplasm	differentiation; signaling; negative regulation of Ras protein signal transduction; positive regulation of adenylate cyclase activity; positive regulation of MAPK cascade; positive regulation of neuron differentiation
sp|Q91XD7|CREL1_MOUSE Protein disulfide isomerase Creld1 OS=Mus musculus OX=10090 GN=Creld1 PE=1 SV=1	Q91XD7	Q91XD7	Cysteine-rich with EGF-like domain protein 1	Creld1	4.17922	7.0668	1.29163	0.466336	-5.30883	1.75797	integral	NO		Cell Surface	adhesion
sp|Q8BMS4|COQ3_MOUSE Ubiquinone biosynthesis O-methyltransferase, mitochondrial OS=Mus musculus OX=10090 GN=Coq3 PE=1 SV=1	Q8BMS4	Q8BMS4	Ubiquinone biosynthesis O-methyltransferase, mitochondrial	Coq3	4.16863	5.91326	2.42399	-0.744795	-4.23407	1.67919	soluble	NO		Mitochondrion
sp|Q9QUR8|SEM7A_MOUSE Semaphorin-7A OS=Mus musculus OX=10090 GN=Sema7a PE=1 SV=1	Q9QUR8	Q9QUR8	Semaphorin-7A	Sema7a	4.15085	2.82285	5.47884	-2.5719	0.0840869	2.90694	soluble	NO		PM; Cell Surface	signaling; axon guidance; differentiation; inflammatory response; neurogenesis
tr|A0A0A0MQA5|A0A0A0MQA5_MOUSE Tubulin alpha chain (Fragment) OS=Mus musculus OX=10090 GN=Tuba4a PE=1 SV=1;sp|P68368|TBA4A_MOUSE Tubulin alpha-4A chain OS=Mus musculus OX=10090 GN=Tuba4a PE=1 SV=1	A0A0A0MQA5;P68368;A0A087WQS4;A0A087WRB4;A0A087WSB0;A0A087WSL5;A0A087WS35	A0A0A0MQA5;P68368	Tubulin alpha-4A chain	Tuba4a	4.14649	1.68759	6.6054	-0.529787	4.38803	6.07562	soluble	NO		Cytoskeleton	Microtubule-associated; Tubulin-binding
sp|Q62351|TFR1_MOUSE Transferrin receptor protein 1 OS=Mus musculus OX=10090 GN=Tfrc PE=1 SV=1;tr|Q8C872|Q8C872_MOUSE Transferrin receptor protein 1 OS=Mus musculus OX=10090 GN=Tfrc PE=1 SV=1	Q62351;Q8C872	Q62351;Q8C872	Transferrin receptor protein 1	Tfrc	4.13091	2.91551	5.3463	-0.624958	1.80583	4.72134	integral	NO		Endolysosomal; Endosome; PM	Receptor; receptor-mediated endocytosis
sp|Q8K2C9|HACD3_MOUSE Very-long-chain (3R)-3-hydroxyacyl-CoA dehydratase 3 OS=Mus musculus OX=10090 GN=Hacd3 PE=1 SV=2	Q8K2C9	Q8K2C9	Very-long-chain (3R)-3-hydroxyacyl-CoA dehydratase 3	Hacd3	4.12925	3.0494	5.2091	-0.146224	2.01348	5.06288	integral	NO		ER	enzyme; lyase; fatty acid biosynthesis; fatty acid metabolism; lipid biosynthesis; lipid metabolism
tr|Q60709|Q60709_MOUSE Amyloid-like protein 2 OS=Mus musculus OX=10090 GN=Aplp2 PE=1 SV=1;sp|Q06335-2|APLP2_MOUSE Isoform 2 of Amyloid-like protein 2 OS=Mus musculus OX=10090 GN=Aplp2;sp|Q06335|APLP2_MOUSE Amyloid-like protein 2 OS=Mus musculus OX=10090 GN	Q60709;Q06335-2;Q06335;A0A1L1SS44	Q60709;Q06335-2;Q06335;A0A1L1SS44	Amyloid-like protein 2	Aplp2	4.12735	4.53532	3.71938	-1.41182	-2.22776	2.30756	integral	YES	spine apparatus (GO:0097444)	PM	signaling; GPCR signaling
sp|Q80ZW2|THEM6_MOUSE Protein THEM6 OS=Mus musculus OX=10090 GN=Them6 PE=1 SV=1	Q80ZW2	Q80ZW2	Protein THEM6	Them6	4.12547	2.77669	5.47425	-1.07898	1.61859	4.39527	soluble	NO		Cytosol	Uncharacterized
sp|Q9ERN0|SCAM2_MOUSE Secretory carrier-associated membrane protein 2 OS=Mus musculus OX=10090 GN=Scamp2 PE=1 SV=1;tr|A0A1L1SUU4|A0A1L1SUU4_MOUSE Secretory carrier-associated membrane protein (Fragment) OS=Mus musculus OX=10090 GN=Scamp2 PE=1 SV=1	Q9ERN0;A0A1L1SUU4	Q9ERN0;A0A1L1SUU4	Secretory carrier-associated membrane protein 2	Scamp2	4.12264	4.39855	3.84673	1.20652	0.654702	5.05326	integral	NO		Golgi; Endolysosomal; Endosome	trafficking; recycling endosome membrane; trans-Golgi network membrane; transfer/carrier protein; recycling carrier to the cell surface; protein transport
sp|Q6PIC6|AT1A3_MOUSE Sodium/potassium-transporting ATPase subunit alpha-3 OS=Mus musculus OX=10090 GN=Atp1a3 PE=1 SV=1;tr|A0A0G2JGX4|A0A0G2JGX4_MOUSE Sodium/potassium-transporting ATPase subunit alpha OS=Mus musculus OX=10090 GN=Atp1a3 PE=1 SV=1;tr|Q8VCE0	Q6PIC6;A0A0G2JGX4;Q8VCE0	Q6PIC6;A0A0G2JGX4;Q8VCE0	Sodium/potassium-transporting ATPase subunit alpha-3	Atp1a3	4.11936	0.944889	7.29383	-0.527164	5.82177	6.76666	integral	YES	postsynapse (GO:0098794); integral component of presynaptic membrane (GO:0099056)	PM	Transporter; Na+/K+-ATPase - a3; plasma membrane
sp|Q9CQF9|PCYOX_MOUSE Prenylcysteine oxidase OS=Mus musculus OX=10090 GN=Pcyox1 PE=1 SV=1	Q9CQF9;F7CIP8;D3Z275;A0A0N4SWD3	Q9CQF9	Prenylcysteine oxidase	Pcyox1	4.10114	3.44344	4.75884	0.814874	2.13027	5.57371	soluble	NO		Endolysosomal; Lysosome	enzyme; oxidoreductase; degradation of prenylated proteins
sp|Q8VCM8|NCLN_MOUSE Nicalin OS=Mus musculus OX=10090 GN=Ncln PE=1 SV=2;tr|D3YU17|D3YU17_MOUSE Nicalin OS=Mus musculus OX=10090 GN=Ncln PE=1 SV=1	Q8VCM8;D3YU17;F6S731	Q8VCM8;D3YU17	Nicalin	Ncln	4.10106	3.50632	4.6958	-0.242795	0.946686	4.453	integral	NO		ER	glycoprotein; signaling; protein stabilization; regulation of protein complex stability; regulation of protein-containing complex assembly; regulation of signal transduction
sp|Q922F4|TBB6_MOUSE Tubulin beta-6 chain OS=Mus musculus OX=10090 GN=Tubb6 PE=1 SV=1	Q922F4	Q922F4	Tubulin beta-6 chain	Tubb6	4.09488	4.83581	3.35396	0.594281	-0.887568	3.94825	soluble	NO		Cytoskeleton	Microtubule-associated; Tubulin-binding
tr|E9Q0D4|E9Q0D4_MOUSE Myotubularin-related protein 13 OS=Mus musculus OX=10090 GN=Sbf2 PE=1 SV=1;sp|E9PXF8-2|MTMRD_MOUSE Isoform 2 of Myotubularin-related protein 13 OS=Mus musculus OX=10090 GN=Sbf2;sp|E9PXF8|MTMRD_MOUSE Myotubularin-related protein 13 OS	E9Q0D4;E9PXF8-2;E9PXF8;E9Q372;F6QG63;F6ZDC5;F6QZ02;F7BBM8	E9Q0D4;E9PXF8-2;E9PXF8	Myotubularin-related protein 13 (Inactive phosphatidylinositol 3-phosphatase 13) (SET-binding factor 2)	Sbf2	4.08934	5.73106	2.44763	0.273463	-3.00997	2.72109	soluble	NO		Endolysosomal; Endosome	quality control; autophagy; regulation of GTPase activity
sp|Q9Z0P5|TWF2_MOUSE Twinfilin-2 OS=Mus musculus OX=10090 GN=Twf2 PE=1 SV=1;sp|Q9Z0P5-2|TWF2_MOUSE Isoform 2 of Twinfilin-2 OS=Mus musculus OX=10090 GN=Twf2;tr|A0A1L1SU53|A0A1L1SU53_MOUSE Twinfilin-2 (Fragment) OS=Mus musculus OX=10090 GN=Twf2 PE=1 SV=1	Q9Z0P5;Q9Z0P5-2;A0A1L1SU53;A0A1L1STC8;A0A087WRG4	Q9Z0P5;Q9Z0P5-2;A0A1L1SU53	Twinfilin-2	Twf2	4.08849	2.45935	5.71762	-1.90777	1.3505	3.80985	soluble	NO		Cytoskeleton	Actin-binding
sp|Q9EP72|EMC7_MOUSE ER membrane protein complex subunit 7 OS=Mus musculus OX=10090 GN=Emc7 PE=1 SV=1	Q9EP72	Q9EP72	ER membrane protein complex subunit 7	Emc7	4.08023	4.35029	3.81017	0.838537	0.29842	4.64871	integral	NO		ER	tail-anchored membrane protein insertion into ER membrane; newly synthesized protein insertion into ER membrane
sp|Q921H8|THIKA_MOUSE 3-ketoacyl-CoA thiolase A, peroxisomal OS=Mus musculus OX=10090 GN=Acaa1a PE=1 SV=1;tr|H3BJZ9|H3BJZ9_MOUSE 3-ketoacyl-CoA thiolase A, peroxisomal OS=Mus musculus OX=10090 GN=Acaa1a PE=1 SV=1;sp|Q8VCH0|THIKB_MOUSE 3-ketoacyl-CoA thiola	Q921H8;H3BJZ9;Q8VCH0;H3BKA1;H3BJG8;H3BJC1	Q921H8;H3BJZ9;Q8VCH0	3-ketoacyl-CoA thiolase A, peroxisomal;3-ketoacyl-CoA thiolase B, peroxisomal	Acaa1a;Acaa1b	4.07559	2.25752	5.89366	-1.0293	2.60684	4.86436	soluble	NO		Peroxisome	enzyme; acyltransferase; lipid metabolism, fatty acid metabolism
sp|Q9QXZ0-3|MACF1_MOUSE Isoform 3 of Microtubule-actin cross-linking factor 1 OS=Mus musculus OX=10090 GN=Macf1	Q9QXZ0-3	Q9QXZ0-3	Microtubule-actin cross-linking factor 1	Macf1	4.06858	7.38864	0.748518	-1.13952	-7.77964	-0.390999	soluble	NO		Cytoskeleton	Intermediary filament-binding
sp|Q9CR70|LAGE3_MOUSE EKC/KEOPS complex subunit Lage3 OS=Mus musculus OX=10090 GN=Lage3 PE=2 SV=1;tr|J3JS94|J3JS94_MOUSE EKC/KEOPS complex subunit Lage3 OS=Mus musculus OX=10090 GN=Lage3 PE=1 SV=1	Q9CR70;J3JS94	Q9CR70;J3JS94	EKC/KEOPS complex subunit Lage3	Lage3	4.06831	3.0858	5.05081	-0.790546	1.17446	4.26026	soluble	NO		Cytoplasm	translation; tRNA processing; tRNA threonylcarbamoyladenosine metabolic process; component of the EKC/KEOPS complex
tr|Q9D8L3|Q9D8L3_MOUSE Signal sequence receptor, delta OS=Mus musculus OX=10090 GN=Ssr4 PE=1 SV=1;sp|Q62186|SSRD_MOUSE Translocon-associated protein subunit delta OS=Mus musculus OX=10090 GN=Ssr4 PE=1 SV=1	Q9D8L3;Q62186	Q9D8L3;Q62186	Translocon-associated protein subunit delta	Ssr4	4.06037	2.50996	5.61078	0.263526	3.36435	5.87431	integral	NO		ER	TRAP protein; calcium binding to the ER membrane, thereby regulating the retention of ER resident proteins.
sp|Q2TBE6|P4K2A_MOUSE Phosphatidylinositol 4-kinase type 2-alpha OS=Mus musculus OX=10090 GN=Pi4k2a PE=1 SV=1;tr|A0A494BBQ4|A0A494BBQ4_MOUSE Phosphatidylinositol 4-kinase type 2-alpha OS=Mus musculus OX=10090 GN=Pi4k2a PE=1 SV=1	Q2TBE6;A0A494BBQ4	Q2TBE6;A0A494BBQ4	Phosphatidylinositol 4-kinase type 2-alpha	Pi4k2a	4.05738	3.98635	4.12841	-0.825722	-0.683667	3.30269	soluble	NO		Endolysosomal; Endosome; Lysosome; PM	enzyme; lipid metabolism; phosphatidylinositol biosynthetic process
sp|Q7TQI7|ABTB2_MOUSE Ankyrin repeat and BTB/POZ domain-containing protein 2 OS=Mus musculus OX=10090 GN=Abtb2 PE=1 SV=1	Q7TQI7	Q7TQI7	Ankyrin repeat and BTB/POZ domain-containing protein 2	Abtb2	4.05552	5.52607	2.58497	-1.64886	-4.58996	0.93611	soluble	NO		NA	Uncharacterized
tr|F6RK81|F6RK81_MOUSE Endoplasmic reticulum-Golgi intermediate compartment protein 3 (Fragment) OS=Mus musculus OX=10090 GN=Ergic3 PE=1 SV=1;tr|F6UIS1|F6UIS1_MOUSE Endoplasmic reticulum-Golgi intermediate compartment protein 3 (Fragment) OS=Mus musculus O	F6RK81;F6UIS1;Q9CQE7;Q9CQE7-2	F6RK81;F6UIS1;Q9CQE7;Q9CQE7-2	Endoplasmic reticulum-Golgi intermediate compartment protein 3	Ergic3	4.04366	4.02572	4.0616	-1.11247	-1.07659	2.94913	integral	NO		ER; Golgi	trafficking; COPII-coated ER to Golgi vesicle-mediated transport; retrograde vesicle-mediated transport Golgi to ER
sp|Q8K273|MMGT1_MOUSE Membrane magnesium transporter 1 OS=Mus musculus OX=10090 GN=Mmgt1 PE=1 SV=1	Q8K273	Q8K273	Membrane magnesium transporter 1	Mmgt1	4.04167	2.9572	5.12613	-1.66736	0.501565	3.45876	integral	NO		ER	transporter; part of the EMC complex; tail-anchored membrane protein insertion into ER membrane; cation transport
tr|H3BJY1|H3BJY1_MOUSE Synaptogyrin-2 OS=Mus musculus OX=10090 GN=Syngr2 PE=4 SV=1;tr|H3BKF4|H3BKF4_MOUSE Predicted gene 20708 OS=Mus musculus OX=10090 GN=Gm20708 PE=4 SV=1;tr|H3BIZ8|H3BIZ8_MOUSE Synaptogyrin-2 OS=Mus musculus OX=10090 GN=Syngr2 PE=4 SV=1;	H3BJY1;H3BKF4;H3BIZ8;B0QZP8;O55101;H3BJ78	H3BJY1;H3BKF4;H3BIZ8;B0QZP8;O55101	Synaptogyrin-2	Syngr2	4.03425	2.53418	5.53433	-0.878582	2.12157	4.65575	integral	YES	regulation of synaptic vesicle cycle (GO:0098693)	SV	trafficking; integral component of SV membrane; regulation of SV cycle
tr|A0A0A0MQH5|A0A0A0MQH5_MOUSE Microtubule-actin cross-linking factor 1 (Fragment) OS=Mus musculus OX=10090 GN=Macf1 PE=1 SV=6	A0A0A0MQH5	A0A0A0MQH5	Microtubule-actin cross-linking factor 1 (Fragment)	Macf1	4.03265	5.52006	2.54524	-1.5458	-4.52062	0.999442	soluble	NO		Cytoskeleton	Intermediary filament-binding
tr|Q9CQM8|Q9CQM8_MOUSE 60S ribosomal protein L21 OS=Mus musculus OX=10090 GN=Rpl21 PE=1 SV=1;sp|O09167|RL21_MOUSE 60S ribosomal protein L21 OS=Mus musculus OX=10090 GN=Rpl21 PE=1 SV=3	Q9CQM8;O09167	Q9CQM8;O09167	60S ribosomal protein L21	Rpl21	4.0114	2.09756	5.92525	0.0290098	3.85669	5.95426	soluble	YES	synapse (GO:0045202); postsynaptic ribosome (SYNGO:postsyn_ribosome)	Cytosol; Ribosome	structural constituent of ribosome; cytosolic large ribosomal subunit
sp|Q8BZN6|DOC10_MOUSE Dedicator of cytokinesis protein 10 OS=Mus musculus OX=10090 GN=Dock10 PE=1 SV=3;sp|Q8BZN6-4|DOC10_MOUSE Isoform 4 of Dedicator of cytokinesis protein 10 OS=Mus musculus OX=10090 GN=Dock10;sp|Q8BZN6-2|DOC10_MOUSE Isoform 2 of Dedicato	Q8BZN6;Q8BZN6-4;Q8BZN6-2;Q8BZN6-3;A0A087WRP5;A0A087WQ86;E9QM99;A0A0R4J2B7;A0A087WQA1;A0A087WS26;Q8BLX9	Q8BZN6;Q8BZN6-4;Q8BZN6-2;Q8BZN6-3;A0A087WRP5;A0A087WQ86;E9QM99;A0A0R4J2B7	Dedicator of cytokinesis protein 10	Dock10	4.00629	5.4495	2.56307	-0.864401	-3.75083	1.69867	soluble	YES	postsynapse (GO:0098794)	Cytosol	regulation of cell migration; dendritic spine morphogenesis; GTPase activity
tr|D3Z0U5|D3Z0U5_MOUSE Katanin p60 ATPase-containing subunit A-like 2 OS=Mus musculus OX=10090 GN=Katnal2 PE=4 SV=1;tr|D6RGM7|D6RGM7_MOUSE Katanin p60 ATPase-containing subunit A-like 2 OS=Mus musculus OX=10090 GN=Katnal2 PE=1 SV=1;tr|D3Z4J2|D3Z4J2_MOUSE K	D3Z0U5;D6RGM7;D3Z4J2;A0A0G2JFY0;A0A0A0MQ80;Q9D3R6-3;Q9D3R6;Q3UMC0	D3Z0U5;D6RGM7;D3Z4J2;A0A0G2JFY0;A0A0A0MQ80;Q9D3R6-3;Q9D3R6;Q3UMC0	Katanin p60 ATPase-containing subunit A-like 2;Spermatogenesis-associated protein 5	Katnal2;Spata5	4.00567	2.28605	5.72529	0.569622	4.00885	6.29491	soluble	NO		Cytoskeleton	Microtubule-associated; Microtubule-dynamics
sp|O89001|CBPD_MOUSE Carboxypeptidase D OS=Mus musculus OX=10090 GN=Cpd PE=1 SV=2	O89001	O89001	Carboxypeptidase D	Cpd	3.99231	3.50395	4.48067	-1.07601	-0.0992818	3.40467	integral	NO		Golgi; PM	enzyme; protease; Carboxypeptidase; protein modification; protein processing; trans-Golgi network; plasma membrane
tr|A0A1D5RMH2|A0A1D5RMH2_MOUSE Potassium channel subfamily K member OS=Mus musculus OX=10090 GN=Kcnk1 PE=1 SV=1;sp|O08581|KCNK1_MOUSE Potassium channel subfamily K member 1 OS=Mus musculus OX=10090 GN=Kcnk1 PE=1 SV=2	A0A1D5RMH2;O08581	A0A1D5RMH2;O08581	Potassium channel subfamily K member 1	Kcnk1	3.99105	4.25252	3.72959	-1.00739	-1.53032	2.7222	integral	NO		PM; Endolysosomal; Endosome	Channel; ion channel; K+ channel
sp|Q8VEH3|ARL8A_MOUSE ADP-ribosylation factor-like protein 8A OS=Mus musculus OX=10090 GN=Arl8a PE=1 SV=1;tr|F6QKK2|F6QKK2_MOUSE ADP-ribosylation factor-like protein 8A (Fragment) OS=Mus musculus OX=10090 GN=Arl8a PE=1 SV=1	Q8VEH3;F6QKK2	Q8VEH3;F6QKK2	ADP-ribosylation factor-like protein 8A	Arl8a	3.99038	1.30984	6.67092	-1.65165	3.70943	5.01927	soluble	NO		Endolysosomal; Lysosome	trafficking; GTPase activity; Small GTPase-related; Arf-like GTPase
tr|E9PW03|E9PW03_MOUSE Glycosylphosphatidylinositol anchor attachment 1 protein OS=Mus musculus OX=10090 GN=Gpaa1 PE=1 SV=1;sp|Q9WTK3|GPAA1_MOUSE Glycosylphosphatidylinositol anchor attachment 1 protein OS=Mus musculus OX=10090 GN=Gpaa1 PE=1 SV=3;tr|E9QA52	E9PW03;Q9WTK3;E9QA52;F6T7Y8	E9PW03;Q9WTK3;E9QA52;F6T7Y8	Glycosylphosphatidylinositol anchor attachment 1 protein	Gpaa1	3.98637	5.02726	2.94548	-0.661998	-2.74378	2.28348	integral	NO		Cytoplasm; ER; Mitochondrion	lipid metabolism; lipid biosynthesis; glycolipid biosynthesis; GPI-anchor biosynthesis
sp|Q4PJX1-3|ODR4_MOUSE Isoform 3 of Protein odr-4 homolog OS=Mus musculus OX=10090 GN=Odr4;sp|Q4PJX1|ODR4_MOUSE Protein odr-4 homolog OS=Mus musculus OX=10090 GN=Odr4 PE=1 SV=2;tr|A0A0A0MQB0|A0A0A0MQB0_MOUSE Protein odr-4 homolog OS=Mus musculus OX=10090 G	Q4PJX1-3;Q4PJX1;A0A0A0MQB0;Q4PJX1-2	Q4PJX1-3;Q4PJX1;A0A0A0MQB0;Q4PJX1-2	Protein odr-4 homolog	Odr4;BC003331	3.98468	4.21278	3.75657	-2.12958	-2.5858	1.62699	integral	NO		PM	trafficking; may play a role in the trafficking of a subset of G-protein coupled receptors
tr|A0A087WRM2|A0A087WRM2_MOUSE Integral membrane protein 2C OS=Mus musculus OX=10090 GN=Itm2c PE=1 SV=1;sp|Q91VK4|ITM2C_MOUSE Integral membrane protein 2C OS=Mus musculus OX=10090 GN=Itm2c PE=1 SV=2	A0A087WRM2;Q91VK4	A0A087WRM2;Q91VK4	Integral membrane protein 2C;CT-BRI3	Itm2c	3.98461	6.56496	1.40427	2.0041	-3.15659	3.40837	integral	NO		Endolysosomal; Lysosome; Golgi; PM	regulatory protein; negative regulation of amyloid precursor protein (APP) biosynthetic process; protease inhibitor by blocking access of secretases to APP cleavage sites
tr|A0A1L1SR69|A0A1L1SR69_MOUSE HIG1 domain family member 1A, mitochondrial (Fragment) OS=Mus musculus OX=10090 GN=Higd1a PE=1 SV=1;tr|A0A1L1ST61|A0A1L1ST61_MOUSE HIG1 domain family member 1A, mitochondrial (Fragment) OS=Mus musculus OX=10090 GN=Higd1a PE=1	A0A1L1SR69;A0A1L1ST61;A0A1L1SV00;Q8R472;Q9JLR9	A0A1L1SR69;A0A1L1ST61;A0A1L1SV00;Q8R472;Q9JLR9	HIG1 domain family member 1A, mitochondrial	Higd1a	3.97985	3.51687	4.44282	-1.67017	-0.744221	2.77265	integral	NO		Mitochondrion
sp|Q99KV1|DJB11_MOUSE DnaJ homolog subfamily B member 11 OS=Mus musculus OX=10090 GN=Dnajb11 PE=1 SV=1	Q99KV1;A0A338P778	Q99KV1	DnaJ homolog subfamily B member 11	Dnajb11	3.97618	3.38791	4.56444	0.590898	1.76743	5.15534	soluble	NO		ER	quality control; protein folding; chaperone; co-chaperone for HSPA5; mRNA modification; negative regulation of neurogenesis; positive regulation of ATPase activity; protein maturation
sp|Q9CQW1|YKT6_MOUSE Synaptobrevin homolog YKT6 OS=Mus musculus OX=10090 GN=Ykt6 PE=1 SV=1	Q9CQW1	Q9CQW1	Synaptobrevin homolog YKT6	Ykt6	3.97474	2.86658	5.0829	0.530783	2.74711	5.61369	soluble	NO		Golgi; Endolysosomal; Endosome	trafficking; SNAP receptor activity; SNARE; ER to Golgi vesicle-mediated transport in a SNARE complex with GOSR1, GOSR2 and STX5; early/recycling endosome to TGN transport in a SNARE complex with BET1L, GOSR1 and STX5
sp|P11438|LAMP1_MOUSE Lysosome-associated membrane glycoprotein 1 OS=Mus musculus OX=10090 GN=Lamp1 PE=1 SV=2	P11438	P11438	Lysosome-associated membrane glycoprotein 1	Lamp1	3.97274	2.93388	5.01161	0.377857	2.45559	5.38947	integral	YES	integral component of synaptic vesicle membrane (GO:0030285)	Endolysosomal; Endosome; Lysosome	autophagy; protein transport
tr|E9QP09|E9QP09_MOUSE Cullin-9 OS=Mus musculus OX=10090 GN=Cul9 PE=1 SV=1;tr|S4R1Y1|S4R1Y1_MOUSE Cullin-9 OS=Mus musculus OX=10090 GN=Cul9 PE=1 SV=1;sp|Q80TT8|CUL9_MOUSE Cullin-9 OS=Mus musculus OX=10090 GN=Cul9 PE=1 SV=2;sp|Q80TT8-4|CUL9_MOUSE Isoform 4	E9QP09;S4R1Y1;Q80TT8;Q80TT8-4;Q80TT8-2;Q80TT8-3	E9QP09;S4R1Y1;Q80TT8;Q80TT8-4	Cullin-9	Cul9	3.97178	5.48169	2.46187	-0.600384	-3.6202	1.86149	soluble	NO		Cytoplasm	enzyme; transferase; protein modification; protein ubiquitination; ubiquitin-dependent protein catabolic process; Ubl conjugation pathway
sp|Q9CRC0|VKOR1_MOUSE Vitamin K epoxide reductase complex subunit 1 OS=Mus musculus OX=10090 GN=Vkorc1 PE=1 SV=1	Q9CRC0	Q9CRC0	Vitamin K epoxide reductase complex subunit 1	Vkorc1	3.96387	2.30704	5.62069	-1.81914	1.4945	3.80154	integral	NO		ER	enzyme; metabolism; oxidoreductase; peptidyl-glutamic acid carboxylation; vitamin K metabolism
sp|Q9DB05|SNAA_MOUSE Alpha-soluble NSF attachment protein OS=Mus musculus OX=10090 GN=Napa PE=1 SV=1	Q9DB05;A0A1B0GR35	Q9DB05	Alpha-soluble NSF attachment protein	Napa	3.96309	2.51622	5.40995	0.247943	3.14168	5.65789	soluble	YES	presynapse (GO:0098793); postsynapse (GO:0098794); presynaptic active zone membrane (GO:0048787); regulation of synaptic vesicle priming (GO:0010807)	PM	trafficking; SNARE binding; vesicle fusion to plasma membrane; SV exocytosis; synaptic transmission; regulation of synaptic vesicle priming; intracellular protein transport
sp|O55242|SGMR1_MOUSE Sigma non-opioid intracellular receptor 1 OS=Mus musculus OX=10090 GN=Sigmar1 PE=1 SV=1;sp|O55242-2|SGMR1_MOUSE Isoform 2 of Sigma non-opioid intracellular receptor 1 OS=Mus musculus OX=10090 GN=Sigmar1	O55242;O55242-2	O55242;O55242-2	Sigma non-opioid intracellular receptor 1	Sigmar1	3.95826	4.91694	2.99959	-0.425776	-2.34312	2.57382	integral	NO		ER	G protein-coupled opioid receptor activity; lipid transport; regulation of neuron apoptotic process; cell death in response to hydrogen peroxide
sp|P70280|VAMP7_MOUSE Vesicle-associated membrane protein 7 OS=Mus musculus OX=10090 GN=Vamp7 PE=1 SV=1	P70280	P70280	Vesicle-associated membrane protein 7	Vamp7	3.95317	3.31036	4.59598	-1.33053	-0.0449143	3.26545	integral	YES	integral component of synaptic vesicle membrane (GO:0030285)	SV; Endolysosomal; Endosome	trafficking; SNAP receptor activity; SNARE; vesicle fusion to plasma membrane; integral component of SV membrane; late endosome
sp|Q80ZJ1|RAP2A_MOUSE Ras-related protein Rap-2a OS=Mus musculus OX=10090 GN=Rap2a PE=1 SV=2;sp|Q80ZJ1-2|RAP2A_MOUSE Isoform 2 of Ras-related protein Rap-2a OS=Mus musculus OX=10090 GN=Rap2a	Q80ZJ1;Q80ZJ1-2	Q80ZJ1;Q80ZJ1-2	Ras-related protein Rap-2a	Rap2a	3.947	3.15413	4.73988	-0.307268	1.27848	4.43261	soluble	YES	synapse (GO:0045202); synaptic membrane (GO:0097060); regulation of synapse assembly (GO:0051963); regulation of postsynaptic membrane neurotransmitter receptor levels (GO:0099072)	Endolysosomal; Endosome	trafficking; GTPase activity; Small GTPase; Ras protein negative regulation of cell migration; recycling endosome membrane; may play a role in cytoskeleton remodelling through effector TNiK
sp|O70378|EMC8_MOUSE ER membrane protein complex subunit 8 OS=Mus musculus OX=10090 GN=Emc8 PE=1 SV=1;tr|M0QWY0|M0QWY0_MOUSE ER membrane protein complex subunit 8 (Fragment) OS=Mus musculus OX=10090 GN=Emc8 PE=1 SV=1;tr|M0QWP2|M0QWP2_MOUSE ER membrane prot	O70378;M0QWY0;M0QWP2;M0QWI7;M0QWC9;M0QWS0;M0QWE2	O70378;M0QWY0;M0QWP2	ER membrane protein complex subunit 8	Emc8	3.94377	2.75923	5.12831	-0.104992	2.26409	5.02332	soluble	NO		ER	tail-anchored membrane protein insertion into ER membrane; newly synthesized protein insertion into ER membrane
sp|P19324|SERPH_MOUSE Serpin H1 OS=Mus musculus OX=10090 GN=Serpinh1 PE=1 SV=3	P19324;A0A140LHR4;A0A140LHK0;A0A140LHD6	P19324	Serpin H1	Serpinh1	3.94246	3.92038	3.96454	2.16903	2.21319	6.13357	soluble	NO		ER	proteolysis; cellular protein metabolic process; negative regulation of endopeptidase activity; collagen fibril organization
sp|Q80W54|FACE1_MOUSE CAAX prenyl protease 1 homolog OS=Mus musculus OX=10090 GN=Zmpste24 PE=1 SV=2	Q80W54;I7HIP5	Q80W54	CAAX prenyl protease 1 homolog	Zmpste24	3.93571	2.98937	4.88205	-1.4401	0.452578	3.44195	integral	NO		ER	enzyme; protein modification; removes the C-terminal three residues of farnesylated proteins
tr|F8WJG3|F8WJG3_MOUSE Transformer-2 protein homolog beta OS=Mus musculus OX=10090 GN=Tra2b PE=1 SV=1;sp|P62996|TRA2B_MOUSE Transformer-2 protein homolog beta OS=Mus musculus OX=10090 GN=Tra2b PE=1 SV=1	F8WJG3;P62996	F8WJG3;P62996	Transformer-2 protein homolog beta	Tra2b	3.93436	3.40676	4.46195	-0.114809	0.940385	4.34714	soluble	NO		Nucleus	RNA metabolism protein; positive regulation of gene expression
sp|Q3TYS2|CYBC1_MOUSE Cytochrome b-245 chaperone 1 OS=Mus musculus OX=10090 GN=Cybc1 PE=1 SV=2;tr|A0A0A0MQK0|A0A0A0MQK0_MOUSE Cytochrome b-245 chaperone 1 (Fragment) OS=Mus musculus OX=10090 GN=Cybc1 PE=1 SV=1;tr|X1WI15|X1WI15_MOUSE Cytochrome b-245 chaper	Q3TYS2;A0A0A0MQK0;X1WI15	Q3TYS2;A0A0A0MQK0;X1WI15	Cytochrome b-245 chaperone 1 (Essential for reactive oxygen species protein) (Eros)	Cybc1	3.93394	3.90001	3.96787	-0.761902	-0.694036	3.20597	integral	NO		Mitochondrion
sp|P60898|RPB9_MOUSE DNA-directed RNA polymerase II subunit RPB9 OS=Mus musculus OX=10090 GN=Polr2i PE=1 SV=1;tr|D3YYI3|D3YYI3_MOUSE DNA-directed RNA polymerase subunit OS=Mus musculus OX=10090 GN=Polr2i PE=1 SV=1;tr|D3Z3Z8|D3Z3Z8_MOUSE DNA-directed RNA po	P60898;D3YYI3;D3Z3Z8;D3YYI2	P60898;D3YYI3;D3Z3Z8	DNA-directed RNA polymerase II subunit RPB9;DNA-directed RNA polymerase subunit	Polr2i	3.93289	4.83958	3.0262	0.655864	-1.15751	3.68207	soluble	NO		Nucleus	DNA-directed DNA polymerase
tr|D3Z7P2|D3Z7P2_MOUSE Transmembrane protein 109 (Fragment) OS=Mus musculus OX=10090 GN=Tmem109 PE=1 SV=1;tr|D3Z3Z2|D3Z3Z2_MOUSE Transmembrane protein 109 (Fragment) OS=Mus musculus OX=10090 GN=Tmem109 PE=1 SV=1;tr|D3YX08|D3YX08_MOUSE Transmembrane protein	D3Z7P2;D3Z3Z2;D3YX08;D3Z0I8;Q3UBX0	D3Z7P2;D3Z3Z2;D3YX08;D3Z0I8;Q3UBX0	Transmembrane protein 109	Tmem109	3.91772	2.33559	5.49985	-1.42921	1.73505	4.07064	integral	NO		ER	Transporter; voltage-gated ion channel activity; negative regulation of cell death; regulation of ion transmembrane transport
tr|Q3TFP0|Q3TFP0_MOUSE Serine/arginine-rich-splicing factor 10 OS=Mus musculus OX=10090 GN=Srsf10 PE=1 SV=1;sp|Q9R0U0-3|SRS10_MOUSE Isoform 3 of Serine/arginine-rich splicing factor 10 OS=Mus musculus OX=10090 GN=Srsf10;sp|Q9R0U0-2|SRS10_MOUSE Isoform 2 of	Q3TFP0;Q9R0U0-3;Q9R0U0-2;Q9R0U0;A3KG57	Q3TFP0;Q9R0U0-3;Q9R0U0-2;Q9R0U0;A3KG57	Serine/arginine-rich splicing factor 10	Srsf10;Srsf12	3.91083	4.31556	3.50611	-0.984231	-1.79368	2.52188	soluble	NO		Nucleus
sp|P70669|PHEX_MOUSE Phosphate-regulating neutral endopeptidase PHEX OS=Mus musculus OX=10090 GN=Phex PE=1 SV=1;tr|A2AC80|A2AC80_MOUSE Phosphate-regulating neutral endopeptidase PHEX (Fragment) OS=Mus musculus OX=10090 GN=Phex PE=1 SV=1	P70669;A2AC80	P70669;A2AC80	Metalloendopeptidase homolog PEX	Phex	3.90214	2.63901	5.16528	-2.45322	0.0730385	2.71205	integral	NO		ER; Golgi; PM	regulatory protein; enzyme; protein modification; protease; peptidase; organophosphate metabolic process; protein processing; proteolysis; response to growth hormone; response to insulin-like growth factor stimulus; response to sodium phosphate
sp|Q61753|SERA_MOUSE D-3-phosphoglycerate dehydrogenase OS=Mus musculus OX=10090 GN=Phgdh PE=1 SV=3	Q61753;F6ZSB7	Q61753	D-3-phosphoglycerate dehydrogenase	Phgdh	3.8916	1.03012	6.75308	-0.513608	5.20936	6.23947	soluble	NO		Cytoplasm	enzyme; metabolism; amino acid biosynthesis; L-serine biosynthesis pathway
sp|Q8BXZ1|TMX3_MOUSE Protein disulfide-isomerase TMX3 OS=Mus musculus OX=10090 GN=Tmx3 PE=1 SV=2;tr|A0A494BB11|A0A494BB11_MOUSE Protein disulfide-isomerase TMX3 OS=Mus musculus OX=10090 GN=Tmx3 PE=4 SV=1	Q8BXZ1;A0A494BB11;A0A494B9J5;A0A494B9P2	Q8BXZ1;A0A494BB11	Protein disulfide-isomerase TMX3	Tmx3	3.89044	3.89952	3.88137	0.128977	0.110827	4.01034	integral	NO		ER	enzyme; protein folding
sp|Q99J27|ACATN_MOUSE Acetyl-coenzyme A transporter 1 OS=Mus musculus OX=10090 GN=Slc33a1 PE=1 SV=1	Q99J27	Q99J27	Acetyl-coenzyme A transporter 1	Slc33a1	3.88957	6.24008	1.53905	-0.254001	-4.95504	1.28505	integral	NO		ER	integral component of membrane; acetyl-CoA transmembrane transporter activity; BMP signaling pathway; SMAD protein signal transduction
sp|Q9CX30-2|YIF1B_MOUSE Isoform 2 of Protein YIF1B OS=Mus musculus OX=10090 GN=Yif1b;sp|Q9CX30|YIF1B_MOUSE Protein YIF1B OS=Mus musculus OX=10090 GN=Yif1b PE=1 SV=2;tr|D3YY42|D3YY42_MOUSE Protein YIF1B OS=Mus musculus OX=10090 GN=Yif1b PE=1 SV=1;tr|A0A140L	Q9CX30-2;Q9CX30;D3YY42;A0A140LHN0;D3Z5F9	Q9CX30-2;Q9CX30;D3YY42;A0A140LHN0	Protein YIF1B	Yif1b	3.88812	2.38135	5.3949	-3.00835	0.00519558	2.38655	integral	NO		ER; Golgi	trafficking; COPII-coated ER to Golgi vesicle-mediated transport
tr|A3KGR9|A3KGR9_MOUSE Histocompatibility 13 (Fragment) OS=Mus musculus OX=10090 GN=H13 PE=1 SV=1;sp|Q9D8V0-4|HM13_MOUSE Isoform 4 of Minor histocompatibility antigen H13 OS=Mus musculus OX=10090 GN=Hm13;tr|Q6PGJ8|Q6PGJ8_MOUSE H13 protein OS=Mus musculus O	A3KGR9;Q9D8V0-4;Q6PGJ8;Q9D8V0-2	A3KGR9;Q9D8V0-4;Q6PGJ8	Minor histocompatibility antigen H13	Hm13	3.88399	3.45035	4.31764	-1.12577	-0.258484	3.19187	integral	NO		ER	enzyme; hydrolase; protease; membrane protein proteolysis involved in retrograde protein transport, ER to cytosol Source: MGI
sp|Q9R059|FHL3_MOUSE Four and a half LIM domains protein 3 OS=Mus musculus OX=10090 GN=Fhl3 PE=1 SV=2;tr|F2Z455|F2Z455_MOUSE Four and a half LIM domains protein 3 OS=Mus musculus OX=10090 GN=Fhl3 PE=1 SV=1	Q9R059;F2Z455;D6RJ68	Q9R059;F2Z455	Four and a half LIM domains protein 3	Fhl3	3.88371	3.31014	4.45728	-0.259198	0.887939	4.19808	soluble	NO		Nucleus	trancription cofactor
sp|Q8C0L0|TMX4_MOUSE Thioredoxin-related transmembrane protein 4 OS=Mus musculus OX=10090 GN=Tmx4 PE=1 SV=2;tr|A2ARI0|A2ARI0_MOUSE Thioredoxin-related transmembrane protein 4 OS=Mus musculus OX=10090 GN=Tmx4 PE=1 SV=1	Q8C0L0;A2ARI0;A2ARI1	Q8C0L0;A2ARI0	Thioredoxin-related transmembrane protein 4	Tmx4	3.8808	3.48775	4.27385	-0.918154	-0.132051	3.3557	integral	NO		Nucleus
sp|Q9D8C2|TSN13_MOUSE Tetraspanin-13 OS=Mus musculus OX=10090 GN=Tspan13 PE=1 SV=1	Q9D8C2;A0A1Y7VK38;A0A1Y7VJ37	Q9D8C2	Tetraspanin-13	Tspan13	3.87804	4.88844	2.86764	0.560985	-1.45982	3.42862	integral	NO		PM	regulation of calcium ion transmembrane transport
tr|E9Q704|E9Q704_MOUSE Peptidyl-glycine alpha-amidating monooxygenase OS=Mus musculus OX=10090 GN=Pam PE=1 SV=1;tr|F8VQA4|F8VQA4_MOUSE Peptidyl-glycine alpha-amidating monooxygenase OS=Mus musculus OX=10090 GN=Pam PE=1 SV=1;sp|P97467|AMD_MOUSE Peptidyl-gly	E9Q704;F8VQA4;P97467;F6TGI4;F6T0D3;F7D4K4	E9Q704;F8VQA4;P97467	Peptidyl-glycine alpha-amidating monooxygenase;Peptidylglycine alpha-hydroxylating monooxygenase;Peptidyl-alpha-hydroxyglycine alpha-amidating lyase	Pam	3.87549	6.60416	1.14682	0.326546	-5.13079	1.47337	integral	NO		Golgi	enzyme; lyase; oxidoreductase; lipid metabolism; amidation of neuropeptides; secretory granule; trans-Golgi network
tr|E9Q1Y3|E9Q1Y3_MOUSE Apolipoprotein B-100 (Fragment) OS=Mus musculus OX=10090 GN=Apob PE=1 SV=1;sp|E9Q414|APOB_MOUSE Apolipoprotein B-100 OS=Mus musculus OX=10090 GN=Apob PE=1 SV=1	E9Q1Y3;E9Q414;E9Q4G4;F7A3M3;CON__ENSEMBL:ENSBTAP00000032840	E9Q1Y3;E9Q414	Apolipoprotein B-100;Apolipoprotein B-48	Apob	3.8731	5.20988	2.53631	-0.0916949	-2.76526	2.44461	soluble	NO		Cytoplasmic vesicle; Extracellular region or secreted	apolipoprotein; cholesterol metabolism; lipid metabolism; lipid transport; steroid metabolism; sterol metabolism; LDL; VLDL
tr|E9Q3Y7|E9Q3Y7_MOUSE RIKEN cDNA C530008M17 gene OS=Mus musculus OX=10090 GN=C530008M17Rik PE=1 SV=1;tr|E9Q5L4|E9Q5L4_MOUSE RIKEN cDNA C530008M17 gene OS=Mus musculus OX=10090 GN=C530008M17Rik PE=1 SV=1;tr|A0A5F8MPP1|A0A5F8MPP1_MOUSE RIKEN cDNA C530008M17	E9Q3Y7;E9Q5L4;A0A5F8MPP1;Q5PR69-2;Q5PR69	E9Q3Y7;E9Q5L4;A0A5F8MPP1;Q5PR69-2;Q5PR69	Uncharacterized protein KIAA1211	C530008M17Rik;Kiaa1211	3.87284	5.09156	2.65413	-0.833295	-3.27073	1.82084	soluble	NO		Cytoskeleton	Actin dynamics
sp|Q9CQS8|SC61B_MOUSE Protein transport protein Sec61 subunit beta OS=Mus musculus OX=10090 GN=Sec61b PE=1 SV=3;tr|E9PW43|E9PW43_MOUSE Protein transport protein Sec61 subunit beta OS=Mus musculus OX=10090 GN=Gm10320 PE=3 SV=1	Q9CQS8;E9PW43	Q9CQS8;E9PW43	Protein transport protein Sec61 subunit beta	Sec61b;Gm10320	3.8695	2.89114	4.84785	-0.563836	1.39287	4.28401	integral	NO		ER	trafficking; posttranslational protein targeting to membrane, translocation; retrograde protein transport, ER to cytosol; ubiquitin-dependent ERAD pathway; protein transport
sp|Q8C0D5|EFL1_MOUSE Elongation factor-like GTPase 1 OS=Mus musculus OX=10090 GN=Efl1 PE=1 SV=1	Q8C0D5;D3Z1V3;A0A140LHB7	Q8C0D5	Elongation factor Tu GTP-binding domain-containing protein 1	Eftud1	3.85697	4.18553	3.52841	-0.663913	-1.32103	2.8645	soluble	NO		Cytosol	translation; translational elongation factor; GTPase activity; ribonucleoprotein complex
sp|Q80U19|DAAM2_MOUSE Disheveled-associated activator of morphogenesis 2 OS=Mus musculus OX=10090 GN=Daam2 PE=1 SV=4;sp|Q80U19-2|DAAM2_MOUSE Isoform 2 of Disheveled-associated activator of morphogenesis 2 OS=Mus musculus OX=10090 GN=Daam2	Q80U19;Q80U19-2	Q80U19;Q80U19-2	Disheveled-associated activator of morphogenesis 2	Daam2	3.85684	4.96058	2.75309	-1.12274	-3.33023	1.63034	soluble	NO		Cytoskeleton	Actin-binding; Wnt signaling pathway
tr|Q9JKY7|Q9JKY7_MOUSE Cytochrome P450 CYP2D22 OS=Mus musculus OX=10090 GN=Cyp2d22 PE=1 SV=1	Q9JKY7;A0A2R8VKC7;A0A0R4IZY2;Q8CIM7;Q6P8N9;L7N463	Q9JKY7	Cytochrome P450 CYP2D22 (Cytochrome P450, family 2, subfamily d, polypeptide 22)	Cyp2d22	3.85185	2.99735	4.70635	-1.27246	0.43655	3.4339	integral	NO		Mitochondrion
sp|Q6PHU5|SORT_MOUSE Sortilin OS=Mus musculus OX=10090 GN=Sort1 PE=1 SV=1;sp|Q6PHU5-2|SORT_MOUSE Isoform 2 of Sortilin OS=Mus musculus OX=10090 GN=Sort1	Q6PHU5;Q6PHU5-2	Q6PHU5;Q6PHU5-2	Sortilin	Sort1	3.83399	3.54363	4.12435	0.628105	1.20882	4.75245	integral	YES	maintenance of synapse structure (GO:0099558)	Golgi; Endolysosomal; Endosome; Lysosome	trafficking; vesicle budding from membrane; endocytosis; Golgi to endosome transport; Golgi to lysosome transport M6PR-independent
sp|Q9DCW4|ETFB_MOUSE Electron transfer flavoprotein subunit beta OS=Mus musculus OX=10090 GN=Etfb PE=1 SV=3;tr|A0A0N4SVE0|A0A0N4SVE0_MOUSE Electron transfer flavoprotein subunit beta OS=Mus musculus OX=10090 GN=Etfbl PE=3 SV=1;tr|A0A0U1RNP5|A0A0U1RNP5_MOUS	Q9DCW4;A0A0N4SVE0;A0A0U1RNP5;A0A0U1RNR3;A0A0N4SWE9;A0A0U1RNK9;A0A0U1RQB4	Q9DCW4;A0A0N4SVE0;A0A0U1RNP5;A0A0U1RNR3;A0A0N4SWE9;A0A0U1RNK9	Electron transfer flavoprotein subunit beta	Etfb	3.82487	0.869209	6.78053	-0.889956	5.02137	5.89058	soluble	NO		Mitochondrion
sp|Q9ER00|STX12_MOUSE Syntaxin-12 OS=Mus musculus OX=10090 GN=Stx12 PE=1 SV=1	Q9ER00	Q9ER00	Syntaxin-12	Stx12	3.82092	1.63377	6.00806	-1.88373	2.49056	4.12433	integral	YES	integral component of synaptic vesicle membrane (GO:0030285); postsynaptic endosome membrane (GO:0098895); synaptic vesicle to endosome fusion (GO:0016189); regulation of postsynaptic membrane neurotransmitter receptor levels (GO:0099072)	SV; Endolysosomal; Endosome	trafficking; SNAP receptor activity; SNARE; vesicle fusion; intracellular protein transport; integral component of SV membrane; recycling endosome
sp|Q99J56|DERL1_MOUSE Derlin-1 OS=Mus musculus OX=10090 GN=Derl1 PE=1 SV=1	Q99J56	Q99J56	Derlin-1	Derl1	3.82086	5.25409	2.38764	-0.606545	-3.47299	1.78109	integral	NO		ER	quality control; protein transport; proteasome-mediated ubiquitin-dependent protein catabolic process; unfolded protein response; ubiquitin-dependent ERAD pathway
tr|D3YTU0|D3YTU0_MOUSE Vesicle-associated membrane protein 1 OS=Mus musculus OX=10090 GN=Vamp1 PE=1 SV=1;sp|Q62442-2|VAMP1_MOUSE Isoform 2 of Vesicle-associated membrane protein 1 OS=Mus musculus OX=10090 GN=Vamp1;sp|Q62442|VAMP1_MOUSE Vesicle-associated m	D3YTU0;Q62442-2;Q62442;A0A0N4SUV3	D3YTU0;Q62442-2;Q62442;A0A0N4SUV3	Vesicle-associated membrane protein 1	Vamp1	3.81785	1.99492	5.64077	-1.3917	2.25416	4.24907	integral	YES	presynapse (GO:0098793); integral component of synaptic vesicle membrane (GO:0030285); synaptic vesicle priming (GO:0016082); regulation of synaptic vesicle fusion to presynaptic active zone membrane (GO:0031630)	SV	trafficking; SNAP receptor activity; SNARE; integral component of SV membrane; vesicle fusion; synaptic vesicle priming; SV exocytosis; regulation of synaptic vesicle fusion to presynaptic active zone membrane
sp|Q9CXE7|TMED5_MOUSE Transmembrane emp24 domain-containing protein 5 OS=Mus musculus OX=10090 GN=Tmed5 PE=1 SV=1	Q9CXE7	Q9CXE7	Transmembrane emp24 domain-containing protein 5	Tmed5	3.80958	6.8667	0.752455	-0.743946	-6.85819	0.00850904	integral	NO		ER; Golgi	trafficking; vesicle coat protein; COPII-coated ER to Golgi vesicle-mediated transport; Golgi organization
sp|Q64676|CGT_MOUSE 2-hydroxyacylsphingosine 1-beta-galactosyltransferase OS=Mus musculus OX=10090 GN=Ugt8 PE=1 SV=2	Q64676	Q64676	2-hydroxyacylsphingosine 1-beta-galactosyltransferase	Ugt8	3.80669	3.57041	4.04298	-0.0894554	0.383111	3.95352	integral	NO		ER	enzyme; lipid metabolism; sphingolipid metabolism
tr|Q542I8|Q542I8_MOUSE Integrin beta OS=Mus musculus OX=10090 GN=Itgb2 PE=1 SV=1;sp|P11835|ITB2_MOUSE Integrin beta-2 OS=Mus musculus OX=10090 GN=Itgb2 PE=1 SV=2;tr|M0QWA7|M0QWA7_MOUSE Integrin beta OS=Mus musculus OX=10090 GN=Itgb2 PE=1 SV=1	Q542I8;P11835;M0QWA7;D3YYP8;D3Z1S4	Q542I8;P11835;M0QWA7	Integrin beta;Integrin beta-2	Itgb2	3.80239	5.06011	2.54467	-1.02032	-3.53576	1.52435	integral	NO		PM; Cell Surface	adhesion; integrin; receptor
sp|Q9QXV0|PCS1N_MOUSE ProSAAS OS=Mus musculus OX=10090 GN=Pcsk1n PE=1 SV=2	Q9QXV0	Q9QXV0	ProSAAS;KEP;Big SAAS;Little SAAS;Big PEN-LEN;PEN;PEN-20;PEN-19;Little LEN;Big LEN	Pcsk1n	3.79888	5.23572	2.36204	-0.627332	-3.50101	1.73471	soluble	NO		Golgi	signaling; neuropeptide signaling pathway; neuropeptides metabolism; neuroendocrine secretory pathway; secretory granule; trans-Golgi network
tr|A0A5F8MPF0|A0A5F8MPF0_MOUSE Kinesin-like protein KIF1B OS=Mus musculus OX=10090 GN=Kif1b PE=1 SV=1;sp|Q60575-2|KIF1B_MOUSE Isoform 2 of Kinesin-like protein KIF1B OS=Mus musculus OX=10090 GN=Kif1b;sp|Q60575|KIF1B_MOUSE Kinesin-like protein KIF1B OS=Mus	A0A5F8MPF0;Q60575-2;Q60575;A2AH75;Q60575-3;F6XNB6	A0A5F8MPF0;Q60575-2;Q60575;A2AH75;Q60575-3	Kinesin-like protein KIF1B;Kinesin-like protein	Kif1b	3.79713	5.68868	1.90559	-1.47533	-5.25842	0.43026	soluble	NO		Cytoskeleton	Microtubule-associated; Kinesin; vesicle-mediated transport
sp|Q64310|SURF4_MOUSE Surfeit locus protein 4 OS=Mus musculus OX=10090 GN=Surf4 PE=1 SV=1;tr|E0CXD9|E0CXD9_MOUSE Surfeit locus protein 4 OS=Mus musculus OX=10090 GN=Surf4 PE=1 SV=1;tr|F7CH13|F7CH13_MOUSE Surfeit locus protein 4 (Fragment) OS=Mus musculus O	Q64310;E0CXD9;F7CH13	Q64310;E0CXD9;F7CH13	Surfeit locus protein 4	Surf4	3.79202	3.28947	4.29458	-0.0143905	0.990722	4.28019	integral	NO		ER; Golgi	chaperone; Golgi organization
sp|Q8VBZ3|CLPT1_MOUSE Cleft lip and palate transmembrane protein 1 homolog OS=Mus musculus OX=10090 GN=Clptm1 PE=1 SV=1	Q8VBZ3	Q8VBZ3	Cleft lip and palate transmembrane protein 1 homolog	Clptm1	3.78896	3.14177	4.43614	-1.387	-0.0926275	3.04914	integral	YES	regulation of postsynaptic membrane neurotransmitter receptor levels (GO:0099072)	Cell surface	differentiation
sp|Q9CRD2|EMC2_MOUSE ER membrane protein complex subunit 2 OS=Mus musculus OX=10090 GN=Emc2 PE=1 SV=1	Q9CRD2	Q9CRD2	ER membrane protein complex subunit 2	Emc2	3.78104	3.87002	3.69206	0.512871	0.334913	4.20494	soluble	NO		ER	tail-anchored membrane protein insertion into ER membrane; newly synthesized protein insertion into ER membrane
sp|P51863|VA0D1_MOUSE V-type proton ATPase subunit d 1 OS=Mus musculus OX=10090 GN=Atp6v0d1 PE=1 SV=2	P51863	P51863	V-type proton ATPase subunit d 1	Atp6v0d1	3.78054	3.05676	4.50432	1.74374	3.19129	6.24806	soluble	YES	integral component of synaptic vesicle membrane (GO:0030285); synaptic vesicle proton loading (GO:0097401)	SV; Endolysosomal; Lysosome; Endosome	integral component of SV membrane; Transporter; V-ATPase complex; V0-d1; SV proton loading; SV acidification
tr|A0A1B0GRZ8|A0A1B0GRZ8_MOUSE ELMO domain-containing protein 2 (Fragment) OS=Mus musculus OX=10090 GN=Elmod2 PE=1 SV=1;sp|Q8BGF6|ELMD2_MOUSE ELMO domain-containing protein 2 OS=Mus musculus OX=10090 GN=Elmod2 PE=1 SV=1	A0A1B0GRZ8;Q8BGF6	A0A1B0GRZ8;Q8BGF6	ELMO domain-containing protein 2	Elmod2	3.76914	6.53084	1.00745	-1.82626	-7.34964	-0.818803	soluble	NO		PM; Cytoskeleton	trafficking; scaffold/adaptor protein; GTPase activity; lipid metabolism
sp|Q8CBC4-3|CNST_MOUSE Isoform 3 of Consortin OS=Mus musculus OX=10090 GN=Cnst;sp|Q8CBC4|CNST_MOUSE Consortin OS=Mus musculus OX=10090 GN=Cnst PE=1 SV=1	Q8CBC4-3;Q8CBC4	Q8CBC4-3;Q8CBC4	Consortin	Cnst	3.76804	5.58481	1.95127	-0.979703	-4.61325	0.971564	integral	NO		Golgi	trafficking; trans-Golgi network; Golgi to plasma membrane protein transport
tr|E9Q855|E9Q855_MOUSE Secretory carrier-associated membrane protein OS=Mus musculus OX=10090 GN=Scamp3 PE=1 SV=1;tr|Q3UXS0|Q3UXS0_MOUSE Secretory carrier-associated membrane protein OS=Mus musculus OX=10090 GN=Scamp3 PE=1 SV=1;sp|O35609|SCAM3_MOUSE Secret	E9Q855;Q3UXS0;O35609	E9Q855;Q3UXS0;O35609	Secretory carrier-associated membrane protein 3	Scamp3	3.75543	3.87143	3.63943	0.0257036	-0.206297	3.66513	integral	NO		Golgi; Endolysosomal; Endosome	trafficking; recycling endosome membrane; trans-Golgi network membrane; transfer/carrier protein; recycling carrier to the cell surface; protein transport
sp|Q8VDD5|MYH9_MOUSE Myosin-9 OS=Mus musculus OX=10090 GN=Myh9 PE=1 SV=4	Q8VDD5;A0A2R8VKI5;F2Z494;A0A2R8W6V7;E9Q264	Q8VDD5	Myosin-9	Myh9	3.74986	2.00725	5.49247	1.09792	4.58314	6.59039	soluble	NO		Cytoskeleton	Actin-binding; Myosin
tr|Q8BH40|Q8BH40_MOUSE Syntaxin-7 OS=Mus musculus OX=10090 GN=Stx7 PE=1 SV=1;sp|O70439|STX7_MOUSE Syntaxin-7 OS=Mus musculus OX=10090 GN=Stx7 PE=1 SV=3	Q8BH40;O70439	Q8BH40;O70439	Syntaxin-7	Stx7	3.74903	2.37761	5.12044	-0.595397	2.14743	4.52505	integral	YES	integral component of synaptic vesicle membrane (GO:0030285)	SV; Endolysosomal; Endosome	trafficking; SNAP receptor activity; SNARE; vesicle fusion; integral component of SV membrane; early endosome
tr|A0A0R4J1Z3|A0A0R4J1Z3_MOUSE Transmembrane protein 33 OS=Mus musculus OX=10090 GN=Tmem33 PE=1 SV=1;sp|Q9CR67|TMM33_MOUSE Transmembrane protein 33 OS=Mus musculus OX=10090 GN=Tmem33 PE=1 SV=1	A0A0R4J1Z3;Q9CR67;Q9CZM3;E0CXY5;A0A0J9YV78	A0A0R4J1Z3;Q9CR67	Transmembrane protein 33	Tmem33	3.7488	3.66614	3.83147	0.787055	0.95239	4.61853	integral	NO		ER	signaling; regulation of ER tubular network
tr|Q3U3W2|Q3U3W2_MOUSE Transmembrane protein 181A OS=Mus musculus OX=10090 GN=Tmem181a PE=1 SV=1;tr|A0A338P7C9|A0A338P7C9_MOUSE Transmembrane protein 181A OS=Mus musculus OX=10090 GN=Tmem181a PE=1 SV=1	Q3U3W2;A0A338P7C9	Q3U3W2;A0A338P7C9	Transmembrane protein 181A	Tmem181a	3.74359	4.64658	2.84059	0.296689	-1.5093	3.13727	integral	NO		Not available	Uncharacterized
sp|Q8R2W9|PANK3_MOUSE Pantothenate kinase 3 OS=Mus musculus OX=10090 GN=Pank3 PE=2 SV=1;tr|F6VV40|F6VV40_MOUSE Pantothenate kinase 2 (Fragment) OS=Mus musculus OX=10090 GN=Pank2 PE=1 SV=1;tr|A0A494B9A0|A0A494B9A0_MOUSE Pantothenate kinase 1 OS=Mus musculus	Q8R2W9;F6VV40;A0A494B9A0;Q3U4S0;Q8K4K6-2;Q8K4K6	Q8R2W9;F6VV40;A0A494B9A0;Q3U4S0;Q8K4K6-2;Q8K4K6	Pantothenate kinase 3;Pantothenate kinase 1	Pank3;Pank2;Pank1	3.73504	5.58679	1.8833	-0.193544	-3.89703	1.68976	soluble	NO		Cytosol; Endolysosomal; Endosome	enzyme; metabolism; coenzyme A biosynthetic process; regulation of fatty acid metabolic process; regulation of triglyceride metabolic process
sp|Q80WJ7|LYRIC_MOUSE Protein LYRIC OS=Mus musculus OX=10090 GN=Mtdh PE=1 SV=1;tr|E9PUX0|E9PUX0_MOUSE Protein LYRIC OS=Mus musculus OX=10090 GN=Mtdh PE=1 SV=1;tr|F6QHD1|F6QHD1_MOUSE Protein LYRIC (Fragment) OS=Mus musculus OX=10090 GN=Mtdh PE=1 SV=2	Q80WJ7;E9PUX0;F6QHD1;F6ZQL0;F6ZSG0;F6QFT1	Q80WJ7;E9PUX0;F6QHD1	Protein LYRIC	Mtdh	3.71691	4.06955	3.36427	-1.3216	-2.02688	2.04267	integral	NO		Nucleus
sp|Q3UYV9|NCBP1_MOUSE Nuclear cap-binding protein subunit 1 OS=Mus musculus OX=10090 GN=Ncbp1 PE=1 SV=2	Q3UYV9	Q3UYV9	Nuclear cap-binding protein subunit 1	Ncbp1	3.71095	5.24151	2.18039	2.96863	-0.0924845	5.14902	soluble	NO		Nucleus	RNA splicing factor
sp|Q9D710|TMX2_MOUSE Thioredoxin-related transmembrane protein 2 OS=Mus musculus OX=10090 GN=Tmx2 PE=1 SV=1;tr|D3Z2J6|D3Z2J6_MOUSE Thioredoxin-related transmembrane protein 2 OS=Mus musculus OX=10090 GN=Tmx2 PE=1 SV=1	Q9D710;D3Z2J6;D3YYX0	Q9D710;D3Z2J6	Thioredoxin-related transmembrane protein 2	Tmx2	3.70186	3.95968	3.44403	1.88231	1.36666	5.32634	integral	NO		ER	enzyme; oxidoreductase; antioxidant activity; signaling
tr|F6SLP4|F6SLP4_MOUSE Endoplasmic reticulum-Golgi intermediate compartment protein 1 OS=Mus musculus OX=10090 GN=Ergic1 PE=1 SV=2;tr|A0A494BAW5|A0A494BAW5_MOUSE Endoplasmic reticulum-Golgi intermediate compartment protein 1 OS=Mus musculus OX=10090 GN=Erg	F6SLP4;A0A494BAW5;A0A494BAK4;Q9DC16;A0A494BAX4;A0A494B9M5;F6Z6A5	F6SLP4;A0A494BAW5;A0A494BAK4;Q9DC16;A0A494BAX4	Endoplasmic reticulum-Golgi intermediate compartment protein 1	Ergic1	3.67686	3.35367	4.00004	0.837454	1.48383	4.83749	integral	NO		ER; Golgi	trafficking; COPII-coated ER to Golgi vesicle-mediated transport; retrograde vesicle-mediated transport Golgi to ER
sp|Q9Z2Y8|PLPHP_MOUSE Pyridoxal phosphate homeostasis protein OS=Mus musculus OX=10090 GN=Plpbp PE=1 SV=1;tr|A0A1B0GRP7|A0A1B0GRP7_MOUSE Pyridoxal phosphate homeostasis protein (Fragment) OS=Mus musculus OX=10090 GN=Plpbp PE=1 SV=1;tr|Q6P8V7|Q6P8V7_MOUSE P	Q9Z2Y8;A0A1B0GRP7;Q6P8V7;A0A1B0GRR5;A0A1B0GSP5;Q80ZV3;A0A1B0GQY5;A0A1B0GSA1	Q9Z2Y8;A0A1B0GRP7;Q6P8V7;A0A1B0GRR5;A0A1B0GSP5;Q80ZV3	Proline synthase co-transcribed bacterial homolog protein	Prosc	3.67511	2.21714	5.13308	-0.147944	2.768	4.98514	soluble	NO		Cytosol; Mitochondrion	Not available
sp|O89051|ITM2B_MOUSE Integral membrane protein 2B OS=Mus musculus OX=10090 GN=Itm2b PE=1 SV=1;tr|A0A2I3BPW7|A0A2I3BPW7_MOUSE Integral membrane protein 2B (Fragment) OS=Mus musculus OX=10090 GN=Itm2b PE=1 SV=1	O89051;A0A2I3BPW7;A0A2I3BQ30	O89051;A0A2I3BPW7	Integral membrane protein 2B;BRI2, membrane form;BRI2 intracellular domain;BRI2C, soluble form;Bri23 peptide	Itm2b	3.67181	2.8307	4.51292	-1.04243	0.639795	3.4705	integral	NO		Endolysosomal; Endosome; Golgi; PM	regulatory protein; negative regulation of amyloid precursor protein (APP) biosynthetic process; protease inhibitor by blocking access of secretases to APP cleavage sites
sp|P47963|RL13_MOUSE 60S ribosomal protein L13 OS=Mus musculus OX=10090 GN=Rpl13 PE=1 SV=3	P47963	P47963	60S ribosomal protein L13	Rpl13	3.66633	2.53032	4.80234	2.92195	5.19396	7.72428	soluble	YES	synapse (GO:0045202); translation at presynapse (GO:0140236); translation at postsynapse (GO:0140242); postsynaptic ribosome (SYNGO:postsyn_ribosome); presynaptic ribosome (SYNGO:presyn_ribosome)	Cytosol; Ribosome	structural constituent of ribosome; cytosolic large ribosomal subunit; RNA binding
tr|A0A2K6EDJ7|A0A2K6EDJ7_MOUSE Inter alpha-trypsin inhibitor, heavy chain 4 OS=Mus musculus OX=10090 GN=Itih4 PE=1 SV=1;tr|E9Q5L2|E9Q5L2_MOUSE Inter alpha-trypsin inhibitor, heavy chain 4 OS=Mus musculus OX=10090 GN=Itih4 PE=1 SV=1;tr|E9PVD2|E9PVD2_MOUSE I	A0A2K6EDJ7;E9Q5L2;E9PVD2;A6X935-2;A6X935	A0A2K6EDJ7;E9Q5L2;E9PVD2;A6X935-2;A6X935	Inter alpha-trypsin inhibitor, heavy chain 4	Itih4	3.66221	6.35073	0.973681	-0.613892	-5.99094	0.359789	soluble	NO		PM; Cell Surface	inflammation
sp|Q9CQU3|RER1_MOUSE Protein RER1 OS=Mus musculus OX=10090 GN=Rer1 PE=1 SV=1	Q9CQU3	Q9CQU3	Protein RER1	Rer1	3.65616	2.70435	4.60796	1.08255	2.98617	5.69052	integral	NO		Golgi; ER	trafficking; maintenance of location in cell; retrograde vesicle-mediated transport Golgi to ER; protein localization to ER
sp|Q80UM7|MOGS_MOUSE Mannosyl-oligosaccharide glucosidase OS=Mus musculus OX=10090 GN=Mogs PE=1 SV=1	Q80UM7	Q80UM7	Mannosyl-oligosaccharide glucosidase	Mogs	3.65399	4.14357	3.16441	-0.111228	-1.09039	3.05319	integral	NO		ER	enzyme; hydrolase; glycoprotein; oligosaccharide metabolic process; protein N-linked glycosylation
sp|Q60605|MYL6_MOUSE Myosin light polypeptide 6 OS=Mus musculus OX=10090 GN=Myl6 PE=1 SV=3;tr|A0A1W2P6F6|A0A1W2P6F6_MOUSE Myosin light polypeptide 6 OS=Mus musculus OX=10090 GN=Myl6 PE=1 SV=1;tr|A0A1W2P7Q9|A0A1W2P7Q9_MOUSE Myosin light polypeptide 6 OS=Mus	Q60605;A0A1W2P6F6;A0A1W2P7Q9;Q60605-2;A0A1W2P6G5;Q8CI43	Q60605;A0A1W2P6F6;A0A1W2P7Q9;Q60605-2;A0A1W2P6G5	Myosin light polypeptide 6	Myl6	3.65034	1.58647	5.7142	0.0662048	4.19393	5.7804	soluble	NO		Cytoskeleton	Actin-binding; Myosin
sp|Q9DBG6|RPN2_MOUSE Dolichyl-diphosphooligosaccharide--protein glycosyltransferase subunit 2 OS=Mus musculus OX=10090 GN=Rpn2 PE=1 SV=1;tr|A2ACG7|A2ACG7_MOUSE Dolichyl-diphosphooligosaccharide--protein glycosyltransferase subunit 2 OS=Mus musculus OX=1009	Q9DBG6;A2ACG7	Q9DBG6;A2ACG7	Dolichyl-diphosphooligosaccharide--protein glycosyltransferase subunit 2	Rpn2	3.64626	4.08563	3.20688	3.64154	2.76278	6.84841	integral	NO		ER; Ribosome	enzyme; protein modification; protein N-linked glycosylation; ribosome binding
sp|P53994|RAB2A_MOUSE Ras-related protein Rab-2A OS=Mus musculus OX=10090 GN=Rab2a PE=1 SV=1	P53994;G3UXQ7;G3V022	P53994	Ras-related protein Rab-2A	Rab2a	3.6454	1.59218	5.69862	0.997443	5.10389	6.69606	soluble	YES	anchored component of synaptic vesicle membrane (GO:0098993)	SV; Golgi	trafficking; GTPase activity; Small GTPase; Rab GTPase
sp|Q8VEH8|ERLEC_MOUSE Endoplasmic reticulum lectin 1 OS=Mus musculus OX=10090 GN=Erlec1 PE=1 SV=1;tr|F6Z458|F6Z458_MOUSE Endoplasmic reticulum lectin 1 (Fragment) OS=Mus musculus OX=10090 GN=Erlec1 PE=1 SV=1	Q8VEH8;F6Z458	Q8VEH8;F6Z458	Endoplasmic reticulum lectin 1	Erlec1	3.639	4.95461	2.32339	-0.0678702	-2.69909	2.25552	soluble	NO		ER	quality control; ER unfolded protein response; ubiquitin-dependent ERAD pathway
tr|A0A2I3BPY7|A0A2I3BPY7_MOUSE Ankycorbin OS=Mus musculus OX=10090 GN=Rai14 PE=1 SV=1;sp|Q9EP71|RAI14_MOUSE Ankycorbin OS=Mus musculus OX=10090 GN=Rai14 PE=1 SV=1	A0A2I3BPY7;Q9EP71	A0A2I3BPY7;Q9EP71	Ankycorbin	Rai14	3.63818	5.0891	2.18725	-1.91265	-4.8145	0.2746	soluble	NO		Cytoskeleton	Actin-binding
tr|Q3T9X3|Q3T9X3_MOUSE Dynamin-2 OS=Mus musculus OX=10090 GN=Dnm2 PE=1 SV=1;sp|P39054|DYN2_MOUSE Dynamin-2 OS=Mus musculus OX=10090 GN=Dnm2 PE=1 SV=2;tr|F8WIV5|F8WIV5_MOUSE Dynamin-2 OS=Mus musculus OX=10090 GN=Dnm2 PE=1 SV=2;sp|P39054-2|DYN2_MOUSE Isoform	Q3T9X3;P39054;F8WIV5;P39054-2;G3UZZ3	Q3T9X3;P39054;F8WIV5;P39054-2;G3UZZ3	Dynamin-2	Dnm2	3.63704	2.01753	5.25655	-1.97719	1.26182	3.27936	soluble	YES	postsynaptic density, intracellular component (GO:0099092); synaptic vesicle endocytosis (GO:0048488); presynaptic dense core vesicle exocytosis (GO:0099525)	SV	trafficking; GTPase activity; Microtubule-binding; SV membrane; SV endocytosis
sp|P28658|ATX10_MOUSE Ataxin-10 OS=Mus musculus OX=10090 GN=Atxn10 PE=1 SV=2	P28658	P28658	Ataxin-10	Atxn10	3.63405	1.63606	5.63203	-1.89146	2.1045	3.74056	soluble	NO		Cytosol; Cell Surface	development; neurogenesis
sp|Q99JP7|GGT7_MOUSE Glutathione hydrolase 7 OS=Mus musculus OX=10090 GN=Ggt7 PE=1 SV=2	Q99JP7;H3BKA5;A2AQN2	Q99JP7	Gamma-glutamyltransferase 7;Gamma-glutamyltransferase 7 heavy chain;Gamma-glutamyltransferase 7 light chain	Ggt7	3.63144	5.41753	1.84534	0.989103	-2.58309	2.83444	integral	NO		PM	enzyme; acyltransferase; glutathione catabolic process; L-glutamate synthesis
sp|Q03059|CLAT_MOUSE Choline O-acetyltransferase OS=Mus musculus OX=10090 GN=Chat PE=2 SV=2;tr|Q8BQV2|Q8BQV2_MOUSE Choline O-acetyltransferase OS=Mus musculus OX=10090 GN=Chat PE=1 SV=1;tr|A0A2I3BPD4|A0A2I3BPD4_MOUSE Choline O-acetyltransferase (Fragment)	Q03059;Q8BQV2;A0A2I3BPD4	Q03059;Q8BQV2;A0A2I3BPD4	Choline O-acetyltransferase	Chat	3.63101	5.91783	1.34419	-1.47172	-6.04536	-0.127532	soluble	NO		Cytoplasm	enzyme; acyltransferase; transferase; acetylcholine biosynthesis; neurotransmitter biosynthesis
sp|Q9D1Q6|ERP44_MOUSE Endoplasmic reticulum resident protein 44 OS=Mus musculus OX=10090 GN=Erp44 PE=1 SV=1	Q9D1Q6	Q9D1Q6	Endoplasmic reticulum resident protein 44	Erp44	3.6254	1.34997	5.90083	-0.382325	4.16853	5.51851	soluble	NO		ER	chaperone; protein folding; response to unfolded protein; response to ER stress
sp|Q99P72-1|RTN4_MOUSE Isoform C of Reticulon-4 OS=Mus musculus OX=10090 GN=Rtn4	Q99P72-1	Q99P72-1	Reticulon-4	Rtn4	3.61442	2.1333	5.09553	-2.397	0.56523	2.69853	integral	NO		ER; PM	neuron differentiation; cellular component assembly; brain development; endoplasmic reticulum tubular network organization
sp|Q06890|CLUS_MOUSE Clusterin OS=Mus musculus OX=10090 GN=Clu PE=1 SV=1;tr|E9PUU2|E9PUU2_MOUSE Clusterin (Fragment) OS=Mus musculus OX=10090 GN=Clu PE=1 SV=1;tr|E9PXG5|E9PXG5_MOUSE Clusterin (Fragment) OS=Mus musculus OX=10090 GN=Clu PE=1 SV=1;tr|E9Q8Y5|E	Q06890;E9PUU2;E9PXG5;E9Q8Y5;E9Q9B8;E9Q2G2	Q06890;E9PUU2;E9PXG5;E9Q8Y5;E9Q9B8	Clusterin;Clusterin beta chain;Clusterin alpha chain	Clu	3.60897	1.49146	5.72648	-0.956812	3.2782	4.76966	soluble	YES	synapse (GO:0045202)	Extracellular region or secreted	chaperone; quality control; protein folding of secreted proteins
tr|Q8C6B0|Q8C6B0_MOUSE Methyltransferase-like 7A1 OS=Mus musculus OX=10090 GN=Mettl7a1 PE=1 SV=1;tr|A0A2R8VI07|A0A2R8VI07_MOUSE Methyltransferase-like 7A1 (Fragment) OS=Mus musculus OX=10090 GN=Mettl7a1 PE=1 SV=1;tr|A0A2R8VK72|A0A2R8VK72_MOUSE Methyltransf	Q8C6B0;A0A2R8VI07;A0A2R8VK72;Q9D7S5;H3BJI7;Q76I24;Q5I0W6;Q76I26;G3X9G9;A0A2R8VHN2	Q8C6B0;A0A2R8VI07;A0A2R8VK72;Q9D7S5	Methyltransferase-like 7A1	Mettl7a1	3.60027	2.61403	4.58652	0.3086	2.2811	4.89512	integral	NO		Not available	Uncharacterized
tr|V9GX85|V9GX85_MOUSE Netrin-G2 OS=Mus musculus OX=10090 GN=Ntng2 PE=1 SV=1;tr|A2AKX2|A2AKX2_MOUSE Netrin-G2 OS=Mus musculus OX=10090 GN=Ntng2 PE=1 SV=1;tr|J3QNA0|J3QNA0_MOUSE Netrin-G2 OS=Mus musculus OX=10090 GN=Ntng2 PE=1 SV=1;sp|Q8R4F1-2|NTNG2_MOUSE I	V9GX85;A2AKX2;J3QNA0;Q8R4F1-2;Q8R4F1-3;Q8R4F1	V9GX85;A2AKX2;J3QNA0;Q8R4F1-2;Q8R4F1-3;Q8R4F1	Netrin-G2	Ntng2	3.59389	6.11193	1.07584	-2.05935	-7.09543	-0.983504	soluble	YES	anchored component of presynaptic active zone membrane (GO:0099029); modulation of chemical synaptic transmission (GO:0050804); postsynaptic specialization assembly (GO:0098698); synapse adhesion between pre- and post-synapse (GO:0099560); regulation of presynapse assembly (GO:1905606)	PM	developmental protein; differentiation; neurogenesis; regulation of presynapse assembly; synaptic membrane adhesion
sp|Q3UVK0|ERMP1_MOUSE Endoplasmic reticulum metallopeptidase 1 OS=Mus musculus OX=10090 GN=Ermp1 PE=1 SV=2	Q3UVK0;F6TQS9;Q3UVK0-2;G8JL46	Q3UVK0	Endoplasmic reticulum metallopeptidase 1	Ermp1	3.5911	3.63846	3.54373	0.248984	0.154249	3.79271	integral	NO		ER	enzyme; protease; endoplasmic reticulum unfolded protein response
tr|Q8BTN3|Q8BTN3_MOUSE Transport and Golgi organization 2 homolog OS=Mus musculus OX=10090 GN=Tango2 PE=1 SV=1;tr|A0A338P7G4|A0A338P7G4_MOUSE Transport and Golgi organization 2 homolog (Fragment) OS=Mus musculus OX=10090 GN=Tango2 PE=1 SV=1;sp|P54797|TNG2_	Q8BTN3;A0A338P7G4;P54797;Q99K56;D3Z2V8;D6RH68;A0A338P6X6;A0A338P6R4;A0A338P6B6	Q8BTN3;A0A338P7G4;P54797;Q99K56;D3Z2V8;D6RH68;A0A338P6X6;A0A338P6R4	Transport and Golgi organization 2 homolog	Tango2	3.58882	2.97888	4.19876	0.0476069	1.26749	4.24637	soluble	NO		Golgi	Golgi organization; protein secretion
sp|P35279|RAB6A_MOUSE Ras-related protein Rab-6A OS=Mus musculus OX=10090 GN=Rab6a PE=1 SV=4	P35279	P35279	Ras-related protein Rab-6A	Rab6a	3.58527	3.71946	3.45107	-0.139739	-0.408133	3.31133	soluble	YES	presynapse (GO:0098793)	Golgi	trafficking; GTPase activity; Small GTPase; Rab GTPase; retrograde vesicle-mediated transport Golgi to ER; intra-Golgi transport; intracellular protein transport; retrograde vesicle-mediated transport endosome to Golgi
tr|A0A0R4J0Z1|A0A0R4J0Z1_MOUSE Protein disulfide-isomerase A4 OS=Mus musculus OX=10090 GN=Pdia4 PE=1 SV=1;sp|P08003|PDIA4_MOUSE Protein disulfide-isomerase A4 OS=Mus musculus OX=10090 GN=Pdia4 PE=1 SV=3	A0A0R4J0Z1;P08003	A0A0R4J0Z1;P08003	Protein disulfide-isomerase A4	Pdia4	3.58298	2.10602	5.05995	0.448517	3.40245	5.50847	soluble	NO		PM; ER	enzyme; chaperone; chaperone-mediated protein folding; positive regulation of protein folding; protein folding; response to endoplasmic reticulum stress
sp|O09005|DEGS1_MOUSE Sphingolipid delta(4)-desaturase DES1 OS=Mus musculus OX=10090 GN=Degs1 PE=1 SV=1	O09005	O09005	Sphingolipid delta(4)-desaturase DES1	Degs1	3.57906	3.74119	3.41693	-0.923748	-1.248	2.49318	integral	NO		ER; Mitochondrion	enzyme; oxidoreductase; fatty acid biosynthesis; fatty acid metabolism; lipid biosynthesis; lipid metabolism
tr|A0A3B2WB50|A0A3B2WB50_MOUSE EMILIN-2 OS=Mus musculus OX=10090 GN=Emilin2 PE=1 SV=1;tr|A0A3B2W4E4|A0A3B2W4E4_MOUSE EMILIN-2 OS=Mus musculus OX=10090 GN=Emilin2 PE=1 SV=1;tr|Q3TDP9|Q3TDP9_MOUSE EMILIN-2 OS=Mus musculus OX=10090 GN=Emilin2 PE=1 SV=1;sp|Q8K	A0A3B2WB50;A0A3B2W4E4;Q3TDP9;Q8K482;A0A3B2W846;A0A3B2W437;A0A3B2WD46	A0A3B2WB50;A0A3B2W4E4;Q3TDP9;Q8K482	EMILIN-2	Emilin2	3.5789	3.08632	4.07147	-1.35284	-0.367686	2.71863	soluble	NO		Extracellular region or secreted
sp|P08226|APOE_MOUSE Apolipoprotein E OS=Mus musculus OX=10090 GN=Apoe PE=1 SV=2;tr|A0A1B0GX15|A0A1B0GX15_MOUSE Apolipoprotein E (Fragment) OS=Mus musculus OX=10090 GN=Apoe PE=1 SV=1;tr|G3UWN5|G3UWN5_MOUSE Apolipoprotein E (Fragment) OS=Mus musculus OX=100	P08226;A0A1B0GX15;G3UWN5;G3UZM8	P08226;A0A1B0GX15;G3UWN5	Apolipoprotein E	Apoe	3.56143	1.3315	5.79136	0.0853042	4.54516	5.87666	soluble	YES	synaptic cleft (GO:0043083); regulation of synapse organization (GO:0050807)	ER; Endolysosomal; PM; Golgi	apolipoprotein; lipid transport
sp|Q9DCH4|EIF3F_MOUSE Eukaryotic translation initiation factor 3 subunit F OS=Mus musculus OX=10090 GN=Eif3f PE=1 SV=2	Q9DCH4	Q9DCH4	Eukaryotic translation initiation factor 3 subunit F	Eif3f	3.55862	0.848485	6.26876	-2.491	2.92928	3.77776	soluble	YES	synapse (GO:0045202)	Cytosol	translation; translation initiation factor
tr|F6ZFU0|F6ZFU0_MOUSE Elongation factor 1-delta (Fragment) OS=Mus musculus OX=10090 GN=Eef1d PE=1 SV=1	F6ZFU0	F6ZFU0	Elongation factor 1-delta (Fragment)	Eef1d	3.55777	4.76201	2.35353	-0.775173	-3.18365	1.57836	soluble	YES	synapse (GO:0045202)	Cytosol	translation; translational elongation factor; GTPase activity
tr|A0A1D5RM85|A0A1D5RM85_MOUSE 60S ribosomal protein L18a (Fragment) OS=Mus musculus OX=10090 GN=Rpl18a PE=1 SV=1;sp|P62717|RL18A_MOUSE 60S ribosomal protein L18a OS=Mus musculus OX=10090 GN=Rpl18a PE=1 SV=1;tr|A0A1D5RLW5|A0A1D5RLW5_MOUSE 60S ribosomal pro	A0A1D5RM85;P62717;A0A1D5RLW5;A0A1D5RM79;A0A1D5RME4;A0A1D5RMC7	A0A1D5RM85;P62717;A0A1D5RLW5;A0A1D5RM79;A0A1D5RME4	60S ribosomal protein L18a	Rpl18a	3.55587	1.69012	5.42161	0.62799	4.35948	6.0496	soluble	YES	synapse (GO:0045202); postsynaptic density (GO:0014069)	Cytosol; Ribosome	structural constituent of ribosome; cytosolic large ribosomal subunit
sp|P62281|RS11_MOUSE 40S ribosomal protein S11 OS=Mus musculus OX=10090 GN=Rps11 PE=1 SV=3;tr|A0A1B0GRR3|A0A1B0GRR3_MOUSE 40S ribosomal protein S11 OS=Mus musculus OX=10090 GN=Rps11 PE=1 SV=1;tr|A0A1B0GSE8|A0A1B0GSE8_MOUSE 40S ribosomal protein S11 (Fragme	P62281;A0A1B0GRR3;A0A1B0GSE8	P62281;A0A1B0GRR3;A0A1B0GSE8	40S ribosomal protein S11	Rps11	3.55151	1.12265	5.98037	0.648387	5.50611	6.62876	soluble	YES	synapse (GO:0045202); translation at presynapse (GO:0140236); translation at postsynapse (GO:0140242); postsynaptic ribosome (SYNGO:postsyn_ribosome); presynaptic ribosome (SYNGO:presyn_ribosome)	Cytosol; Ribosome	structural constituent of ribosome; cytosolic small ribosomal subunit
sp|Q9CRY7|GDPD1_MOUSE Lysophospholipase D GDPD1 OS=Mus musculus OX=10090 GN=Gdpd1 PE=1 SV=1	Q9CRY7	Q9CRY7	Glycerophosphodiester phosphodiesterase domain-containing protein 1	Gdpd1	3.54092	2.63705	4.4448	-0.689742	1.11802	3.75506	integral	NO		ER	enzyme; hydrolase; lipid metabolism; phospholipid metabolic process; glycerophospholipid catabolic process
tr|A0A1B0GRA5|A0A1B0GRA5_MOUSE Stromal interaction molecule 1 OS=Mus musculus OX=10090 GN=Stim1 PE=1 SV=1;sp|P70302|STIM1_MOUSE Stromal interaction molecule 1 OS=Mus musculus OX=10090 GN=Stim1 PE=1 SV=2;tr|A0A1B0GR78|A0A1B0GR78_MOUSE Stromal interaction mo	A0A1B0GRA5;P70302;A0A1B0GR78;A0A1B0GQZ3	A0A1B0GRA5;P70302;A0A1B0GR78	Stromal interaction molecule 1	Stim1	3.53971	3.50023	3.57919	-0.812925	-0.733963	2.76627	integral	NO		PM; ER	regulatory; calcium homeostasis
sp|Q8BXQ2|PIGT_MOUSE GPI transamidase component PIG-T OS=Mus musculus OX=10090 GN=Pigt PE=1 SV=2;tr|B7ZC19|B7ZC19_MOUSE GPI transamidase component PIG-T OS=Mus musculus OX=10090 GN=Pigt PE=1 SV=1	Q8BXQ2;B7ZC19;F6U4X6	Q8BXQ2;B7ZC19	GPI transamidase component PIG-T	Pigt	3.53618	4.62808	2.44428	-1.53425	-3.71804	0.910032	integral	NO		ER; Cytoplasm; Cytoplasmic vesicle	enzyme; protein modification; GPI-anchor transamidase complex; attachment of GPI anchor to protein; neuron apoptotic process; neuron differentiation
sp|P47955|RLA1_MOUSE 60S acidic ribosomal protein P1 OS=Mus musculus OX=10090 GN=Rplp1 PE=1 SV=1	P47955	P47955	60S acidic ribosomal protein P1	Rplp1	3.53183	0.905302	6.15836	-1.21455	4.03851	4.94381	soluble	YES	synapse (GO:0045202); postsynaptic ribosome (SYNGO:postsyn_ribosome)	Cytosol; Ribosome	structural constituent of ribosome; cytosolic large ribosomal subunit
sp|P47915|RL29_MOUSE 60S ribosomal protein L29 OS=Mus musculus OX=10090 GN=Rpl29 PE=1 SV=2;tr|A0A1L1SUN1|A0A1L1SUN1_MOUSE 60S ribosomal protein L29 (Fragment) OS=Mus musculus OX=10090 GN=Rpl29 PE=1 SV=1;tr|A0A1L1SS27|A0A1L1SS27_MOUSE 60S ribosomal protein	P47915;A0A1L1SUN1;A0A1L1SS27;W4VSN7	P47915;A0A1L1SUN1;A0A1L1SS27;W4VSN7	60S ribosomal protein L29	Rpl29	3.5311	1.41553	5.64667	-0.399763	3.83137	5.24691	soluble	YES	synapse (GO:0045202); translation at presynapse (GO:0140236); translation at postsynapse (GO:0140242); postsynaptic ribosome (SYNGO:postsyn_ribosome); presynaptic ribosome (SYNGO:presyn_ribosome)	Cytosol; Ribosome	structural constituent of ribosome; cytosolic large ribosomal subunit
sp|Q9WTM5|RUVB2_MOUSE RuvB-like 2 OS=Mus musculus OX=10090 GN=Ruvbl2 PE=1 SV=3	Q9WTM5;A0A1B0GRW3;A0A1B0GSR4;A0A1B0GR89;A0A1B0GT54;A0A1B0GRT1	Q9WTM5	RuvB-like 2	Ruvbl2	3.52982	1.43345	5.6262	-1.68515	2.5076	3.94105	soluble	NO		Nucleus	chromatin remodeling; ribonucleoprotein complex assembly; histone acetylation; regulation of transcription by RNA polymerase II
tr|A0A0X1KG67|A0A0X1KG67_MOUSE ER membrane protein complex subunit 10 OS=Mus musculus OX=10090 GN=Emc10 PE=4 SV=1;sp|Q3TAS6-2|EMC10_MOUSE Isoform 2 of ER membrane protein complex subunit 10 OS=Mus musculus OX=10090 GN=Emc10;sp|Q3TAS6|EMC10_MOUSE ER membran	A0A0X1KG67;Q3TAS6-2;Q3TAS6;D3Z665	A0A0X1KG67;Q3TAS6-2;Q3TAS6;D3Z665	ER membrane protein complex subunit 10	Emc10	3.52509	3.88059	3.16959	-0.941787	-1.65278	2.2278	integral	NO		ER	tail-anchored membrane protein insertion into ER membrane; newly synthesized protein insertion into ER membrane
tr|A2AJ26|A2AJ26_MOUSE ATP-binding cassette sub-family A member 2 OS=Mus musculus OX=10090 GN=Abca2 PE=1 SV=1;sp|P41234|ABCA2_MOUSE ATP-binding cassette sub-family A member 2 OS=Mus musculus OX=10090 GN=Abca2 PE=1 SV=4	A2AJ26;P41234	A2AJ26;P41234	ATP-binding cassette sub-family A member 2	Abca2	3.52416	3.77511	3.2732	-0.861863	-1.36377	2.41134	integral	NO		Endolysosomal; Endosome; Lysosome	lipid metabolism; lipid transport
sp|Q9CXR1|DHRS7_MOUSE Dehydrogenase/reductase SDR family member 7 OS=Mus musculus OX=10090 GN=Dhrs7 PE=1 SV=2;tr|A0A1Y7VN19|A0A1Y7VN19_MOUSE Dehydrogenase/reductase SDR family member 7 (Fragment) OS=Mus musculus OX=10090 GN=Dhrs7 PE=1 SV=1	Q9CXR1;A0A1Y7VN19;A0A1Y7VLS1;A0A1Y7VJD4;A0A140LIS8	Q9CXR1;A0A1Y7VN19	Dehydrogenase/reductase SDR family member 7	Dhrs7	3.51401	2.78513	4.24288	-0.8357	0.622041	3.40718	soluble	NO		ER	enzyme; oxidoreductase; lipid metabolism; ether lipid biosynthetic process
sp|P16627|HS71L_MOUSE Heat shock 70 kDa protein 1-like OS=Mus musculus OX=10090 GN=Hspa1l PE=1 SV=4	P16627	P16627	Heat shock 70 kDa protein 1-like	Hspa1l	3.51314	3.4447	3.58158	0.127439	0.264317	3.70902	soluble	NO		Cytosol; Mitochondrion; Nucleus	quality control; protein folding; chaperone; ATP-binding; developmental protein; differentiation; nucleotide-binding; stress response; COP9 signalosome; cellular response to unfolded protein; chaperone cofactor-dependent protein refolding; positive regulation of protein targeting to mitochondrion; protein refolding; vesicle-mediated transport
sp|O70252|HMOX2_MOUSE Heme oxygenase 2 OS=Mus musculus OX=10090 GN=Hmox2 PE=1 SV=1;tr|D3YX62|D3YX62_MOUSE Heme oxygenase 2 (Fragment) OS=Mus musculus OX=10090 GN=Hmox2 PE=1 SV=1	O70252;D3YX62;D3YXN4;D3Z4A2	O70252;D3YX62	Heme oxygenase 2	Hmox2	3.5068	2.49297	4.52064	0.242339	2.27002	4.76298	soluble	NO		ER	enzyme; oxidoreductase; stress response; response to oxidative stress
sp|Q9JIS8|S12A4_MOUSE Solute carrier family 12 member 4 OS=Mus musculus OX=10090 GN=Slc12a4 PE=1 SV=2;tr|F8WIJ0|F8WIJ0_MOUSE Solute carrier family 12 member 4 OS=Mus musculus OX=10090 GN=Slc12a4 PE=1 SV=2	Q9JIS8;F8WIJ0;F6TQE2	Q9JIS8;F8WIJ0	Solute carrier family 12 member 4	Slc12a4	3.50295	1.90781	5.09809	-2.32248	0.867798	2.77561	integral	NO		PM	Transporter; K+ Cl- cotransporter; plasma membrane; a.k.a. KCC1
tr|A2ADH1|A2ADH1_MOUSE Magnesium transporter protein 1 OS=Mus musculus OX=10090 GN=Magt1 PE=1 SV=1;sp|Q9CQY5|MAGT1_MOUSE Magnesium transporter protein 1 OS=Mus musculus OX=10090 GN=Magt1 PE=1 SV=1;sp|Q9CQY5-2|MAGT1_MOUSE Isoform 2 of Magnesium transporter	A2ADH1;Q9CQY5;Q9CQY5-2;Q9CQY5-3	A2ADH1;Q9CQY5;Q9CQY5-2;Q9CQY5-3	Magnesium transporter protein 1	Magt1	3.50018	3.75176	3.2486	-0.0835955	-0.586752	3.16501	integral	NO		ER; PM	enzyme; protein modification; signaling; protein N-linked glycosylation; protein N-linked glycosylation via asparagine
sp|Q3URQ0|TEX10_MOUSE Testis-expressed protein 10 OS=Mus musculus OX=10090 GN=Tex10 PE=1 SV=1	Q3URQ0;F6ZZ61	Q3URQ0	Testis-expressed sequence 10 protein	Tex10	3.49744	5.66903	1.32584	-1.63758	-5.98077	-0.31174	soluble	NO		Nucleus
sp|Q3THE2|ML12B_MOUSE Myosin regulatory light chain 12B OS=Mus musculus OX=10090 GN=Myl12b PE=1 SV=2	Q3THE2;D3Z249	Q3THE2	Myosin regulatory light chain 12B	Myl12b	3.49228	3.21285	3.7717	1.80007	2.35891	5.57176	soluble	NO		Cytoskeleton	Actin-binding; Myosin
sp|P35564|CALX_MOUSE Calnexin OS=Mus musculus OX=10090 GN=Canx PE=1 SV=1	P35564	P35564	Calnexin	Canx	3.48855	3.53784	3.43927	4.34891	4.25034	7.78818	integral	YES	integral component of postsynaptic membrane (GO:0099055); synaptic vesicle endocytosis (GO:0048488)	ER	calcium-binding; chaperone; quality control in the ER; calreticulin/calnexin cycle; ubiquitin-dependent ERAD pathway; integral component of postsynaptic membrane; synaptic vesicle endocytosis
sp|P56695|WFS1_MOUSE Wolframin OS=Mus musculus OX=10090 GN=Wfs1 PE=1 SV=1;tr|Q3UN10|Q3UN10_MOUSE Wolframin OS=Mus musculus OX=10090 GN=Wfs1 PE=1 SV=1	P56695;Q3UN10;F7D926	P56695;Q3UN10	Wolframin	Wfs1	3.48273	3.64263	3.32282	-1.6716	-1.99141	1.65122	integral	YES	integral component of synaptic vesicle membrane (GO:0030285)	ER, SV	channel; calcium homeostasis; endoplasmic reticulum unfolded protein response; negative regulator of ER stress response; positive regulator of the stability of V-ATPase subunits ATP6V1A and ATP1B1 by preventing their degradation
sp|Q8R2Y8|PTH2_MOUSE Peptidyl-tRNA hydrolase 2, mitochondrial OS=Mus musculus OX=10090 GN=Ptrh2 PE=1 SV=1	Q8R2Y8	Q8R2Y8	Peptidyl-tRNA hydrolase 2, mitochondrial	Ptrh2	3.47422	3.25207	3.69636	-1.17852	-0.73424	2.51783	soluble	NO		Mitochondrion
sp|Q8BTJ4-2|ENPP4_MOUSE Isoform 2 of Bis(5-adenosyl)-triphosphatase enpp4 OS=Mus musculus OX=10090 GN=Enpp4;sp|Q8BTJ4|ENPP4_MOUSE Bis(5-adenosyl)-triphosphatase enpp4 OS=Mus musculus OX=10090 GN=Enpp4 PE=1 SV=1	Q8BTJ4-2;Q8BTJ4;Q3TIW9;D3Z6V6	Q8BTJ4-2;Q8BTJ4	Bis(5-adenosyl)-triphosphatase enpp4	Enpp4	3.47035	3.87669	3.064	-0.993566	-1.80625	2.07043	integral	NO		PM	enzyme; hydrolase
tr|A0A0N4SUM3|A0A0N4SUM3_MOUSE Lysophospholipid acyltransferase 5 OS=Mus musculus OX=10090 GN=Lpcat3 PE=1 SV=1;sp|Q91V01|MBOA5_MOUSE Lysophospholipid acyltransferase 5 OS=Mus musculus OX=10090 GN=Lpcat3 PE=1 SV=1	A0A0N4SUM3;Q91V01	A0A0N4SUM3;Q91V01	Lysophospholipid acyltransferase 5	Lpcat3	3.4671	5.87957	1.05463	0.329975	-4.49497	1.38461	integral	NO		ER	enzyme; transferase; acyltransferase; lipid biosynthesis; lipid metabolism; phospholipid biosynthesis; phospholipid metabolism
tr|A0A140LIT2|A0A140LIT2_MOUSE 7-dehydrocholesterol reductase OS=Mus musculus OX=10090 GN=Dhcr7 PE=1 SV=1;sp|O88455|DHCR7_MOUSE 7-dehydrocholesterol reductase OS=Mus musculus OX=10090 GN=Dhcr7 PE=1 SV=1;tr|D3Z7G1|D3Z7G1_MOUSE 7-dehydrocholesterol reductase	A0A140LIT2;O88455;D3Z7G1;A0A140LI18;D3YXR4	A0A140LIT2;O88455;D3Z7G1	7-dehydrocholesterol reductase	Dhcr7	3.46656	4.59178	2.34133	1.1162	-1.13425	3.45753	integral	NO		ER	enzyme; oxidoreductase; cholesterol biosynthesis; cholesterol metabolism; lipid biosynthesis; lipid metabolism; steroid biosynthesis; steroid metabolism;
tr|F6Z9L5|F6Z9L5_MOUSE Sentrin-specific protease 3 (Fragment) OS=Mus musculus OX=10090 GN=Senp3 PE=1 SV=1;sp|Q9EP97|SENP3_MOUSE Sentrin-specific protease 3 OS=Mus musculus OX=10090 GN=Senp3 PE=1 SV=1	F6Z9L5;Q9EP97	F6Z9L5;Q9EP97	Sentrin-specific protease 3	Senp3	3.46571	5.69144	1.23999	-1.3214	-5.77286	-0.0814132	soluble	NO		Nucleus
tr|A0A0A6YY91|A0A0A6YY91_MOUSE Neural cell adhesion molecule 1 (Fragment) OS=Mus musculus OX=10090 GN=Ncam1 PE=1 SV=1	A0A0A6YY91	A0A0A6YY91	Neural cell adhesion molecule 1 (Fragment)	Ncam1	3.46571	5.46258	1.46884	-1.82423	-5.81797	-0.355389	integral	YES	integral component of postsynaptic membrane (GO:0099055); integral component of presynaptic membrane (GO:0099056); modulation of chemical synaptic transmission (GO:0050804); synapse adhesion between pre- and post-synapse (GO:0099560)	PM; Cell Surface	adhesion
tr|E9QKV6|E9QKV6_MOUSE Unconventional myosin-IXb OS=Mus musculus OX=10090 GN=Myo9b PE=1 SV=1;tr|A0A1D5RLD1|A0A1D5RLD1_MOUSE Unconventional myosin-IXb OS=Mus musculus OX=10090 GN=Myo9b PE=1 SV=1;tr|E9PWZ6|E9PWZ6_MOUSE Unconventional myosin-IXb OS=Mus muscul	E9QKV6;A0A1D5RLD1;E9PWZ6;E9PZW8;Q9QY06-3;Q9QY06;Q9QY06-2;A0A1D5RLW4	E9QKV6;A0A1D5RLD1;E9PWZ6;E9PZW8;Q9QY06-3;Q9QY06;Q9QY06-2	Unconventional myosin-IXb	Myo9b	3.46061	4.70603	2.21519	-2.36063	-4.85148	-0.145448	soluble	NO		Cytoskeleton	Actin-binding; Myosin
sp|Q3V009|TMED1_MOUSE Transmembrane emp24 domain-containing protein 1 OS=Mus musculus OX=10090 GN=Tmed1 PE=1 SV=1;sp|Q3V009-2|TMED1_MOUSE Isoform 2 of Transmembrane emp24 domain-containing protein 1 OS=Mus musculus OX=10090 GN=Tmed1;tr|A0A1L1STZ6|A0A1L1STZ	Q3V009;Q3V009-2;A0A1L1STZ6	Q3V009;Q3V009-2;A0A1L1STZ6	Transmembrane emp24 domain-containing protein 1	Tmed1	3.45121	3.44843	3.45399	-0.0178626	-0.0123097	3.43612	integral	NO		ER; Golgi	trafficking; vesicle coat protein; COPII-coated ER to Golgi vesicle-mediated transport
sp|Q62465|VAT1_MOUSE Synaptic vesicle membrane protein VAT-1 homolog OS=Mus musculus OX=10090 GN=Vat1 PE=1 SV=3	Q62465	Q62465	Synaptic vesicle membrane protein VAT-1 homolog	Vat1	3.44886	1.16867	5.72904	1.58505	6.14542	7.31409	soluble	NO		SV	SV membrane; Transporter; secondary carrier transporter; monoamines transport; a.k.a. VMAT1, slc18a1, or mitofusin-binding protein
tr|A0A0R4J0U7|A0A0R4J0U7_MOUSE COMM domain-containing protein 5 OS=Mus musculus OX=10090 GN=Commd5 PE=1 SV=1;sp|Q8R395|COMD5_MOUSE COMM domain-containing protein 5 OS=Mus musculus OX=10090 GN=Commd5 PE=1 SV=1	A0A0R4J0U7;Q8R395	A0A0R4J0U7;Q8R395	COMM domain-containing protein 5	Commd5	3.44665	3.13772	3.75559	-1.37469	-0.756819	2.3809	soluble	NO		Nucleus; Cytoplasm	transcription; transcription regulation; Ubl conjugation pathway
tr|A0A2I3BQZ9|A0A2I3BQZ9_MOUSE Amyloid-beta A4 protein OS=Mus musculus OX=10090 GN=App PE=1 SV=1;sp|P12023|A4_MOUSE Amyloid-beta A4 protein OS=Mus musculus OX=10090 GN=App PE=1 SV=3;tr|A0A2I3BPT1|A0A2I3BPT1_MOUSE Amyloid-beta A4 protein OS=Mus musculus OX=	A0A2I3BQZ9;P12023;A0A2I3BPT1;Q3TWF3;P12023-3;P12023-2;A0A2I3BR03	A0A2I3BQZ9;P12023;A0A2I3BPT1;Q3TWF3;P12023-3;P12023-2;A0A2I3BR03	Amyloid beta A4 protein;N-APP;Soluble APP-alpha;Soluble APP-beta;C99;Beta-amyloid protein 42;Beta-amyloid protein 40;C83;P3(42);P3(40);C80;Gamma-secretase C-terminal fragment 59;Gamma-secretase C-terminal fragment 57;Gamma-secretase C-terminal fragment 50;C31	App	3.44143	2.21801	4.66485	-1.32915	1.1177	3.33571	integral	YES	presynaptic active zone (GO:0048786); neuronal dense core vesicle (GO:0098992); regulation of presynapse assembly (GO:1905606)	PM; Cell Surface; Golgi; Endolysosomal; Endosome; Cytoplasmic vesicle	receptor; apoptosis; cell adhesion; endocytosis; Notch signaling pathway; neuronal adhesion; presynaptic active zone assembly; dendrite and axonogenesis; Alzheimer's disease; presynaptic active zone; neuronal dense core vesicle; regulation of presynapse assembly
sp|P17047-3|LAMP2_MOUSE Isoform LAMP-2C of Lysosome-associated membrane glycoprotein 2 OS=Mus musculus OX=10090 GN=Lamp2;sp|P17047|LAMP2_MOUSE Lysosome-associated membrane glycoprotein 2 OS=Mus musculus OX=10090 GN=Lamp2 PE=1 SV=2;sp|P17047-2|LAMP2_MOUSE I	P17047-3;P17047;P17047-2	P17047-3;P17047;P17047-2	Lysosome-associated membrane glycoprotein 2	Lamp2	3.43066	2.36756	4.49375	0.486216	2.61241	4.97997	integral	NO		Endolysosomal; Endosome; Lysosome	autophagy; protein transport
sp|Q80WM4|HPLN4_MOUSE Hyaluronan and proteoglycan link protein 4 OS=Mus musculus OX=10090 GN=Hapln4 PE=2 SV=2	Q80WM4	Q80WM4	Hyaluronan and proteoglycan link protein 4	Hapln4	3.42938	4.92414	1.93462	0.198008	-2.79151	2.13263	soluble	NO		Extracellular region or secreted	binds to hyaluronic acid; may be involved in formation of the extracellular matrix
tr|E9QJW0|E9QJW0_MOUSE Microsomal glutathione S-transferase 1 OS=Mus musculus OX=10090 GN=Mgst1 PE=1 SV=1;sp|Q91VS7|MGST1_MOUSE Microsomal glutathione S-transferase 1 OS=Mus musculus OX=10090 GN=Mgst1 PE=1 SV=3;tr|D3YU60|D3YU60_MOUSE Microsomal glutathione	E9QJW0;Q91VS7;D3YU60;A0A0N4SV17;A0A0N4SVZ0;D3YVR3	E9QJW0;Q91VS7;D3YU60	Microsomal glutathione S-transferase 1	Mgst1	3.42156	2.41191	4.43121	-1.36037	0.658925	3.07084	integral	NO		Mitochondrion; ER; Peroxisome	enzyme; transferase; cellular response to lipid hydroperoxide; glutathione metabolic process; glutathione transport; response to lipopolysaccharide
sp|O88983|STX8_MOUSE Syntaxin-8 OS=Mus musculus OX=10090 GN=Stx8 PE=1 SV=1;tr|Q9D0J1|Q9D0J1_MOUSE Syntaxin-8 OS=Mus musculus OX=10090 GN=Stx8 PE=1 SV=1	O88983;Q9D0J1;Q8BS59	O88983;Q9D0J1	Syntaxin-8	Stx8	3.41951	2.86609	3.97294	-0.756697	0.350154	3.21624	integral	NO		SV; Endolysosomal; Endosome; Lysosome	trafficking; SNAP receptor activity; SNARE; vesicle fusion; SV membrane; late endosome; lysosome
sp|Q3TDN2|FAF2_MOUSE FAS-associated factor 2 OS=Mus musculus OX=10090 GN=Faf2 PE=1 SV=2;sp|Q3TDN2-2|FAF2_MOUSE Isoform 2 of FAS-associated factor 2 OS=Mus musculus OX=10090 GN=Faf2;tr|D3Z2H4|D3Z2H4_MOUSE FAS-associated factor 2 (Fragment) OS=Mus musculus O	Q3TDN2;Q3TDN2-2;D3Z2H4;D3YUP4;D6RE51;D3Z4G9	Q3TDN2;Q3TDN2-2;D3Z2H4	FAS-associated factor 2	Faf2	3.41474	2.48874	4.34074	-1.72718	0.124818	2.61356	soluble	NO		ER	quality control; unfolded protein response; ubiquitin-dependent ERAD pathway; proteasome-mediated ubiquitin-dependent protein catabolic process; retrograde protein transport, ER to cytosol
sp|Q8R2Q8|BST2_MOUSE Bone marrow stromal antigen 2 OS=Mus musculus OX=10090 GN=Bst2 PE=1 SV=1	Q8R2Q8	Q8R2Q8	Bone marrow stromal antigen 2	Bst2	3.41438	5.65144	1.17731	-1.76993	-6.24406	-0.592625	integral	NO		PM; Cytoplasm; Golgi; Endosome; Endolysosomal	immnity; trans-Golgi network; late endosome; IFN-induced antiviral host restriction factor; defense response to virus; negative regulation of cell growth
tr|H3BJ71|H3BJ71_MOUSE Melanoma inhibitory activity protein 2 (Fragment) OS=Mus musculus OX=10090 GN=Mia2 PE=1 SV=1;tr|H3BKL6|H3BKL6_MOUSE Melanoma inhibitory activity protein 2 OS=Mus musculus OX=10090 GN=Mia2 PE=1 SV=1;tr|H3BL19|H3BL19_MOUSE Melanoma inh	H3BJ71;H3BKL6;H3BL19;H3BJI6;H3BK44;E9PY90;H3BK48;E9Q3S2;H3BKH2;H3BJS0;A0A1W2P711;Q91ZV0-3;Q91ZV0;H3BJS5;H3BJ35;H3BJY7	H3BJ71;H3BKL6;H3BL19;H3BJI6;H3BK44;E9PY90;H3BK48;E9Q3S2;H3BKH2;H3BJS0;A0A1W2P711;Q91ZV0-3;Q91ZV0;H3BJS5	Melanoma inhibitory activity protein 2	Mia2	3.40873	5.55181	1.26564	0.761794	-3.52438	2.02743	integral	NO		ER	trafficking; ER to Golgi vesicle-mediated transport; protein secretion
tr|A0A1W2P8C6|A0A1W2P8C6_MOUSE Tetraspanin (Fragment) OS=Mus musculus OX=10090 GN=Cd63 PE=1 SV=1;sp|P41731|CD63_MOUSE CD63 antigen OS=Mus musculus OX=10090 GN=Cd63 PE=1 SV=2	A0A1W2P8C6;P41731	A0A1W2P8C6;P41731	CD63 antigen	Cd63	3.40785	2.93626	3.87944	0.387423	1.33061	4.26686	integral	NO		PM; Endolysosomal; Endosome; Lysosome	signaling; receptor; integrin signaling; activation of AKT, FAK/PTK2 and MAP kinases; VEGFA signaling
sp|Q99LH2|PTSS1_MOUSE Phosphatidylserine synthase 1 OS=Mus musculus OX=10090 GN=Ptdss1 PE=1 SV=1	Q99LH2;A0A286YDW7;A0A286YDD2	Q99LH2	Phosphatidylserine synthase 1	Ptdss1	3.40714	4.01766	2.79661	-1.03356	-2.25461	1.76306	integral	NO		ER	enzyme; lipid metabolism; phospholipid metabolism; phospholipid biosynthesis; phosphatidylserine biosynthetic process
sp|Q9JKD3|SCAM5_MOUSE Secretory carrier-associated membrane protein 5 OS=Mus musculus OX=10090 GN=Scamp5 PE=1 SV=1;tr|A0A1L1SVG3|A0A1L1SVG3_MOUSE Secretory carrier-associated membrane protein OS=Mus musculus OX=10090 GN=Scamp5 PE=1 SV=1;tr|A0A1L1SRT6|A0A1L	Q9JKD3;A0A1L1SVG3;A0A1L1SRT6	Q9JKD3;A0A1L1SVG3;A0A1L1SRT6	Secretory carrier-associated membrane protein 5	Scamp5	3.39422	2.4734	4.31504	-1.40854	0.433098	2.9065	integral	YES	integral component of synaptic vesicle membrane (GO:0030285); regulation of synaptic vesicle endocytosis (GO:1900242)	SV; Golgi; Endolysosomal; Endosome	trafficking; exocytosis; regulation of neurotransmitter release; regulation of synaptic vesicle endocytosis; interact with AP-2; recycling endosome membrane; trans-Golgi network membrane; integral component of synaptic vesicle membrane
sp|Q9CZ13|QCR1_MOUSE Cytochrome b-c1 complex subunit 1, mitochondrial OS=Mus musculus OX=10090 GN=Uqcrc1 PE=1 SV=2	Q9CZ13;A0A0A6YW82;A0A0A6YWX6;A0A0A6YVZ0	Q9CZ13	Cytochrome b-c1 complex subunit 1, mitochondrial	Uqcrc1	3.39368	1.45345	5.33391	-0.228473	3.65198	5.10544	soluble	NO		Mitochondrion
sp|O35286|DHX15_MOUSE Pre-mRNA-splicing factor ATP-dependent RNA helicase DHX15 OS=Mus musculus OX=10090 GN=Dhx15 PE=1 SV=2;tr|Q497W9|Q497W9_MOUSE DEAH (Asp-Glu-Ala-His) box polypeptide 15 OS=Mus musculus OX=10090 GN=Dhx15 PE=1 SV=1;tr|A0A0G2JG10|A0A0G2JG1	O35286;Q497W9;A0A0G2JG10;A0A0G2JGQ5;Q05BH3;G3X8X0;A2A4N9;A2A4P0	O35286;Q497W9;A0A0G2JG10	Pre-mRNA-splicing factor ATP-dependent RNA helicase DHX15	Dhx15	3.39055	2.9771	3.80399	1.41171	2.23861	5.2157	soluble	NO		Nucleus	RNA helicase
sp|P61027|RAB10_MOUSE Ras-related protein Rab-10 OS=Mus musculus OX=10090 GN=Rab10 PE=1 SV=1	P61027	P61027	Ras-related protein Rab-10	Rab10	3.3895	2.3388	4.44019	1.7492	3.85059	6.18939	soluble	YES	anchored component of synaptic vesicle membrane (GO:0098993); presynaptic dense core vesicle exocytosis (GO:0099525)	SV; Golgi	trafficking; GTPase activity; Small GTPase; Rab GTPase
tr|Q8C4N0|Q8C4N0_MOUSE Homocysteine-responsive endoplasmic reticulum-resident ubiquitin-like domain member 1 protein OS=Mus musculus OX=10090 GN=Herpud1 PE=1 SV=1;sp|Q9JJK5|HERP1_MOUSE Homocysteine-responsive endoplasmic reticulum-resident ubiquitin-like d	Q8C4N0;Q9JJK5	Q8C4N0;Q9JJK5	Homocysteine-responsive endoplasmic reticulum-resident ubiquitin-like domain member 1 protein	Herpud1	3.37852	5.30687	1.45017	-2.29858	-6.15529	-0.848416	integral	NO		ER	quality control; protein folding; component of the ERAD pathway; endoplasmic reticulum unfolded protein response; positive regulation of ER-associated ubiquitin-dependent protein catabolic process; protein targeting to ER; regulation of endoplasmic reticulum stress-induced intrinsic apoptotic signaling pathway; regulation of protein ubiquitination; response to endoplasmic reticulum stress; retrog…
sp|Q8BG16|S6A15_MOUSE Sodium-dependent neutral amino acid transporter B(0)AT2 OS=Mus musculus OX=10090 GN=Slc6a15 PE=1 SV=1	Q8BG16;A0A1W2P744	Q8BG16	Sodium-dependent neutral amino acid transporter B(0)AT2	Slc6a15	3.37385	2.50574	4.24196	-1.21485	0.521363	3.02711	integral	NO		PM	Transporter; Na+-dependent amino acid transporter; plasma membrane
sp|P62196|PRS8_MOUSE 26S proteasome regulatory subunit 8 OS=Mus musculus OX=10090 GN=Psmc5 PE=1 SV=1;tr|Q8K1K2|Q8K1K2_MOUSE 26S proteasome regulatory subunit 8 OS=Mus musculus OX=10090 GN=Psmc5 PE=1 SV=1	P62196;Q8K1K2	P62196;Q8K1K2	26S protease regulatory subunit 8	Psmc5	3.36656	2.08342	4.64971	1.37647	3.94276	6.02618	soluble	NO		Cytoplasm; Nucleus	proteasome subunit
sp|P14094|AT1B1_MOUSE Sodium/potassium-transporting ATPase subunit beta-1 OS=Mus musculus OX=10090 GN=Atp1b1 PE=1 SV=1;tr|A0A0A6YX05|A0A0A6YX05_MOUSE Sodium/potassium-transporting ATPase subunit beta (Fragment) OS=Mus musculus OX=10090 GN=Atp1b1 PE=1 SV=1	P14094;A0A0A6YX05	P14094;A0A0A6YX05	Sodium/potassium-transporting ATPase subunit beta-1	Atp1b1	3.36448	1.17821	5.55074	2.8274	7.19994	8.37814	integral	NO		PM	Transporter; Na+/K+-ATPase - b1; plasma membrane
sp|Q9CWF2|TBB2B_MOUSE Tubulin beta-2B chain OS=Mus musculus OX=10090 GN=Tubb2b PE=1 SV=1	Q9CWF2	Q9CWF2	Tubulin beta-2B chain	Tubb2b	3.36247	2.10641	4.61854	2.91146	5.42359	7.53001	soluble	YES	modulation of chemical synaptic transmission (GO:0050804)	Cytoskeleton	Microtubule-associated; Tubulin-binding
sp|O54984|GET3_MOUSE ATPase GET3 OS=Mus musculus OX=10090 GN=Get3 PE=1 SV=2	O54984;A0A1B0GRE1	O54984	ATPase Asna1	Asna1	3.36117	1.40496	5.31738	-0.417691	3.49473	4.89969	soluble	NO		ER	transporter; protein transport; tail-anchored membrane protein insertion into ER membrane; posttranslational protein targeting to endoplasmic reticulum membrane
sp|P10404|ENV1_MOUSE MLV-related proviral Env polyprotein OS=Mus musculus OX=10090 PE=1 SV=3	P10404;P11370	P10404	MLV-related proviral Env polyprotein;Surface protein;Transmembrane protein	Fv4	3.35538	4.90363	1.80713	-1.74464	-4.84113	0.0624963	integral	NO		Not available	Not available
sp|P67778|PHB_MOUSE Prohibitin OS=Mus musculus OX=10090 GN=Phb PE=1 SV=1;tr|Q5SQG5|Q5SQG5_MOUSE Prohibitin (Fragment) OS=Mus musculus OX=10090 GN=Phb PE=1 SV=1	P67778;Q5SQG5	P67778;Q5SQG5	Prohibitin	Phb	3.34535	1.51365	5.17705	-1.31596	2.34744	3.86109	soluble	YES	postsynaptic density (GO:0014069); synapse (GO:0045202); extrinsic component of presynaptic active zone membrane (GO:0098891)	Nucleus; Mitochondria	regulatory protein; chaperone; transcription regulator; mitochondrial chaperone; transcriptional co-regulator of transcription factors in the nucleus
sp|Q8BKE6|CP20A_MOUSE Cytochrome P450 20A1 OS=Mus musculus OX=10090 GN=Cyp20a1 PE=1 SV=1	Q8BKE6	Q8BKE6	Cytochrome P450 20A1	Cyp20a1	3.34407	5.14223	1.54591	-0.832256	-4.42858	0.713656	integral	NO		Mitochondrion
sp|O35129|PHB2_MOUSE Prohibitin-2 OS=Mus musculus OX=10090 GN=Phb2 PE=1 SV=1;tr|F6QPR1|F6QPR1_MOUSE Prohibitin (Fragment) OS=Mus musculus OX=10090 GN=Phb2 PE=1 SV=1	O35129;F6QPR1;F6Q8V7	O35129;F6QPR1	Prohibitin-2	Phb2	3.3434	1.78633	4.90048	-0.878505	2.23565	4.02197	soluble	NO	postsynaptic density (GO:0014069); presynaptic active zone (GO:0048786)	Mitochondrion
tr|E9PWW2|E9PWW2_MOUSE Torsin-1A-interacting protein 1 OS=Mus musculus OX=10090 GN=Tor1aip1 PE=1 SV=1;sp|Q921T2-3|TOIP1_MOUSE Isoform 3 of Torsin-1A-interacting protein 1 OS=Mus musculus OX=10090 GN=Tor1aip1;sp|Q921T2-2|TOIP1_MOUSE Isoform 2 of Torsin-1A-i	E9PWW2;Q921T2-3;Q921T2-2;Q921T2	E9PWW2;Q921T2-3;Q921T2-2;Q921T2	Torsin-1A-interacting protein 1	Tor1aip1	3.3426	5.18542	1.49979	1.1294	-2.55622	2.62919	integral	NO		Nucleus	nuclear membrane organization
tr|G3X8R0|G3X8R0_MOUSE Receptor expression-enhancing protein OS=Mus musculus OX=10090 GN=Reep5 PE=1 SV=1;tr|A0A494BBE3|A0A494BBE3_MOUSE Receptor expression-enhancing protein 5 (Fragment) OS=Mus musculus OX=10090 GN=Reep5 PE=1 SV=1	G3X8R0;A0A494BBE3;Q60870	G3X8R0;A0A494BBE3	Receptor expression-enhancing protein	Reep5	3.34129	1.35788	5.3247	0.464565	4.43138	5.78927	integral	NO		ER	trafficking; ER tubular network
sp|Q61334|BAP29_MOUSE B-cell receptor-associated protein 29 OS=Mus musculus OX=10090 GN=Bcap29 PE=1 SV=1	Q61334	Q61334	B-cell receptor-associated protein 29	Bcap29	3.33417	2.99748	3.67086	-1.72077	-1.04739	1.95009	integral	NO		ER	trafficking; ER to Golgi vesicle-mediated transport; protein localization to ER
sp|Q99JH8|ERD21_MOUSE ER lumen protein-retaining receptor 1 OS=Mus musculus OX=10090 GN=Kdelr1 PE=1 SV=1;tr|A0A1B0GT97|A0A1B0GT97_MOUSE ER lumen protein-retaining receptor OS=Mus musculus OX=10090 GN=Kdelr1 PE=1 SV=1;tr|A0A1B0GQW0|A0A1B0GQW0_MOUSE ER lumen	Q99JH8;A0A1B0GT97;A0A1B0GQW0	Q99JH8;A0A1B0GT97;A0A1B0GQW0	ER lumen protein-retaining receptor 1	Kdelr1	3.33376	2.12222	4.54531	-0.708076	1.71501	3.83724	integral	NO		ER	trafficking; ER to Golgi vesicle-mediated transport; protein localization to ER
sp|P37040|NCPR_MOUSE NADPH--cytochrome P450 reductase OS=Mus musculus OX=10090 GN=Por PE=1 SV=2;tr|Q05DV1|Q05DV1_MOUSE NADPH--cytochrome P450 reductase OS=Mus musculus OX=10090 GN=Por PE=1 SV=1	P37040;Q05DV1;E9Q997;E9PVT9;F6R7H8	P37040;Q05DV1	NADPH--cytochrome P450 reductase	Por	3.32211	3.25567	3.38855	2.60731	2.74019	5.99586	integral	NO		ER; Mitochondrion	enzyme; oxidoreductase; electron transport chain
sp|Q60931|VDAC3_MOUSE Voltage-dependent anion-selective channel protein 3 OS=Mus musculus OX=10090 GN=Vdac3 PE=1 SV=1;tr|J3QMG3|J3QMG3_MOUSE Voltage-dependent anion-selective channel protein 3 OS=Mus musculus OX=10090 GN=Vdac3 PE=1 SV=1	Q60931;J3QMG3	Q60931;J3QMG3	Voltage-dependent anion-selective channel protein 3	Vdac3	3.3221	1.66856	4.97563	-0.108654	3.19842	4.86698	integral	NO		Mitochondrion	Channel; voltage-gated ion channel; mitochondrial outer membrane
tr|Q8R0J2|Q8R0J2_MOUSE Mannose-P-dolichol utilization defect 1 protein OS=Mus musculus OX=10090 GN=Mpdu1 PE=1 SV=1;sp|Q9R0Q9|MPU1_MOUSE Mannose-P-dolichol utilization defect 1 protein OS=Mus musculus OX=10090 GN=Mpdu1 PE=1 SV=1;tr|E9PVP3|E9PVP3_MOUSE Manno	Q8R0J2;Q9R0Q9;E9PVP3;Q5F2B1;F6XX36;F6ZGG4	Q8R0J2;Q9R0Q9;E9PVP3;Q5F2B1;F6XX36	Mannose-P-dolichol utilization defect 1 protein	Mpdu1	3.3209	2.30518	4.33662	-1.05141	0.980039	3.28522	integral	NO		Not available	regulatory protein; oligosaccharide biosynthetic process
tr|A0A0R4J0M9|A0A0R4J0M9_MOUSE Deubiquitinating protein VCIP135 OS=Mus musculus OX=10090 GN=Vcpip1 PE=1 SV=1;sp|Q8CDG3|VCIP1_MOUSE Deubiquitinating protein VCIP135 OS=Mus musculus OX=10090 GN=Vcpip1 PE=1 SV=1;sp|Q8CDG3-2|VCIP1_MOUSE Isoform 2 of Deubiquiti	A0A0R4J0M9;Q8CDG3;Q8CDG3-2	A0A0R4J0M9;Q8CDG3;Q8CDG3-2	Deubiquitinating protein VCIP135	Vcpip1	3.31764	2.50106	4.13423	-1.9064	-0.273221	2.22784	soluble	YES	synapse (GO:0045202)	ER; Golgi	ER membrane fusion; Golgi organization; protein deubiquitination; Ubl conjugation pathway
tr|A0A5F8MPS7|A0A5F8MPS7_MOUSE Lysosomal acid phosphatase OS=Mus musculus OX=10090 GN=Acp2 PE=1 SV=1;sp|P24638|PPAL_MOUSE Lysosomal acid phosphatase OS=Mus musculus OX=10090 GN=Acp2 PE=1 SV=2	A0A5F8MPS7;P24638;B7ZCF4;B7ZCF5	A0A5F8MPS7;P24638	Lysosomal acid phosphatase	Acp2	3.29221	2.98519	3.59922	-0.797742	-0.183712	2.80148	integral	NO		Endolysosomal; Lysosome	enzyme; phosphatase; lysosome organization
sp|Q9DB77|QCR2_MOUSE Cytochrome b-c1 complex subunit 2, mitochondrial OS=Mus musculus OX=10090 GN=Uqcrc2 PE=1 SV=1	Q9DB77;A0A140LI98	Q9DB77	Cytochrome b-c1 complex subunit 2, mitochondrial	Uqcrc2	3.2818	1.30372	5.25987	-0.499031	3.45712	4.76084	soluble	NO		Mitochondrion
sp|Q9JIS5|SV2A_MOUSE Synaptic vesicle glycoprotein 2A OS=Mus musculus OX=10090 GN=Sv2a PE=1 SV=1	Q9JIS5	Q9JIS5	Synaptic vesicle glycoprotein 2A	Sv2a	3.27893	3.77551	2.78235	-0.634135	-1.62729	2.14822	integral	YES	integral component of synaptic vesicle membrane (GO:0030285); synaptic vesicle priming (GO:0016082)	SV	trafficking; integral component of SV membrane; synaptic vesicle priming
sp|O35074|PTGIS_MOUSE Prostacyclin synthase OS=Mus musculus OX=10090 GN=Ptgis PE=1 SV=1;tr|Q8BXC0|Q8BXC0_MOUSE Prostacyclin synthase OS=Mus musculus OX=10090 GN=Ptgis PE=1 SV=1	O35074;Q8BXC0	O35074;Q8BXC0	Prostacyclin synthase	Ptgis	3.2782	2.69155	3.86485	-1.5508	-0.377505	2.31404	integral	NO		Cytoplasm; ER; Nucleus	enzyme; lipid metabolism; phospholipid metabolism; phospholipid biosynthesis; apoptotic signaling pathway; apoptosis
sp|Q61885|MOG_MOUSE Myelin-oligodendrocyte glycoprotein OS=Mus musculus OX=10090 GN=Mog PE=1 SV=1;tr|Q3UY21|Q3UY21_MOUSE Myelin-oligodendrocyte glycoprotein OS=Mus musculus OX=10090 GN=Mog PE=1 SV=1;tr|Q29ZQ5|Q29ZQ5_MOUSE Myelin-oligodendrocyte glycoprotei	Q61885;Q3UY21;Q29ZQ5	Q61885;Q3UY21;Q29ZQ5	Myelin-oligodendrocyte glycoprotein	Mog	3.27644	1.71971	4.83316	-0.900559	2.21289	3.9326	integral	NO		PM; Cell Surface	adhesion
sp|P51660|DHB4_MOUSE Peroxisomal multifunctional enzyme type 2 OS=Mus musculus OX=10090 GN=Hsd17b4 PE=1 SV=3	P51660	P51660	Peroxisomal multifunctional enzyme type 2;(3R)-hydroxyacyl-CoA dehydrogenase;Enoyl-CoA hydratase 2	Hsd17b4	3.27489	2.76486	3.78492	0.179459	1.19952	3.96438	soluble	NO		Peroxisome
sp|Q9JLJ5|ELOV1_MOUSE Elongation of very long chain fatty acids protein 1 OS=Mus musculus OX=10090 GN=Elovl1 PE=1 SV=1;tr|Q4V9V3|Q4V9V3_MOUSE Elongation of very long chain fatty acids protein OS=Mus musculus OX=10090 GN=Elovl1 PE=1 SV=1	Q9JLJ5;Q4V9V3	Q9JLJ5;Q4V9V3	Elongation of very long chain fatty acids protein 1;Elongation of very long chain fatty acids protein	Elovl1	3.27467	2.6036	3.94574	-1.50037	-0.158232	2.44537	integral	NO		ER	enzyme; lipid metabolism
sp|P35293|RAB18_MOUSE Ras-related protein Rab-18 OS=Mus musculus OX=10090 GN=Rab18 PE=1 SV=2;tr|A0A3Q4EI12|A0A3Q4EI12_MOUSE Ras-related protein Rab-18 OS=Mus musculus OX=10090 GN=Rab18 PE=1 SV=1;tr|A0A452J8C1|A0A452J8C1_MOUSE Ras-related protein Rab-18 OS=	P35293;A0A3Q4EI12;A0A452J8C1;A0A3Q4EIF7	P35293;A0A3Q4EI12;A0A452J8C1	Ras-related protein Rab-18	Rab18	3.27345	1.92775	4.61915	0.54712	3.23852	5.16627	soluble	YES	synapse (GO:0045202)	Golgi	trafficking; GTPase activity; Small GTPase; Rab GTPase; intracellular protein transport
sp|P58021|TM9S2_MOUSE Transmembrane 9 superfamily member 2 OS=Mus musculus OX=10090 GN=Tm9sf2 PE=1 SV=1;tr|E9PZ69|E9PZ69_MOUSE Transmembrane 9 superfamily member OS=Mus musculus OX=10090 GN=Tm9sf2 PE=1 SV=1	P58021;E9PZ69	P58021;E9PZ69	Transmembrane 9 superfamily member 2	Tm9sf2	3.26897	2.44511	4.09283	0.348098	1.99582	4.44093	integral	NO		Endolysosomal; Golgi	Transporter; Channel; intracellular compartments; unknown; may function as a channel or small molecule transporter
tr|V9GX22|V9GX22_MOUSE Transmembrane protein 254 OS=Mus musculus OX=10090 GN=Tmem254a PE=1 SV=1;sp|P0DN91|T254C_MOUSE Transmembrane protein 254c OS=Mus musculus OX=10090 GN=Tmem254c PE=1 SV=1;sp|P0DN90|T254B_MOUSE Transmembrane protein 254b OS=Mus musculus	V9GX22;P0DN91;P0DN90;P0DN89	V9GX22;P0DN91;P0DN90;P0DN89	Transmembrane protein 254b	Tmem254b	3.26867	2.1802	4.35715	-0.398039	1.77891	3.95911	integral	NO		Not available	Uncharacterized
sp|P97765|WBP2_MOUSE WW domain-binding protein 2 OS=Mus musculus OX=10090 GN=Wbp2 PE=1 SV=1;sp|P97765-2|WBP2_MOUSE Isoform 2 of WW domain-binding protein 2 OS=Mus musculus OX=10090 GN=Wbp2	P97765;P97765-2	P97765;P97765-2	WW domain-binding protein 2	Wbp2	3.26713	2.313	4.22127	0.325161	2.23343	4.54643	soluble	NO		Nucleus	positive regulation of transcription
sp|Q6NSQ9|G6PC3_MOUSE Glucose-6-phosphatase 3 OS=Mus musculus OX=10090 GN=G6pc3 PE=1 SV=1	Q6NSQ9	Q6NSQ9	Glucose-6-phosphatase 3	G6pc3	3.26394	2.3652	4.16268	-1.79985	-0.00237367	2.36283	integral	NO		ER	enzyme; Gluconeogenesis; ER membrane; glucose-6-phosphate transport
tr|D3YXL1|D3YXL1_MOUSE Cancer-related nucleoside-triphosphatase homolog OS=Mus musculus OX=10090 GN=Ntpcr PE=1 SV=1;sp|Q9CQA9|NTPCR_MOUSE Cancer-related nucleoside-triphosphatase homolog OS=Mus musculus OX=10090 GN=Ntpcr PE=1 SV=1;tr|Q8C373|Q8C373_MOUSE Ca	D3YXL1;Q9CQA9;Q8C373;D3Z2W9	D3YXL1;Q9CQA9;Q8C373;D3Z2W9	Cancer-related nucleoside-triphosphatase homolog	Ntpcr	3.25973	4.02867	2.49079	-2.66571	-4.20359	-0.174922	soluble	NO		Not available	Not available
sp|Q60932-2|VDAC1_MOUSE Isoform Mt-VDAC1 of Voltage-dependent anion-selective channel protein 1 OS=Mus musculus OX=10090 GN=Vdac1;sp|Q60932|VDAC1_MOUSE Voltage-dependent anion-selective channel protein 1 OS=Mus musculus OX=10090 GN=Vdac1 PE=1 SV=3;tr|F2Z47	Q60932-2;Q60932;F2Z471	Q60932-2;Q60932;F2Z471	Voltage-dependent anion-selective channel protein 1	Vdac1	3.25863	2.06015	4.45711	2.78807	5.18503	7.24519	integral	YES	presynaptic active zone membrane (GO:0048787); integral component of postsynaptic density membrane (GO:0099061)	Mitochondrion	Channel; voltage-gated ion channel; mitochondrial outer membrane
sp|Q8K0U4|HS12A_MOUSE Heat shock 70 kDa protein 12A OS=Mus musculus OX=10090 GN=Hspa12a PE=1 SV=1	Q8K0U4;A0A494BAN0;A0A494B917;A0A494BAN9	Q8K0U4	Heat shock 70 kDa protein 12A	Hspa12a	3.2535	1.13786	5.36913	-0.682813	3.54846	4.68632	soluble	NO		Cytosol; Golgi	adapter/scaffold; heat shock protein; adapter protein for SORL1, but not SORT1; delays SORL1 internalization and affects SORL1 subcellular localization
sp|P00405|COX2_MOUSE Cytochrome c oxidase subunit 2 OS=Mus musculus OX=10090 GN=Mtco2 PE=1 SV=1	P00405	P00405	Cytochrome c oxidase subunit 2	Mtco2	3.25334	1.80047	4.70621	1.52431	4.43006	6.23053	integral	NO		Mitochondrion
sp|Q9EQ06|DHB11_MOUSE Estradiol 17-beta-dehydrogenase 11 OS=Mus musculus OX=10090 GN=Hsd17b11 PE=1 SV=1;sp|Q9EQ06-2|DHB11_MOUSE Isoform 2 of Estradiol 17-beta-dehydrogenase 11 OS=Mus musculus OX=10090 GN=Hsd17b11	Q9EQ06;Q9EQ06-2;A8Y5N4;Q8VCR2-2;Q8VCR2	Q9EQ06;Q9EQ06-2	Estradiol 17-beta-dehydrogenase 11	Hsd17b11	3.24604	2.62398	3.8681	2.23021	3.47433	6.09831	soluble	NO		ER; Cytoplasm	enzyme; lipid biosynthesis; lipid droplet; lipid metabolism; NADP; oxidoreductase; steroid biosynthesis
sp|Q61830|MRC1_MOUSE Macrophage mannose receptor 1 OS=Mus musculus OX=10090 GN=Mrc1 PE=1 SV=2	Q61830	Q61830	Macrophage mannose receptor 1	Mrc1	3.24351	3.12796	3.35907	-1.62037	-1.38926	1.7387	integral	NO		PM	trafficking; membrane trafficking regulatory protein; vesicle budding from membrane; membrane invagination; receptor-mediated endocytosis
tr|A0A0H2UH17|A0A0H2UH17_MOUSE Ubiquitin-associated protein 2-like OS=Mus musculus OX=10090 GN=Ubap2l PE=1 SV=1;tr|A0A0G2JDV6|A0A0G2JDV6_MOUSE Ubiquitin-associated protein 2-like OS=Mus musculus OX=10090 GN=Ubap2l PE=1 SV=1;sp|Q80X50-2|UBP2L_MOUSE Isoform	A0A0H2UH17;A0A0G2JDV6;Q80X50-2;Q80X50-3;Q80X50-4;Q80X50;Q80X50-5;A0A0G2JDT1;A0A0G2JGD0;A0A0G2JG47;A0A0G2JE24	A0A0H2UH17;A0A0G2JDV6;Q80X50-2;Q80X50-3;Q80X50-4;Q80X50;Q80X50-5;A0A0G2JDT1;A0A0G2JGD0;A0A0G2JG47	Ubiquitin-associated protein 2-like	Ubap2l	3.2396	4.85971	1.61949	0.367489	-2.87273	1.98698	soluble	NO		Nucleus
sp|Q9D379|HYEP_MOUSE Epoxide hydrolase 1 OS=Mus musculus OX=10090 GN=Ephx1 PE=1 SV=2;tr|E9PWK1|E9PWK1_MOUSE Epoxide hydrolase OS=Mus musculus OX=10090 GN=Ephx1 PE=1 SV=1	Q9D379;E9PWK1;F6YTS6;D3Z4M3	Q9D379;E9PWK1	Epoxide hydrolase 1	Ephx1	3.23856	3.30176	3.17537	3.3345	3.20811	6.50987	integral	NO		PM; ER	enzyme; hydrolase; aromatic hydrocarbons catabolism; detoxification; lipid metabolism
sp|P63011|RAB3A_MOUSE Ras-related protein Rab-3A OS=Mus musculus OX=10090 GN=Rab3a PE=1 SV=1	P63011;D3YZP5	P63011	Ras-related protein Rab-3A	Rab3a	3.2362	1.12779	5.34461	-1.04732	3.1695	4.29729	soluble	YES	anchored component of synaptic vesicle membrane (GO:0098993); regulation of synaptic vesicle fusion to presynaptic active zone membrane (GO:0031630); regulation of presynaptic dense core vesicle exocytosis (GO:0099161)	SV; Endolysosomal; Endosome	trafficking; GTPase activity; Small GTPase; Rab GTPase
sp|P47758|SRPRB_MOUSE Signal recognition particle receptor subunit beta OS=Mus musculus OX=10090 GN=Srprb PE=1 SV=1	P47758;A0A1W2P830	P47758	Signal recognition particle receptor subunit beta	Srprb	3.22009	3.52463	2.91555	1.6362	1.02712	4.55175	integral	NO		ER	integral component of membrane; signal recognition particle receptor complex; GTP binding; ubiquitin protein ligase binding; protein targeting to ER
sp|P08113|ENPL_MOUSE Endoplasmin OS=Mus musculus OX=10090 GN=Hsp90b1 PE=1 SV=2;tr|F7C312|F7C312_MOUSE Endoplasmin (Fragment) OS=Mus musculus OX=10090 GN=Hsp90b1 PE=1 SV=1	P08113;F7C312	P08113;F7C312	Endoplasmin	Hsp90b1	3.21242	1.42283	5.002	3.17469	6.75386	8.17669	soluble	NO		ER	chaperone; retrograde protein transport, ER to cytosol; ubiquitin-dependent ERAD pathway; processing and transport of secreted proteins
sp|Q9DCM2|GSTK1_MOUSE Glutathione S-transferase kappa 1 OS=Mus musculus OX=10090 GN=Gstk1 PE=1 SV=3;tr|A0A0N4SVE5|A0A0N4SVE5_MOUSE Glutathione S-transferase kappa 1 OS=Mus musculus OX=10090 GN=Gstk1 PE=1 SV=1	Q9DCM2;A0A0N4SVE5	Q9DCM2;A0A0N4SVE5	Glutathione S-transferase kappa 1	Gstk1	3.20957	1.35551	5.06362	-1.49826	2.20986	3.56537	soluble	NO		Peroxisome	enzyme; transferase; glutathione metabolic process
sp|Q9JKC6|CEND_MOUSE Cell cycle exit and neuronal differentiation protein 1 OS=Mus musculus OX=10090 GN=Cend1 PE=1 SV=1	Q9JKC6	Q9JKC6	Cell cycle exit and neuronal differentiation protein 1	Cend1	3.20911	1.46386	4.95435	-0.926717	2.56377	4.02763	integral	NO		Cell surface	differentiation
sp|Q00493|CBPE_MOUSE Carboxypeptidase E OS=Mus musculus OX=10090 GN=Cpe PE=1 SV=2	Q00493	Q00493	Carboxypeptidase E	Cpe	3.20019	3.11313	3.28726	-0.329981	-0.155852	2.95728	soluble	NO		Cytoplasm	enzyme; mRNA processing; translation regulation
sp|O09117-2|SYPL1_MOUSE Isoform 2 of Synaptophysin-like protein 1 OS=Mus musculus OX=10090 GN=Sypl1;tr|D6RFU9|D6RFU9_MOUSE Synaptophysin-like protein OS=Mus musculus OX=10090 GN=Sypl PE=1 SV=1;sp|O09117|SYPL1_MOUSE Synaptophysin-like protein 1 OS=Mus muscu	O09117-2;D6RFU9;O09117	O09117-2;D6RFU9;O09117	Synaptophysin-like protein 1	Sypl1;Sypl	3.19513	2.20292	4.18734	0.856875	2.8413	5.04422	integral	YES	integral component of synaptic vesicle membrane (GO:0030285)	SV	trafficking; integral component of SV membrane
tr|V9GX00|V9GX00_MOUSE Interleukin-6 receptor subunit beta OS=Mus musculus OX=10090 GN=Il6st PE=1 SV=1;sp|Q00560|IL6RB_MOUSE Interleukin-6 receptor subunit beta OS=Mus musculus OX=10090 GN=Il6st PE=1 SV=2;tr|V9GXT4|V9GXT4_MOUSE Interleukin-6 receptor subun	V9GX00;Q00560;V9GXT4;V9GXA2	V9GX00;Q00560;V9GXT4;V9GXA2	Interleukin-6 receptor subunit beta	Il6st	3.19305	5.31681	1.06929	-1.17389	-5.42141	-0.1046	integral	NO		Cell Surface	receptor; glycoprotein; signaling; ciliary neurotrophic factor-mediated signaling pathway; cytokine-mediated signaling pathway; glycogen metabolic process; negative regulation of cytosolic calcium ion concentration; negative regulation of interleukin-6-mediated signaling pathway; negative regulation of neuron apoptotic process; positive regulation of Notch signaling pathway; positive regulation o…
sp|Q91YW3|DNJC3_MOUSE DnaJ homolog subfamily C member 3 OS=Mus musculus OX=10090 GN=Dnajc3 PE=1 SV=1	Q91YW3	Q91YW3	DnaJ homolog subfamily C member 3	Dnajc3	3.1903	1.81605	4.56456	-1.85555	0.892958	2.70901	soluble	NO		Cytoplasm; ER	quality control; protein folding; chaperone; endoplasmic reticulum unfolded protein response; negative regulation of apoptotic process; negative regulation of endoplasmic reticulum stress-induced eIF2 alpha phosphorylation; negative regulation of protein kinase activity; positive regulation of translation initiation in response to endoplasmic reticulum stress; protein folding in endoplasmic retic…
tr|A0A1L1SV25|A0A1L1SV25_MOUSE Alpha-actinin-4 OS=Mus musculus OX=10090 GN=Actn4 PE=1 SV=1	A0A1L1SV25;A0A1L1SVJ6;D3Z0L8;D3Z761	A0A1L1SV25	Alpha-actinin-4	Actn4	3.18332	5.01775	1.3489	-1.263	-4.93185	0.0859042	soluble	NO		Cytoskeleton	Actin-binding
sp|P84104-2|SRSF3_MOUSE Isoform Short of Serine/arginine-rich splicing factor 3 OS=Mus musculus OX=10090 GN=Srsf3;sp|P84104|SRSF3_MOUSE Serine/arginine-rich splicing factor 3 OS=Mus musculus OX=10090 GN=Srsf3 PE=1 SV=1	P84104-2;P84104	P84104-2;P84104	Serine/arginine-rich splicing factor 3	Srsf3	3.17632	2.75236	3.60028	0.906156	1.75407	4.50643	soluble	NO		Nucleus	RNA splicing factor; mRNA splicing
sp|P97865|PEX7_MOUSE Peroxisomal targeting signal 2 receptor OS=Mus musculus OX=10090 GN=Pex7 PE=1 SV=1;tr|B7ZNK8|B7ZNK8_MOUSE Peroxisomal targeting signal 2 receptor OS=Mus musculus OX=10090 GN=Pex7 PE=1 SV=1	P97865;B7ZNK8	P97865;B7ZNK8	Peroxisomal targeting signal 2 receptor	Pex7	3.17447	3.18597	3.16296	-0.668574	-0.691575	2.49439	soluble	NO		Peroxisome
sp|O70152|DPM1_MOUSE Dolichol-phosphate mannosyltransferase subunit 1 OS=Mus musculus OX=10090 GN=Dpm1 PE=1 SV=1;tr|A2BDX2|A2BDX2_MOUSE Dolichol-phosphate mannosyltransferase subunit 1 OS=Mus musculus OX=10090 GN=Dpm1 PE=1 SV=1	O70152;A2BDX2;F8WII3	O70152;A2BDX2	Dolichol-phosphate mannosyltransferase subunit 1	Dpm1	3.16869	3.35979	2.97759	0.655296	0.273101	3.63289	soluble	NO		ER	enzyme; protein modification; Glycosyltransferase; dolichol metabolic process; GDP-mannose metabolic process; GPI anchor biosynthetic process; protein mannosylation; protein O-linked mannosylation
sp|Q9DBR1-2|XRN2_MOUSE Isoform 2 of 5-3 exoribonuclease 2 OS=Mus musculus OX=10090 GN=Xrn2;sp|Q9DBR1|XRN2_MOUSE 5-3 exoribonuclease 2 OS=Mus musculus OX=10090 GN=Xrn2 PE=1 SV=1	Q9DBR1-2;Q9DBR1	Q9DBR1-2;Q9DBR1	5-3 exoribonuclease 2	Xrn2	3.14661	2.6713	3.62191	-2.32855	-1.37794	1.29336	soluble	NO		Nucleus	exoribonuclease
sp|Q5XKN4|JAGN1_MOUSE Protein jagunal homolog 1 OS=Mus musculus OX=10090 GN=Jagn1 PE=1 SV=2	Q5XKN4;A0A0N4SV89	Q5XKN4	Protein jagunal homolog 1	Jagn1	3.14581	2.33278	3.95883	-0.997074	0.62898	2.96176	integral	NO		ER	trafficking; vesicle-mediated transport; ER organization
sp|Q9DBD5|PELP1_MOUSE Proline-, glutamic acid- and leucine-rich protein 1 OS=Mus musculus OX=10090 GN=Pelp1 PE=1 SV=2	Q9DBD5;Q9D4T3	Q9DBD5	Proline-, glutamic acid- and leucine-rich protein 1	Pelp1	3.14447	5.14913	1.13981	3.42481	-0.584506	4.56462	soluble	NO		Nucleus	rRNA processing
sp|Q9R1Q9|VAS1_MOUSE V-type proton ATPase subunit S1 OS=Mus musculus OX=10090 GN=Atp6ap1 PE=1 SV=1;tr|Q3TKX1|Q3TKX1_MOUSE ATPase, H+ transporting, lysosomal accessory protein OS=Mus musculus OX=10090 GN=Atp6ap1 PE=1 SV=1	Q9R1Q9;Q3TKX1;B7FAU3;B7FAU7	Q9R1Q9;Q3TKX1	V-type proton ATPase subunit S1	Atp6ap1	3.14274	3.40246	2.88302	0.805979	0.286538	3.689	integral	YES	integral component of synaptic vesicle membrane (GO:0030285); synaptic vesicle proton loading (GO:0097401)	SV; Endolysosomal; Lysosome; Endosome	integral component of SV membrane; Transporter; V-ATPase complex; Renin receptor; SV proton loading; SV acidification
sp|P61750|ARF4_MOUSE ADP-ribosylation factor 4 OS=Mus musculus OX=10090 GN=Arf4 PE=1 SV=2;tr|E9Q798|E9Q798_MOUSE ADP-ribosylation factor 4 OS=Mus musculus OX=10090 GN=Arf4 PE=1 SV=1	P61750;E9Q798;F6UFB9	P61750;E9Q798	ADP-ribosylation factor 4	Arf4	3.13801	2.1619	4.11411	0.959996	2.91221	5.07411	soluble	YES	regulation of synapse organization (GO:0050807); regulation of postsynapse organization (GO:0099175)	Golgi	trafficking; GTPase activity; Small GTPase; Arf GTPase; retrograde vesicle-mediated transport Golgi to ER; intracellular protein transport; trans-Golgi network; vesicle budding and uncoating within Golgi
tr|A2BDQ4|A2BDQ4_MOUSE Ephrin type-A receptor 7 OS=Mus musculus OX=10090 GN=Epha7 PE=3 SV=1;sp|Q61772-3|EPHA7_MOUSE Isoform 3 of Ephrin type-A receptor 7 OS=Mus musculus OX=10090 GN=Epha7;sp|Q61772|EPHA7_MOUSE Ephrin type-A receptor 7 OS=Mus musculus OX=10	A2BDQ4;Q61772-3;Q61772;Q61772-4;Q61772-5;Q61772-2	A2BDQ4;Q61772-3;Q61772;Q61772-4;Q61772-5;Q61772-2	Receptor protein-tyrosine kinase;Ephrin type-A receptor 7	Epha7	3.13698	5.22883	1.04512	-1.3714	-5.55511	-0.326282	integral	YES	integral component of postsynaptic density membrane (GO:0099061); integral component of postsynaptic specialization membrane (GO:0099060); modulation of chemical synaptic transmission (GO:0050804); regulation of postsynapse organization (GO:0099175)	PM	signaling; receptor; kinase; receptor tyrosine kinase which binds membrane-bound ephrin family ligands residing on adjacent cells, leading to contact-dependent bidirectional signaling into neighboring cells
sp|Q8R2Y0-2|ABHD6_MOUSE Isoform 2 of Monoacylglycerol lipase ABHD6 OS=Mus musculus OX=10090 GN=Abhd6;sp|Q8R2Y0|ABHD6_MOUSE Monoacylglycerol lipase ABHD6 OS=Mus musculus OX=10090 GN=Abhd6 PE=1 SV=1	Q8R2Y0-2;Q8R2Y0	Q8R2Y0-2;Q8R2Y0	Monoacylglycerol lipase ABHD6	Abhd6	3.13533	2.21319	4.05748	-0.738637	1.10565	3.31884	integral	YES	integral component of postsynaptic membrane (GO:0099055); regulation of retrograde trans-synaptic signaling by endocanabinoid (GO:0099178)	Endolysosomal	enzyme; lipid metabolism
sp|Q9Z1Q2|ABHGA_MOUSE Phosphatidylserine lipase ABHD16A OS=Mus musculus OX=10090 GN=Abhd16a PE=1 SV=3	Q9Z1Q2;G3UX11;Q80YU0	Q9Z1Q2	Abhydrolase domain-containing protein 16A	Abhd16a	3.13492	2.48977	3.78008	-0.879271	0.411045	2.90081	integral	NO		Not available	enzyme; lipase; lipid metabolism
sp|Q9R1J0|NSDHL_MOUSE Sterol-4-alpha-carboxylate 3-dehydrogenase, decarboxylating OS=Mus musculus OX=10090 GN=Nsdhl PE=1 SV=1	Q9R1J0	Q9R1J0	Sterol-4-alpha-carboxylate 3-dehydrogenase, decarboxylating	Nsdhl	3.13079	2.87188	3.38971	0.404732	0.922568	3.79445	integral	NO		ER	enzyme; oxidoreductase; lipid metabolism; lipid biosynthesis; cholesterol biosynthesis; cholesterol metabolism
sp|Q9DC71|RT15_MOUSE 28S ribosomal protein S15, mitochondrial OS=Mus musculus OX=10090 GN=Mrps15 PE=1 SV=2	Q9DC71	Q9DC71	28S ribosomal protein S15, mitochondrial	Mrps15	3.12809	4.39211	1.86407	-1.57016	-4.0982	0.29391	soluble	NO		Mitochondrion; Ribosome	mitochondrial translation
sp|Q62009-5|POSTN_MOUSE Isoform 5 of Periostin OS=Mus musculus OX=10090 GN=Postn;sp|Q62009-4|POSTN_MOUSE Isoform 4 of Periostin OS=Mus musculus OX=10090 GN=Postn;sp|Q62009-3|POSTN_MOUSE Isoform 3 of Periostin OS=Mus musculus OX=10090 GN=Postn;sp|Q62009-2|P	Q62009-5;Q62009-4;Q62009-3;Q62009-2;Q62009	Q62009-5;Q62009-4;Q62009-3;Q62009-2;Q62009	Periostin	Postn	3.11879	5.24274	0.994837	-0.920271	-5.16818	0.074566	soluble	NO		PM	adhesion
sp|Q91WC3|ACSL6_MOUSE Long-chain-fatty-acid--CoA ligase 6 OS=Mus musculus OX=10090 GN=Acsl6 PE=1 SV=1;sp|Q91WC3-2|ACSL6_MOUSE Isoform 2 of Long-chain-fatty-acid--CoA ligase 6 OS=Mus musculus OX=10090 GN=Acsl6;tr|Q5ICG5|Q5ICG5_MOUSE Long chain acyl-CoA synt	Q91WC3;Q91WC3-2;Q5ICG5;Q8R1X1;Q5F2C5;Q8BYJ0;E9Q7Y2;Q8C028;B0QZJ6;B1ARG5;F6WYN6	Q91WC3;Q91WC3-2;Q5ICG5;Q8R1X1;Q5F2C5;Q8BYJ0;E9Q7Y2	Long-chain-fatty-acid--CoA ligase 6	Acsl6	3.11714	2.35082	3.88345	0.532151	2.06478	4.41561	integral	NO		ER; Mitochondrion; Peroxisome	enzyme; ligase; lipid metabolism; fatty acid metabolism
sp|O08547|SC22B_MOUSE Vesicle-trafficking protein SEC22b OS=Mus musculus OX=10090 GN=Sec22b PE=1 SV=3;tr|E9Q6R3|E9Q6R3_MOUSE Vesicle-trafficking protein SEC22b OS=Mus musculus OX=10090 GN=Sec22b PE=1 SV=1	O08547;E9Q6R3;A0A0G2JF08;D6RES2	O08547;E9Q6R3	Vesicle-trafficking protein SEC22b	Sec22b	3.10972	2.5348	3.68464	3.1595	4.30935	6.84414	integral	YES	synaptic vesicle (GO:0008021)	ER; Golgi	trafficking; vesicle fusion; SNAP receptor activity; SNARE; ER to Golgi vesicle-mediated transport; retrograde vesicle-mediated transport Golgi to ER; Golgi organization
tr|A0A1Y7VJA7|A0A1Y7VJA7_MOUSE STARD3 N-terminal-like protein OS=Mus musculus OX=10090 GN=Stard3nl PE=1 SV=1;tr|A0A0G2JE93|A0A0G2JE93_MOUSE STARD3 N-terminal-like protein OS=Mus musculus OX=10090 GN=Stard3nl PE=1 SV=1;sp|Q9DCI3|STR3N_MOUSE STARD3 N-termina	A0A1Y7VJA7;A0A0G2JE93;Q9DCI3	A0A1Y7VJA7;A0A0G2JE93;Q9DCI3	MLN64 N-terminal domain homolog	Stard3nl	3.09735	3.73653	2.45817	-1.79629	-3.07464	0.661888	integral	NO		Endolysosomal; Endosome	trafficking; vesicle tethering to endoplasmic reticulum; tethering protein that creates contact site between the endoplasmic reticulum and late endosomes: localizes to late endosome membranes and contacts the endoplasmic reticulum via interaction with VAPA and VAPB.
sp|Q80U63-2|MFN2_MOUSE Isoform 2 of Mitofusin-2 OS=Mus musculus OX=10090 GN=Mfn2;sp|Q80U63|MFN2_MOUSE Mitofusin-2 OS=Mus musculus OX=10090 GN=Mfn2 PE=1 SV=3	Q80U63-2;Q80U63;A2A7Y8;A8Y5E5	Q80U63-2;Q80U63	Mitofusin-2	Mfn2	3.09507	5.1867	1.00344	-0.743517	-4.92678	0.259926	integral	NO		Mitochondrion
sp|Q8BIP0|SYDM_MOUSE Aspartate--tRNA ligase, mitochondrial OS=Mus musculus OX=10090 GN=Dars2 PE=1 SV=1	Q8BIP0	Q8BIP0	Aspartate--tRNA ligase, mitochondrial	Dars2	3.09116	4.91271	1.26961	0.1527	-3.49041	1.42231	soluble	NO		Mitochondrion
sp|Q3UN02|LCLT1_MOUSE Lysocardiolipin acyltransferase 1 OS=Mus musculus OX=10090 GN=Lclat1 PE=1 SV=2;tr|A0A3B2WDB3|A0A3B2WDB3_MOUSE Lysocardiolipin acyltransferase 1 (Fragment) OS=Mus musculus OX=10090 GN=Lclat1 PE=1 SV=1	Q3UN02;A0A3B2WDB3;B0V2Q9	Q3UN02;A0A3B2WDB3	Lysocardiolipin acyltransferase 1	Lclat1	3.08977	3.01272	3.16682	-1.31333	-1.15923	1.85349	integral	NO		ER	enzyme; acyltransferase; lipid metabolism; lipid biosynthesis; phospholipid biosynthesis; phospholipid metabolism
tr|Q8BH80|Q8BH80_MOUSE Vesicle-associated membrane protein, associated protein B and C OS=Mus musculus OX=10090 GN=Vapb PE=1 SV=1;sp|Q9QY76|VAPB_MOUSE Vesicle-associated membrane protein-associated protein B OS=Mus musculus OX=10090 GN=Vapb PE=1 SV=3	Q8BH80;Q9QY76	Q8BH80;Q9QY76	Vesicle-associated membrane protein-associated protein B	Vapb	3.08095	2.06626	4.09564	0.890239	2.91961	4.98588	integral	NO		ER	trafficking; membrane trafficking regulatory protein; ER organization
tr|E9PUD2|E9PUD2_MOUSE Dynamin-1-like protein OS=Mus musculus OX=10090 GN=Dnm1l PE=1 SV=1;sp|Q8K1M6-3|DNM1L_MOUSE Isoform 3 of Dynamin-1-like protein OS=Mus musculus OX=10090 GN=Dnm1l;sp|Q8K1M6-2|DNM1L_MOUSE Isoform 2 of Dynamin-1-like protein OS=Mus muscu	E9PUD2;Q8K1M6-3;Q8K1M6-2;Q8K1M6-4;Q8K1M6-5	E9PUD2;Q8K1M6-3;Q8K1M6-2;Q8K1M6-4	Dynamin-1-like protein	Dnm1l	3.08071	1.24959	4.91184	-1.49846	2.16379	3.41338	soluble	YES	synaptic vesicle membrane (GO:0030672); presynaptic endocytic zone membrane (GO:0098835); synaptic vesicle endocytosis (GO:0048488)	SV	trafficking; GTPase activity; Microtubule-binding; SV membrane; SV endocytosis
sp|P97823|LYPA1_MOUSE Acyl-protein thioesterase 1 OS=Mus musculus OX=10090 GN=Lypla1 PE=1 SV=1;tr|J3QP56|J3QP56_MOUSE Acyl-protein thioesterase 1 OS=Mus musculus OX=10090 GN=Lypla1 PE=1 SV=1;sp|P97823-2|LYPA1_MOUSE Isoform 2 of Acyl-protein thioesterase 1	P97823;J3QP56;P97823-2;D3Z111;D3Z269;D3YUG4;J3QQ63	P97823;J3QP56;P97823-2;D3Z111;D3Z269;D3YUG4	Acyl-protein thioesterase 1	Lypla1	3.07772	0.776147	5.37929	-1.2257	3.37744	4.15359	soluble	NO		Cytoplasm; ER; Mitochondrion; PM	enzyme; lipid metabolism; fatty acid metabolism; fatty acid metabolic process; negative regulation of Golgi to plasma membrane protein transport; protein depalmitoylation
sp|P26231|CTNA1_MOUSE Catenin alpha-1 OS=Mus musculus OX=10090 GN=Ctnna1 PE=1 SV=1	P26231;A0A494BAD0;A0A494BAM5;A0A494BBB4;A0A494BBA4;A0A494BA24;A0A0N4SUZ7	P26231	Catenin alpha-1	Ctnna1	3.07483	1.92727	4.22238	1.33931	3.63443	5.5617	soluble	NO		Cytoskeleton	Actin-binding; signaling; associated with adhesion molecules cytoplasmic domain
tr|A0A0G2JDW7|A0A0G2JDW7_MOUSE 40S ribosomal protein S27 (Fragment) OS=Mus musculus OX=10090 GN=Rps27 PE=1 SV=1;sp|Q6ZWU9|RS27_MOUSE 40S ribosomal protein S27 OS=Mus musculus OX=10090 GN=Rps27 PE=1 SV=3;tr|A0A0G2JG29|A0A0G2JG29_MOUSE 40S ribosomal protein	A0A0G2JDW7;Q6ZWU9;A0A0G2JG29;A0A0G2JEX7	A0A0G2JDW7;Q6ZWU9;A0A0G2JG29	40S ribosomal protein S27	Rps27	3.07254	1.73827	4.40681	2.24521	4.91375	6.65202	soluble	NO		Cytosol; Ribosome	structural constituent of ribosome; cytosolic small ribosomal subunit; ribonucleoprotein complex assembly; ribosomal small subunit biogenesis
sp|Q9CQ54|NDUC2_MOUSE NADH dehydrogenase [ubiquinone] 1 subunit C2 OS=Mus musculus OX=10090 GN=Ndufc2 PE=1 SV=1	Q9CQ54;A0A0U1RPJ5	Q9CQ54	NADH dehydrogenase [ubiquinone] 1 subunit C2	Ndufc2	3.06968	1.49146	4.6479	-1.67043	1.48601	2.97747	integral	NO		Mitochondrion
sp|P45878|FKBP2_MOUSE Peptidyl-prolyl cis-trans isomerase FKBP2 OS=Mus musculus OX=10090 GN=Fkbp2 PE=1 SV=1	P45878	P45878	Peptidyl-prolyl cis-trans isomerase FKBP2	Fkbp2	3.06939	0.875159	5.26363	-0.992833	3.39564	4.2708	soluble	NO		ER	enzyme; quality control; protein folding
sp|Q8K0B2-3|LMBD1_MOUSE Isoform 3 of Probable lysosomal cobalamin transporter OS=Mus musculus OX=10090 GN=Lmbrd1;sp|Q8K0B2-2|LMBD1_MOUSE Isoform 2 of Probable lysosomal cobalamin transporter OS=Mus musculus OX=10090 GN=Lmbrd1;sp|Q8K0B2|LMBD1_MOUSE Probable	Q8K0B2-3;Q8K0B2-2;Q8K0B2	Q8K0B2-3;Q8K0B2-2;Q8K0B2	Probable lysosomal cobalamin transporter	Lmbrd1	3.06479	2.76458	3.365	-1.00591	-0.405489	2.35909	integral	NO		Endolysosomal; Lysosome; cytoplasmic vesicle	trafficking; clathrin-dependent endocytosis; insulin receptor internalization; protein localization to lysosome; protein localization to vacuole
sp|Q6URW6|MYH14_MOUSE Myosin-14 OS=Mus musculus OX=10090 GN=Myh14 PE=1 SV=1;tr|K3W4R2|K3W4R2_MOUSE Myosin-14 OS=Mus musculus OX=10090 GN=Myh14 PE=1 SV=1;tr|A0A140LI60|A0A140LI60_MOUSE Myosin-14 (Fragment) OS=Mus musculus OX=10090 GN=Myh14 PE=1 SV=1	Q6URW6;K3W4R2;A0A140LI60;A0A140LHX1	Q6URW6;K3W4R2;A0A140LI60	Myosin-14	Myh14	3.06228	1.07968	5.04488	-0.908657	3.05654	4.13622	soluble	NO		Cytoskeleton	Actin-binding
sp|Q8C1E7|T120A_MOUSE Transmembrane protein 120A OS=Mus musculus OX=10090 GN=Tmem120a PE=1 SV=1	Q8C1E7;D3Z0U3	Q8C1E7	Transmembrane protein 120A	Tmem120a	3.06182	3.86637	2.25728	-0.164441	-1.77354	2.09283	integral	NO		PM	channel; ion channel; ion transport
sp|P62301|RS13_MOUSE 40S ribosomal protein S13 OS=Mus musculus OX=10090 GN=Rps13 PE=1 SV=2;tr|Q921R2|Q921R2_MOUSE 40S ribosomal protein S13 OS=Mus musculus OX=10090 GN=Rps13 PE=1 SV=1	P62301;Q921R2;A0A0U1RQ71	P62301;Q921R2	40S ribosomal protein S13	Rps13	3.06033	0.887773	5.23288	1.24262	5.58773	6.4755	soluble	YES	synapse (GO:0045202); postsynapse (GO:0098794); postsynaptic density (GO:0014069); translation at presynapse (GO:0140236); translation at postsynapse (GO:0140242); postsynaptic ribosome (SYNGO:postsyn_ribosome); presynaptic ribosome (SYNGO:presyn_ribosome)	Cytosol; Ribosome	structural constituent of ribosome; cytosolic small ribosomal subunit; rRNA binding
tr|F7CGG2|F7CGG2_MOUSE Transformation/transcription domain-associated protein (Fragment) OS=Mus musculus OX=10090 GN=Trrap PE=1 SV=1;tr|E9PZA7|E9PZA7_MOUSE Transformation/transcription domain-associated protein OS=Mus musculus OX=10090 GN=Trrap PE=1 SV=1;t	F7CGG2;E9PZA7;E9QLK7;E9PWT1;A0A1D5RLL4;Q80YV3	F7CGG2;E9PZA7;E9QLK7;E9PWT1;A0A1D5RLL4;Q80YV3	Transformation/transcription domain-associated protein	Trrap	3.05891	4.49112	1.62671	-2.86894	-5.73334	-1.24223	soluble	NO		Nucleus
sp|Q03265|ATPA_MOUSE ATP synthase subunit alpha, mitochondrial OS=Mus musculus OX=10090 GN=Atp5f1a PE=1 SV=1;tr|D3Z6F5|D3Z6F5_MOUSE ATP synthase subunit alpha OS=Mus musculus OX=10090 GN=Atp5a1 PE=1 SV=1	Q03265;D3Z6F5;D6RJ16	Q03265;D3Z6F5	ATP synthase subunit alpha, mitochondrial;ATP synthase subunit alpha	Atp5a1	3.0581	2.12281	3.9934	4.17975	6.05033	8.17315	soluble	NO		Mitochondrion	Transporter; ATP synthase; mitochondrial ATP synthesis coupled proton transport
sp|E9Q7G0|NUMA1_MOUSE Nuclear mitotic apparatus protein 1 OS=Mus musculus OX=10090 GN=Numa1 PE=1 SV=1;tr|A0A1B0GSW3|A0A1B0GSW3_MOUSE Nuclear mitotic apparatus protein 1 (Fragment) OS=Mus musculus OX=10090 GN=Numa1 PE=1 SV=1	E9Q7G0;A0A1B0GSW3;A0A1B0GT61;A0A1B0GSH2;A0A1B0GT38	E9Q7G0;A0A1B0GSW3	Nuclear mitotic apparatus protein 1 (Nuclear mitotic apparatus protein) (NuMA protein)	Numa1	3.05795	3.09756	3.01834	2.16286	2.08364	5.18121	soluble	NO		Cytoskeleton	Microtubule-associated
sp|Q924Z4|CERS2_MOUSE Ceramide synthase 2 OS=Mus musculus OX=10090 GN=Cers2 PE=1 SV=1;tr|D3YTM0|D3YTM0_MOUSE Ceramide synthase 2 (Fragment) OS=Mus musculus OX=10090 GN=Cers2 PE=1 SV=1;tr|D3Z0Z2|D3Z0Z2_MOUSE Ceramide synthase 2 (Fragment) OS=Mus musculus OX	Q924Z4;D3YTM0;D3Z0Z2;D3Z4M2	Q924Z4;D3YTM0;D3Z0Z2;D3Z4M2	Ceramide synthase 2	Cers2	3.05182	2.94389	3.15974	0.169239	0.385083	3.32897	integral	NO		ER	enzyme; transferase; lipid biosynthesis; lipid metabolism
sp|Q9DCS9|NDUBA_MOUSE NADH dehydrogenase [ubiquinone] 1 beta subcomplex subunit 10 OS=Mus musculus OX=10090 GN=Ndufb10 PE=1 SV=3;tr|D3YUK4|D3YUK4_MOUSE NADH dehydrogenase [ubiquinone] 1 beta subcomplex subunit 10 (Fragment) OS=Mus musculus OX=10090 GN=Nduf	Q9DCS9;D3YUK4	Q9DCS9;D3YUK4	NADH dehydrogenase [ubiquinone] 1 beta subcomplex subunit 10	Ndufb10	3.04844	2.08613	4.01075	-0.412474	1.51214	3.59827	soluble	NO		Mitochondrion
sp|Q8BL66|EEA1_MOUSE Early endosome antigen 1 OS=Mus musculus OX=10090 GN=Eea1 PE=1 SV=2	Q8BL66;A0A1W2P7A6;Q8CHD8-2;Q8CHD8;Q8CHD8-3	Q8BL66	Early endosome antigen 1	Eea1	3.04652	3.03622	3.05683	1.56113	1.58174	4.61796	soluble	YES	postsynapse (GO:0098794); postsynaptic process involved in chemical synaptic transmission (GO:0099565)	Endolysosomal; Endosome	trafficking; vesicle budding from membrane; membrane invagination; endocytosis
sp|Q9ERD7|TBB3_MOUSE Tubulin beta-3 chain OS=Mus musculus OX=10090 GN=Tubb3 PE=1 SV=1	Q9ERD7;A0A1D5RM76	Q9ERD7	Tubulin beta-3 chain	Tubb3	3.04568	2.48706	3.60431	4.099	5.21625	7.70331	soluble	NO		Cytoskeleton	Microtubule-associated; Tubulin-binding
tr|A0A0A0MQD1|A0A0A0MQD1_MOUSE Tudor domain-containing protein 7 OS=Mus musculus OX=10090 GN=Tdrd7 PE=1 SV=1;sp|Q8K1H1|TDRD7_MOUSE Tudor domain-containing protein 7 OS=Mus musculus OX=10090 GN=Tdrd7 PE=1 SV=1	A0A0A0MQD1;Q8K1H1	A0A0A0MQD1;Q8K1H1	Tudor domain-containing protein 7	Tdrd7	3.03925	4.93451	1.14399	-1.43632	-5.22684	-0.292329	soluble	NO		Mitochondrion	developmental protein; differentiation; ribonucleoprotein complex
sp|P52875|TM165_MOUSE Transmembrane protein 165 OS=Mus musculus OX=10090 GN=Tmem165 PE=1 SV=2	P52875;D3YV67	P52875	Transmembrane protein 165	Tmem165	3.03852	3.94629	2.13075	-1.3916	-3.20714	0.739148	integral	NO		Golgi; Endolysosomal; Endosome; Lysosome	transporter; calcium ion transmembrane transport; cellular calcium ion homeostasis; Golgi calcium ion homeostasis; Golgi calcium ion transport; manganese ion transmembrane transport; protein N-linked glycosylation; regulation of lysosomal lumen pH
sp|P61022|CHP1_MOUSE Calcineurin B homologous protein 1 OS=Mus musculus OX=10090 GN=Chp1 PE=1 SV=2;tr|B0R091|B0R091_MOUSE Calcineurin B homologous protein 1 OS=Mus musculus OX=10090 GN=Chp1 PE=1 SV=1	P61022;B0R091;B0R092	P61022;B0R091	Calcineurin B homologous protein 1	Chp1	3.03431	1.98888	4.07974	-0.77659	1.31427	3.30315	soluble	NO		Cytoskeleton; ER; Golgi; PM	trafficking; protein transport; calcium-binding protein; regulation of vesicular trafficking
sp|Q6ZWQ7|SPCS3_MOUSE Signal peptidase complex subunit 3 OS=Mus musculus OX=10090 GN=Spcs3 PE=1 SV=1	Q6ZWQ7	Q6ZWQ7	Signal peptidase complex subunit 3 (EC 3.4.-.-) (Microsomal signal peptidase 22/23 kDa subunit) (SPC22/23) (SPase 22/23 kDa subunit)	Spcs3	3.03157	3.87424	2.1889	1.07724	-0.608109	3.26614	integral	NO		ER	protein targeting to ER; proteolysis; signal peptide processing
sp|Q6TEK5|VKORL_MOUSE Vitamin K epoxide reductase complex subunit 1-like protein 1 OS=Mus musculus OX=10090 GN=Vkorc1l1 PE=1 SV=1;tr|Q0VGU5|Q0VGU5_MOUSE Vitamin K epoxide reductase complex subunit 1-like protein 1 OS=Mus musculus OX=10090 GN=Vkorc1l1 PE=1	Q6TEK5;Q0VGU5;A0A0M3HEP8;A0A0J9YUN6	Q6TEK5;Q0VGU5;A0A0M3HEP8	Vitamin K epoxide reductase complex subunit 1-like protein 1	Vkorc1l1	3.03031	2.52995	3.53067	-1.41233	-0.411611	2.11834	integral	NO		ER	enzyme; metabolism; oxidoreductase; peptidyl-glutamic acid carboxylation; vitamin K metabolism; cellular response to oxidative stress
tr|B7ZCU2|B7ZCU2_MOUSE Abl interactor 1 OS=Mus musculus OX=10090 GN=Abi1 PE=1 SV=1;tr|B7ZCU5|B7ZCU5_MOUSE Abl interactor 1 OS=Mus musculus OX=10090 GN=Abi1 PE=1 SV=1;tr|B7ZCU4|B7ZCU4_MOUSE Abl interactor 1 OS=Mus musculus OX=10090 GN=Abi1 PE=1 SV=1;tr|B7ZC	B7ZCU2;B7ZCU5;B7ZCU4;B7ZCU3;B7ZCU0;J3QNK8;Q8CBW3-5;Q8CBW3-2;Q8CBW3-4;Q8CBW3-3;Q8CBW3	B7ZCU2;B7ZCU5;B7ZCU4;B7ZCU3;B7ZCU0;J3QNK8;Q8CBW3-5;Q8CBW3-2;Q8CBW3-4;Q8CBW3-3;Q8CBW3	Abl interactor 1	Abi1	3.02445	3.54721	2.50168	0.505528	-0.540007	3.00721	soluble	YES	postsynaptic density (GO:0014069); synaptic vesicle clustering (GO:0097091); presynaptic actin cytoskeleton organization (GO:0099140); postsynapse to nucleus signaling pathway (GO:0099527)	Cytoskeleton	actin dynamics; signal transduction, accessory of transmembrane protein signaling (non receptor tyrosine kinases, adhesion molecule); dendrites outgrowth
sp|Q99L43|CDS2_MOUSE Phosphatidate cytidylyltransferase 2 OS=Mus musculus OX=10090 GN=Cds2 PE=1 SV=1;tr|A2AMQ5|A2AMQ5_MOUSE Phosphatidate cytidylyltransferase OS=Mus musculus OX=10090 GN=Cds2 PE=1 SV=1;tr|Q6PBC0|Q6PBC0_MOUSE Cds2 protein OS=Mus musculus OX	Q99L43;A2AMQ5;Q6PBC0;F6S4G2	Q99L43;A2AMQ5;Q6PBC0	Phosphatidate cytidylyltransferase 2;Phosphatidate cytidylyltransferase	Cds2	3.02355	2.94658	3.10052	1.00746	1.1614	4.10798	integral	NO		ER	enzyme; lipid metabolism; lipid biosynthesis; phospholipid biosynthesis; CDP-diacylglycerol biosynthetic process
sp|Q9CQ19|MYL9_MOUSE Myosin regulatory light polypeptide 9 OS=Mus musculus OX=10090 GN=Myl9 PE=1 SV=3	Q9CQ19	Q9CQ19	Myosin regulatory light polypeptide 9	Myl9	3.01693	4.44916	1.58469	1.18681	-1.67766	2.7715	soluble	NO		Cytoskeleton	Actin-binding; Myosin-binding
sp|P68372|TBB4B_MOUSE Tubulin beta-4B chain OS=Mus musculus OX=10090 GN=Tubb4b PE=1 SV=1	P68372;G3UZR1	P68372	Tubulin beta-4B chain	Tubb4b	3.00724	2.47305	3.54143	8.41055	9.47894	11.952	soluble	NO		Cytoskeleton	Microtubule-associated; Tubulin-binding
sp|P99024|TBB5_MOUSE Tubulin beta-5 chain OS=Mus musculus OX=10090 GN=Tubb5 PE=1 SV=1	P99024	P99024	Tubulin beta-5 chain	Tubb5	3.00493	2.3891	3.62075	5.23115	6.46281	8.8519	soluble	YES	regulation of synapse organization (GO:0050807)	Cytoskeleton	Microtubule-associated; Tubulin-binding
tr|H7BX95|H7BX95_MOUSE Serine/arginine-rich-splicing factor 1 OS=Mus musculus OX=10090 GN=Srsf1 PE=1 SV=1;sp|Q6PDM2|SRSF1_MOUSE Serine/arginine-rich splicing factor 1 OS=Mus musculus OX=10090 GN=Srsf1 PE=1 SV=3;sp|Q6PDM2-3|SRSF1_MOUSE Isoform 3 of Serine/a	H7BX95;Q6PDM2;Q6PDM2-3;Q6PDM2-2;F7AI47;F6QXN3	H7BX95;Q6PDM2;Q6PDM2-3;Q6PDM2-2	Serine/arginine-rich splicing factor 1	Srsf1	3.00136	2.54232	3.4604	0.614295	1.53238	4.0747	soluble	NO		Nucleus	RNA splicing factor; mRNA splicing
tr|A2AQJ7|A2AQJ7_MOUSE Transmembrane protein 87A OS=Mus musculus OX=10090 GN=Tmem87a PE=1 SV=1;tr|A2AQJ5|A2AQJ5_MOUSE Transmembrane protein 87A OS=Mus musculus OX=10090 GN=Tmem87a PE=1 SV=1;tr|A2AQJ6|A2AQJ6_MOUSE Transmembrane protein 87A OS=Mus musculus O	A2AQJ7;A2AQJ5;A2AQJ6;Q8BXN9;Q8BXN9-2;Q8BXN9-3	A2AQJ7;A2AQJ5;A2AQJ6;Q8BXN9;Q8BXN9-2;Q8BXN9-3	Transmembrane protein 87A	Tmem87a	2.99654	2.99164	3.00144	-0.627736	-0.617939	2.3737	integral	NO		Golgi	trafficking; retrograde transport, endosome to trans-Golgi
sp|Q6GV12|KDSR_MOUSE 3-ketodihydrosphingosine reductase OS=Mus musculus OX=10090 GN=Kdsr PE=1 SV=1	Q6GV12	Q6GV12	3-ketodihydrosphingosine reductase	Kdsr	2.99591	4.69254	1.29928	3.19252	-0.200739	4.4918	integral	NO		ER	enzyme; lipid metabolism; NADP; oxidoreductase; sphingolipid metabolism
sp|P00416|COX3_MOUSE Cytochrome c oxidase subunit 3 OS=Mus musculus OX=10090 GN=mt-Co3 PE=1 SV=2	P00416	P00416	Cytochrome c oxidase subunit 3	mt-Co3	2.99526	1.96142	4.0291	0.0518359	2.11951	4.08094	integral	NO		Mitochondrion
sp|Q8BHI7|ELOV5_MOUSE Elongation of very long chain fatty acids protein 5 OS=Mus musculus OX=10090 GN=Elovl5 PE=1 SV=1;tr|D3Z136|D3Z136_MOUSE Elongation of very long chain fatty acids protein (Fragment) OS=Mus musculus OX=10090 GN=Elovl5 PE=1 SV=1;tr|D3Z0Z	Q8BHI7;D3Z136;D3Z0Z6	Q8BHI7;D3Z136;D3Z0Z6	Elongation of very long chain fatty acids protein 5;Elongation of very long chain fatty acids protein	Elovl5	2.98477	4.19032	1.77923	0.914058	-1.49703	2.69329	integral	NO		ER	enzyme; lipid metabolism
sp|Q9D024-2|CCD47_MOUSE Isoform 2 of Coiled-coil domain-containing protein 47 OS=Mus musculus OX=10090 GN=Ccdc47;sp|Q9D024|CCD47_MOUSE Coiled-coil domain-containing protein 47 OS=Mus musculus OX=10090 GN=Ccdc47 PE=1 SV=2;tr|F7C265|F7C265_MOUSE Coiled-coil	Q9D024-2;Q9D024;F7C265;Q9D024-3;B1AR93	Q9D024-2;Q9D024;F7C265	Coiled-coil domain-containing protein 47	Ccdc47	2.9815	3.8465	2.1165	1.21216	-0.517847	3.32866	integral	NO		ER	chaperone; ubiquitin-dependent ERAD pathway; protein insertion into ER membrane
sp|Q9DCF9-2|SSRG_MOUSE Isoform 2 of Translocon-associated protein subunit gamma OS=Mus musculus OX=10090 GN=Ssr3;sp|Q9DCF9|SSRG_MOUSE Translocon-associated protein subunit gamma OS=Mus musculus OX=10090 GN=Ssr3 PE=1 SV=1	Q9DCF9-2;Q9DCF9	Q9DCF9-2;Q9DCF9	Translocon-associated protein subunit gamma	Ssr3	2.98071	3.16313	2.79829	1.72324	1.3584	4.52153	integral	NO		ER	SRP-dependent cotranslational protein targeting to membrane
sp|O88712|CTBP1_MOUSE C-terminal-binding protein 1 OS=Mus musculus OX=10090 GN=Ctbp1 PE=1 SV=2;tr|A0A0J9YU62|A0A0J9YU62_MOUSE C-terminal-binding protein 1 OS=Mus musculus OX=10090 GN=Ctbp1 PE=1 SV=1;sp|O88712-2|CTBP1_MOUSE Isoform 2 of C-terminal-binding p	O88712;A0A0J9YU62;O88712-2;A0A0J9YUM4;O88712-3;A0A0J9YTW3;A0A0J9YUR5;A0A0J9YVI3;A0A0J9YU66;A0A0J9YVC3	O88712;A0A0J9YU62;O88712-2;A0A0J9YUM4;O88712-3;A0A0J9YTW3	C-terminal-binding protein 1	Ctbp1	2.9797	0.800045	5.15935	-0.937272	3.42203	4.22207	soluble	YES	presynaptic active zone cytoplasmic component (GO:0098831); extrinsic component of presynaptic endocytic zone membrane (GO:0098894); synaptic vesicle endocytosis (GO:0048488); synaptic vesicle clustering (GO:0097091); presynapse to nucleus signaling pathway (GO:0099526)	PM; Cytoplasm	trafficking; presynaptic active zone cytoplasmic component; extrinsic component of presynaptic endocytic zone membrane; synaptic vesicle endocytosis; synaptic vesicle clustering; presynapse to nucleus signaling pathway
sp|Q9WV55|VAPA_MOUSE Vesicle-associated membrane protein-associated protein A OS=Mus musculus OX=10090 GN=Vapa PE=1 SV=2;tr|A0A3B2W837|A0A3B2W837_MOUSE Vesicle-associated membrane protein-associated protein A (Fragment) OS=Mus musculus OX=10090 GN=Vapa PE=	Q9WV55;A0A3B2W837	Q9WV55;A0A3B2W837	Vesicle-associated membrane protein-associated protein A	Vapa	2.97449	2.77563	3.17335	3.0686	3.46633	6.24195	integral	YES	integral component of presynaptic membrane (GO:0099056); presynaptic cytoskeleton (GO:0099569)	PM; ER	trafficking; membrane trafficking regulatory protein; integral component of presynaptic membrane; ER organization
tr|A0A0A6YY12|A0A0A6YY12_MOUSE Delta(14)-sterol reductase LBR (Fragment) OS=Mus musculus OX=10090 GN=Lbr PE=1 SV=1;sp|Q3U9G9|LBR_MOUSE Delta(14)-sterol reductase LBR OS=Mus musculus OX=10090 GN=Lbr PE=1 SV=2	A0A0A6YY12;Q3U9G9	A0A0A6YY12;Q3U9G9	Lamin-B receptor	Lbr	2.96845	3.1072	2.82969	-2.59024	-2.86775	0.239443	integral	NO		Cytoplasm; ER	enzyme; cholesterol biosynthesis; cholesterol metabolism; glycoprotein; lipid biosynthesis; lipid metabolism; oxidoreductase; steroid biosynthesis; steroid metabolism; sterol biosynthesis; sterol metabolism
sp|Q9JME5|AP3B2_MOUSE AP-3 complex subunit beta-2 OS=Mus musculus OX=10090 GN=Ap3b2 PE=1 SV=2;tr|A0A571BES1|A0A571BES1_MOUSE AP-3 complex subunit beta OS=Mus musculus OX=10090 GN=Ap3b2 PE=1 SV=1	Q9JME5;A0A571BES1;A0A571BEC1	Q9JME5;A0A571BES1	AP-3 complex subunit beta-2	Ap3b2	2.96272	5.16689	0.758542	-0.25059	-4.65893	0.507952	soluble	NO		Golgi; Endolysosomal; Endosome	trafficking; AP-3 complex
sp|P46460|NSF_MOUSE Vesicle-fusing ATPase OS=Mus musculus OX=10090 GN=Nsf PE=1 SV=2	P46460;G3UX86;G3UX98	P46460	Vesicle-fusing ATPase	Nsf	2.957	2.46397	3.45002	2.52719	3.51324	5.97722	soluble	YES	presynaptic cytosol (GO:0099523); synaptic vesicle cycle (GO:0099504)	Golgi; PM	trafficking; Golgi to plasma membrane protein transport; intra-Golgi vesicle-mediated transport
sp|Q9CQQ7|AT5F1_MOUSE ATP synthase F(0) complex subunit B1, mitochondrial OS=Mus musculus OX=10090 GN=Atp5pb PE=1 SV=1;tr|A0A0G2JGX3|A0A0G2JGX3_MOUSE ATP synthase F(0) complex subunit B1, mitochondrial (Fragment) OS=Mus musculus OX=10090 GN=Atp5pb PE=1 SV=	Q9CQQ7;A0A0G2JGX3	Q9CQQ7;A0A0G2JGX3	ATP synthase F(0) complex subunit B1, mitochondrial	Atp5f1	2.9563	1.07319	4.83942	-1.18624	2.57999	3.65317	soluble	NO		Mitochondrion	Transporter; ATP synthase; mitochondrial ATP synthesis coupled proton transport
tr|D6RFQ2|D6RFQ2_MOUSE Predicted gene 42957 OS=Mus musculus OX=10090 GN=Gm42957 PE=1 SV=1	D6RFQ2	D6RFQ2	Predicted gene 42957	Gm42957	2.94295	3.95148	1.93443	-1.02161	-3.03865	0.912824	soluble	NO		Peroxisome
sp|Q9JKK1-2|STX6_MOUSE Isoform 2 of Syntaxin-6 OS=Mus musculus OX=10090 GN=Stx6;sp|Q9JKK1|STX6_MOUSE Syntaxin-6 OS=Mus musculus OX=10090 GN=Stx6 PE=1 SV=1;tr|A0A0A6YXG0|A0A0A6YXG0_MOUSE Syntaxin-6 OS=Mus musculus OX=10090 GN=Stx6 PE=1 SV=1	Q9JKK1-2;Q9JKK1;A0A0A6YXG0;A0A0A6YW23	Q9JKK1-2;Q9JKK1;A0A0A6YXG0	Syntaxin-6	Stx6	2.9426	3.40318	2.48203	0.0209308	-0.900221	2.50296	integral	YES	integral component of synaptic vesicle membrane (GO:0030285); synaptic vesicle to endosome fusion (GO:0016189)	SV; Endolysosomal; Endosome	trafficking; SNAP receptor activity; SNARE; vesicle fusion; integral component of SV membrane; endosome
sp|Q8BH66|ATLA1_MOUSE Atlastin-1 OS=Mus musculus OX=10090 GN=Atl1 PE=1 SV=1	Q8BH66;A0A1Y7VLD6	Q8BH66	Atlastin-1	Atl1	2.93489	2.03533	3.83445	-1.5639	0.235219	2.27055	integral	NO		ER; Golgi	trafficking; GTPase activity; ER organization; Golgi organization
tr|A2AMS2|A2AMS2_MOUSE Galactose-1-phosphate uridylyltransferase OS=Mus musculus OX=10090 GN=Galt PE=1 SV=1;tr|A2AMS3|A2AMS3_MOUSE Galactose-1-phosphate uridylyltransferase OS=Mus musculus OX=10090 GN=Galt PE=1 SV=1;sp|Q03249|GALT_MOUSE Galactose-1-phospha	A2AMS2;A2AMS3;Q03249	A2AMS2;A2AMS3;Q03249	Galactose-1-phosphate uridylyltransferase	Galt	2.92849	3.4428	2.41417	-1.54489	-2.57352	0.869272	soluble	NO		Cytoplasm; Golgi	enzyme; Carbohydrate metabolism; Galactose metabolism
sp|Q9QYJ0|DNJA2_MOUSE DnaJ homolog subfamily A member 2 OS=Mus musculus OX=10090 GN=Dnaja2 PE=1 SV=1	Q9QYJ0	Q9QYJ0	DnaJ homolog subfamily A member 2	Dnaja2	2.92577	1.48423	4.36731	-0.979826	1.90326	3.38749	soluble	NO		Cytosol	quality control; protein folding; protein refolding; chaperone; co-chaperone of Hsc70
tr|E9Q1Q9|E9Q1Q9_MOUSE Ketohexokinase OS=Mus musculus OX=10090 GN=Khk PE=1 SV=1;tr|A0A0J9YUK6|A0A0J9YUK6_MOUSE Ketohexokinase (Fragment) OS=Mus musculus OX=10090 GN=Khk PE=1 SV=1;tr|A0A0J9YU79|A0A0J9YU79_MOUSE Ketohexokinase OS=Mus musculus OX=10090 GN=Khk	E9Q1Q9;A0A0J9YUK6;A0A0J9YU79;P97328	E9Q1Q9;A0A0J9YUK6;A0A0J9YU79;P97328	Ketohexokinase	Khk	2.92354	3.34037	2.50672	-1.71423	-2.54788	0.79249	soluble	NO		Cytoplasm; Nucleus	enzyme; kinase; carbohydrate metabolism
sp|P61089|UBE2N_MOUSE Ubiquitin-conjugating enzyme E2 N OS=Mus musculus OX=10090 GN=Ube2n PE=1 SV=1	P61089;A0A1W2P7Z3;A0A087WPV1;Q9CQ37	P61089	Ubiquitin-conjugating enzyme E2 N	Ube2n	2.92185	0.709887	5.13381	-0.00602077	4.4179	5.12779	soluble	NO		Nucleus
tr|E9QA46|E9QA46_MOUSE Peroxisomal biogenesis factor 3 OS=Mus musculus OX=10090 GN=Pex3 PE=1 SV=1;sp|Q9QXY9|PEX3_MOUSE Peroxisomal biogenesis factor 3 OS=Mus musculus OX=10090 GN=Pex3 PE=1 SV=1	E9QA46;Q9QXY9;D3Z6X3;D3Z6X4	E9QA46;Q9QXY9	Peroxisomal biogenesis factor 3	Pex3	2.90442	4.07526	1.73357	-1.17723	-3.51892	0.556335	integral	NO		Peroxisome
sp|Q61990-2|PCBP2_MOUSE Isoform 2 of Poly(rC)-binding protein 2 OS=Mus musculus OX=10090 GN=Pcbp2;tr|A0A2R8VHP9|A0A2R8VHP9_MOUSE Poly(rC)-binding protein 2 OS=Mus musculus OX=10090 GN=Pcbp2 PE=1 SV=1;tr|Q3TT81|Q3TT81_MOUSE Poly(rC)-binding protein 2 OS=Mus	Q61990-2;A0A2R8VHP9;Q3TT81;A0A2R8VHY9;A0A2R8VJY1;A0A2R8VHZ0;A0A2R8VKF0;A0A2R8VHL8;A0A2R8VI92	Q61990-2;A0A2R8VHP9;Q3TT81;A0A2R8VHY9;A0A2R8VJY1;A0A2R8VHZ0;A0A2R8VKF0;A0A2R8VHL8	Poly(rC)-binding protein 2	Pcbp2	2.90309	1.71162	4.09456	2.66521	5.04814	6.75976	soluble	YES	postsynaptic density (GO:0014069)	Nucleus	RNA metabolism protein; regulation of RNA metabolic process; regulation of gene expression
sp|Q3UHC2|LRRK1_MOUSE Leucine-rich repeat serine/threonine-protein kinase 1 OS=Mus musculus OX=10090 GN=Lrrk1 PE=1 SV=1;sp|Q3UHC2-3|LRRK1_MOUSE Isoform 3 of Leucine-rich repeat serine/threonine-protein kinase 1 OS=Mus musculus OX=10090 GN=Lrrk1	Q3UHC2;Q3UHC2-3;F6YIW9	Q3UHC2;Q3UHC2-3	Leucine-rich repeat serine/threonine-protein kinase 1	Lrrk1	2.90133	4.96535	0.837302	-1.36411	-5.49216	-0.526813	soluble	NO		Cytoplasm; Mitochondrion	enzyme; kinase; signaling; serine/threonine-protein kinase
tr|Q7M6W1|Q7M6W1_MOUSE Reticulon OS=Mus musculus OX=10090 GN=Rtn1 PE=1 SV=1;tr|A3QM89|A3QM89_MOUSE Reticulon (Fragment) OS=Mus musculus OX=10090 GN=Rtn1 PE=1 SV=1	Q7M6W1;A3QM89	Q7M6W1;A3QM89	Reticulon	Rtn1	2.90129	1.97127	3.83131	-1.83304	0.0270019	1.99827	integral	NO		ER; PM	neuron differentiation; cellular component assembly; brain development; endoplasmic reticulum tubular network organization
sp|A6X8Z5|RHG31_MOUSE Rho GTPase-activating protein 31 OS=Mus musculus OX=10090 GN=Arhgap31 PE=1 SV=1	A6X8Z5	A6X8Z5	Rho GTPase-activating protein 31	Arhgap31	2.90091	4.57044	1.23138	-0.561474	-3.90054	0.669903	soluble	NO		PM	trafficking; GTPase activity; Small GTPase; Rho GTPase; focal adhesion
sp|Q64523|H2A2C_MOUSE Histone H2A type 2-C OS=Mus musculus OX=10090 GN=H2ac20 PE=1 SV=3;sp|Q6GSS7|H2A2A_MOUSE Histone H2A type 2-A OS=Mus musculus OX=10090 GN=Hist2h2aa1 PE=1 SV=3	Q64523;Q6GSS7;Q64522	Q64523;Q6GSS7	Histone H2A type 2-C;Histone H2A type 2-A	Hist2h2ac;Hist2h2aa1	2.89158	4.65089	1.13226	1.51021	-2.00843	2.64247	soluble	NO		Nucleus
sp|Q921Y0|MOB1A_MOUSE MOB kinase activator 1A OS=Mus musculus OX=10090 GN=Mob1a PE=2 SV=3;sp|Q921Y0-2|MOB1A_MOUSE Isoform 2 of MOB kinase activator 1A OS=Mus musculus OX=10090 GN=Mob1a	Q921Y0;Q921Y0-2	Q921Y0;Q921Y0-2	MOB kinase activator 1A	Mob1a	2.88785	1.95297	3.82273	-0.228054	1.6417	3.59468	soluble	NO		Nucleus
sp|Q6PGH1|BUD31_MOUSE Protein BUD31 homolog OS=Mus musculus OX=10090 GN=Bud31 PE=1 SV=2;sp|Q6PGH1-2|BUD31_MOUSE Isoform 2 of Protein BUD31 homolog OS=Mus musculus OX=10090 GN=Bud31	Q6PGH1;Q6PGH1-2	Q6PGH1;Q6PGH1-2	Protein BUD31 homolog	Bud31	2.88694	2.54501	3.22886	-1.25815	-0.5743	1.97071	soluble	NO		Nucleus	RNA splicing factor; mRNA splicing
sp|Q9CYN9|RENR_MOUSE Renin receptor OS=Mus musculus OX=10090 GN=Atp6ap2 PE=1 SV=2	Q9CYN9	Q9CYN9	Renin receptor	Atp6ap2	2.88633	3.54816	2.2245	-0.489467	-1.81313	1.73503	integral	YES	integral component of synaptic vesicle membrane (GO:0030285); synaptic vesicle proton loading (GO:0097401)	SV; Endolysosomal; Lysosome; Endosome	integral component of SV membrane; Transporter; V-ATPase complex; Renin receptor; SV proton loading; SV acidification
sp|Q9D0E1|HNRPM_MOUSE Heterogeneous nuclear ribonucleoprotein M OS=Mus musculus OX=10090 GN=Hnrnpm PE=1 SV=3;sp|Q9D0E1-2|HNRPM_MOUSE Isoform 2 of Heterogeneous nuclear ribonucleoprotein M OS=Mus musculus OX=10090 GN=Hnrnpm;tr|B8JK32|B8JK32_MOUSE Heterogene	Q9D0E1;Q9D0E1-2;B8JK32;B8JK33;A0A3Q4EH91;F6W322;A0A3Q4L2X3;F7C9U3	Q9D0E1;Q9D0E1-2;B8JK32;B8JK33	Heterogeneous nuclear ribonucleoprotein M	Hnrnpm	2.88313	0.702257	5.064	-1.25151	3.11023	3.81249	soluble	YES	synapse (GO:0045202); postsynaptic density (GO:0014069); regulation of postsynapse organization (GO:0099175)	Nucleus	RNA splicing factor; alternative mRNA splicing
sp|Q31125|S39A7_MOUSE Zinc transporter SLC39A7 OS=Mus musculus OX=10090 GN=Slc39a7 PE=1 SV=2	Q31125	Q31125	Zinc transporter SLC39A7	Slc39a7	2.88027	2.3351	3.42543	-2.04355	-0.953216	1.38188	integral	NO		ER; Golgi	transporter; inorganic cation transmembrane transport; transition metal ion transport; cellular zinc ion homeostasis; cellular zinc ion homeostasis; zinc ion transmembrane transport
sp|Q78XF5|OSTC_MOUSE Oligosaccharyltransferase complex subunit OSTC OS=Mus musculus OX=10090 GN=Ostc PE=1 SV=1	Q78XF5	Q78XF5	Oligosaccharyltransferase complex subunit OSTC	Ostc	2.86589	1.77094	3.96083	-1.4285	0.761389	2.53233	integral	NO		ER	enzyme; protein modification; protein N-linked glycosylation
sp|Q9JKW0|AR6P1_MOUSE ADP-ribosylation factor-like protein 6-interacting protein 1 OS=Mus musculus OX=10090 GN=Arl6ip1 PE=1 SV=1;tr|A0A0U1RPY6|A0A0U1RPY6_MOUSE ADP-ribosylation factor-like protein 6-interacting protein 1 (Fragment) OS=Mus musculus OX=10090	Q9JKW0;A0A0U1RPY6	Q9JKW0;A0A0U1RPY6	ADP-ribosylation factor-like protein 6-interacting protein 1	Arl6ip1	2.86093	1.23156	4.4903	-0.859951	2.39879	3.63034	integral	NO		ER	trafficking; GTPase activity; Small GTPase-related; Arf-like GTPase; positive regulation of L-glutamate import across plasma membrane; regulation of endoplasmic reticulum tubular network organization
tr|A0A0N4SW50|A0A0N4SW50_MOUSE Transmembrane protein 168 OS=Mus musculus OX=10090 GN=Tmem168 PE=1 SV=1;sp|Q91VX9|TM168_MOUSE Transmembrane protein 168 OS=Mus musculus OX=10090 GN=Tmem168 PE=1 SV=1	A0A0N4SW50;Q91VX9	A0A0N4SW50;Q91VX9	Transmembrane protein 168	Tmem168	2.85853	3.29537	2.42168	-1.72399	-2.59768	0.697688	integral	NO		Not available	Uncharacterized
tr|D3Z1Y1|D3Z1Y1_MOUSE E3 ubiquitin-protein ligase synoviolin OS=Mus musculus OX=10090 GN=Syvn1 PE=1 SV=1;tr|A0A0R4J1R1|A0A0R4J1R1_MOUSE E3 ubiquitin-protein ligase synoviolin OS=Mus musculus OX=10090 GN=Syvn1 PE=1 SV=1;sp|Q9DBY1|SYVN1_MOUSE E3 ubiquitin-p	D3Z1Y1;A0A0R4J1R1;Q9DBY1;E9QQ99;D3YZH4;Q9DBY1-2	D3Z1Y1;A0A0R4J1R1;Q9DBY1;E9QQ99;D3YZH4;Q9DBY1-2	E3 ubiquitin-protein ligase synoviolin	Syvn1	2.85792	3.57849	2.13735	0.295103	-1.14604	2.43246	integral	NO		ER	quality control; enzyme; E3 ubiquitin-protein ligase; ERAD pathway; protein ubiquitination; response to unfolded protein; retrograde protein transport, ER to cytosol; ubiquitin-dependent ERAD pathway; ubiquitin-dependent protein catabolic process
sp|P15920|VPP2_MOUSE V-type proton ATPase 116 kDa subunit a isoform 2 OS=Mus musculus OX=10090 GN=Atp6v0a2 PE=1 SV=2	P15920;P15920-2;A0A0G2JFS2	P15920	V-type proton ATPase 116 kDa subunit a isoform 2	Atp6v0a2	2.85509	3.72227	1.98792	-0.775051	-2.5094	1.21287	integral	NO		SV; Endolysosomal; Lysosome; Endosome	integral component of SV membrane; Transporter; V-ATPase complex; V0-a2; SV proton loading; SV acidification
sp|Q8C522|ENDD1_MOUSE Endonuclease domain-containing 1 protein OS=Mus musculus OX=10090 GN=Endod1 PE=1 SV=2	Q8C522;A0A1L1SSA0	Q8C522	Endonuclease domain-containing 1 protein	Endod1	2.85484	2.1442	3.56547	1.37169	2.79295	4.93716	soluble	NO		Nucleus	enzyme; RNA processing
sp|Q62422|OSTF1_MOUSE Osteoclast-stimulating factor 1 OS=Mus musculus OX=10090 GN=Ostf1 PE=1 SV=2;tr|A0A494BA97|A0A494BA97_MOUSE Osteoclast-stimulating factor 1 OS=Mus musculus OX=10090 GN=Ostf1 PE=1 SV=1	Q62422;A0A494BA97;A0A494B943	Q62422;A0A494BA97	Osteoclast-stimulating factor 1	Ostf1	2.84971	2.6762	3.02322	0.53634	0.88336	3.55956	soluble	NO		Cytoplasm	signaling
tr|Q8VBU5|Q8VBU5_MOUSE Phosphodiesterase OS=Mus musculus OX=10090 GN=Pde4b PE=1 SV=1;tr|B1AWC9|B1AWC9_MOUSE Phosphodiesterase OS=Mus musculus OX=10090 GN=Pde4b PE=1 SV=1;tr|B1AWC8|B1AWC8_MOUSE Phosphodiesterase OS=Mus musculus OX=10090 GN=Pde4b PE=1 SV=1;t	Q8VBU5;B1AWC9;B1AWC8;G3UZ46;Q80VK8;A6XDB0;B2KF84;B2KF57;B1PSD9;E9PVU7;B1AWD0;A6XDB1;F6QFD1;Q6IQY6;Q3TTI9;B1AWD1;O89084-3;Q01063-2;Q01063;O89084-2;Q01063-3;O89084	Q8VBU5;B1AWC9;B1AWC8;G3UZ46;Q80VK8	Phosphodiesterase (EC 3.1.4.-)	Pde4b	2.84748	4.79825	0.896701	-1.48198	-5.38352	-0.585276	soluble	NO		Nucleus
sp|Q8BYB9|PGLT1_MOUSE Protein O-glucosyltransferase 1 OS=Mus musculus OX=10090 GN=Poglut1 PE=1 SV=2	Q8BYB9	Q8BYB9	Protein O-glucosyltransferase 1	Poglut1	2.8374	3.03163	2.64317	-0.616516	-1.00497	2.02666	soluble	NO		ER	enzyme; protein modification; glycoprotein; glycosyltransferase; positive regulation of Notch signaling pathway; protein O-linked glycosylation; protein O-linked glycosylation via serine
tr|A0A3Q4L2S8|A0A3Q4L2S8_MOUSE DNA-directed RNA polymerase II subunit RPB4 OS=Mus musculus OX=10090 GN=Polr2d PE=1 SV=1;sp|Q9D7M8|RPB4_MOUSE DNA-directed RNA polymerase II subunit RPB4 OS=Mus musculus OX=10090 GN=Polr2d PE=1 SV=2	A0A3Q4L2S8;Q9D7M8	A0A3Q4L2S8;Q9D7M8	DNA-directed RNA polymerase II subunit RPB4	Polr2d	2.83415	3.49275	2.17555	-0.870276	-2.18747	1.30528	soluble	NO		Nucleus	DNA-directed DNA polymerase
sp|Q60710-2|SAMH1_MOUSE Isoform 2 of Deoxynucleoside triphosphate triphosphohydrolase SAMHD1 OS=Mus musculus OX=10090 GN=Samhd1;tr|F6TVP2|F6TVP2_MOUSE Deoxynucleoside triphosphate triphosphohydrolase SAMHD1 (Fragment) OS=Mus musculus OX=10090 GN=Samhd1 PE=	Q60710-2;F6TVP2;E9PYG9	Q60710-2;F6TVP2;E9PYG9	Deoxynucleoside triphosphate triphosphohydrolase SAMHD1	Samhd1	2.8292	4.1193	1.5391	-1.87087	-4.45107	-0.331772	soluble	NO		Nucleus	enzyme; hydrolase
sp|Q9DCT2|NDUS3_MOUSE NADH dehydrogenase [ubiquinone] iron-sulfur protein 3, mitochondrial OS=Mus musculus OX=10090 GN=Ndufs3 PE=1 SV=2	Q9DCT2	Q9DCT2	NADH dehydrogenase [ubiquinone] iron-sulfur protein 3, mitochondrial	Ndufs3	2.82904	1.15183	4.50626	-0.945216	2.40921	3.56105	soluble	NO		Mitochondrion
sp|Q8R480|NUP85_MOUSE Nuclear pore complex protein Nup85 OS=Mus musculus OX=10090 GN=Nup85 PE=1 SV=1	Q8R480;Z4YLV0;Z4YM95	Q8R480	Nuclear pore complex protein Nup85	Nup85	2.80916	2.91087	2.70744	-0.715917	-0.919355	1.99152	soluble	NO		Nucleus	structural protein; mRNA export from nucleus; positive regulation of transcription; protein import into nucleus
tr|Q8BL63|Q8BL63_MOUSE GPI-anchor transamidase OS=Mus musculus OX=10090 GN=Pigk PE=1 SV=1;sp|Q9CXY9|GPI8_MOUSE GPI-anchor transamidase OS=Mus musculus OX=10090 GN=Pigk PE=1 SV=2;tr|E9Q421|E9Q421_MOUSE GPI-anchor transamidase OS=Mus musculus OX=10090 GN=Pig	Q8BL63;Q9CXY9;E9Q421;Q8BXX3;A0A0G2JEZ9	Q8BL63;Q9CXY9;E9Q421;Q8BXX3	GPI-anchor transamidase	Pigk	2.8077	3.84484	1.77056	-0.487613	-2.5619	1.28294	integral	NO		ER	enzyme; protein modification; GPI-anchor transamidase complex; attachment of GPI anchor to protein; protein localization to cell surface
sp|Q8C120-3|SH3R3_MOUSE Isoform 3 of E3 ubiquitin-protein ligase SH3RF3 OS=Mus musculus OX=10090 GN=Sh3rf3;sp|Q8C120-2|SH3R3_MOUSE Isoform 2 of E3 ubiquitin-protein ligase SH3RF3 OS=Mus musculus OX=10090 GN=Sh3rf3;sp|Q8C120|SH3R3_MOUSE E3 ubiquitin-protein	Q8C120-3;Q8C120-2;Q8C120	Q8C120-3;Q8C120-2;Q8C120	SH3 domain-containing RING finger protein 3	Sh3rf3	2.79553	4.40011	1.19094	3.09372	-0.115452	4.28466	soluble	NO		Not available	apoptosis; regulatory protein; apoptotic process; positive regulation of JNK cascade; positive regulation of proteasomal ubiquitin-dependent protein catabolic process; protein autoubiquitination; protein ubiquitination
tr|A0A1L1SSA8|A0A1L1SSA8_MOUSE Transmembrane protein 205 (Fragment) OS=Mus musculus OX=10090 GN=Tmem205 PE=1 SV=1;sp|Q91XE8|TM205_MOUSE Transmembrane protein 205 OS=Mus musculus OX=10090 GN=Tmem205 PE=1 SV=1	A0A1L1SSA8;Q91XE8	A0A1L1SSA8;Q91XE8	Transmembrane protein 205	Tmem205	2.79401	2.56949	3.01852	-1.33576	-0.886729	1.68276	integral	NO		Not available	Uncharacterized
sp|P35550|FBRL_MOUSE rRNA 2-O-methyltransferase fibrillarin OS=Mus musculus OX=10090 GN=Fbl PE=1 SV=2	P35550;A0A140LIR6	P35550	rRNA 2-O-methyltransferase fibrillarin	Fbl	2.79399	3.48001	2.10798	0.13668	-1.23535	2.24466	soluble	NO		Nucleus	RNA processing factor; RNA 3'-end processing; histone methylation; rRNA methylation
tr|Q8C2Q8|Q8C2Q8_MOUSE ATP synthase subunit gamma OS=Mus musculus OX=10090 GN=Atp5c1 PE=1 SV=1;sp|Q91VR2|ATPG_MOUSE ATP synthase subunit gamma, mitochondrial OS=Mus musculus OX=10090 GN=Atp5f1c PE=1 SV=1	Q8C2Q8;Q91VR2	Q8C2Q8;Q91VR2	ATP synthase subunit gamma;ATP synthase subunit gamma, mitochondrial	Atp5c1	2.78807	1.7876	3.78854	2.17783	4.17877	5.96637	soluble	NO		Mitochondrion	Transporter; ATP synthase; mitochondrial ATP synthesis coupled proton transport
sp|Q8BU14|SEC62_MOUSE Translocation protein SEC62 OS=Mus musculus OX=10090 GN=Sec62 PE=1 SV=1	Q8BU14	Q8BU14	Translocation protein SEC62	Sec62	2.78308	3.12032	2.44583	-0.815071	-1.48956	1.63075	integral	NO		ER	trafficking; protein transport; posttranslational protein targeting to endoplasmic reticulum membrane; rough endoplasmic reticulum
tr|A0A0R4J0R4|A0A0R4J0R4_MOUSE N-acetylaspartate synthetase OS=Mus musculus OX=10090 GN=Nat8l PE=1 SV=1;sp|Q3UGX3|NAT8L_MOUSE N-acetylaspartate synthetase OS=Mus musculus OX=10090 GN=Nat8l PE=1 SV=1	A0A0R4J0R4;Q3UGX3	A0A0R4J0R4;Q3UGX3	N-acetylaspartate synthetase	Nat8l	2.78158	4.58797	0.975192	-0.182792	-3.79557	0.7924	integral	NO		ER; Mitochondrion	enzyme; acyltransferase; metabolism; positive regulation of dopamine uptake involved in synaptic transmission
tr|Z4YJR1|Z4YJR1_MOUSE Lipase maturation factor OS=Mus musculus OX=10090 GN=Lmf1 PE=1 SV=1;sp|Q3U3R4-2|LMF1_MOUSE Isoform 2 of Lipase maturation factor 1 OS=Mus musculus OX=10090 GN=Lmf1;sp|Q3U3R4|LMF1_MOUSE Lipase maturation factor 1 OS=Mus musculus OX=10	Z4YJR1;Q3U3R4-2;Q3U3R4;F6YC79;Q3U3R4-3;D6RDS1;Q3U3R4-4	Z4YJR1;Q3U3R4-2;Q3U3R4;F6YC79;Q3U3R4-3	Lipase maturation factor;Lipase maturation factor 1	Lmf1	2.77863	4.25589	1.30138	0.430865	-2.52365	1.73224	integral	NO		ER; Golgi	chaperone; protein transport; protein maturation; maturation and transport of active lipoprotein lipase (LPL) through the secretory pathway
sp|Q91V41|RAB14_MOUSE Ras-related protein Rab-14 OS=Mus musculus OX=10090 GN=Rab14 PE=1 SV=3;tr|Q50HX3|Q50HX3_MOUSE RAB14 protein variant OS=Mus musculus OX=10090 GN=Rab14 PE=1 SV=1	Q91V41;Q50HX3;A0A2R8VHW9	Q91V41;Q50HX3	Ras-related protein Rab-14	Rab14	2.77698	1.81442	3.73955	3.27534	5.20048	7.01489	soluble	YES	anchored component of synaptic vesicle membrane (GO:0098993)	SV; Endolysosomal; Endosome	trafficking; GTPase activity; Small GTPase; Rab GTPase; intracellular protein transport; endomembrane system
sp|Q5FWK3|RHG01_MOUSE Rho GTPase-activating protein 1 OS=Mus musculus OX=10090 GN=Arhgap1 PE=1 SV=1;tr|A2AH25|A2AH25_MOUSE Rho GTPase-activating protein 1 OS=Mus musculus OX=10090 GN=Arhgap1 PE=1 SV=1	Q5FWK3;A2AH25	Q5FWK3;A2AH25	Rho GTPase-activating protein 1	Arhgap1	2.77565	1.07868	4.47263	-0.702815	2.69114	3.76981	soluble	NO		PM	trafficking; GTPase activity; Small GTPase; Rho GTPase
tr|A0A0R4J023|A0A0R4J023_MOUSE Methylglutaconyl-CoA hydratase, mitochondrial OS=Mus musculus OX=10090 GN=Auh PE=1 SV=1;sp|Q9JLZ3|AUHM_MOUSE Methylglutaconyl-CoA hydratase, mitochondrial OS=Mus musculus OX=10090 GN=Auh PE=1 SV=1;tr|F6RT60|F6RT60_MOUSE Methy	A0A0R4J023;Q9JLZ3;F6RT60;F6R307;A0A0R4J1L8;Q9JLZ3-3;E9Q6L3;E9QMT1;Q9JLZ3-2	A0A0R4J023;Q9JLZ3;F6RT60;F6R307	Methylglutaconyl-CoA hydratase, mitochondrial	Auh	2.76293	1.4252	4.10066	-1.02263	1.65283	3.07803	soluble	NO		Mitochondrion	enzyme; lyase; branched-chain amino acid catabolism; fatty acid beta-oxidation
sp|Q8CCP0|NEMF_MOUSE Nuclear export mediator factor Nemf OS=Mus musculus OX=10090 GN=Nemf PE=1 SV=2;sp|Q8CCP0-3|NEMF_MOUSE Isoform 3 of Nuclear export mediator factor Nemf OS=Mus musculus OX=10090 GN=Nemf;sp|Q8CCP0-2|NEMF_MOUSE Isoform 2 of Nuclear export	Q8CCP0;Q8CCP0-3;Q8CCP0-2;Q8CCP0-4;A0A1Y7VM23;A0A1Y7VJ12	Q8CCP0;Q8CCP0-3;Q8CCP0-2;Q8CCP0-4	Nuclear export mediator factor Nemf	Nemf	2.75845	4.51475	1.00214	-0.898055	-4.41067	0.104081	soluble	NO		Cytosol; Nucleus; Ribosome	ribosome associated; translation; part of the ribosome quality control complex (RQC); ribosomal large subunit binding; tRNA binding; CAT tailing; cellular protein-containing complex assembly; nuclear export; rescue of stalled ribosome; ribosome-associated ubiquitin-dependent protein catabolic process
sp|Q3TMH2|SCRN3_MOUSE Secernin-3 OS=Mus musculus OX=10090 GN=Scrn3 PE=1 SV=1	Q3TMH2;A2AWQ9	Q3TMH2	Secernin-3	Scrn3	2.75059	1.78921	3.71196	-0.408679	1.51408	3.30328	soluble	NO		Not available	Uncharacterized
sp|Q8CJ61|CKLF4_MOUSE CKLF-like MARVEL transmembrane domain-containing protein 4 OS=Mus musculus OX=10090 GN=Cmtm4 PE=1 SV=1	Q8CJ61	Q8CJ61	CKLF-like MARVEL transmembrane domain-containing protein 4	Cmtm4	2.7504	2.75044	2.75035	1.03324	1.03314	3.78358	integral	NO		Not available	Uncharacterized
sp|Q8CG50|RAB43_MOUSE Ras-related protein Rab-43 OS=Mus musculus OX=10090 GN=Rab43 PE=1 SV=1;tr|Q91Z34|Q91Z34_MOUSE Rab43 protein OS=Mus musculus OX=10090 GN=Rab43 PE=1 SV=1;tr|D3Z444|D3Z444_MOUSE Ras-related protein Rab-43 OS=Mus musculus OX=10090 GN=Rab4	Q8CG50;Q91Z34;D3Z444;P35294	Q8CG50;Q91Z34;D3Z444	Ras-related protein Rab-43	Rab43	2.74981	3.73163	1.768	0.126581	-1.83705	1.89458	soluble	NO		Golgi	trafficking; GTPase activity; Small GTPase; Rab GTPase; Golgi; trans-Golgi; autophagosome assembly; proteolysis; intracellular protein transport; endomembrane system
sp|Q9D3B1|HACD2_MOUSE Very-long-chain (3R)-3-hydroxyacyl-CoA dehydratase 2 OS=Mus musculus OX=10090 GN=Hacd2 PE=1 SV=1	Q9D3B1	Q9D3B1	Very-long-chain (3R)-3-hydroxyacyl-CoA dehydratase 2	Hacd2	2.74663	2.48738	3.00589	-0.609074	-0.0905653	2.39682	integral	NO		ER	enzyme; lyase; fatty acid biosynthesis; fatty acid metabolism; lipid biosynthesis; lipid metabolism
sp|P35279-2|RAB6A_MOUSE Isoform 2 of Ras-related protein Rab-6A OS=Mus musculus OX=10090 GN=Rab6a;tr|D3YV69|D3YV69_MOUSE Ras-related protein Rab-6A OS=Mus musculus OX=10090 GN=Rab6a PE=1 SV=1	P35279-2;D3YV69	P35279-2;D3YV69	Ras-related protein Rab-6A	Rab6a	2.74611	2.56972	2.92249	4.86212	5.21488	7.78461	soluble	NO		Golgi	trafficking; GTPase activity; Small GTPase; Rab GTPase; retrograde vesicle-mediated transport Golgi to ER; intra-Golgi vesicle-mediated transport; intracellular protein transport; retrograde transport endosome to Golgi
sp|Q8BSK8-2|KS6B1_MOUSE Isoform Alpha II of Ribosomal protein S6 kinase beta-1 OS=Mus musculus OX=10090 GN=Rps6kb1;sp|Q8BSK8|KS6B1_MOUSE Ribosomal protein S6 kinase beta-1 OS=Mus musculus OX=10090 GN=Rps6kb1 PE=1 SV=2;tr|D6RH86|D6RH86_MOUSE Ribosomal prote	Q8BSK8-2;Q8BSK8;D6RH86;E9PUN3;D3YWB8;Q9Z1M4	Q8BSK8-2;Q8BSK8;D6RH86;E9PUN3;D3YWB8;Q9Z1M4	Ribosomal protein S6 kinase beta-1;Ribosomal protein S6 kinase beta-2	Rps6kb1;Rps6kb2	2.74191	2.68705	2.79677	-0.633075	-0.523359	2.16369	soluble	YES	synapse (GO:0045202); postsynapse (GO:0098794); modulation of chemical synaptic transmission (GO:0050804)	Mitochondrion	Enzyme; Serine/threonine-protein kinase; translation regulation; mTORC1-mediated signalling; Nucleotide-binding
sp|Q91ZR1|RAB4B_MOUSE Ras-related protein Rab-4B OS=Mus musculus OX=10090 GN=Rab4b PE=1 SV=2	Q91ZR1	Q91ZR1	Ras-related protein Rab-4B	Rab4b	2.73681	2.08129	3.39233	-0.0556815	1.25536	3.33665	soluble	YES	anchored component of synaptic vesicle membrane (GO:0098993)	SV; Endolysosomal; Endosome	trafficking; GTPase activity; Small GTPase; Rab GTPase
sp|Q921I9|EXOS4_MOUSE Exosome complex component RRP41 OS=Mus musculus OX=10090 GN=Exosc4 PE=1 SV=3	Q921I9;A0A2R8VHM9	Q921I9	Exosome complex component RRP41	Exosc4	2.73425	2.88224	2.58626	0.760724	0.464744	3.34698	soluble	NO		Cytosol; Ribosome	translation; rRNA processing; non-catalytic component of the RNA exosome complex
sp|Q9DCJ5|NDUA8_MOUSE NADH dehydrogenase [ubiquinone] 1 alpha subcomplex subunit 8 OS=Mus musculus OX=10090 GN=Ndufa8 PE=1 SV=3	Q9DCJ5	Q9DCJ5	NADH dehydrogenase [ubiquinone] 1 alpha subcomplex subunit 8	Ndufa8	2.7336	1.50274	3.96446	0.0924346	2.55416	4.05689	soluble	NO		Mitochondrion
sp|P16330|CN37_MOUSE 2,3-cyclic-nucleotide 3-phosphodiesterase OS=Mus musculus OX=10090 GN=Cnp PE=1 SV=3;sp|P16330-2|CN37_MOUSE Isoform CNPI of 2,3-cyclic-nucleotide 3-phosphodiesterase OS=Mus musculus OX=10090 GN=Cnp	P16330;P16330-2	P16330;P16330-2	2,3-cyclic-nucleotide 3-phosphodiesterase	Cnp	2.73351	1.11177	4.35525	4.71861	7.96208	9.07386	soluble	NO		Extracellular region or secreted	hormone; cGMP biosynthetic process; cGMP-mediated signaling; development
sp|Q9EQG7|ENPP5_MOUSE Ectonucleotide pyrophosphatase/phosphodiesterase family member 5 OS=Mus musculus OX=10090 GN=Enpp5 PE=1 SV=3	Q9EQG7	Q9EQG7	Ectonucleotide pyrophosphatase/phosphodiesterase family member 5	Enpp5	2.73008	3.94397	1.51619	-0.546229	-2.97401	0.96996	integral	NO		Cell Surface	enzyme; unknown function
tr|A0A087WNM1|A0A087WNM1_MOUSE SLIT-ROBO Rho GTPase-activating protein 2 OS=Mus musculus OX=10090 GN=Srgap2 PE=1 SV=1;sp|Q91Z67|SRGP2_MOUSE SLIT-ROBO Rho GTPase-activating protein 2 OS=Mus musculus OX=10090 GN=Srgap2 PE=1 SV=2;tr|A0A087WSQ1|A0A087WSQ1_MOUS	A0A087WNM1;Q91Z67;A0A087WSQ1;A0A087WS59;A0A087WRV4;A0A087WNR5;D3YZW1;Q91Z69	A0A087WNM1;Q91Z67;A0A087WSQ1;A0A087WS59	SLIT-ROBO Rho GTPase-activating protein 2	Srgap2	2.72843	3.85265	1.6042	1.39153	-0.856919	2.99573	soluble	NO		Cytosol	development; neurogenesis
tr|A0A087WQT0|A0A087WQT0_MOUSE Serine/threonine-protein kinase 16 (Fragment) OS=Mus musculus OX=10090 GN=Stk16 PE=1 SV=1;sp|O88697|STK16_MOUSE Serine/threonine-protein kinase 16 OS=Mus musculus OX=10090 GN=Stk16 PE=1 SV=3;tr|D3YXM1|D3YXM1_MOUSE Serine/thre	A0A087WQT0;O88697;D3YXM1;A0A087WQ12;Q05DP1	A0A087WQT0;O88697;D3YXM1;A0A087WQ12;Q05DP1	Serine/threonine-protein kinase 16	Stk16	2.72452	3.50582	1.94322	-0.492564	-2.05516	1.45066	soluble	NO		Golgi; PM	enzyme; kinase; protein modification; protein phosphorylation; Golgi apparatus; Golgi-associated vesicle
sp|Q9WV34|MPP2_MOUSE MAGUK p55 subfamily member 2 OS=Mus musculus OX=10090 GN=Mpp2 PE=1 SV=1;sp|Q9WV34-2|MPP2_MOUSE Isoform 2 of MAGUK p55 subfamily member 2 OS=Mus musculus OX=10090 GN=Mpp2	Q9WV34;Q9WV34-2	Q9WV34;Q9WV34-2	MAGUK p55 subfamily member 2	Mpp2	2.72449	3.17567	2.2733	-1.16033	-2.06269	1.11297	soluble	YES	anchored component of postsynaptic density membrane (GO:0099031); structural constituent of postsynaptic density (GO:0098919)	PM	adapter/scaffold protein; anchored component of postsynaptic density membrane; structural constituent of postsynaptic density
sp|P12787|COX5A_MOUSE Cytochrome c oxidase subunit 5A, mitochondrial OS=Mus musculus OX=10090 GN=Cox5a PE=1 SV=2	P12787	P12787	Cytochrome c oxidase subunit 5A, mitochondrial	Cox5a	2.7192	1.2928	4.14559	-1.20134	1.65145	2.94425	soluble	NO		Mitochondrion
sp|P68369|TBA1A_MOUSE Tubulin alpha-1A chain OS=Mus musculus OX=10090 GN=Tuba1a PE=1 SV=1;sp|P05214|TBA3_MOUSE Tubulin alpha-3 chain OS=Mus musculus OX=10090 GN=Tuba3a PE=1 SV=1	P68369;P05214	P68369;P05214	Tubulin alpha-1A chain;Tubulin alpha-3 chain	Tuba1a;Tuba3a	2.71873	2.25836	3.1791	8.82497	9.74571	12.0041	soluble	YES	regulation of synapse organization (GO:0050807)	Cytoskeleton	Microtubule-associated; Tubulin-binding
tr|Q80ZP8|Q80ZP8_MOUSE Armet protein OS=Mus musculus OX=10090 GN=Manf PE=1 SV=1;tr|Q3TMX5|Q3TMX5_MOUSE Mesencephalic astrocyte-derived neurotrophic factor OS=Mus musculus OX=10090 GN=Manf PE=1 SV=1;tr|F6USD5|F6USD5_MOUSE Mesencephalic astrocyte-derived neu	Q80ZP8;Q3TMX5;F6USD5;F6T4L3;Q9CXI5;F7C1S6	Q80ZP8;Q3TMX5;F6USD5;F6T4L3;Q9CXI5	Mesencephalic astrocyte-derived neurotrophic factor	Manf	2.7165	1.14202	4.29098	-0.767074	2.38188	3.5239	soluble	NO		ER; Golgi	developmental protein; neurogenesis
sp|E9PVA8|GCN1_MOUSE eIF-2-alpha kinase activator GCN1 OS=Mus musculus OX=10090 GN=Gcn1 PE=1 SV=1	E9PVA8	E9PVA8	eIF-2-alpha kinase activator GCN1 (GCN1 eIF-2-alpha kinase activator homolog) (GCN1-like protein 1) (General control of amino-acid synthesis 1-like protein 1) (Translational activator GCN1)	Gcn1l1	2.71279	2.59126	2.83433	-0.573732	-0.330662	2.2606	soluble	NO		Cytoplasm	translation regulation; stress response; Forms a complex with EIF2AK4/GCN2 on translating ribosomes
sp|P84084|ARF5_MOUSE ADP-ribosylation factor 5 OS=Mus musculus OX=10090 GN=Arf5 PE=1 SV=2	P84084;D3YV25;E9Q2C2	P84084	ADP-ribosylation factor 5	Arf5	2.7019	1.3534	4.0504	0.637553	3.33455	4.68796	soluble	NO		Golgi	trafficking; GTPase activity; Small GTPase; Arf GTPase; retrograde vesicle-mediated transport Golgi to ER; intracellular protein transport; trans-Golgi network; vesicle budding and uncoating within Golgi
sp|P62874|GBB1_MOUSE Guanine nucleotide-binding protein G(I)/G(S)/G(T) subunit beta-1 OS=Mus musculus OX=10090 GN=Gnb1 PE=1 SV=3;tr|H3BKR2|H3BKR2_MOUSE Guanine nucleotide-binding protein G(I)/G(S)/G(T) subunit beta-1 (Fragment) OS=Mus musculus OX=10090 GN=	P62874;H3BKR2;H3BLF7;Q61011	P62874;H3BKR2;H3BLF7	Guanine nucleotide-binding protein G(I)/G(S)/G(T) subunit beta-1	Gnb1	2.69821	0.73778	4.65864	1.36452	5.28539	6.02317	soluble	NO		PM	signaling; GPCR signaling
sp|Q8BH27|MEGF9_MOUSE Multiple epidermal growth factor-like domains protein 9 OS=Mus musculus OX=10090 GN=Megf9 PE=2 SV=1	Q8BH27	Q8BH27	Multiple epidermal growth factor-like domains protein 9	Megf9	2.67948	3.78164	1.57733	-1.20463	-3.40894	0.372697	integral	NO		Cell Surface	development; regulatory protein
tr|E9PWK7|E9PWK7_MOUSE Ephrin type-B receptor 4 OS=Mus musculus OX=10090 GN=Ephb4 PE=1 SV=1;tr|Q8C8K1|Q8C8K1_MOUSE Ephrin type-B receptor 4 OS=Mus musculus OX=10090 GN=Ephb4 PE=1 SV=1;sp|P54761|EPHB4_MOUSE Ephrin type-B receptor 4 OS=Mus musculus OX=10090	E9PWK7;Q8C8K1;P54761;E0CYA3;P54754;G1K381;Q8CBF3-2;Q62413	E9PWK7;Q8C8K1;P54761;E0CYA3;P54754	Receptor protein-tyrosine kinase;Ephrin type-B receptor 4;Ephrin type-B receptor 3	Ephb4;Ephb3	2.66762	4.5152	0.820034	-2.00453	-5.6997	-1.1845	integral	NO		PM	enzyme; developmental protein; kinase; receptor; transferase; tyrosine-protein kinase; transmembrane receptor protein tyrosine kinase signaling pathway
tr|A0A0A6YVS2|A0A0A6YVS2_MOUSE Calcium load-activated calcium channel (Fragment) OS=Mus musculus OX=10090 GN=Tmco1 PE=1 SV=1;sp|Q921L3|TMCO1_MOUSE Calcium load-activated calcium channel OS=Mus musculus OX=10090 GN=Tmco1 PE=1 SV=1	A0A0A6YVS2;Q921L3	A0A0A6YVS2;Q921L3	Transmembrane and coiled-coil domain-containing protein 1	Tmco1	2.66177	1.99735	3.32619	-1.14747	0.181364	2.17871	integral	NO		ER; Golgi	channel; ion channel; regulatory protein; calcium homeostasis; calcium ion transmembrane transport
sp|P55096|ABCD3_MOUSE ATP-binding cassette sub-family D member 3 OS=Mus musculus OX=10090 GN=Abcd3 PE=1 SV=2;tr|A0A0G2JDI9|A0A0G2JDI9_MOUSE ATP-binding cassette sub-family D member 3 OS=Mus musculus OX=10090 GN=Abcd3 PE=1 SV=1	P55096;A0A0G2JDI9	P55096;A0A0G2JDI9	ATP-binding cassette sub-family D member 3	Abcd3	2.65848	2.29819	3.01876	0.0226611	0.74323	3.04142	integral	NO		ER	transporter; protein transport
sp|Q05895|TSP3_MOUSE Thrombospondin-3 OS=Mus musculus OX=10090 GN=Thbs3 PE=1 SV=2;tr|E9PWF0|E9PWF0_MOUSE Thrombospondin-3 OS=Mus musculus OX=10090 GN=Thbs3 PE=1 SV=1	Q05895;E9PWF0;D3Z6N1	Q05895;E9PWF0	Thrombospondin-3	Thbs3	2.65297	3.6644	1.64153	-0.812841	-2.83572	0.828686	soluble	NO		Cell Surface; Extracellular region	adhesion
tr|Q8CIH9|Q8CIH9_MOUSE Amidophosphoribosyltransferase OS=Mus musculus OX=10090 GN=Ppat PE=1 SV=1	Q8CIH9	Q8CIH9	Amidophosphoribosyltransferase	Ppat	2.65212	2.49671	2.80754	-0.832183	-0.521355	1.97536	soluble	NO		Not available	enzyme; metabolism; glutamine amidotransferase; glycosyltransferase; purine biosynthesis
sp|Q9JJZ4|UB2J1_MOUSE Ubiquitin-conjugating enzyme E2 J1 OS=Mus musculus OX=10090 GN=Ube2j1 PE=1 SV=2;tr|F6SPK0|F6SPK0_MOUSE Ubiquitin-conjugating enzyme E2 J1 (Fragment) OS=Mus musculus OX=10090 GN=Ube2j1 PE=1 SV=1	Q9JJZ4;F6SPK0;B1AWT7	Q9JJZ4;F6SPK0	Ubiquitin-conjugating enzyme E2 J1	Ube2j1	2.65029	2.97023	2.33034	-1.27609	-1.91598	1.05425	integral	NO		Nucleus
tr|A0A0R4J0I9|A0A0R4J0I9_MOUSE Prolow-density lipoprotein receptor-related protein 1 OS=Mus musculus OX=10090 GN=Lrp1 PE=1 SV=1;sp|Q91ZX7|LRP1_MOUSE Prolow-density lipoprotein receptor-related protein 1 OS=Mus musculus OX=10090 GN=Lrp1 PE=1 SV=1	A0A0R4J0I9;Q91ZX7;Q3U5J2;D3Z5M3;F6UAC8	A0A0R4J0I9;Q91ZX7	Prolow-density lipoprotein receptor-related protein 1;Low-density lipoprotein receptor-related protein 1 85 kDa subunit;Low-density lipoprotein receptor-related protein 1 515 kDa subunit;Low-density lipoprotein receptor-related protein 1 intracellular domain	Lrp1	2.64946	1.44175	3.85716	-0.112023	2.30339	3.74514	integral	NO		Cytoskeleton; PM; Endolysosomal; Endosome	signaling; receptor; lipid receptor; endocytosis; lipid homeostasis; apolipoprotein
sp|Q9WTL7|LYPA2_MOUSE Acyl-protein thioesterase 2 OS=Mus musculus OX=10090 GN=Lypla2 PE=1 SV=1	Q9WTL7	Q9WTL7	Acyl-protein thioesterase 2	Lypla2	2.6458	0.965398	4.3262	-0.716666	2.64413	3.60953	soluble	NO		Cytoplasm	enzyme; hydrolase; lipid metabolism; fatty acid metabolism
sp|Q9DBL9-2|ABHD5_MOUSE Isoform 2 of 1-acylglycerol-3-phosphate O-acyltransferase ABHD5 OS=Mus musculus OX=10090 GN=Abhd5;sp|Q9DBL9|ABHD5_MOUSE 1-acylglycerol-3-phosphate O-acyltransferase ABHD5 OS=Mus musculus OX=10090 GN=Abhd5 PE=1 SV=1	Q9DBL9-2;Q9DBL9	Q9DBL9-2;Q9DBL9	1-acylglycerol-3-phosphate O-acyltransferase ABHD5	Abhd5	2.64296	3.30234	1.98357	-1.79529	-3.11405	0.188289	soluble	NO		Cytosol	enzyme; lipase; lipid metabolism; fatty acid metabolism
sp|P97300-1|NPTN_MOUSE Isoform 1 of Neuroplastin OS=Mus musculus OX=10090 GN=Nptn;sp|P97300|NPTN_MOUSE Neuroplastin OS=Mus musculus OX=10090 GN=Nptn PE=1 SV=3;tr|H3BIX4|H3BIX4_MOUSE Neuroplastin (Fragment) OS=Mus musculus OX=10090 GN=Nptn PE=1 SV=1;tr|Z4YL	P97300-1;P97300;H3BIX4;Z4YLB7;H3BKA7;P97300-4;A0A0A0MQN8	P97300-1;P97300;H3BIX4;Z4YLB7;H3BKA7;P97300-4	Neuroplastin	Nptn	2.6414	1.94117	3.34162	1.33653	2.73699	4.67816	integral	YES	synaptic membrane (GO:0097060); integral component of presynaptic active zone membrane (GO:0099059); integral component of postsynaptic density membrane (GO:0099061); trans-synaptic signaling by trans-synaptic complex, modulating synaptic transmission (GO:0099557)	PM; Cell Surface	adhesion; signaling; synaptic membrane; integral component of presynaptic active zone membrane; integral component of postsynaptic density membrane; trans-synaptic signaling by trans-synaptic complex, modulating synaptic transmission
sp|Q9CXG3|PPIL4_MOUSE Peptidyl-prolyl cis-trans isomerase-like 4 OS=Mus musculus OX=10090 GN=Ppil4 PE=1 SV=2	Q9CXG3	Q9CXG3	Peptidyl-prolyl cis-trans isomerase-like 4	Ppil4	2.63028	4.06572	1.19483	-1.83186	-4.70275	-0.637025	soluble	NO		Nucleus	chaperone
tr|A2AL85|A2AL85_MOUSE Aspartyl/asparaginyl beta-hydroxylase OS=Mus musculus OX=10090 GN=Asph PE=1 SV=1;sp|Q8BSY0|ASPH_MOUSE Aspartyl/asparaginyl beta-hydroxylase OS=Mus musculus OX=10090 GN=Asph PE=1 SV=1;tr|Q8CBM2|Q8CBM2_MOUSE Aspartyl/asparaginyl beta-h	A2AL85;Q8BSY0;Q8CBM2;A2AL83;A2AL78;Q3TU40;A2AL81;A2AL71;A2AL77;Q9CR06;A2AL74;A2AL76;A2AL75;Q8BSY0-2	A2AL85;Q8BSY0;Q8CBM2	Aspartyl/asparaginyl beta-hydroxylase	Asph	2.62986	2.43317	2.82655	-1.2717	-0.878318	1.55486	integral	NO		ER; PM	enzyme; oxidoreductase; protein modification; specifically hydroxylates an Asp or Asn residue in certain epidermal growth factor-like (EGF) domains of a number of proteins
sp|Q9Z1K6|ARI2_MOUSE E3 ubiquitin-protein ligase ARIH2 OS=Mus musculus OX=10090 GN=Arih2 PE=1 SV=1	Q9Z1K6	Q9Z1K6	E3 ubiquitin-protein ligase ARIH2	Arih2	2.62819	4.16023	1.09615	-1.55685	-4.62093	-0.460699	soluble	NO		Cytoplasm	enzyme; transferase; E3 ubiquitin-protein ligase; Ubl conjugation pathway
tr|F8WHW3|F8WHW3_MOUSE Phosphatidylinositol-4,5-bisphosphate 4-phosphatase OS=Mus musculus OX=10090 GN=Pip4p1 PE=1 SV=1;sp|Q3TWL2|PP4P1_MOUSE Type 1 phosphatidylinositol 4,5-bisphosphate 4-phosphatase OS=Mus musculus OX=10090 GN=Pip4p1 PE=1 SV=1;tr|E0CZF6|	F8WHW3;Q3TWL2;E0CZF6;E0CZ18	F8WHW3;Q3TWL2;E0CZF6;E0CZ18	Type 1 phosphatidylinositol 4,5-bisphosphate 4-phosphatase	Tmem55b	2.62642	2.66664	2.58619	-0.729075	-0.809525	1.85711	integral	NO		Endolysosomal; Endosome; Lysosome	enzyme; lipid metabolism; phosphoinositides; phosphatidylinositol-4,5-bisphosphate 4-phosphatase activity
sp|Q9CQW0|EMC6_MOUSE ER membrane protein complex subunit 6 OS=Mus musculus OX=10090 GN=Emc6 PE=1 SV=1	Q9CQW0	Q9CQW0	ER membrane protein complex subunit 6	Emc6	2.62559	2.40739	2.84379	-0.975921	-0.539519	1.86787	integral	NO		ER	tail-anchored membrane protein insertion into ER membrane; newly synthesized protein insertion into ER membrane
tr|A0A0R4J0D3|A0A0R4J0D3_MOUSE Dolichyl-diphosphooligosaccharide--protein glycosyltransferase subunit STT3B OS=Mus musculus OX=10090 GN=Stt3b PE=1 SV=1;sp|Q3TDQ1|STT3B_MOUSE Dolichyl-diphosphooligosaccharide--protein glycosyltransferase subunit STT3B OS=Mu	A0A0R4J0D3;Q3TDQ1	A0A0R4J0D3;Q3TDQ1	Dolichyl-diphosphooligosaccharide--protein glycosyltransferase subunit STT3B	Stt3b	2.62438	2.3713	2.87745	-1.22016	-0.71401	1.65729	integral	NO		ER	enzyme; protein modification; co-translational protein modification; glycoprotein catabolic process; post-translational protein modification; protein N-linked glycosylation; protein N-linked glycosylation via asparagine; response to unfolded protein; ubiquitin-dependent ERAD pathway
sp|Q8BXV2|BRI3B_MOUSE BRI3-binding protein OS=Mus musculus OX=10090 GN=Bri3bp PE=1 SV=1	Q8BXV2;A0A0G2JGE0	Q8BXV2	BRI3-binding protein	Bri3bp	2.62234	1.60611	3.63857	-1.00513	1.02734	2.63344	integral	NO		Mitochondrion	signaling; apoptosis; mitochondrial outer membrane; stress response
tr|Q3UF75|Q3UF75_MOUSE Alpha-parvin OS=Mus musculus OX=10090 GN=Parva PE=1 SV=1;sp|Q9EPC1|PARVA_MOUSE Alpha-parvin OS=Mus musculus OX=10090 GN=Parva PE=1 SV=1	Q3UF75;Q9EPC1;Q9ES46	Q3UF75;Q9EPC1	Alpha-parvin	Parva	2.61854	0.828753	4.40833	-1.28708	2.2925	3.12125	soluble	NO		PM; Cell Surface	Focal adhesion
sp|Q8CHK3|MBOA7_MOUSE Lysophospholipid acyltransferase 7 OS=Mus musculus OX=10090 GN=Mboat7 PE=1 SV=1	Q8CHK3;F6UP63;D3YU33	Q8CHK3	Lysophospholipid acyltransferase 7	Mboat7	2.6184	2.57175	2.66505	-0.801838	-0.70854	1.86321	integral	NO		ER; Mitochondrion	enzyme; lipid metabolism; lipid biosynthesis
sp|Q9JIG8|PRAF2_MOUSE PRA1 family protein 2 OS=Mus musculus OX=10090 GN=Praf2 PE=1 SV=1	Q9JIG8;A0A140LJ36	Q9JIG8	PRA1 family protein 2	Praf2	2.61506	1.81817	3.41195	-0.446882	1.1469	2.96507	integral	NO		Endolysosomal; Endosome	trafficking; protein transport; ER/Golgi vesicular transport
sp|Q9D883|U2AF1_MOUSE Splicing factor U2AF 35 kDa subunit OS=Mus musculus OX=10090 GN=U2af1 PE=1 SV=4;tr|G3UW94|G3UW94_MOUSE Splicing factor U2AF 35 kDa subunit OS=Mus musculus OX=10090 GN=U2af1 PE=1 SV=1;tr|A0A494BA95|A0A494BA95_MOUSE Splicing factor U2AF	Q9D883;G3UW94;A0A494BA95;A0A494B9X9;E9Q809;F8WH71;Q8BGJ9-4;Q8BGJ9-3;A0A494B947;E9PWX6;E9PWM2	Q9D883;G3UW94;A0A494BA95;A0A494B9X9;E9Q809;F8WH71;Q8BGJ9-4;Q8BGJ9-3	Splicing factor U2AF 35 kDa subunit;Splicing factor U2AF 26 kDa subunit	U2af1;U2af1l4	2.61126	2.36582	2.85671	-0.1257	0.365193	2.73101	soluble	NO		Nucleus
sp|Q9D1X9|TM50B_MOUSE Transmembrane protein 50B OS=Mus musculus OX=10090 GN=Tmem50b PE=1 SV=1;tr|D6RH99|D6RH99_MOUSE Transmembrane protein 50B OS=Mus musculus OX=10090 GN=Tmem50b PE=1 SV=1;tr|D6RJK9|D6RJK9_MOUSE Transmembrane protein 50B OS=Mus musculus OX	Q9D1X9;D6RH99;D6RJK9	Q9D1X9;D6RH99;D6RJK9	Transmembrane protein 50B	Tmem50b	2.60881	1.57027	3.64735	-0.985893	1.09119	2.66146	integral	NO		ER; Golgi	trafficking; protein targeting to vacuole; late endosome to vacuole transport via multivesicular body sorting pathway
sp|Q8R1Z9|RN121_MOUSE RING finger protein 121 OS=Mus musculus OX=10090 GN=Rnf121 PE=1 SV=1;tr|K4DI70|K4DI70_MOUSE RING finger protein 121 OS=Mus musculus OX=10090 GN=Rnf121 PE=4 SV=1;sp|Q8R1Z9-2|RN121_MOUSE Isoform 2 of RING finger protein 121 OS=Mus muscu	Q8R1Z9;K4DI70;Q8R1Z9-2;Q8R1Z9-3	Q8R1Z9;K4DI70;Q8R1Z9-2;Q8R1Z9-3	RING finger protein 121	Rnf121	2.59956	3.64829	1.55082	-0.93811	-3.03558	0.612711	integral	NO		ER; Golgi	quality control; protein folding; ubiquitin-dependent ERAD pathway
sp|Q99JX7|NXF1_MOUSE Nuclear RNA export factor 1 OS=Mus musculus OX=10090 GN=Nxf1 PE=1 SV=3	Q99JX7;V9GXW3;V9GXF3;V9GXM5	Q99JX7	Nuclear RNA export factor 1	Nxf1	2.59562	3.27447	1.91676	-1.46601	-2.82372	0.45075	soluble	NO		Nucleus	RNA metabolism protein; poly(A)+ mRNA export from nucleus
sp|Q9Z2I9|SUCB1_MOUSE Succinate--CoA ligase [ADP-forming] subunit beta, mitochondrial OS=Mus musculus OX=10090 GN=Sucla2 PE=1 SV=2	Q9Z2I9	Q9Z2I9	Succinyl-CoA ligase [ADP-forming] subunit beta, mitochondrial	Sucla2	2.59006	0.703554	4.47657	-0.0369635	3.73606	4.43961	soluble	NO		Mitochondrion
sp|P62702|RS4X_MOUSE 40S ribosomal protein S4, X isoform OS=Mus musculus OX=10090 GN=Rps4x PE=1 SV=2	P62702;V9GWY0	P62702	40S ribosomal protein S4, X isoform	Rps4x	2.58587	1.14827	4.02347	2.35477	5.22997	6.37823	soluble	YES	synapse (GO:0045202)	Cytosol; Ribosome	structural constituent of ribosome; cytosolic small ribosomal subunit; RNA binding; translational elongation
sp|P56480|ATPB_MOUSE ATP synthase subunit beta, mitochondrial OS=Mus musculus OX=10090 GN=Atp5f1b PE=1 SV=2	P56480	P56480	ATP synthase subunit beta, mitochondrial	Atp5b	2.58498	1.13269	4.03727	3.81314	6.71772	7.85041	soluble	NO		Mitochondrion	Transporter; ATP synthase; mitochondrial ATP synthesis coupled proton transport
sp|Q80TA1|EPT1_MOUSE Ethanolaminephosphotransferase 1 OS=Mus musculus OX=10090 GN=Selenoi PE=2 SV=3;tr|D6RE20|D6RE20_MOUSE Ethanolaminephosphotransferase 1 OS=Mus musculus OX=10090 GN=Selenoi PE=4 SV=1;tr|Q8CET7|Q8CET7_MOUSE Ethanolaminephosphotransferase	Q80TA1;D6RE20;Q8CET7	Q80TA1;D6RE20;Q8CET7	Ethanolaminephosphotransferase 1	Ept1	2.57113	3.47689	1.66538	-1.47902	-3.29054	0.186358	integral	NO		ER; Golgi	enzyme; transferase; lipid biosynthesis; lipid metabolism; phospholipid biosynthesis; phospholipid metabolism
tr|A0A0A0MQF5|A0A0A0MQF5_MOUSE Deubiquitinase OTUD6B OS=Mus musculus OX=10090 GN=Otud6b PE=1 SV=1;sp|Q8K2H2|OTU6B_MOUSE Deubiquitinase OTUD6B OS=Mus musculus OX=10090 GN=Otud6b PE=1 SV=1	A0A0A0MQF5;Q8K2H2	A0A0A0MQF5;Q8K2H2	OTU domain-containing protein 6B	Otud6b	2.57076	3.10175	2.03977	-3.23275	-4.29473	-1.19298	soluble	NO		Cytosol	quality control; signaling; protein deubiquitination; Ubl conjugation pathway; proteasome assembly
sp|P36916|GNL1_MOUSE Guanine nucleotide-binding protein-like 1 OS=Mus musculus OX=10090 GN=Gnl1 PE=1 SV=4;sp|P36916-2|GNL1_MOUSE Isoform 2 of Guanine nucleotide-binding protein-like 1 OS=Mus musculus OX=10090 GN=Gnl1	P36916;P36916-2	P36916;P36916-2	Guanine nucleotide-binding protein-like 1	Gnl1	2.5652	2.81634	2.31406	0.49805	-0.00423279	2.81211	soluble	NO		Cytosol	GTPase activity; cellular component biogenesis; response to DNA damage stimulus
tr|A0A5F8MPY3|A0A5F8MPY3_MOUSE Focal adhesion kinase 1 OS=Mus musculus OX=10090 GN=Ptk2 PE=1 SV=1;sp|P34152|FAK1_MOUSE Focal adhesion kinase 1 OS=Mus musculus OX=10090 GN=Ptk2 PE=1 SV=4;sp|P34152-4|FAK1_MOUSE Isoform 4 of Focal adhesion kinase 1 OS=Mus mus	A0A5F8MPY3;P34152;P34152-4;P34152-2;P34152-9;P34152-6;P34152-5;P34152-8;P34152-7;A0A2I3BRG7;A0A2I3BQ85	A0A5F8MPY3;P34152;P34152-4;P34152-2;P34152-9;P34152-6;P34152-5	Focal adhesion kinase 1	Ptk2	2.56515	3.88201	1.2483	-1.598	-4.23171	-0.349702	soluble	YES	postsynapse (GO:0098794); regulation of modification of postsynaptic actin cytoskeleton (GO:1905274)	Cell Surface; Golgi	adhesion; extracellular matrix organization; negative regulation of cell-matrix adhesion; regulation of Notch signaling pathway
sp|P05213|TBA1B_MOUSE Tubulin alpha-1B chain OS=Mus musculus OX=10090 GN=Tuba1b PE=1 SV=2;tr|A0A2R8VHF3|A0A2R8VHF3_MOUSE Tubulin alpha chain (Fragment) OS=Mus musculus OX=10090 GN=Gm49450 PE=3 SV=1	P05213;A0A2R8VHF3	P05213;A0A2R8VHF3	Tubulin alpha-1B chain	Tuba1b	2.56487	1.75781	3.37193	4.14495	5.75907	7.51688	soluble	NO		Cytoskeleton	Microtubule-associated; Tubulin-binding
tr|Q3UPD8|Q3UPD8_MOUSE SH3 domain and tetratricopeptide repeat-containing protein 2 OS=Mus musculus OX=10090 GN=Sh3tc2 PE=1 SV=1;sp|Q80VA5|S3TC2_MOUSE SH3 domain and tetratricopeptide repeat-containing protein 2 OS=Mus musculus OX=10090 GN=Sh3tc2 PE=1 SV=2	Q3UPD8;Q80VA5;Q80VA5-4;A0A494BAH3;Q80VA5-3;Q80VA5-2	Q3UPD8;Q80VA5;Q80VA5-4;A0A494BAH3	SH3 domain and tetratricopeptide repeat-containing protein 2	Sh3tc2	2.55891	3.6503	1.46751	-3.13505	-5.31784	-1.66754	soluble	NO		Endolysosomal; Endosome; cytoplasmic vesicle	trafficking; intracellular protein transport
sp|Q5SYH2|TM199_MOUSE Transmembrane protein 199 OS=Mus musculus OX=10090 GN=Tmem199 PE=1 SV=1	Q5SYH2	Q5SYH2	Transmembrane protein 199	Tmem199	2.5564	3.27039	1.8424	-1.53779	-2.96578	0.30461	integral	NO		Endolysosomal; Lysosome	trafficking; accessory component of the proton-transporting vacuolar V-ATPase; necessary for endolysosomal acidification and lysosomal degradation
tr|D3Z5X7|D3Z5X7_MOUSE Transmembrane and ubiquitin-like domain-containing protein 1 (Fragment) OS=Mus musculus OX=10090 GN=Tmub1 PE=1 SV=1;tr|D3Z108|D3Z108_MOUSE Transmembrane and ubiquitin-like domain-containing protein 1 (Fragment) OS=Mus musculus OX=100	D3Z5X7;D3Z108;E9QN77;A0A571BDL1;Q9JMG3-2;Q9JMG3	D3Z5X7;D3Z108;E9QN77;A0A571BDL1;Q9JMG3-2;Q9JMG3	Transmembrane and ubiquitin-like domain-containing protein 1	Tmub1	2.54675	3.49893	1.59456	0.697441	-1.20693	2.292	integral	NO		PM; Endolysosomal; Endosome	quality control; involved in sterol-regulated ubiquitination and degradation of HMG-CoA reductase HMGCR; involved in positive regulation of AMPA-selective glutamate receptor GRIA2 recycling to the cell surface
sp|Q9CR68|UCRI_MOUSE Cytochrome b-c1 complex subunit Rieske, mitochondrial OS=Mus musculus OX=10090 GN=Uqcrfs1 PE=1 SV=1	Q9CR68	Q9CR68	Cytochrome b-c1 complex subunit Rieske, mitochondrial;Cytochrome b-c1 complex subunit 11	Uqcrfs1	2.5466	1.85346	3.23974	1.09897	2.48525	4.33871	integral	NO		Mitochondrion
sp|P60335|PCBP1_MOUSE Poly(rC)-binding protein 1 OS=Mus musculus OX=10090 GN=Pcbp1 PE=1 SV=1	P60335	P60335	Poly(rC)-binding protein 1	Pcbp1	2.54008	1.25981	3.82035	2.25533	4.81587	6.07568	soluble	YES	postsynaptic density (GO:0014069)	Nucleus	RNA metabolism protein; positive regulation of transcription by RNA polymerase II
sp|P61021|RAB5B_MOUSE Ras-related protein Rab-5B OS=Mus musculus OX=10090 GN=Rab5b PE=1 SV=1	P61021	P61021	Ras-related protein Rab-5B	Rab5b	2.52473	1.76808	3.28137	1.45402	2.96731	4.73539	soluble	YES	anchored component of synaptic vesicle membrane (GO:0098993); presynaptic dense core vesicle exocytosis (GO:0099525)	SV; Endolysosomal; Endosome	trafficking; GTPase activity; Small GTPase; Rab GTPase; vesicle budding from membrane; endocytic vesicle; early endosome; endocytosis; SV membrane; intracellular protein transport
sp|O35639|ANXA3_MOUSE Annexin A3 OS=Mus musculus OX=10090 GN=Anxa3 PE=1 SV=4	O35639;Q3TET3;A0A0G2JDV9;A0A0G2JGL7	O35639	Annexin A3	Anxa3	2.52386	2.20704	2.84068	1.11675	1.7504	3.95743	soluble	NO		PM	enzyme; metabolic enzyme; phosphoinositides; phospholipase A2 inhibitor; Calcium/phospholipid-binding
sp|Q91V04|TRAM1_MOUSE Translocating chain-associated membrane protein 1 OS=Mus musculus OX=10090 GN=Tram1 PE=1 SV=3	Q91V04	Q91V04	Translocating chain-associated membrane protein 1	Tram1	2.51858	2.68003	2.35713	-0.497177	-0.82008	1.85995	integral	NO		ER	integral component of ER membrane; protein insertion into ER membrane; response to unfolded protein; SRP-dependent cotranslational protein targeting to membrane, translocation
sp|Q3U7R1|ESYT1_MOUSE Extended synaptotagmin-1 OS=Mus musculus OX=10090 GN=Esyt1 PE=1 SV=2;sp|Q3U7R1-2|ESYT1_MOUSE Isoform 2 of Extended synaptotagmin-1 OS=Mus musculus OX=10090 GN=Esyt1	Q3U7R1;Q3U7R1-2	Q3U7R1;Q3U7R1-2	Extended synaptotagmin-1	Esyt1	2.51299	0.926408	4.09958	-1.85447	1.3187	2.24511	integral	NO		ER	trafficking; intrinsic to endoplasmic reticulum membrane; calcium-dependent phospholipid binding; phosphatidylinositol binding; lipid transport
sp|Q62093|SRSF2_MOUSE Serine/arginine-rich splicing factor 2 OS=Mus musculus OX=10090 GN=Srsf2 PE=1 SV=4	Q62093	Q62093	Serine/arginine-rich splicing factor 2	Srsf2	2.51208	0.953113	4.07105	-1.45111	1.66683	2.61994	soluble	NO		Nucleus	RNA splicing factor; mRNA splicing
sp|Q9DC11|PXDC2_MOUSE Plexin domain-containing protein 2 OS=Mus musculus OX=10090 GN=Plxdc2 PE=1 SV=1;tr|B1AY85|B1AY85_MOUSE Plexin domain-containing protein 2 OS=Mus musculus OX=10090 GN=Plxdc2 PE=1 SV=1;tr|B1AY86|B1AY86_MOUSE Plexin domain-containing pro	Q9DC11;B1AY85;B1AY86	Q9DC11;B1AY85;B1AY86	Plexin domain-containing protein 2	Plxdc2	2.50496	1.76459	3.24533	-1.0481	0.432628	2.19722	integral	NO		PM	Uncharacterized
tr|Q3UDS7|Q3UDS7_MOUSE ADP-dependent glucokinase OS=Mus musculus OX=10090 GN=Adpgk PE=1 SV=1;tr|A0A1L1SSF2|A0A1L1SSF2_MOUSE ADP-dependent glucokinase OS=Mus musculus OX=10090 GN=Adpgk PE=1 SV=1;sp|Q8VDL4-3|ADPGK_MOUSE Isoform 3 of ADP-dependent glucokinase	Q3UDS7;A0A1L1SSF2;Q8VDL4-3;Q8VDL4;Q8VDL4-2	Q3UDS7;A0A1L1SSF2;Q8VDL4-3;Q8VDL4	ADP-dependent glucokinase	Adpgk	2.50459	3.49708	1.51209	1.69409	-0.290903	3.20618	soluble	NO		ER	enzyme; glycolysis
tr|A0A3B2WBL1|A0A3B2WBL1_MOUSE Ribosomal protein OS=Mus musculus OX=10090 GN=Rpl10a PE=1 SV=1;tr|Q5XJF6|Q5XJF6_MOUSE Ribosomal protein OS=Mus musculus OX=10090 GN=Rpl10a PE=1 SV=1;sp|P53026|RL10A_MOUSE 60S ribosomal protein L10a OS=Mus musculus OX=10090 GN	A0A3B2WBL1;Q5XJF6;P53026;A0A3B2WDD2;A0A3B2W824;A0A3B2W820;A0A3B2WCA5;D6RE43	A0A3B2WBL1;Q5XJF6;P53026;A0A3B2WDD2;A0A3B2W824	Ribosomal protein;60S ribosomal protein L10a	Rpl10a	2.49856	1.09351	3.9036	2.58167	5.39175	6.48527	soluble	YES	synapse (GO:0045202); postsynaptic density (GO:0014069); translation at presynapse (GO:0140236); translation at postsynapse (GO:0140242); postsynaptic ribosome (SYNGO:postsyn_ribosome); presynaptic ribosome (SYNGO:presyn_ribosome)	Cytosol; Ribosome	structural constituent of ribosome; cytosolic large ribosomal subunit
sp|Q9CRB0|SNX24_MOUSE Sorting nexin-24 OS=Mus musculus OX=10090 GN=Snx24 PE=1 SV=1	Q9CRB0	Q9CRB0	Sorting nexin-24	Snx24	2.49173	4.03743	0.946039	-1.7805	-4.87189	-0.834461	soluble	NO		cytoplasmic vesicle; Endolysosomal	trafficking; intracellular protein transport
sp|P10630|IF4A2_MOUSE Eukaryotic initiation factor 4A-II OS=Mus musculus OX=10090 GN=Eif4a2 PE=1 SV=2;sp|P10630-2|IF4A2_MOUSE Isoform 2 of Eukaryotic initiation factor 4A-II OS=Mus musculus OX=10090 GN=Eif4a2;tr|Q8BTU6|Q8BTU6_MOUSE Eukaryotic initiation fa	P10630;P10630-2;Q8BTU6;E9Q561;A0A338P6X5;D6RJ60;D6RJ11	P10630;P10630-2;Q8BTU6;E9Q561;A0A338P6X5	Eukaryotic initiation factor 4A-II;Eukaryotic initiation factor 4A-II, N-terminally processed	Eif4a2	2.49144	1.46576	3.51712	3.27845	5.32981	6.79557	soluble	NO		Cytosol	translation; translation initiation factor
sp|O35083|PLCA_MOUSE 1-acyl-sn-glycerol-3-phosphate acyltransferase alpha OS=Mus musculus OX=10090 GN=Agpat1 PE=1 SV=1;tr|A0A0R4J263|A0A0R4J263_MOUSE 1-acyl-sn-glycerol-3-phosphate acyltransferase OS=Mus musculus OX=10090 GN=Agpat1 PE=1 SV=1;tr|G3UWV6|G3UW	O35083;A0A0R4J263;G3UWV6	O35083;A0A0R4J263;G3UWV6	1-acyl-sn-glycerol-3-phosphate acyltransferase alpha;1-acyl-sn-glycerol-3-phosphate acyltransferase	Agpat1	2.48799	2.97647	1.99952	0.141721	-0.835234	2.14124	integral	NO		ER	enzyme; lipid metabolism; phospholipid biosynthesis
sp|Q922Q1|MARC2_MOUSE Mitochondrial amidoxime reducing component 2 OS=Mus musculus OX=10090 GN=Mtarc2 PE=1 SV=1	Q922Q1;E0CZH6;A0A087WPC2;D3YZZ3;Q9CW42	Q922Q1	Mitochondrial amidoxime reducing component 2	Mtarc2	2.48111	1.28889	3.67333	-0.236171	2.14828	3.43716	soluble	NO		Mitochondrion
tr|B1ASP2|B1ASP2_MOUSE Tyrosine-protein kinase OS=Mus musculus OX=10090 GN=Jak1 PE=1 SV=1;sp|P52332|JAK1_MOUSE Tyrosine-protein kinase JAK1 OS=Mus musculus OX=10090 GN=Jak1 PE=1 SV=1	B1ASP2;P52332	B1ASP2;P52332	Tyrosine-protein kinase;Tyrosine-protein kinase JAK1	Jak1	2.48079	2.54666	2.41491	-3.36349	-3.49524	-0.948583	soluble	NO		Cell Surface; Cytosol	enzyme; transferase; tyrosine-protein kinase; protein modification; protein phosphorylation; signaling; cellular response to interleukin-3; cellular response to interleukin-7; cytokine-mediated signaling pathway; enzyme linked receptor protein signaling pathway; interleukin-2-mediated signaling pathway; intracellular signal transduction
sp|Q99LB2|DHRS4_MOUSE Dehydrogenase/reductase SDR family member 4 OS=Mus musculus OX=10090 GN=Dhrs4 PE=1 SV=3;tr|Q9D2U3|Q9D2U3_MOUSE Dehydrogenase/reductase SDR family member 4 OS=Mus musculus OX=10090 GN=Dhrs4 PE=1 SV=1;tr|A0A2I3BRG8|A0A2I3BRG8_MOUSE Dehy	Q99LB2;Q9D2U3;A0A2I3BRG8;A0A2I3BPY3;A0A2I3BQ25;A0A2I3BRQ8	Q99LB2;Q9D2U3;A0A2I3BRG8;A0A2I3BPY3	Dehydrogenase/reductase SDR family member 4	Dhrs4	2.47808	2.14721	2.80895	-0.492228	0.169507	2.31672	soluble	NO		Mitochondrion; Peroxisome	enzyme; oxidoreductase; NADPH-dependent oxidoreductase; cellular ketone metabolic process; retinal metabolic process; steroid metabolic process
tr|D3YWT0|D3YWT0_MOUSE Signal peptidase complex catalytic subunit SEC11 OS=Mus musculus OX=10090 GN=Sec11a PE=1 SV=1;tr|D3Z569|D3Z569_MOUSE Signal peptidase complex catalytic subunit SEC11 OS=Mus musculus OX=10090 GN=Sec11a PE=1 SV=1;tr|D3YTS1|D3YTS1_MOUSE	D3YWT0;D3Z569;D3YTS1;Q9R0P6	D3YWT0;D3Z569;D3YTS1;Q9R0P6	Signal peptidase complex catalytic subunit SEC11;Signal peptidase complex catalytic subunit SEC11A	Sec11a	2.47283	2.94985	1.99581	1.4025	0.448472	3.39832	integral	NO		ER	trafficking; enzyme; signal peptide processing; catalytic component of the signal peptidase complex (SPC); cleavage of N-terminal signal sequences from nascent proteins as they are translocated into the lumen of the ER
sp|P63260|ACTG_MOUSE Actin, cytoplasmic 2 OS=Mus musculus OX=10090 GN=Actg1 PE=1 SV=1	P63260;B1ATY1;G3UYG0	P63260	Actin, cytoplasmic 2;Actin, cytoplasmic 2, N-terminally processed	Actg1	2.47143	2.21074	2.73212	10.2024	10.7238	12.9345	soluble	YES	postsynaptic actin cytoskeleton (GO:0098871); presynaptic actin cytoskeleton (GO:0099143); structural constituent of postsynaptic actin cytoskeleton (GO:0098973); regulation of synaptic vesicle endocytosis (GO:1900242)	Cytoskeleton	Actin
sp|Q9CRA5|GOLP3_MOUSE Golgi phosphoprotein 3 OS=Mus musculus OX=10090 GN=Golph3 PE=1 SV=1;tr|Q05BZ0|Q05BZ0_MOUSE Golgi phosphoprotein 3 OS=Mus musculus OX=10090 GN=Golph3 PE=1 SV=1	Q9CRA5;Q05BZ0;Q9CRA5-2	Q9CRA5;Q05BZ0	Golgi phosphoprotein 3	Golph3	2.46938	2.74129	2.19748	0.00530672	-0.538504	2.20278	soluble	NO		Golgi	trafficking; vesicle budding from membrane; retrograde vesicle-mediated transport Golgi to ER; Golgi organization; Golgi to plasma membrane protein transport
sp|P28663|SNAB_MOUSE Beta-soluble NSF attachment protein OS=Mus musculus OX=10090 GN=Napb PE=1 SV=2	P28663;D6RHL2	P28663	Beta-soluble NSF attachment protein	Napb	2.46915	1.80622	3.13207	0.345225	1.67107	3.47729	soluble	NO		PM	trafficking; SNARE binding; vesicle fusion to plasma membrane; SV exocytosis; intracellular protein transport
sp|Q61809|LRRN1_MOUSE Leucine-rich repeat neuronal protein 1 OS=Mus musculus OX=10090 GN=Lrrn1 PE=2 SV=1	Q61809	Q61809	Leucine-rich repeat neuronal protein 1	Lrrn1	2.469	3.20086	1.73714	0.120092	-1.34363	1.85723	integral	NO		Extracellular region or secreted	regulatory protein; neuromodulation; positive regulation of synapse assembly
sp|Q9R0H0|ACOX1_MOUSE Peroxisomal acyl-coenzyme A oxidase 1 OS=Mus musculus OX=10090 GN=Acox1 PE=1 SV=5;sp|Q9R0H0-2|ACOX1_MOUSE Isoform 2 of Peroxisomal acyl-coenzyme A oxidase 1 OS=Mus musculus OX=10090 GN=Acox1;tr|A2A848|A2A848_MOUSE Peroxisomal acyl-coe	Q9R0H0;Q9R0H0-2;A2A848	Q9R0H0;Q9R0H0-2;A2A848	Peroxisomal acyl-coenzyme A oxidase 1	Acox1	2.46575	1.60689	3.3246	-1.13416	0.583549	2.19044	soluble	NO		Peroxisome	enzyme; oxidoreductase; lipid metabolism; fatty acid metabolism
sp|Q3UHX2|HAP28_MOUSE 28 kDa heat- and acid-stable phosphoprotein OS=Mus musculus OX=10090 GN=Pdap1 PE=1 SV=1	Q3UHX2	Q3UHX2	28 kDa heat- and acid-stable phosphoprotein	Pdap1	2.46393	2.46975	2.45811	-2.99476	-3.0064	-0.536656	soluble	NO		Extracellular region or secreted
sp|Q6P5G0|MK04_MOUSE Mitogen-activated protein kinase 4 OS=Mus musculus OX=10090 GN=Mapk4 PE=1 SV=1;tr|E9PXX5|E9PXX5_MOUSE Mitogen-activated protein kinase 4 OS=Mus musculus OX=10090 GN=Mapk4 PE=1 SV=1;tr|E9Q3I6|E9Q3I6_MOUSE Mitogen-activated protein kinas	Q6P5G0;E9PXX5;E9Q3I6;Q61532	Q6P5G0;E9PXX5;E9Q3I6;Q61532	Mitogen-activated protein kinase 4;Mitogen-activated protein kinase 6	Mapk4;Mapk6	2.46191	3.59862	1.32521	-1.31866	-3.59206	0.00655361	soluble	NO		Cytoplasm; Nucleus	enzyme; signaling; kinase; protein modification; protein phosphorylation; cell cycle; intracellular signal transduction
sp|Q80VI1|TRI56_MOUSE E3 ubiquitin-protein ligase TRIM56 OS=Mus musculus OX=10090 GN=Trim56 PE=1 SV=1;tr|A0A0R4J0Q6|A0A0R4J0Q6_MOUSE E3 ubiquitin-protein ligase TRIM56 OS=Mus musculus OX=10090 GN=Trim56 PE=1 SV=1	Q80VI1;A0A0R4J0Q6;D3YVX5	Q80VI1;A0A0R4J0Q6	E3 ubiquitin-protein ligase TRIM56	Trim56	2.45247	3.41053	1.4944	-2.52156	-4.43768	-1.02715	soluble	NO		Cytoplasm	quality control; E3 ubiquitin-protein ligase; Ubl conjugation pathway; immunity
sp|P14869|RLA0_MOUSE 60S acidic ribosomal protein P0 OS=Mus musculus OX=10090 GN=Rplp0 PE=1 SV=3;tr|S4R1N1|S4R1N1_MOUSE 60S acidic ribosomal protein P0 (Fragment) OS=Mus musculus OX=10090 GN=Rplp0 PE=1 SV=1;tr|D3YVM5|D3YVM5_MOUSE 60S acidic ribosomal prote	P14869;S4R1N1;D3YVM5	P14869;S4R1N1;D3YVM5	60S acidic ribosomal protein P0	Rplp0	2.45198	1.27841	3.62554	3.17281	5.51994	6.79835	soluble	YES	synapse (GO:0045202); postsynapse (GO:0098794); postsynaptic density (GO:0014069); translation at presynapse (GO:0140236); translation at postsynapse (GO:0140242); postsynaptic ribosome (SYNGO:postsyn_ribosome); presynaptic ribosome (SYNGO:presyn_ribosome)	Cytosol; Ribosome	structural constituent of ribosome; cytosolic large ribosomal subunit; rRNA binding
sp|Q60737|CSK21_MOUSE Casein kinase II subunit alpha OS=Mus musculus OX=10090 GN=Csnk2a1 PE=1 SV=2	Q60737;A2ANR6;Q6NSS6	Q60737	Casein kinase II subunit alpha	Csnk2a1	2.45072	0.960389	3.94106	-0.542384	2.43828	3.39867	soluble	NO		Nucleus; PM; Cytosol	enzyme; signaling; kinase
tr|A0A1Y7VK76|A0A1Y7VK76_MOUSE D-ribitol-5-phosphate cytidylyltransferase OS=Mus musculus OX=10090 GN=Crppa PE=1 SV=1;tr|A0A1Y7VM96|A0A1Y7VM96_MOUSE D-ribitol-5-phosphate cytidylyltransferase OS=Mus musculus OX=10090 GN=Crppa PE=1 SV=1;sp|Q5RJG7-5|ISPD_MOU	A0A1Y7VK76;A0A1Y7VM96;Q5RJG7-5;Q5RJG7;Q5RJG7-2;Q5RJG7-4;Q5RJG7-3	A0A1Y7VK76;A0A1Y7VM96;Q5RJG7-5;Q5RJG7;Q5RJG7-2;Q5RJG7-4;Q5RJG7-3	Isoprenoid synthase domain-containing protein	Ispd	2.44292	2.16216	2.72368	-2.41799	-1.85647	0.30569	soluble	NO		Cytosol	enzyme; nucleotidyltransferase; transferase; protein modification; axon guidance; isoprenoid biosynthetic process; protein glycosylation; protein O-linked mannosylation
sp|P60843|IF4A1_MOUSE Eukaryotic initiation factor 4A-I OS=Mus musculus OX=10090 GN=Eif4a1 PE=1 SV=1	P60843	P60843	Eukaryotic initiation factor 4A-I	Eif4a1	2.43745	1.18935	3.68556	0.480775	2.97698	4.16633	soluble	NO		Cytosol	translation; translation initiation factor
sp|Q9DB73|NB5R1_MOUSE NADH-cytochrome b5 reductase 1 OS=Mus musculus OX=10090 GN=Cyb5r1 PE=1 SV=1	Q9DB73;G3UZG6;Q9DB73-2;G3UXV8;G3UZ57	Q9DB73	NADH-cytochrome b5 reductase 1	Cyb5r1	2.43652	1.87475	2.99829	-1.71112	-0.587577	1.28717	integral	NO		Mitochondrion
sp|P54775|PRS6B_MOUSE 26S proteasome regulatory subunit 6B OS=Mus musculus OX=10090 GN=Psmc4 PE=1 SV=2;tr|A0A140LIZ5|A0A140LIZ5_MOUSE 26S proteasome regulatory subunit 6B OS=Mus musculus OX=10090 GN=Psmc4 PE=1 SV=1	P54775;A0A140LIZ5	P54775;A0A140LIZ5	26S protease regulatory subunit 6B	Psmc4	2.43349	0.74387	4.1231	0.720688	4.09992	4.84379	soluble	NO		Cytoplasm; Nucleus	proteasome subunit
sp|O88736|DHB7_MOUSE 3-keto-steroid reductase OS=Mus musculus OX=10090 GN=Hsd17b7 PE=1 SV=1;tr|Q8C5N9|Q8C5N9_MOUSE 3-keto-steroid reductase OS=Mus musculus OX=10090 GN=Hsd17b7 PE=1 SV=1	O88736;Q8C5N9	O88736;Q8C5N9	3-keto-steroid reductase	Hsd17b7	2.43287	2.85128	2.01446	0.117584	-0.719235	2.13204	integral	NO		ER	enzyme; lipid biosynthesis; lipid metabolism; NAD; NADP; oxidoreductase; steroid biosynthesis
tr|D6RIR0|D6RIR0_MOUSE Transmembrane protein 41B OS=Mus musculus OX=10090 GN=Tmem41b PE=1 SV=1;tr|D6RFP3|D6RFP3_MOUSE Transmembrane protein 41B OS=Mus musculus OX=10090 GN=Tmem41b PE=1 SV=1;sp|Q8K1A5|TM41B_MOUSE Transmembrane protein 41B OS=Mus musculus OX	D6RIR0;D6RFP3;Q8K1A5;D6RDC1	D6RIR0;D6RFP3;Q8K1A5;D6RDC1	Transmembrane protein 41B	Tmem41b	2.4327	3.41098	1.45442	-1.06907	-3.02563	0.385351	integral	NO		ER	autophagy; quality control; neurogenesis; autophagosome assembly; intracellular lipid transport
sp|Q99LQ7|TM189_MOUSE Plasmanylethanolamine desaturase OS=Mus musculus OX=10090 GN=Tmem189 PE=1 SV=1	Q99LQ7	Q99LQ7	Transmembrane protein 189	Tmem189	2.43046	2.99032	1.87061	-1.67618	-2.79588	0.194431	integral	NO		ER	integral component of membrane; oxidoreductase activity; ether lipid biosynthetic process; fatty acid metabolic process
sp|Q91WD0-2|GP108_MOUSE Isoform 2 of Protein GPR108 OS=Mus musculus OX=10090 GN=Gpr108;sp|Q91WD0|GP108_MOUSE Protein GPR108 OS=Mus musculus OX=10090 GN=Gpr108 PE=1 SV=1	Q91WD0-2;Q91WD0	Q91WD0-2;Q91WD0	Protein GPR108	Gpr108	2.42297	3.33221	1.51372	0.524283	-1.2942	2.03801	integral	NO		Golgi	trafficking; G-protein coupled receptor
sp|P61979-2|HNRPK_MOUSE Isoform 2 of Heterogeneous nuclear ribonucleoprotein K OS=Mus musculus OX=10090 GN=Hnrnpk;sp|P61979|HNRPK_MOUSE Heterogeneous nuclear ribonucleoprotein K OS=Mus musculus OX=10090 GN=Hnrnpk PE=1 SV=1;tr|H3BLL4|H3BLL4_MOUSE Heterogene	P61979-2;P61979;H3BLL4;A0A286YDM3;H3BK96;A0A286YCM2;A0A286YEC4;A0A286YDH1	P61979-2;P61979;H3BLL4;A0A286YDM3;H3BK96;A0A286YCM2	Heterogeneous nuclear ribonucleoprotein K	Hnrnpk	2.42259	0.931267	3.91391	2.91765	5.9003	6.83157	soluble	YES	postsynapse (GO:0098794); modulation of chemical synaptic transmission (GO:0050804); regulation of postsynapse organization (GO:0099175)	Nucleus	RNA metabolism protein; regulation of gene expression
sp|Q8BJW6|EIF2A_MOUSE Eukaryotic translation initiation factor 2A OS=Mus musculus OX=10090 GN=Eif2a PE=1 SV=2;sp|Q8BJW6-2|EIF2A_MOUSE Isoform 2 of Eukaryotic translation initiation factor 2A OS=Mus musculus OX=10090 GN=Eif2a	Q8BJW6;Q8BJW6-2;D3YZZ6;D6RFN2;D6RGA6	Q8BJW6;Q8BJW6-2	Eukaryotic translation initiation factor 2A;Eukaryotic translation initiation factor 2A, N-terminally processed	Eif2a	2.42144	4.04079	0.802091	1.39293	-1.84577	2.19502	soluble	NO		Cytosol	translation; translation initiation factor
sp|Q9JHJ0|TMOD3_MOUSE Tropomodulin-3 OS=Mus musculus OX=10090 GN=Tmod3 PE=1 SV=1	Q9JHJ0;A0A1L1SQ12;A0A1L1SR42	Q9JHJ0	Tropomodulin-3	Tmod3	2.41905	1.03805	3.80004	-1.46564	1.29634	2.3344	soluble	NO		Cytoskeleton	myofibril assembly; muscle contraction
sp|P62267|RS23_MOUSE 40S ribosomal protein S23 OS=Mus musculus OX=10090 GN=Rps23 PE=1 SV=3	P62267	P62267	40S ribosomal protein S23	Rps23	2.41406	1.98113	2.84699	4.43063	5.29649	7.27762	soluble	YES	synapse (GO:0045202); postsynaptic ribosome (SYNGO:postsyn_ribosome)	Cytosol; Ribosome	structural constituent of ribosome; cytosolic small ribosomal subunit
sp|O55225|OTOG_MOUSE Otogelin OS=Mus musculus OX=10090 GN=Otog PE=1 SV=3	O55225;O55225-2;A0A1B0GSE0	O55225	Otogelin	Otog	2.41379	2.98503	1.84255	1.70751	0.565024	3.55006	soluble	NO		PM	glycoprotein; specific to membranes of the inner ear; apical PM
sp|Q5XPI3|RN123_MOUSE E3 ubiquitin-protein ligase RNF123 OS=Mus musculus OX=10090 GN=Rnf123 PE=1 SV=1;sp|Q5XPI3-2|RN123_MOUSE Isoform 2 of E3 ubiquitin-protein ligase RNF123 OS=Mus musculus OX=10090 GN=Rnf123;tr|Q05CH9|Q05CH9_MOUSE E3 ubiquitin-protein lig	Q5XPI3;Q5XPI3-2;Q05CH9;G3UYH5;E0CXL3;F7B5Z3;E0CX26;F6U715	Q5XPI3;Q5XPI3-2;Q05CH9	E3 ubiquitin-protein ligase RNF123	Rnf123	2.41221	2.64679	2.17764	-0.477258	-0.946407	1.70038	soluble	NO		Cytoplasm	quality control; enzyme; E3 ubiquitin-protein ligase; transferase; Ubl conjugation; Ubl conjugation pathway; proteolysis involved in cellular protein catabolic process
sp|Q9D0F3|LMAN1_MOUSE Protein ERGIC-53 OS=Mus musculus OX=10090 GN=Lman1 PE=1 SV=1	Q9D0F3;D3Z5B9	Q9D0F3	Protein ERGIC-53	Lman1	2.41115	2.63832	2.18397	3.21271	2.75836	5.39668	integral	NO		ER; Golgi	trafficking; COPII-coated ER to Golgi vesicle-mediated transport; Golgi organization; ER organization
sp|Q99L04|DHRS1_MOUSE Dehydrogenase/reductase SDR family member 1 OS=Mus musculus OX=10090 GN=Dhrs1 PE=1 SV=1	Q99L04	Q99L04	Dehydrogenase/reductase SDR family member 1	Dhrs1	2.4098	2.64633	2.17327	1.76617	1.29312	3.93944	soluble	NO		Mitochondrion; ER	enzyme; oxidoreductase; NADP-retinol dehydrogenase activity; steroid metabolism
tr|A0A0G2JGL8|A0A0G2JGL8_MOUSE ATP-dependent RNA helicase DHX30 OS=Mus musculus OX=10090 GN=Dhx30 PE=1 SV=1;sp|Q99PU8-2|DHX30_MOUSE Isoform 2 of ATP-dependent RNA helicase DHX30 OS=Mus musculus OX=10090 GN=Dhx30;sp|Q99PU8|DHX30_MOUSE ATP-dependent RNA heli	A0A0G2JGL8;Q99PU8-2;Q99PU8;Q99PU8-3;A0A0G2JE53;A0A0G2JGL1;A0A0G2JGY7;A0A0G2JEY7;A0A0G2JGD9	A0A0G2JGL8;Q99PU8-2;Q99PU8;Q99PU8-3	Putative ATP-dependent RNA helicase DHX30	Dhx30	2.4034	1.76518	3.04162	-0.888517	0.387918	2.1531	soluble	NO		Nucleus
tr|S4R1M0|S4R1M0_MOUSE Receptor-type tyrosine-protein phosphatase C OS=Mus musculus OX=10090 GN=Ptprc PE=1 SV=1;sp|P06800-6|PTPRC_MOUSE Isoform 3 of Receptor-type tyrosine-protein phosphatase C OS=Mus musculus OX=10090 GN=Ptprc;sp|P06800-5|PTPRC_MOUSE Isof	S4R1M0;P06800-6;P06800-5;P06800	S4R1M0;P06800-6;P06800-5;P06800	Protein-tyrosine-phosphatase;Receptor-type tyrosine-protein phosphatase C	Ptprc	2.4023	3.17136	1.63323	-2.0394	-3.57752	-0.406162	integral	NO		PM	enzyme; hydrolase; protein phosphatase; signaling
tr|Q99JZ4|Q99JZ4_MOUSE GTP-binding protein SAR1a OS=Mus musculus OX=10090 GN=Sar1a PE=1 SV=1;sp|P36536|SAR1A_MOUSE GTP-binding protein SAR1a OS=Mus musculus OX=10090 GN=Sar1a PE=1 SV=1	Q99JZ4;P36536;A0A1W2P869;A0A1W2P6N3	Q99JZ4;P36536	GTP-binding protein SAR1a	Sar1a	2.39074	1.95754	2.82394	2.70656	3.57296	5.53051	soluble	NO		ER; Golgi	trafficking; GTPase activity; COPII-coated ER to Golgi transport vesicle membrane; vesicle targeting, to, from or within Golgi; COPII-coated vesicle budding; regulation of organelle organization; regulation of vesicle-mediated transport
tr|E0CY07|E0CY07_MOUSE Protein kish OS=Mus musculus OX=10090 GN=Tmem167 PE=1 SV=1;sp|Q9CR64-2|KISHA_MOUSE Isoform 2 of Protein kish-A OS=Mus musculus OX=10090 GN=Tmem167a;sp|Q9CR64|KISHA_MOUSE Protein kish-A OS=Mus musculus OX=10090 GN=Tmem167a PE=1 SV=1	E0CY07;Q9CR64-2;Q9CR64	E0CY07;Q9CR64-2;Q9CR64	Protein kish;Protein kish-A	Tmem167;Tmem167a	2.38941	1.74935	3.02946	-1.01114	0.26897	2.01832	integral	NO		Golgi	trafficking; constitutive secretory pathway
sp|Q02819|NUCB1_MOUSE Nucleobindin-1 OS=Mus musculus OX=10090 GN=Nucb1 PE=1 SV=2;tr|A0A1C7CYU3|A0A1C7CYU3_MOUSE Nucleobindin-1 OS=Mus musculus OX=10090 GN=Nucb1 PE=1 SV=1;tr|A0A1B0GR41|A0A1B0GR41_MOUSE Nucleobindin-1 (Fragment) OS=Mus musculus OX=10090 GN=	Q02819;A0A1C7CYU3;A0A1B0GR41;A0A1B0GR92;A0A1B0GS16;A0A1B0GT83	Q02819;A0A1C7CYU3;A0A1B0GR41	Nucleobindin-1	Nucb1	2.38228	0.806939	3.95763	-0.193748	2.95694	3.76388	soluble	NO		ER; Golgi	signaling; calcium homeostasis; endoplasmic reticulum-Golgi intermediate compartment
tr|A0A1L1STE6|A0A1L1STE6_MOUSE Isocitrate dehydrogenase [NAD] subunit, mitochondrial OS=Mus musculus OX=10090 GN=Idh3a PE=1 SV=1;sp|Q9D6R2|IDH3A_MOUSE Isocitrate dehydrogenase [NAD] subunit alpha, mitochondrial OS=Mus musculus OX=10090 GN=Idh3a PE=1 SV=1;s	A0A1L1STE6;Q9D6R2;Q9D6R2-2	A0A1L1STE6;Q9D6R2;Q9D6R2-2	Isocitrate dehydrogenase [NAD] subunit alpha, mitochondrial	Idh3a	2.3809	1.01857	3.74323	2.27537	5.00003	6.0186	soluble	NO		Mitochondrion
sp|O35465-2|FKBP8_MOUSE Isoform 2 of Peptidyl-prolyl cis-trans isomerase FKBP8 OS=Mus musculus OX=10090 GN=Fkbp8;sp|O35465|FKBP8_MOUSE Peptidyl-prolyl cis-trans isomerase FKBP8 OS=Mus musculus OX=10090 GN=Fkbp8 PE=1 SV=2	O35465-2;O35465;F6WP10	O35465-2;O35465	Peptidyl-prolyl cis-trans isomerase FKBP8	Fkbp8	2.37657	1.71993	3.03321	-1.00974	0.303546	2.02347	integral	NO		Mitochondrion	enzyme; constitutively inactive PPiase, which becomes active when bound to calmodulin and calcium
tr|G5E8Z6|G5E8Z6_MOUSE Leukocyte cell-derived chemotaxin 1 OS=Mus musculus OX=10090 GN=Cnmd PE=4 SV=1;sp|Q9Z1F6|CNMD_MOUSE Leukocyte cell-derived chemotaxin 1 OS=Mus musculus OX=10090 GN=Cnmd PE=1 SV=2	G5E8Z6;Q9Z1F6	G5E8Z6;Q9Z1F6	Leukocyte cell-derived chemotaxin 1	Cnmd	2.37546	1.47888	3.27204	0.321894	2.11505	3.59393	integral	NO		Extracellular region or secreted	differentiation
sp|Q5MPP0|FA2H_MOUSE Fatty acid 2-hydroxylase OS=Mus musculus OX=10090 GN=Fa2h PE=1 SV=1;sp|Q5MPP0-2|FA2H_MOUSE Isoform 2 of Fatty acid 2-hydroxylase OS=Mus musculus OX=10090 GN=Fa2h	Q5MPP0;Q5MPP0-2;Q5MPP0-3	Q5MPP0;Q5MPP0-2	Fatty acid 2-hydroxylase	Fa2h	2.37529	3.86767	0.882917	1.38119	-1.60356	2.26411	integral	NO		ER	enzyme; oxidoreductase; lipid metabolism; fatty acid biosynthesis; fatty acid metabolism; lipid biosynthesis; lipid metabolism; sphingolipid metabolism
sp|O88587|COMT_MOUSE Catechol O-methyltransferase OS=Mus musculus OX=10090 GN=Comt PE=1 SV=2;sp|O88587-2|COMT_MOUSE Isoform Soluble of Catechol O-methyltransferase OS=Mus musculus OX=10090 GN=Comt	O88587;O88587-2;D3Z227	O88587;O88587-2	Catechol O-methyltransferase	Comt	2.37244	1.39441	3.35047	0.0522525	2.00831	3.40272	integral	YES	postsynapse (GO:0098794); neurotransmitter catabolic process (GO:0042135)	Cytoplasm; PM	enzyme; transferase; catecholamine metabolism; lipid metabolism; neurotransmitter degradation
sp|P57716|NICA_MOUSE Nicastrin OS=Mus musculus OX=10090 GN=Ncstn PE=1 SV=3	P57716	P57716	Nicastrin	Ncstn	2.3711	2.28733	2.45487	0.249312	0.416856	2.70418	integral	YES	integral component of presynaptic membrane (GO:0099056)	PM	signaling; gamma-secretase complex regulation; integral component of presynaptic membrane
sp|Q99LC3|NDUAA_MOUSE NADH dehydrogenase [ubiquinone] 1 alpha subcomplex subunit 10, mitochondrial OS=Mus musculus OX=10090 GN=Ndufa10 PE=1 SV=1	Q99LC3;A0A087WR38	Q99LC3	NADH dehydrogenase [ubiquinone] 1 alpha subcomplex subunit 10, mitochondrial	Ndufa10	2.36818	1.28751	3.44885	-0.696275	1.46506	2.75257	soluble	NO		Mitochondrion
sp|Q922J9|FACR1_MOUSE Fatty acyl-CoA reductase 1 OS=Mus musculus OX=10090 GN=Far1 PE=1 SV=1;sp|Q922J9-4|FACR1_MOUSE Isoform 4 of Fatty acyl-CoA reductase 1 OS=Mus musculus OX=10090 GN=Far1;sp|Q922J9-2|FACR1_MOUSE Isoform 2 of Fatty acyl-CoA reductase 1 OS=	Q922J9;Q922J9-4;Q922J9-2;D3Z5W6;D3Z4N9;D3Z072	Q922J9;Q922J9-4;Q922J9-2;D3Z5W6;D3Z4N9	Fatty acyl-CoA reductase 1	Far1	2.36799	1.63423	3.10175	0.23496	1.70248	3.33671	integral	NO		Peroxisome	enzyme; lipid metabolism; lipid biosynthesis
sp|Q8K2C7|OS9_MOUSE Protein OS-9 OS=Mus musculus OX=10090 GN=Os9 PE=1 SV=2;sp|Q8K2C7-2|OS9_MOUSE Isoform 2 of Protein OS-9 OS=Mus musculus OX=10090 GN=Os9	Q8K2C7;Q8K2C7-2;A0A1W2P6Z8	Q8K2C7;Q8K2C7-2	Protein OS-9	Os9	2.3658	3.50159	1.23002	0.315519	-1.95605	1.54554	soluble	NO		ER	quality control; protein folding; endoplasmic reticulum unfolded protein response; negative regulation of retrograde protein transport, ER to cytosol; protein retention in ER lumen; protein targeting; protein ubiquitination; response to endoplasmic reticulum stress; retrograde protein transport, ER to cytosol; ubiquitin-dependent ERAD pathway; ubiquitin-dependent protein catabolic process
sp|P46638|RB11B_MOUSE Ras-related protein Rab-11B OS=Mus musculus OX=10090 GN=Rab11b PE=1 SV=3;tr|G3UY29|G3UY29_MOUSE Ras-related protein Rab-11B OS=Mus musculus OX=10090 GN=Rab11b PE=4 SV=1;tr|E9Q3P9|E9Q3P9_MOUSE Ras-related protein Rab-11A OS=Mus musculu	P46638;G3UY29;E9Q3P9;F8WGS1;G3UZD3;P62492;G3UZL4;E9Q6B3;F6R2Z5	P46638;G3UY29;E9Q3P9;F8WGS1;G3UZD3;P62492	Ras-related protein Rab-11B;Ras-related protein Rab-11A	Rab11b;Rab11a	2.3647	2.11805	2.61135	4.88374	5.37705	7.4951	soluble	YES	Rab10a -postsynaptic recycling endosome (GO:0098837); neurotransmitter receptor transport, endosome to postsynaptic membrane (GO:0098887) / Rab10b - anchored component of synaptic vesicle membrane (GO:0098993)	SV; Endolysosomal; Endosome	trafficking; GTPase activity; Small GTPase; Rab GTPase; recycling endosome; sorting endosome
tr|A0A1B0GS63|A0A1B0GS63_MOUSE Arfaptin-2 OS=Mus musculus OX=10090 GN=Arfip2 PE=1 SV=1;sp|Q8K221|ARFP2_MOUSE Arfaptin-2 OS=Mus musculus OX=10090 GN=Arfip2 PE=1 SV=2;tr|A0A1B0GSM3|A0A1B0GSM3_MOUSE Arfaptin-2 OS=Mus musculus OX=10090 GN=Arfip2 PE=1 SV=1	A0A1B0GS63;Q8K221;A0A1B0GSM3;A0A1B0GQY8;D3Z2F3;D6RHM6	A0A1B0GS63;Q8K221;A0A1B0GSM3	Arfaptin-2	Arfip2	2.3598	1.94042	2.77918	-2.26376	-1.425	0.515424	soluble	NO		Golgi	trafficking; retrograde transport at the trans-Golgi network; autophagy
tr|E9Q452|E9Q452_MOUSE Tropomyosin alpha-1 chain OS=Mus musculus OX=10090 GN=Tpm1 PE=1 SV=1;tr|E9Q454|E9Q454_MOUSE Tropomyosin alpha-1 chain OS=Mus musculus OX=10090 GN=Tpm1 PE=1 SV=1	E9Q452;E9Q454	E9Q452;E9Q454	Tropomyosin alpha-1 chain	Tpm1	2.35856	2.44088	2.27624	-1.96709	-2.13172	0.309157	soluble	NO		Cytoskeleton	Actin-binding
sp|P52293|IMA1_MOUSE Importin subunit alpha-1 OS=Mus musculus OX=10090 GN=Kpna2 PE=1 SV=2	P52293	P52293	Importin subunit alpha-1	Kpna2	2.35703	2.86958	1.84449	-2.15581	-3.18089	-0.311312	soluble	YES	postsynaptic density (GO:0014069); postsynapse to nucleus signaling pathway (GO:0099527)	Nucleus	transporter; protein import into nucleus
sp|Q60930|VDAC2_MOUSE Voltage-dependent anion-selective channel protein 2 OS=Mus musculus OX=10090 GN=Vdac2 PE=1 SV=2;tr|G3UX26|G3UX26_MOUSE Voltage-dependent anion-selective channel protein 2 OS=Mus musculus OX=10090 GN=Vdac2 PE=1 SV=1;tr|A0A286YCR8|A0A28	Q60930;G3UX26;A0A286YCR8;D3YZT5;D3YUN8	Q60930;G3UX26;A0A286YCR8;D3YZT5	Voltage-dependent anion-selective channel protein 2	Vdac2	2.35602	2.01989	2.69216	3.82177	4.49405	6.51394	integral	NO		Mitochondrion	Channel; voltage-gated ion channel; mitochondrial outer membrane
sp|P62482|KCAB2_MOUSE Voltage-gated potassium channel subunit beta-2 OS=Mus musculus OX=10090 GN=Kcnab2 PE=1 SV=1;tr|Q3UPV6|Q3UPV6_MOUSE Voltage-gated potassium channel subunit beta-2 OS=Mus musculus OX=10090 GN=Kcnab2 PE=1 SV=1;tr|A0A571BGH0|A0A571BGH0_MO	P62482;Q3UPV6;A0A571BGH0;E0CXZ9;A0A571BF54;A0A571BEM7;E0CXI4;E0CYS2;A0A571BFX6;A0A571BE49;A0A5F8MPA4;P63143	P62482;Q3UPV6;A0A571BGH0;E0CXZ9;A0A571BF54;A0A571BEM7	Voltage-gated potassium channel subunit beta-2	Kcnab2	2.35187	0.895082	3.80865	-1.6189	1.29467	2.18975	soluble	YES	integral component of postsynaptic density membrane (GO:0099061)	PM	Channel; voltage-gated ion channel; voltage-gated potassium channel (VGKC)
tr|Q9D8S5|Q9D8S5_MOUSE Serine/arginine-rich-splicing factor 5 OS=Mus musculus OX=10090 GN=Srsf5 PE=1 SV=1;sp|O35326|SRSF5_MOUSE Serine/arginine-rich splicing factor 5 OS=Mus musculus OX=10090 GN=Srsf5 PE=1 SV=2	Q9D8S5;O35326	Q9D8S5;O35326	Serine/arginine-rich splicing factor 5	Srsf5	2.34965	1.69766	3.00164	1.6029	2.90688	4.60454	soluble	NO		Nucleus	RNA splicing factor; mRNA splicing
sp|P11499|HS90B_MOUSE Heat shock protein HSP 90-beta OS=Mus musculus OX=10090 GN=Hsp90ab1 PE=1 SV=3	P11499;E9Q3D6;E9PX27;D3Z1R1;E9Q0C3	P11499	Heat shock protein HSP 90-beta	Hsp90ab1	2.33854	0.707915	3.96916	4.47151	7.73275	8.44067	soluble	NO		ER	chaperone; stress response; quality control; promotes the maturation, structural maintenance and proper regulation of specific target proteins involved e.g. in cell cycle control and signal transduction
sp|Q9QYI4|DJB12_MOUSE DnaJ homolog subfamily B member 12 OS=Mus musculus OX=10090 GN=Dnajb12 PE=1 SV=2;tr|Q8C4C9|Q8C4C9_MOUSE DnaJ homolog subfamily B member 12 OS=Mus musculus OX=10090 GN=Dnajb12 PE=1 SV=1	Q9QYI4;Q8C4C9;D6RHR9	Q9QYI4;Q8C4C9	DnaJ homolog subfamily B member 12	Dnajb12	2.33784	3.73588	0.939798	-1.32367	-4.11975	-0.383871	integral	NO		ER; Nucleus	quality control; protein folding; chaperone; co-chaperone with HSPA8/Hsc70; cellular response to misfolded protein; chaperone cofactor-dependent protein refolding; ERAD pathway; ubiquitin-dependent ERAD pathway
tr|B2RUJ2|B2RUJ2_MOUSE Erbb2ip protein OS=Mus musculus OX=10090 GN=Erbin PE=1 SV=1;tr|B7ZNX6|B7ZNX6_MOUSE Erbb2ip protein OS=Mus musculus OX=10090 GN=Erbin PE=1 SV=1;sp|Q80TH2-1|ERBIN_MOUSE Isoform 1 of Erbin OS=Mus musculus OX=10090 GN=Erbin;sp|Q80TH2|ERB	B2RUJ2;B7ZNX6;Q80TH2-1;Q80TH2;Q80TH2-2	B2RUJ2;B7ZNX6;Q80TH2-1;Q80TH2;Q80TH2-2	Protein LAP2	Erbb2ip	2.33185	3.00951	1.65419	-3.12041	-4.47574	-1.46623	soluble	YES	postsynapse (GO:0098794); postsynaptic specialization (GO:0099572); regulation of postsynaptic membrane neurotransmitter receptor levels (GO:0099072)	PM	signaling; basolateral plasma membrane in epithelial cells; positive regulation of Ras protein signal transduction
sp|Q811D0|DLG1_MOUSE Disks large homolog 1 OS=Mus musculus OX=10090 GN=Dlg1 PE=1 SV=1;tr|H7BWY4|H7BWY4_MOUSE Disks large homolog 1 OS=Mus musculus OX=10090 GN=Dlg1 PE=1 SV=1;sp|Q811D0-3|DLG1_MOUSE Isoform 3 of Disks large homolog 1 OS=Mus musculus OX=10090	Q811D0;H7BWY4;Q811D0-3;Q811D0-2;E9Q9H0;D3Z3B8;F6UDT8;S4R2T8;Q62108-3;Q62108-2;Q62108;A0A338P6I6;G3UZL5;A0A338P6E5;E9Q3Z8;A0A338P713;A0A338P6H5;A0A338P6L4;B1AR31;A0A338P7H1	Q811D0;H7BWY4;Q811D0-3;Q811D0-2;E9Q9H0;D3Z3B8	Disks large homolog 1	Dlg1	2.32597	1.42521	3.22672	-0.989075	0.812435	2.23765	soluble	YES	postsynaptic density, intracellular component (GO:0099092); structural constituent of postsynaptic density (GO:0098919); neurotransmitter receptor localization to postsynaptic specialization membrane (GO:0099645)	PM	scaffold/adaptor protein; both presynaptic and postsynaptic density; a.k.a. SAP-97
sp|P61211|ARL1_MOUSE ADP-ribosylation factor-like protein 1 OS=Mus musculus OX=10090 GN=Arl1 PE=1 SV=1;tr|F8WIB1|F8WIB1_MOUSE ADP-ribosylation factor-like protein 1 (Fragment) OS=Mus musculus OX=10090 GN=Arl1 PE=1 SV=1	P61211;F8WIB1;E9Q006	P61211;F8WIB1	ADP-ribosylation factor-like protein 1	Arl1	2.32478	0.831116	3.81845	0.751864	3.7392	4.57032	soluble	NO		Golgi	trafficking; GTPase activity; Small GTPase-related; Arf-like GTPase; Golgi organization; Golgi vesicle transport
sp|Q8CF89|TAB1_MOUSE TGF-beta-activated kinase 1 and MAP3K7-binding protein 1 OS=Mus musculus OX=10090 GN=Tab1 PE=1 SV=2	Q8CF89	Q8CF89	TGF-beta-activated kinase 1 and MAP3K7-binding protein 1	Tab1	2.3218	2.33301	2.31059	-2.09117	-2.11358	0.219425	soluble	NO		Cytosol; Nucleus	enzyme; signaling; kinase; positive regulation of MAPK cascade; TGF beta receptor signaling pathway
sp|Q6PHS9-4|CA2D2_MOUSE Isoform 4 of Voltage-dependent calcium channel subunit alpha-2/delta-2 OS=Mus musculus OX=10090 GN=Cacna2d2;sp|Q6PHS9-2|CA2D2_MOUSE Isoform 2 of Voltage-dependent calcium channel subunit alpha-2/delta-2 OS=Mus musculus OX=10090 GN=C	Q6PHS9-4;Q6PHS9-2;Q6PHS9-5;E9Q683;Q6PHS9;Q6PHS9-3;Q6PHS9-6	Q6PHS9-4;Q6PHS9-2;Q6PHS9-5;E9Q683;Q6PHS9;Q6PHS9-3;Q6PHS9-6	Voltage-dependent calcium channel subunit alpha-2/delta-2;Voltage-dependent calcium channel subunit alpha-2-2;Voltage-dependent calcium channel subunit delta-2	Cacna2d2	2.31641	2.72836	1.90446	-0.796332	-1.62023	1.10813	integral	NO		PM	Channel; Voltage-dependent calcium channel; Calcium channel; co-assembles with Cav1.3 channel complexes in inner hair cells
sp|Q8BH79-2|ANO10_MOUSE Isoform 2 of Anoctamin-10 OS=Mus musculus OX=10090 GN=Ano10;sp|Q8BH79|ANO10_MOUSE Anoctamin-10 OS=Mus musculus OX=10090 GN=Ano10 PE=1 SV=1;sp|Q8BH79-4|ANO10_MOUSE Isoform 4 of Anoctamin-10 OS=Mus musculus OX=10090 GN=Ano10;tr|A0A1L1	Q8BH79-2;Q8BH79;Q8BH79-4;A0A1L1SS60;Q8BH79-3;A0A1L1SR14;A0A1L1SV36	Q8BH79-2;Q8BH79;Q8BH79-4;A0A1L1SS60;Q8BH79-3;A0A1L1SR14	Anoctamin-10	Ano10	2.31514	1.78846	2.84183	-0.662318	0.391057	2.17951	integral	NO		PM	channel; ion transport; cation transport; chloride transport; calcium activated cation channel
sp|Q07113|MPRI_MOUSE Cation-independent mannose-6-phosphate receptor OS=Mus musculus OX=10090 GN=Igf2r PE=1 SV=1	Q07113	Q07113	Cation-independent mannose-6-phosphate receptor	Igf2r	2.31222	3.46335	1.16108	2.49133	0.189057	3.65241	integral	NO		Endolysosomal; Endosome; Lysosome	receptor; signaling; G protein-coupled receptor signaling pathway; trafficking; lysosomal transport; mediates the transport of phosphorylated lysosomal enzymes from the Golgi complex and the cell surface to lysosomes; apoptosis; positive regulation of apoptotic process; response to retinoic acid
sp|Q9CR60|GOT1B_MOUSE Vesicle transport protein GOT1B OS=Mus musculus OX=10090 GN=Golt1b PE=1 SV=1	Q9CR60	Q9CR60	Vesicle transport protein GOT1B	Golt1b	2.31212	1.96974	2.6545	-0.266045	0.418716	2.38846	integral	NO		Golgi	trafficking; vesicle-mediated transport; protein transport
sp|P39053-5|DYN1_MOUSE Isoform 5 of Dynamin-1 OS=Mus musculus OX=10090 GN=Dnm1;sp|P39053-4|DYN1_MOUSE Isoform 4 of Dynamin-1 OS=Mus musculus OX=10090 GN=Dnm1;sp|P39053|DYN1_MOUSE Dynamin-1 OS=Mus musculus OX=10090 GN=Dnm1 PE=1 SV=2;sp|P39053-6|DYN1_MOUSE I	P39053-5;P39053-4;P39053;P39053-6	P39053-5;P39053-4;P39053;P39053-6	Dynamin-1	Dnm1	2.3069	1.21649	3.39732	1.14696	3.32778	4.54427	soluble	YES	presynaptic endocytic zone membrane (GO:0098835); synaptic vesicle endocytosis (GO:0048488); modulation of chemical synaptic transmission (GO:0050804); presynaptic dense core vesicle exocytosis (GO:0099525)	SV	trafficking; GTPase activity; Microtubule-binding; SV membrane; SV endocytosis
sp|Q80XN0|BDH_MOUSE D-beta-hydroxybutyrate dehydrogenase, mitochondrial OS=Mus musculus OX=10090 GN=Bdh1 PE=1 SV=2;tr|D3Z2Y8|D3Z2Y8_MOUSE D-beta-hydroxybutyrate dehydrogenase, mitochondrial (Fragment) OS=Mus musculus OX=10090 GN=Bdh1 PE=1 SV=1	Q80XN0;D3Z2Y8	Q80XN0;D3Z2Y8	D-beta-hydroxybutyrate dehydrogenase, mitochondrial	Bdh1	2.30596	1.05174	3.56018	-0.569701	1.93874	2.99048	soluble	NO		Mitochondrion	enzyme; oxidoreductase; lipid metabolism
sp|Q9CQW2|ARL8B_MOUSE ADP-ribosylation factor-like protein 8B OS=Mus musculus OX=10090 GN=Arl8b PE=1 SV=1;tr|A0A0N4SVB8|A0A0N4SVB8_MOUSE ADP-ribosylation factor-like protein 8B OS=Mus musculus OX=10090 GN=Arl8b PE=1 SV=1	Q9CQW2;A0A0N4SVB8	Q9CQW2;A0A0N4SVB8	ADP-ribosylation factor-like protein 8B	Arl8b	2.30546	1.28395	3.32696	0.12386	2.16687	3.45082	soluble	YES	regulation of anterograde synaptic vesicle transport (GO:1903742)	Endolysosomal; Lysosome; Endosome	trafficking; GTPase activity; Small GTPase-related; Arf-like GTPase
sp|Q9DB20|ATPO_MOUSE ATP synthase subunit O, mitochondrial OS=Mus musculus OX=10090 GN=Atp5po PE=1 SV=1	Q9DB20;A0A338P776;A0A338P7G3	Q9DB20	ATP synthase subunit O, mitochondrial	Atp5o	2.29838	1.82823	2.76853	2.64035	3.58064	5.40888	soluble	NO		Mitochondrion	Transporter; ATP synthase; mitochondrial ATP synthesis coupled proton transport
sp|P51410|RL9_MOUSE 60S ribosomal protein L9 OS=Mus musculus OX=10090 GN=Rpl9 PE=2 SV=2;tr|A0A0G2JES3|A0A0G2JES3_MOUSE 60S ribosomal protein L9 (Fragment) OS=Mus musculus OX=10090 GN=Rpl9 PE=1 SV=1;tr|A0A140T8T4|A0A140T8T4_MOUSE Ribosomal protein L9, pseud	P51410;A0A0G2JES3;A0A140T8T4;D3Z629;D3YZT0;A0A0G2JFQ3;S4R1R7	P51410;A0A0G2JES3;A0A140T8T4;D3Z629;D3YZT0;A0A0G2JFQ3	60S ribosomal protein L9	Rpl9	2.29524	0.839644	3.75084	1.10268	4.01387	4.85352	soluble	YES	synapse (GO:0045202); translation at presynapse (GO:0140236); translation at postsynapse (GO:0140242); postsynaptic ribosome (SYNGO:postsyn_ribosome); presynaptic ribosome (SYNGO:presyn_ribosome)	Cytosol; Ribosome	structural constituent of ribosome; cytosolic large ribosomal subunit
tr|A0A0X1KG63|A0A0X1KG63_MOUSE Aquaporin-11 (Fragment) OS=Mus musculus OX=10090 GN=Aqp11 PE=1 SV=1;sp|Q8BHH1|AQP11_MOUSE Aquaporin-11 OS=Mus musculus OX=10090 GN=Aqp11 PE=1 SV=1	A0A0X1KG63;Q8BHH1	A0A0X1KG63;Q8BHH1	Aquaporin-11	Aqp11	2.28981	2.9438	1.63583	-0.9532	-2.26117	0.682632	integral	NO		ER; Cytoplasmic vesicle	channel; transport of water, glycerol and hydrogen peroxide across membranes; ER stress response; negative regulation of ERAD pathway
sp|Q9D7J4|COX20_MOUSE Cytochrome c oxidase assembly protein COX20, mitochondrial OS=Mus musculus OX=10090 GN=Cox20 PE=1 SV=1	Q9D7J4	Q9D7J4	Cytochrome c oxidase protein 20 homolog	Cox20	2.28904	3.14946	1.42862	-1.40285	-3.12369	0.0257684	integral	NO		Mitochondrion
sp|P06797|CATL1_MOUSE Cathepsin L1 OS=Mus musculus OX=10090 GN=Ctsl PE=1 SV=2	P06797;A0A1Y7VP49;A0A1Y7VNQ4;A0A1Y7VNM3;Q9JI81	P06797	Cathepsin L1;Cathepsin L1 heavy chain;Cathepsin L1 light chain	Ctsl	2.2879	2.60124	1.97455	-0.646097	-1.27279	1.32845	soluble	NO		Endolysosomal; Lysosome	enzyme; thiol protease; protein degradation; proteolysis involved in cellular protein catabolic process
sp|P51150|RAB7A_MOUSE Ras-related protein Rab-7a OS=Mus musculus OX=10090 GN=Rab7a PE=1 SV=2	P51150;A0A0N4SVG9;A0A0N4SVR6	P51150	Ras-related protein Rab-7a	Rab7a	2.28551	1.42147	3.14954	3.7372	5.46527	6.88674	soluble	YES	anchored component of synaptic vesicle membrane (GO:0098993)	SV; Endolysosomal; Endosome	trafficking; GTPase activity; Small GTPase; Rab GTPase; late endosome
sp|Q60715-2|P4HA1_MOUSE Isoform 2 of Prolyl 4-hydroxylase subunit alpha-1 OS=Mus musculus OX=10090 GN=P4ha1;tr|E9Q7B0|E9Q7B0_MOUSE Prolyl 4-hydroxylase subunit alpha-1 OS=Mus musculus OX=10090 GN=P4ha1 PE=1 SV=1	Q60715-2;E9Q7B0	Q60715-2;E9Q7B0	Prolyl 4-hydroxylase subunit alpha-1	P4ha1	2.28296	1.38356	3.18236	0.25968	2.05848	3.44204	soluble	NO		ER; Mitochondrion	enzyme; glycoprotein; oxidoreductase; protein modification; collagen fibril organization; peptidyl-proline hydroxylation to 4-hydroxy-L-proline
sp|Q8K304|TM129_MOUSE E3 ubiquitin-protein ligase TM129 OS=Mus musculus OX=10090 GN=Tmem129 PE=2 SV=1;sp|Q8K304-2|TM129_MOUSE Isoform 2 of E3 ubiquitin-protein ligase TM129 OS=Mus musculus OX=10090 GN=Tmem129	Q8K304;Q8K304-2;A0A0J9YVH4	Q8K304;Q8K304-2	E3 ubiquitin-protein ligase TM129	Tmem129	2.27407	3.71574	0.832401	-0.815885	-3.69922	0.0165161	integral	NO		ER	quality control; E3 ubiquitin-protein ligase; protein polyubiquitination; response to unfolded protein; retrograde protein transport, ER to cytosol; ubiquitin-dependent ERAD pathway
tr|H3BL26|H3BL26_MOUSE Tetraspanin-6 (Fragment) OS=Mus musculus OX=10090 GN=Tspan6 PE=1 SV=8;tr|Q99L96|Q99L96_MOUSE Tetraspanin OS=Mus musculus OX=10090 GN=Tspan6 PE=1 SV=1;sp|O70401|TSN6_MOUSE Tetraspanin-6 OS=Mus musculus OX=10090 GN=Tspan6 PE=1 SV=1	H3BL26;Q99L96;O70401	H3BL26;Q99L96;O70401	Tetraspanin;Tetraspanin-6	Tspan6	2.26674	3.30313	1.23035	-1.11819	-3.19097	0.112161	integral	NO		PM	signaling; negative regulation of NIK/NF-kappaB signaling
sp|O35638|STAG2_MOUSE Cohesin subunit SA-2 OS=Mus musculus OX=10090 GN=Stag2 PE=1 SV=3;tr|A2AFF6|A2AFF6_MOUSE Cohesin subunit SA-2 OS=Mus musculus OX=10090 GN=Stag2 PE=1 SV=1	O35638;A2AFF6;A0A1B0GXA7	O35638;A2AFF6	Cohesin subunit SA-2	Stag2	2.26219	2.38524	2.13914	-0.628521	-0.874614	1.51062	soluble	NO		Nucleus	chromatin/chromatin-binding, or -regulatory protein
sp|O08914|FAAH1_MOUSE Fatty-acid amide hydrolase 1 OS=Mus musculus OX=10090 GN=Faah PE=1 SV=1	O08914	O08914	Fatty-acid amide hydrolase 1	Faah	2.25929	2.63742	1.88116	-0.562953	-1.31921	1.31821	integral	NO		Golgi; ER	enzyme; lipid metabolism; lipid degradation
sp|Q9CRA7|ATP5S_MOUSE ATP synthase subunit s, mitochondrial OS=Mus musculus OX=10090 GN=Dmac2l PE=1 SV=1	Q9CRA7	Q9CRA7	ATP synthase subunit s, mitochondrial	Atp5s	2.25794	2.96629	1.54959	-1.32396	-2.74065	0.225632	soluble	NO		Mitochondrion	Transporter; ATP synthase; mitochondrial ATP synthesis coupled proton transport
tr|A0A0R4J025|A0A0R4J025_MOUSE RCC1 and BTB domain-containing protein 1 OS=Mus musculus OX=10090 GN=Rcbtb1 PE=1 SV=1;tr|G3UZ62|G3UZ62_MOUSE RCC1 and BTB domain-containing protein 1 (Fragment) OS=Mus musculus OX=10090 GN=Rcbtb1 PE=1 SV=1;sp|Q6NXM2|RCBT1_MOU	A0A0R4J025;G3UZ62;Q6NXM2	A0A0R4J025;G3UZ62;Q6NXM2	RCC1 and BTB domain-containing protein 1	Rcbtb1	2.25683	3.20673	1.30693	-2.784	-4.6838	-1.47707	soluble	NO		Nucleus	guanyl-nucleotide exchange factor
tr|Q91XH6|Q91XH6_MOUSE Vesicle transport through interaction with t-SNAREs 1B homolog OS=Mus musculus OX=10090 GN=Vti1b PE=1 SV=1;sp|O88384|VTI1B_MOUSE Vesicle transport through interaction with t-SNAREs homolog 1B OS=Mus musculus OX=10090 GN=Vti1b PE=1 SV	Q91XH6;O88384;F6UHS3;E0CYE5;F6T4B9	Q91XH6;O88384;F6UHS3	Vesicle transport through interaction with t-SNAREs homolog 1B	Vti1b	2.24926	2.77066	1.72787	2.7121	1.66932	4.43997	integral	NO		Golgi; Endolysosomal; Endosome	trafficking; SNAP receptor activity; SNARE binding; interacts with Syntaxin 7, Syntaxin 8, and VAMP8; vesicle fusion; Golgi organization; intra-Golgi vesicle-mediated transport; retrograde transport endosome to Golgi; macroautophagy; protein localization to plasma membrane; Golgi to vacuole transport
tr|Q5SV64|Q5SV64_MOUSE Myosin-10 OS=Mus musculus OX=10090 GN=Myh10 PE=1 SV=1	Q5SV64	Q5SV64	Myosin-10	Myh10	2.24564	1.15505	3.33623	0.577009	2.75818	3.91323	soluble	YES	postsynaptic actin cytoskeleton (GO:0098871); postsynaptic actin cytoskeleton organization (GO:0098974); regulation of modification of postsynaptic actin cytoskeleton (GO:1905274)	Cytoskeleton	Actin-binding; Myosin
sp|P08551|NFL_MOUSE Neurofilament light polypeptide OS=Mus musculus OX=10090 GN=Nefl PE=1 SV=5	P08551	P08551	Neurofilament light polypeptide	Nefl	2.24294	0.702629	3.78326	1.85328	4.93391	5.63654	soluble	YES	postsynaptic intermediate filament cytoskeleton (GO:0099160); presynaptic intermediate filament cytoskeleton (GO:0099182); regulation of synapse maturation (GO:0090128); postsynaptic modulation of chemical synaptic transmission (GO:0099170); structural constituent of postsynaptic intermediate filament cytoskeleton (GO:0099184)	Cytoskeleton	Intermediary filament
sp|P35278|RAB5C_MOUSE Ras-related protein Rab-5C OS=Mus musculus OX=10090 GN=Rab5c PE=1 SV=2;tr|Q8C266|Q8C266_MOUSE Ras-related protein Rab-5C OS=Mus musculus OX=10090 GN=Rab5c PE=1 SV=1	P35278;Q8C266;A2A5F5;A2A5F6	P35278;Q8C266	Ras-related protein Rab-5C	Rab5c	2.23789	1.9831	2.49269	3.93065	4.44025	6.42334	soluble	YES	anchored component of synaptic vesicle membrane (GO:0098993)	SV; Endolysosomal; Endosome	trafficking; GTPase activity; Small GTPase; Rab GTPase; endomembrane system; SV membrane; intracellular protein transport
sp|Q9D6J5|NDUB8_MOUSE NADH dehydrogenase [ubiquinone] 1 beta subcomplex subunit 8, mitochondrial OS=Mus musculus OX=10090 GN=Ndufb8 PE=1 SV=1;tr|E9Q9J5|E9Q9J5_MOUSE NADH dehydrogenase [ubiquinone] 1 beta subcomplex subunit 8, mitochondrial (Fragment) OS=Mu	Q9D6J5;E9Q9J5;Q3V406;F6VCY0	Q9D6J5;E9Q9J5;Q3V406	NADH dehydrogenase [ubiquinone] 1 beta subcomplex subunit 8, mitochondrial	Ndufb8	2.23257	0.934856	3.53028	-1.79366	0.801764	1.73662	integral	NO		Mitochondrion
sp|Q9CX80|CYGB_MOUSE Cytoglobin OS=Mus musculus OX=10090 GN=Cygb PE=1 SV=1	Q9CX80	Q9CX80	Cytoglobin	Cygb	2.21459	1.64769	2.78148	0.185606	1.3194	2.96709	soluble	NO		Cytoplasm	response to oxidative stress; oxygen transport
sp|O35954|PITM1_MOUSE Membrane-associated phosphatidylinositol transfer protein 1 OS=Mus musculus OX=10090 GN=Pitpnm1 PE=1 SV=1	O35954;A0A494B9B7;D3YXW5	O35954	Membrane-associated phosphatidylinositol transfer protein 1	Pitpnm1	2.21384	3.37635	1.05133	-0.864387	-3.18941	0.186942	soluble	NO		Cytoplasm; ER; Golgi	enzyme; metabolism; phospholipid transport; protein transport
sp|P01887|B2MG_MOUSE Beta-2-microglobulin OS=Mus musculus OX=10090 GN=B2m PE=1 SV=2	P01887	P01887	Beta-2-microglobulin	B2m	2.20551	2.40075	2.01026	-0.0239851	-0.414477	1.98627	soluble	NO		Cell surface	immunity; component of the class I MHC
sp|P10126|EF1A1_MOUSE Elongation factor 1-alpha 1 OS=Mus musculus OX=10090 GN=Eef1a1 PE=1 SV=3;tr|D3YZ68|D3YZ68_MOUSE Elongation factor 1-alpha 1 (Fragment) OS=Mus musculus OX=10090 GN=Eef1a1 PE=1 SV=1	P10126;D3YZ68;D3Z3I8	P10126;D3YZ68	Elongation factor 1-alpha 1	Eef1a1	2.20522	2.05134	2.3591	6.81768	7.12544	9.17678	soluble	NO		Cytosol	translation; translational elongation factor; GTPase activity
sp|P17426-2|AP2A1_MOUSE Isoform B of AP-2 complex subunit alpha-1 OS=Mus musculus OX=10090 GN=Ap2a1;sp|P17426|AP2A1_MOUSE AP-2 complex subunit alpha-1 OS=Mus musculus OX=10090 GN=Ap2a1 PE=1 SV=1	P17426-2;P17426;A0A140LIG7;A0A140LHA6;A0A140LHG0	P17426-2;P17426	AP-2 complex subunit alpha-1	Ap2a1	2.19981	0.724119	3.67551	0.373248	3.32464	4.04876	soluble	NO		SV	trafficking; AP-2 complex; SV endocytosis
sp|Q8BG94|COMD7_MOUSE COMM domain-containing protein 7 OS=Mus musculus OX=10090 GN=Commd7 PE=1 SV=1;tr|A2AU52|A2AU52_MOUSE COMM domain-containing protein 7 OS=Mus musculus OX=10090 GN=Commd7 PE=1 SV=1	Q8BG94;A2AU52	Q8BG94;A2AU52	COMM domain-containing protein 7	Commd7	2.19808	2.2698	2.12636	-0.576298	-0.719737	1.55006	soluble	NO		cytoplasmic vesicle	transcription regulation; Ubl conjugation pathway
sp|Q9R0A0|PEX14_MOUSE Peroxisomal membrane protein PEX14 OS=Mus musculus OX=10090 GN=Pex14 PE=1 SV=1	Q9R0A0	Q9R0A0	Peroxisomal membrane protein PEX14	Pex14	2.18825	2.65331	1.7232	-1.09654	-2.02665	0.626656	soluble	NO		Peroxisome
sp|Q9D6G9|CKLF5_MOUSE CKLF-like MARVEL transmembrane domain-containing protein 5 OS=Mus musculus OX=10090 GN=Cmtm5 PE=1 SV=1;tr|Q45TP8|Q45TP8_MOUSE CKLF-like MARVEL transmembrane domain-containing protein 5 OS=Mus musculus OX=10090 GN=Cmtm5 PE=1 SV=1;sp|Q9	Q9D6G9;Q45TP8;Q9D6G9-2	Q9D6G9;Q45TP8;Q9D6G9-2	CKLF-like MARVEL transmembrane domain-containing protein 5	Cmtm5	2.18538	1.51276	2.858	0.818784	2.16402	3.67678	integral	NO		Not available	Uncharacterized
sp|Q9CQD1|RAB5A_MOUSE Ras-related protein Rab-5A OS=Mus musculus OX=10090 GN=Rab5a PE=1 SV=1	Q9CQD1	Q9CQD1	Ras-related protein Rab-5A	Rab5a	2.18489	1.74481	2.62497	2.4226	3.30276	5.04757	soluble	YES	postsynaptic endocytic zone membrane (GO:0098844); anchored component of synaptic vesicle membrane (GO:0098993); synaptic vesicle endocytosis (GO:0048488); postsynaptic neurotransmitter receptor endocytosis (GO:0098884)	SV; Endolysosomal; Endosome	trafficking; GTPase activity; Small GTPase; Rab GTPase; early endosome; SV membrane; SV endocytosis; intracellular protein transport
tr|A0A0J9YUQ8|A0A0J9YUQ8_MOUSE Gelsolin (Fragment) OS=Mus musculus OX=10090 GN=Gsn PE=1 SV=1	A0A0J9YUQ8;A0A0J9YUJ8	A0A0J9YUQ8	Actin-depolymerizing factor (Brevin) (Gelsolin) (Fragment)	Gsn	2.18302	2.78891	1.57714	-0.101083	-1.31285	1.47606	soluble	NO		Cytoskeleton	Actin dynamics
tr|A0A140LJB7|A0A140LJB7_MOUSE COP9 signalosome complex subunit 1 OS=Mus musculus OX=10090 GN=Gps1 PE=1 SV=1	A0A140LJB7	A0A140LJB7	COP9 signalosome complex subunit 1	Gps1	2.18076	3.45965	0.901871	-0.837586	-3.39536	0.0642843	soluble	NO		Cytosol; Nucleus	protein deneddylation; protein modification; essential component of the COP9 signalosome complex (CSN); regulator of the ubiquitin (Ubl) conjugation pathway
sp|Q9CQC9|SAR1B_MOUSE GTP-binding protein SAR1b OS=Mus musculus OX=10090 GN=Sar1b PE=1 SV=1	Q9CQC9;A0A1W2P720	Q9CQC9	GTP-binding protein SAR1b	Sar1b	2.17614	2.15792	2.19436	1.14354	1.17998	3.33791	soluble	NO		ER; Golgi	trafficking; GTPase activity; COPII-coated ER to Golgi transport vesicle membrane; vesicle targeting, to, from or within Golgi; COPII-coated vesicle budding; regulation of organelle organization; regulation of vesicle-mediated transport
sp|P70663|SPRL1_MOUSE SPARC-like protein 1 OS=Mus musculus OX=10090 GN=Sparcl1 PE=1 SV=3	P70663;A0A0G2JFH7	P70663	SPARC-like protein 1	Sparcl1	2.17576	1.07092	3.28059	0.275125	2.4848	3.55571	soluble	YES	extracellular matrix of synaptic cleft (GO:0098965); regulation of synapse organization (GO:0050807); synapse adhesion between pre- and post-synapse (GO:0099560)	Extracellular matrix	extracellular matrix glycoprotein; synapse adhesion between pre- and post-synapse
tr|Z4YKQ9|Z4YKQ9_MOUSE ATPase family AAA domain-containing protein 5 OS=Mus musculus OX=10090 GN=Atad5 PE=1 SV=1;sp|Q4QY64-2|ATAD5_MOUSE Isoform 2 of ATPase family AAA domain-containing protein 5 OS=Mus musculus OX=10090 GN=Atad5;sp|Q4QY64|ATAD5_MOUSE ATPa	Z4YKQ9;Q4QY64-2;Q4QY64	Z4YKQ9;Q4QY64-2;Q4QY64	ATPase family AAA domain-containing protein 5	Atad5	2.16789	3.52363	0.812154	-1.21125	-3.92272	-0.399095	soluble	NO		Nucleus	DNA damage response; apoptosis
sp|P16388|KCNA1_MOUSE Potassium voltage-gated channel subfamily A member 1 OS=Mus musculus OX=10090 GN=Kcna1 PE=1 SV=1	P16388;P16390;Q61762-3;Q61762;Q61762-2;Q61923;Q61423;P59053-2;P59053	P16388	Potassium voltage-gated channel subfamily A member 1	Kcna1	2.16534	1.17404	3.15665	-0.371616	1.611	2.78504	integral	YES	integral component of postsynaptic membrane (GO:0099055); integral component of presynaptic membrane (GO:0099056); voltage-gated ion channel activity involved in regulation of presynaptic membrane potential (GO:0099508); voltage-gated ion channel activity involved in regulation of postsynaptic membrane potential (GO:1905030)	PM	Channel; voltage-gated ion channel; voltage-gated potassium channel (VGKC); a.k.a. Kv1.1
tr|Q3TLZ6|Q3TLZ6_MOUSE Glutamyl-tRNA(Gln) amidotransferase subunit B, mitochondrial OS=Mus musculus OX=10090 GN=Gatb PE=1 SV=1;tr|Q8BW84|Q8BW84_MOUSE Glutamyl-tRNA(Gln) amidotransferase subunit B, mitochondrial OS=Mus musculus OX=10090 GN=Gatb PE=1 SV=1;sp	Q3TLZ6;Q8BW84;Q99JT1	Q3TLZ6;Q8BW84;Q99JT1	Glutamyl-tRNA(Gln) amidotransferase subunit B, mitochondrial	Gatb	2.15308	3.58678	0.719389	-0.733673	-3.60107	-0.014284	soluble	NO		Mitochondrion
sp|P84096|RHOG_MOUSE Rho-related GTP-binding protein RhoG OS=Mus musculus OX=10090 GN=Rhog PE=1 SV=1	P84096;A0A1B0GSL4	P84096	Rho-related GTP-binding protein RhoG	Rhog	2.15306	0.772897	3.53322	1.14794	3.90826	4.68116	soluble	NO		PM; Cytoskeleton	trafficking; GTPase activity; Small GTPase; Rho GTPase; regulation of cell shape; regulation of actin cytoskeleton organization; establishment or maintenance of cell polarity; actin filament organization
sp|Q9CZX7|PP4P2_MOUSE Type 2 phosphatidylinositol 4,5-bisphosphate 4-phosphatase OS=Mus musculus OX=10090 GN=Pip4p2 PE=1 SV=1	Q9CZX7	Q9CZX7	Type 2 phosphatidylinositol 4,5-bisphosphate 4-phosphatase	Tmem55a	2.15257	2.28636	2.01878	-0.234788	-0.502367	1.78399	integral	NO		Endolysosomal; Endosome; Lysosome	enzyme; lipid metabolism; phosphoinositides; phosphatidylinositol-4,5-bisphosphate 4-phosphatase activity
sp|Q8K4X7|PLCD_MOUSE 1-acyl-sn-glycerol-3-phosphate acyltransferase delta OS=Mus musculus OX=10090 GN=Agpat4 PE=1 SV=1	Q8K4X7;E9Q6S5;E9Q2T9;E9Q2W7	Q8K4X7	1-acyl-sn-glycerol-3-phosphate acyltransferase delta	Agpat4	2.14807	3.29934	0.996807	0.181785	-2.12075	1.17859	integral	NO		ER	enzyme; lipid metabolism; phospholipid biosynthesis
sp|Q8R3Q2|PP6R2_MOUSE Serine/threonine-protein phosphatase 6 regulatory subunit 2 OS=Mus musculus OX=10090 GN=Ppp6r2 PE=1 SV=1;tr|G3X9K4|G3X9K4_MOUSE Serine/threonine-protein phosphatase 6 regulatory subunit 2 OS=Mus musculus OX=10090 GN=Ppp6r2 PE=1 SV=1;t	Q8R3Q2;G3X9K4;A0A5F8MQ25;Q8C400	Q8R3Q2;G3X9K4;A0A5F8MQ25	Serine/threonine-protein phosphatase 6 regulatory subunit 2	Ppp6r2	2.1426	2.45862	1.82657	-2.53144	-3.16349	-0.704871	soluble	NO		Nucleus
sp|Q8BGB5|LIMD2_MOUSE LIM domain-containing protein 2 OS=Mus musculus OX=10090 GN=Limd2 PE=1 SV=1	Q8BGB5	Q8BGB5	LIM domain-containing protein 2	Limd2	2.13697	2.26725	2.00668	-0.978869	-1.23943	1.02782	soluble	NO		Cytoskeleton	Actin-binding
sp|Q61644|PACN1_MOUSE Protein kinase C and casein kinase substrate in neurons protein 1 OS=Mus musculus OX=10090 GN=Pacsin1 PE=1 SV=1	Q61644;A0A338P6K4;A0A384DVB1	Q61644	Protein kinase C and casein kinase substrate in neurons protein 1	Pacsin1	2.13668	1.86705	2.40632	-0.139503	0.399767	2.26682	soluble	YES	presynaptic endocytic zone (GO:0098833); postsynaptic density membrane (GO:0098839); synaptic vesicle endocytosis (GO:0048488); regulation of postsynaptic neurotransmitter receptor endocytosis (GO:0099149)	PM; Endolysosomal; Endosome; SV	trafficking; phospholipid binding; vesicle budding from membrane; regulation of endocytosis; SV endocytosis; adapter/scaffold; recruits dynamin 1/2 to membranes; actin-binding
sp|Q9CQX2|CYB5B_MOUSE Cytochrome b5 type B OS=Mus musculus OX=10090 GN=Cyb5b PE=1 SV=1	Q9CQX2	Q9CQX2	Cytochrome b5 type B	Cyb5b	2.1314	2.43149	1.83131	3.87088	3.27071	5.7022	integral	NO		Mitochondrion	electron transport; mitochondrion outer membrane
sp|Q6ZQI3|MLEC_MOUSE Malectin OS=Mus musculus OX=10090 GN=Mlec PE=1 SV=2	Q6ZQI3	Q6ZQI3	Malectin	Mlec	2.13119	3.05255	1.20983	4.28215	2.43943	5.49198	integral	NO		ER	integral component of membrane; carbohydrate binding; enzyme binding; carbohydrate metabolic process; protein N-linked glycosylation
sp|Q8R050-2|ERF3A_MOUSE Isoform 2 of Eukaryotic peptide chain release factor GTP-binding subunit ERF3A OS=Mus musculus OX=10090 GN=Gspt1;sp|Q8R050|ERF3A_MOUSE Eukaryotic peptide chain release factor GTP-binding subunit ERF3A OS=Mus musculus OX=10090 GN=Gsp	Q8R050-2;Q8R050;Q149F3;F7CE88	Q8R050-2;Q8R050	Eukaryotic peptide chain release factor GTP-binding subunit ERF3A	Gspt1	2.1245	1.44114	2.80786	-0.689318	0.677398	2.11854	soluble	NO		Cytosol	translational elongation factor; GTPase activity
sp|P35282|RAB21_MOUSE Ras-related protein Rab-21 OS=Mus musculus OX=10090 GN=Rab21 PE=1 SV=4	P35282;A0A1W2P6Z4	P35282	Ras-related protein Rab-21	Rab21	2.12134	1.1127	3.12999	1.64063	3.65792	4.77062	soluble	YES	synapse (GO:0045202); anterograde axonal transport (GO:0008089)	Endolysosomal; Endosome	trafficking; GTPase activity; Small GTPase; Rab GTPase; early endosome; intracellular protein transport
sp|Q6GQT9|NOMO1_MOUSE Nodal modulator 1 OS=Mus musculus OX=10090 GN=Nomo1 PE=1 SV=1	Q6GQT9	Q6GQT9	Nodal modulator 1	Nomo1	2.11989	1.97098	2.2688	0.517086	0.814911	2.78589	integral	NO		ER; Ribosome	signaling; protein transport into the ER; component of a ribosome-associated endoplasmic reticulum (ER) translocon complex involved in multi-pass membrane protein transport into the ER membrane and biogenesis; Nodal signaling pathway
sp|Q8BTV1|TUSC3_MOUSE Tumor suppressor candidate 3 OS=Mus musculus OX=10090 GN=Tusc3 PE=1 SV=1;tr|A0A1B0GRW4|A0A1B0GRW4_MOUSE Tumor suppressor candidate 3 (Fragment) OS=Mus musculus OX=10090 GN=Tusc3 PE=1 SV=1	Q8BTV1;A0A1B0GRW4	Q8BTV1;A0A1B0GRW4	Tumor suppressor candidate 3	Tusc3	2.11924	3.02777	1.21071	0.00720802	-1.80985	1.21791	integral	NO		ER	magnesium ion transport; protein modification; protein N-linked glycosylation via asparagine; accessory component of the N-oligosaccharyl transferase (OST) complex
sp|P60122|RUVB1_MOUSE RuvB-like 1 OS=Mus musculus OX=10090 GN=Ruvbl1 PE=1 SV=1	P60122;D3YW60	P60122	RuvB-like 1	Ruvbl1	2.11813	0.993993	3.24226	0.654289	2.90255	3.89655	soluble	NO		Nucleus	chromatin remodeling; ribonucleoprotein complex assembly; histone acetylation; regulation of transcription by RNA polymerase II
sp|Q8BP67|RL24_MOUSE 60S ribosomal protein L24 OS=Mus musculus OX=10090 GN=Rpl24 PE=1 SV=2	Q8BP67	Q8BP67	60S ribosomal protein L24	Rpl24	2.11626	1.21377	3.01876	2.35288	4.15788	5.37165	soluble	YES	synapse (GO:0045202); translation at presynapse (GO:0140236); translation at postsynapse (GO:0140242); postsynaptic ribosome (SYNGO:postsyn_ribosome); presynaptic ribosome (SYNGO:presyn_ribosome)	Cytosol; Ribosome	structural constituent of ribosome; cytosolic large ribosomal subunit; mRNA binding; cytoplasmic translation; translational elongation
sp|Q6PA06|ATLA2_MOUSE Atlastin-2 OS=Mus musculus OX=10090 GN=Atl2 PE=1 SV=1;tr|E9QND8|E9QND8_MOUSE Atlastin-2 OS=Mus musculus OX=10090 GN=Atl2 PE=1 SV=1;sp|Q6PA06-2|ATLA2_MOUSE Isoform 2 of Atlastin-2 OS=Mus musculus OX=10090 GN=Atl2	Q6PA06;E9QND8;Q6PA06-2	Q6PA06;E9QND8;Q6PA06-2	Atlastin-2	Atl2	2.1103	1.9751	2.24551	-2.33259	-2.06218	-0.0870777	integral	NO		ER; Golgi	trafficking; GTPase activity; ER organization; Golgi organization
sp|Q9JJ59|ABCB9_MOUSE ATP-binding cassette sub-family B member 9 OS=Mus musculus OX=10090 GN=Abcb9 PE=2 SV=1;sp|Q9JJ59-2|ABCB9_MOUSE Isoform 2 of ATP-binding cassette sub-family B member 9 OS=Mus musculus OX=10090 GN=Abcb9;tr|D6RFD9|D6RFD9_MOUSE ATP-bindin	Q9JJ59;Q9JJ59-2;D6RFD9	Q9JJ59;Q9JJ59-2;D6RFD9	ATP-binding cassette sub-family B member 9	Abcb9	2.10553	2.41821	1.79285	-1.87188	-2.49724	-0.0790259	integral	NO		Endolysosomal; Endosome; Lysosome	lipid metabolism; lipid transport
sp|P62821|RAB1A_MOUSE Ras-related protein Rab-1A OS=Mus musculus OX=10090 GN=Rab1A PE=1 SV=3	P62821	P62821	Ras-related protein Rab-1A	Rab1A	2.09861	1.32308	2.87413	4.40899	5.96004	7.28312	soluble	YES	presynapse (GO:0098793)	Golgi	trafficking; GTPase activity; Small GTPase; Rab GTPase
tr|A0A0R4IZW9|A0A0R4IZW9_MOUSE Stromal cell-derived factor 2 OS=Mus musculus OX=10090 GN=Sdf2 PE=1 SV=1;sp|Q9DCT5|SDF2_MOUSE Stromal cell-derived factor 2 OS=Mus musculus OX=10090 GN=Sdf2 PE=1 SV=1	A0A0R4IZW9;Q9DCT5	A0A0R4IZW9;Q9DCT5	Stromal cell-derived factor 2	Sdf2	2.08829	3.19644	0.980146	2.36327	0.146977	3.34342	soluble	NO		ER	chaperone; protein folding; response to unfolded protein; ER-associated misfolded protein catabolic process; response to ER stress
tr|D3YVS7|D3YVS7_MOUSE Cysteine-rich and transmembrane domain-containing protein 1 (Fragment) OS=Mus musculus OX=10090 GN=Cystm1 PE=1 SV=1;sp|Q8K353|CYTM1_MOUSE Cysteine-rich and transmembrane domain-containing protein 1 OS=Mus musculus OX=10090 GN=Cystm1	D3YVS7;Q8K353	D3YVS7;Q8K353	Cysteine-rich and transmembrane domain-containing protein 1	Cystm1	2.08585	0.983862	3.18784	0.666493	2.87047	3.85434	integral	NO		Not available	Uncharacterized
sp|Q7M6Y3-2|PICAL_MOUSE Isoform 2 of Phosphatidylinositol-binding clathrin assembly protein OS=Mus musculus OX=10090 GN=Picalm;sp|Q7M6Y3-3|PICAL_MOUSE Isoform 3 of Phosphatidylinositol-binding clathrin assembly protein OS=Mus musculus OX=10090 GN=Picalm;sp	Q7M6Y3-2;Q7M6Y3-3;Q7M6Y3-4;Q7M6Y3-6;Q7M6Y3-5;Q7M6Y3;A0A140LHG9;A0A140LHQ8;A0A1L1SUR7	Q7M6Y3-2;Q7M6Y3-3;Q7M6Y3-4;Q7M6Y3-6;Q7M6Y3-5;Q7M6Y3	Phosphatidylinositol-binding clathrin assembly protein	Picalm	2.08329	2.99428	1.1723	2.74802	0.926046	3.92033	soluble	YES	postsynapse (GO:0098794); extrinsic component of presynaptic endocytic zone membrane (GO:0098894); synaptic vesicle endocytosis (GO:0048488)	PM; Endolysosomal; Endosome; SV	trafficking; regulation of endocytosis; SV endocytosis; adapter/scaffold; recruits clathrin and AP-2 to membrane
sp|P11031|TCP4_MOUSE Activated RNA polymerase II transcriptional coactivator p15 OS=Mus musculus OX=10090 GN=Sub1 PE=1 SV=3	P11031	P11031	Activated RNA polymerase II transcriptional coactivator p15	Sub1	2.08098	1.85553	2.30642	0.203528	0.654415	2.50994	soluble	NO		Nucleus	transcription factor
sp|O70572|NSMA_MOUSE Sphingomyelin phosphodiesterase 2 OS=Mus musculus OX=10090 GN=Smpd2 PE=1 SV=1	O70572;D6RGM4	O70572	Sphingomyelin phosphodiesterase 2	Smpd2	2.06594	2.92064	1.21123	1.39716	-0.312246	2.60839	integral	NO		ER; PM	enzyme; lipid metabolism; sphingolipid metabolism
sp|Q9DBS2|TPRGL_MOUSE Tumor protein p63-regulated gene 1-like protein OS=Mus musculus OX=10090 GN=Tprg1l PE=1 SV=1;tr|B1AX95|B1AX95_MOUSE Transformation-related protein 63-regulated-like OS=Mus musculus OX=10090 GN=Tprgl PE=1 SV=1	Q9DBS2;B1AX95	Q9DBS2;B1AX95	Tumor protein p63-regulated gene 1-like protein	Tprg1l;Tprgl	2.05922	1.06124	3.05719	-0.845508	1.15044	2.21168	soluble	YES	extrinsic component of synaptic vesicle membrane (GO:0098850); regulation of synaptic vesicle exocytosis (GO:2000300)	SV	trafficking; extrinsic component of SV membrane; regulation of SV exocytosis
tr|E9QN14|E9QN14_MOUSE SLIT-ROBO Rho GTPase-activating protein 3 OS=Mus musculus OX=10090 GN=Srgap3 PE=1 SV=1;tr|F8VPQ4|F8VPQ4_MOUSE SLIT-ROBO Rho GTPase-activating protein 3 OS=Mus musculus OX=10090 GN=Srgap3 PE=1 SV=1;sp|Q812A2|SRGP3_MOUSE SLIT-ROBO Rho	E9QN14;F8VPQ4;Q812A2	E9QN14;F8VPQ4;Q812A2	SLIT-ROBO Rho GTPase-activating protein 3	Srgap3	2.05793	2.17318	1.94268	-2.45881	-2.68931	-0.51613	soluble	NO		Cytoplasm	signaling; negative regulation of cell migration; signal transduction; GTPase activation
sp|P54818|GALC_MOUSE Galactocerebrosidase OS=Mus musculus OX=10090 GN=Galc PE=1 SV=2;tr|A0A1Y7VM63|A0A1Y7VM63_MOUSE Galactocerebrosidase (Fragment) OS=Mus musculus OX=10090 GN=Galc PE=1 SV=1	P54818;A0A1Y7VM63	P54818;A0A1Y7VM63	Galactocerebrosidase	Galc	2.05765	2.79468	1.32062	-0.775254	-2.24932	0.545366	soluble	NO		Endolysosomal; Lysosome	enzyme; lipid metabolism
tr|J3QK71|J3QK71_MOUSE Predicted gene, 21698 OS=Mus musculus OX=10090 GN=Gm21698 PE=4 SV=1;tr|K7N660|K7N660_MOUSE Predicted gene 10220 OS=Mus musculus OX=10090 GN=Gm10220 PE=4 SV=1;tr|E9Q4E0|E9Q4E0_MOUSE RIKEN cDNA 5031410I06 gene OS=Mus musculus OX=10090	J3QK71;K7N660;E9Q4E0;D3YYI9;A0A0G2JE01;A0A087WQP8	J3QK71;K7N660;E9Q4E0;D3YYI9;A0A0G2JE01;A0A087WQP8	Predicted gene, 21698	Gm21698;Gm10220;5031410I06Rik;Gm7347	2.04804	3.08135	1.01473	-0.642353	-2.70897	0.372377	soluble	NO		Not available	Uncharacterized
sp|Q9JL56|GDE1_MOUSE Glycerophosphodiester phosphodiesterase 1 OS=Mus musculus OX=10090 GN=Gde1 PE=1 SV=1;tr|D3Z3E2|D3Z3E2_MOUSE Glycerophosphodiester phosphodiesterase 1 (Fragment) OS=Mus musculus OX=10090 GN=Gde1 PE=1 SV=8	Q9JL56;D3Z3E2;A0A140LJJ4;A0A140LJK8	Q9JL56;D3Z3E2	Glycerophosphodiester phosphodiesterase 1	Gde1	2.04601	3.33412	0.757901	2.03139	-0.544824	2.78929	integral	NO		PM; cytoplasmic vesicle	enzyme; lipid metabolism; phospholipid metabolic process
sp|P97792-2|CXAR_MOUSE Isoform 2 of Coxsackievirus and adenovirus receptor homolog OS=Mus musculus OX=10090 GN=Cxadr;sp|P97792|CXAR_MOUSE Coxsackievirus and adenovirus receptor homolog OS=Mus musculus OX=10090 GN=Cxadr PE=1 SV=1	P97792-2;P97792;A0A338P6N1;P97792-3	P97792-2;P97792	Coxsackievirus and adenovirus receptor homolog	Cxadr	2.03212	2.61707	1.44716	-0.637943	-1.80785	0.809219	integral	NO		PM; Cell Surface	adhesion; tight junction integrity
sp|Q3UQ44|IQGA2_MOUSE Ras GTPase-activating-like protein IQGAP2 OS=Mus musculus OX=10090 GN=Iqgap2 PE=1 SV=2	Q3UQ44	Q3UQ44	Ras GTPase-activating-like protein IQGAP2	Iqgap2	2.02499	2.42748	1.62249	5.6389	4.83392	7.26139	soluble	NO		Cytosol	GTPase activity; Actin-binding; calmodulin-binding; regulation of actin cytoskeleton organization
sp|Q8BYI6|PCAT2_MOUSE Lysophosphatidylcholine acyltransferase 2 OS=Mus musculus OX=10090 GN=Lpcat2 PE=1 SV=1;sp|Q8BYI6-2|PCAT2_MOUSE Isoform 2 of Lysophosphatidylcholine acyltransferase 2 OS=Mus musculus OX=10090 GN=Lpcat2;sp|Q8BYI6-3|PCAT2_MOUSE Isoform 3	Q8BYI6;Q8BYI6-2;Q8BYI6-3	Q8BYI6;Q8BYI6-2;Q8BYI6-3	Lysophosphatidylcholine acyltransferase 2	Lpcat2	2.02338	1.84459	2.20216	-3.51133	-3.15376	-1.30917	integral	NO		ER; Golgi; PM	enzyme; transferase; acyltransferase; lipid biosynthesis; lipid metabolism; phospholipid biosynthesis; phospholipid metabolism
sp|Q9Z0S9|PRAF1_MOUSE Prenylated Rab acceptor protein 1 OS=Mus musculus OX=10090 GN=Rabac1 PE=1 SV=1;tr|A0A0U1RPM3|A0A0U1RPM3_MOUSE PRA1 family protein OS=Mus musculus OX=10090 GN=Rabac1 PE=1 SV=1	Q9Z0S9;A0A0U1RPM3	Q9Z0S9;A0A0U1RPM3	Prenylated Rab acceptor protein 1	Rabac1	2.02268	0.92663	3.11872	0.74004	2.93213	3.85876	integral	YES	synapse (GO:0045202)	Golgi	trafficking; GTPase activity; Small GTPase; Rab GTPase
tr|F6SLR4|F6SLR4_MOUSE Testican-2 OS=Mus musculus OX=10090 GN=Spock2 PE=1 SV=1;sp|Q9ER58|TICN2_MOUSE Testican-2 OS=Mus musculus OX=10090 GN=Spock2 PE=1 SV=1	F6SLR4;Q9ER58	F6SLR4;Q9ER58	Testican-2	Spock2	2.01584	2.74981	1.28186	-1.95949	-3.42744	-0.677629	soluble	NO		Extracellular region or secreted	neurogenesis; calcium-binding; neuronal growth; synapse assembly
tr|D3YXT0|D3YXT0_MOUSE NADH dehydrogenase [ubiquinone] iron-sulfur protein 2, mitochondrial OS=Mus musculus OX=10090 GN=Ndufs2 PE=1 SV=1;sp|Q91WD5|NDUS2_MOUSE NADH dehydrogenase [ubiquinone] iron-sulfur protein 2, mitochondrial OS=Mus musculus OX=10090 GN=	D3YXT0;Q91WD5;A0A0A6YW30;A0A0A6YXD3	D3YXT0;Q91WD5	NADH dehydrogenase [ubiquinone] iron-sulfur protein 2, mitochondrial	Ndufs2	2.0126	1.10852	2.91668	-0.620333	1.18783	2.29634	soluble	NO		Mitochondrion
tr|A0A1D5RMC8|A0A1D5RMC8_MOUSE Malonate--CoA ligase ACSF3, mitochondrial OS=Mus musculus OX=10090 GN=Acsf3 PE=1 SV=1;sp|Q3URE1|ACSF3_MOUSE Malonate--CoA ligase ACSF3, mitochondrial OS=Mus musculus OX=10090 GN=Acsf3 PE=1 SV=2	A0A1D5RMC8;Q3URE1;Q3URE1-2	A0A1D5RMC8;Q3URE1	Acyl-CoA synthetase family member 3, mitochondrial	Acsf3	2.00998	2.11252	1.90744	-1.60781	-1.81289	0.299633	soluble	NO		Mitochondrion	enzyme; ligase; lipid metabolism; fatty acid metabolism
tr|H3BKM2|H3BKM2_MOUSE Nuclear-interacting partner of ALK OS=Mus musculus OX=10090 GN=Zc3hc1 PE=1 SV=1;sp|Q80YV2|NIPA_MOUSE Nuclear-interacting partner of ALK OS=Mus musculus OX=10090 GN=Zc3hc1 PE=1 SV=1;tr|D3Z3D0|D3Z3D0_MOUSE Nuclear-interacting partner o	H3BKM2;Q80YV2;D3Z3D0;Q80YV2-2	H3BKM2;Q80YV2;D3Z3D0;Q80YV2-2	Nuclear-interacting partner of ALK	Zc3hc1	2.00815	2.81245	1.20386	-1.63473	-3.24332	-0.430868	soluble	NO		Nucleus
sp|Q9JL62|GLTP_MOUSE Glycolipid transfer protein OS=Mus musculus OX=10090 GN=Gltp PE=1 SV=3;tr|D3Z1H9|D3Z1H9_MOUSE Glycolipid transfer protein OS=Mus musculus OX=10090 GN=Gltp PE=1 SV=1;tr|D3Z1H8|D3Z1H8_MOUSE Glycolipid transfer protein OS=Mus musculus OX=	Q9JL62;D3Z1H9;D3Z1H8	Q9JL62;D3Z1H9;D3Z1H8	Glycolipid transfer protein	Gltp	2.0043	1.3404	2.6682	1.563	2.89079	4.2312	soluble	NO		Endolysosomal; Endosome; Golgi	transporter; lipid transport; lipid transfer between membrane (glycosphingolipid-specific)
sp|O35972|RM23_MOUSE 39S ribosomal protein L23, mitochondrial OS=Mus musculus OX=10090 GN=Mrpl23 PE=1 SV=1;tr|A0A1B0GQZ1|A0A1B0GQZ1_MOUSE 39S ribosomal protein L23, mitochondrial OS=Mus musculus OX=10090 GN=Mrpl23 PE=1 SV=1;tr|A0A1B0GSZ9|A0A1B0GSZ9_MOUSE 3	O35972;A0A1B0GQZ1;A0A1B0GSZ9	O35972;A0A1B0GQZ1;A0A1B0GSZ9	39S ribosomal protein L23, mitochondrial	Mrpl23	2.00154	2.40622	1.59686	-2.30938	-3.11874	-0.71252	soluble	NO		Mitochondrion; Ribosome	structural constituent of ribosome; mitochondrial large ribosomal subunit; mitochondrial translation; translational elongation
sp|Q9CZB0|C560_MOUSE Succinate dehydrogenase cytochrome b560 subunit, mitochondrial OS=Mus musculus OX=10090 GN=Sdhc PE=1 SV=1;tr|F8WGB3|F8WGB3_MOUSE Succinate dehydrogenase cytochrome b560 subunit, mitochondrial OS=Mus musculus OX=10090 GN=Sdhc PE=1 SV=1	Q9CZB0;F8WGB3;D3Z1A8	Q9CZB0;F8WGB3	Succinate dehydrogenase cytochrome b560 subunit, mitochondrial	Sdhc	1.99916	1.78011	2.2182	-0.372005	0.0660929	1.8462	integral	NO		Mitochondrion
sp|Q62087|PON3_MOUSE Serum paraoxonase/lactonase 3 OS=Mus musculus OX=10090 GN=Pon3 PE=1 SV=2;tr|H3BL07|H3BL07_MOUSE Serum paraoxonase/lactonase 3 (Fragment) OS=Mus musculus OX=10090 GN=Pon3 PE=1 SV=1	Q62087;H3BL07	Q62087;H3BL07	Serum paraoxonase/lactonase 3	Pon3	1.99592	2.42325	1.56859	-1.06984	-1.9245	0.498752	soluble	NO		PM	enzyme; metabolism; aromatic compound catabolic process; carboxylic acid catabolic process; coumarin catabolic process; establishment of localization in cell; negative regulation of superoxide anion generation; phenylacetate catabolic process; renal sodium ion transport; response to toxic substance
sp|P20029|BIP_MOUSE Endoplasmic reticulum chaperone BiP OS=Mus musculus OX=10090 GN=Hspa5 PE=1 SV=3	P20029	P20029	78 kDa glucose-regulated protein	Hspa5	1.99545	2.23112	1.75977	7.15947	6.68812	8.91924	soluble	NO		ER	chaperone; quality control; protein folding
sp|O89023|TPP1_MOUSE Tripeptidyl-peptidase 1 OS=Mus musculus OX=10090 GN=Tpp1 PE=1 SV=2	O89023	O89023	Tripeptidyl-peptidase 1	Tpp1	1.98812	0.975982	3.00026	-0.0420535	1.98223	2.95821	soluble	NO		Endolysosomal	enzyme; serine protease; endopeptidase; proteolysis
tr|E9Q4M4|E9Q4M4_MOUSE MICOS complex subunit OS=Mus musculus OX=10090 GN=Chchd6 PE=1 SV=1;sp|Q91VN4|MIC25_MOUSE MICOS complex subunit Mic25 OS=Mus musculus OX=10090 GN=Chchd6 PE=1 SV=2	E9Q4M4;Q91VN4	E9Q4M4;Q91VN4	MICOS complex subunit Mic25	Chchd6	1.98784	2.6813	1.29437	-2.53088	-3.91781	-1.23651	soluble	NO		Mitochondrion	cristae formation
sp|Q9D5V6|SYAP1_MOUSE Synapse-associated protein 1 OS=Mus musculus OX=10090 GN=Syap1 PE=1 SV=1	Q9D5V6	Q9D5V6	Synapse-associated protein 1	Syap1	1.98619	1.94449	2.02789	-0.056251	0.0271496	1.97164	soluble	NO		PM	cell differentiation; regulation of short-term neuronal synaptic plasticity; synapse; presynaptic membrane; postsynaptic membrane
sp|B1AZI6|THOC2_MOUSE THO complex subunit 2 OS=Mus musculus OX=10090 GN=Thoc2 PE=1 SV=1	B1AZI6;F6QCT0;B1AZI7;F6RBN0;F6SBF2	B1AZI6	THO complex subunit 2	Thoc2	1.98039	2.88536	1.07541	0.902911	-0.907036	1.97832	soluble	NO		Nucleus	transcription cofactor; mRNA export from nucleus
tr|D3YYP5|D3YYP5_MOUSE Gasdermin-E OS=Mus musculus OX=10090 GN=Gsdme PE=1 SV=2;tr|E9Q5V3|E9Q5V3_MOUSE Gasdermin-E OS=Mus musculus OX=10090 GN=Gsdme PE=1 SV=1;sp|Q9Z2D3|GSDME_MOUSE Gasdermin-E OS=Mus musculus OX=10090 GN=Gsdme PE=1 SV=1	D3YYP5;E9Q5V3;Q9Z2D3	D3YYP5;E9Q5V3;Q9Z2D3	Non-syndromic hearing impairment protein 5 homolog	Dfna5	1.97727	2.36705	1.58748	-2.07245	-2.85202	-0.484968	soluble	NO		Cytoplasm	apoptosis; inner ear receptor cell differentiation; signaling; positive regulation of MAPK cascade
sp|Q3TWW8|SRSF6_MOUSE Serine/arginine-rich splicing factor 6 OS=Mus musculus OX=10090 GN=Srsf6 PE=1 SV=1	Q3TWW8;A0A0A6YXX6	Q3TWW8	Serine/arginine-rich splicing factor 6	Srsf6	1.97116	2.91258	1.02974	-0.77834	-2.66118	0.251403	soluble	NO		Nucleus	RNA splicing factor; alternative mRNA splicing
sp|A6H611|MIPEP_MOUSE Mitochondrial intermediate peptidase OS=Mus musculus OX=10090 GN=Mipep PE=1 SV=1;tr|A0A286YDC5|A0A286YDC5_MOUSE Mitochondrial intermediate peptidase OS=Mus musculus OX=10090 GN=Mipep PE=1 SV=1	A6H611;A0A286YDC5;A0A286YCX4	A6H611;A0A286YDC5	Mitochondrial intermediate peptidase	Mipep	1.9676	2.1697	1.7655	-2.95374	-3.35794	-1.18824	soluble	NO		Mitochondrion
tr|Q8BMS7|Q8BMS7_MOUSE Calcium-transporting ATPase OS=Mus musculus OX=10090 GN=Atp2c1 PE=1 SV=1;tr|H3BLI6|H3BLI6_MOUSE Calcium-transporting ATPase type 2C member 1 (Fragment) OS=Mus musculus OX=10090 GN=Atp2c1 PE=1 SV=1;tr|H3BL44|H3BL44_MOUSE Calcium-trans	Q8BMS7;H3BLI6;H3BL44;H3BIX7;Q3UZR5;Q80XR2;H3BLC2;H3BJJ5;H3BKB1;H3BJY0;A7L9Z8	Q8BMS7;H3BLI6;H3BL44;H3BIX7;Q3UZR5;Q80XR2	Calcium-transporting ATPase;Calcium-transporting ATPase type 2C member 1	Atp2c1	1.96538	1.53819	2.39257	-2.86067	-2.00629	-0.468101	integral	NO		Golgi	Transporter; Ca2+ ATPase - ca; Golgi
tr|A0A0G2JER9|A0A0G2JER9_MOUSE DnaJ homolog subfamily B member 6 OS=Mus musculus OX=10090 GN=Dnajb6 PE=1 SV=1;sp|O54946-2|DNJB6_MOUSE Isoform B of DnaJ homolog subfamily B member 6 OS=Mus musculus OX=10090 GN=Dnajb6;sp|O54946|DNJB6_MOUSE DnaJ homolog subfa	A0A0G2JER9;O54946-2;O54946;G3X8S5;A0A0G2JEI3;Q9QYI8;A0A0G2JGN9;A0A087WP03;F6YRQ2	A0A0G2JER9;O54946-2;O54946;G3X8S5;A0A0G2JEI3;Q9QYI8	DnaJ homolog subfamily B member 6;DnaJ homolog subfamily B member 7	Dnajb6;Dnajb7	1.95678	0.775444	3.13812	-1.30811	1.05457	1.83002	soluble	NO		Cytoplasm; Nucleus	quality control; protein folding; chaperone; co-chaperone of HSP70; actin cytoskeleton organization; chaperone-mediated protein folding; negative regulation of transcription, DNA-templated; protein localization to nucleus
sp|Q9JIH2|NUP50_MOUSE Nuclear pore complex protein Nup50 OS=Mus musculus OX=10090 GN=Nup50 PE=1 SV=3	Q9JIH2	Q9JIH2	Nuclear pore complex protein Nup50	Nup50	1.95674	2.9724	0.941078	-1.5739	-3.60522	-0.632819	soluble	NO		Nucleus	scaffold/adaptor protein; protein import into nucleus
sp|Q60714|S27A1_MOUSE Long-chain fatty acid transport protein 1 OS=Mus musculus OX=10090 GN=Slc27a1 PE=1 SV=1	Q60714;A0A1D5RLC0	Q60714	Long-chain fatty acid transport protein 1	Slc27a1	1.95661	1.34076	2.57246	-0.614872	0.61683	1.95759	integral	NO		PM	Transporter; lipid transporter activity; long-chain fatty acid-CoA ligase activity; plasma membrane; a.k.a. FATP-1
sp|Q6ZQH8|NU188_MOUSE Nucleoporin NUP188 homolog OS=Mus musculus OX=10090 GN=Nup188 PE=1 SV=2	Q6ZQH8;F2Z4A7;J3JSA4;A2AWI5;F7BCN9	Q6ZQH8	Nucleoporin NUP188 homolog	Nup188	1.95575	2.62713	1.28437	-1.25717	-2.59992	0.0272087	soluble	NO		Nucleus	transporter; RNA export from nucleus; protein import into nucleus
tr|D6RFV4|D6RFV4_MOUSE Signal peptidase complex catalytic subunit SEC11C OS=Mus musculus OX=10090 GN=Sec11c PE=1 SV=1;tr|D3Z5H3|D3Z5H3_MOUSE Signal peptidase complex catalytic subunit SEC11 OS=Mus musculus OX=10090 GN=Sec11c PE=1 SV=2;sp|Q9D8V7|SC11C_MOUSE	D6RFV4;D3Z5H3;Q9D8V7;A0A494BAT3	D6RFV4;D3Z5H3;Q9D8V7;A0A494BAT3	Signal peptidase complex catalytic subunit SEC11C	Sec11c	1.95423	1.85537	2.05308	-0.826432	-0.628725	1.22665	integral	NO		ER	trafficking; enzyme; signal peptide processing; catalytic component of the signal peptidase complex (SPC); cleavage of N-terminal signal sequences from nascent proteins as they are translocated into the lumen of the ER
sp|Q8C129|LCAP_MOUSE Leucyl-cystinyl aminopeptidase OS=Mus musculus OX=10090 GN=Lnpep PE=1 SV=1	Q8C129	Q8C129	Leucyl-cystinyl aminopeptidase	Lnpep	1.95338	3.01148	0.89528	3.00984	0.893643	3.90512	integral	NO		PM; cytoplasmic vesicle	enzyme; protease; aminopeptidase; signaling
tr|A7E1Z5|A7E1Z5_MOUSE Anion exchange protein OS=Mus musculus OX=10090 GN=Slc4a4 PE=1 SV=1;tr|E9Q8N8|E9Q8N8_MOUSE Anion exchange protein OS=Mus musculus OX=10090 GN=Slc4a4 PE=1 SV=1;sp|O88343-2|S4A4_MOUSE Isoform 2 of Electrogenic sodium bicarbonate cotran	A7E1Z5;E9Q8N8;O88343-2;O88343	A7E1Z5;E9Q8N8;O88343-2;O88343	Anion exchange protein;Electrogenic sodium bicarbonate cotransporter 1	Slc4a4	1.95301	2.11918	1.78683	-1.88269	-2.21503	-0.0958514	integral	NO		PM	Transporter; Na+:HCO3- cotransporter; solute:cation symporter; regulation of intracellular pH; basolateral plasma membrane; a.k.a. NBC1
sp|Q9WVK0|ATRAP_MOUSE Type-1 angiotensin II receptor-associated protein OS=Mus musculus OX=10090 GN=Agtrap PE=1 SV=2	Q9WVK0	Q9WVK0	Type-1 angiotensin II receptor-associated protein	Agtrap	1.95282	0.842541	3.06309	-0.230545	1.99	2.83255	integral	NO		ER; Golgi; cytoplasmic vesicle	response to hypoxia; negative regulator of type-1 angiotensin II receptor-mediated signaling
sp|P11881-8|ITPR1_MOUSE Isoform 8 of Inositol 1,4,5-trisphosphate receptor type 1 OS=Mus musculus OX=10090 GN=Itpr1;sp|P11881-7|ITPR1_MOUSE Isoform 7 of Inositol 1,4,5-trisphosphate receptor type 1 OS=Mus musculus OX=10090 GN=Itpr1;sp|P11881-6|ITPR1_MOUSE	P11881-8;P11881-7;P11881-6;P11881-5;P11881-4;P11881-2;P11881-3;P11881;A0A0N4SWH7;A0A0N4SWI0;A0A1D5RLA1;A0A0N4SVN2	P11881-8;P11881-7;P11881-6;P11881-5;P11881-4;P11881-2;P11881-3;P11881	Inositol 1,4,5-trisphosphate receptor type 1	Itpr1	1.95165	1.56773	2.33557	-0.654512	0.113335	1.68106	integral	YES	integral component of presynaptic SER membrane (SYNGO:presyn_ser_membrane_integral); integral component of postsynaptic SER membrane (SYNGO:postsyn_ser_membrane_integral); inositol 1,4,5-trisphosphate receptor activity involved in regulation of postsynaptic cytosolic calcium levels (GO:0098695)	ER	channel; calcium channel activity; calcium homeostasis; ion transport
tr|A0A498WGK6|A0A498WGK6_MOUSE Transmembrane 9 superfamily member OS=Mus musculus OX=10090 GN=Tm9sf3 PE=1 SV=1;sp|Q9ET30|TM9S3_MOUSE Transmembrane 9 superfamily member 3 OS=Mus musculus OX=10090 GN=Tm9sf3 PE=1 SV=1	A0A498WGK6;Q9ET30	A0A498WGK6;Q9ET30	Transmembrane 9 superfamily member 3	Tm9sf3	1.94128	1.04141	2.84116	-0.480554	1.3192	2.36061	integral	NO		ER; Golgi	transporter; protein localization to membrane
tr|A2AL50|A2AL50_MOUSE Alkylglycerone-phosphate synthase OS=Mus musculus OX=10090 GN=Agps PE=1 SV=1;sp|Q8C0I1|ADAS_MOUSE Alkyldihydroxyacetonephosphate synthase, peroxisomal OS=Mus musculus OX=10090 GN=Agps PE=1 SV=1;tr|H3BKN2|H3BKN2_MOUSE Alkylglycerone-p	A2AL50;Q8C0I1;H3BKN2;A2AL49;H3BIY5	A2AL50;Q8C0I1;H3BKN2;A2AL49	Alkyldihydroxyacetonephosphate synthase, peroxisomal	Agps	1.93833	2.98015	0.896503	-0.151926	-2.23558	0.744577	soluble	NO		Peroxisome	enzyme; lipid metabolism; lipid biosynthesis
sp|Q9CQZ5|NDUA6_MOUSE NADH dehydrogenase [ubiquinone] 1 alpha subcomplex subunit 6 OS=Mus musculus OX=10090 GN=Ndufa6 PE=1 SV=1	Q9CQZ5;A0A2R8VI90;A0A2R8W6V1	Q9CQZ5	NADH dehydrogenase [ubiquinone] 1 alpha subcomplex subunit 6	Ndufa6	1.93744	1.1591	2.71577	0.411407	1.96808	3.12718	soluble	NO		Mitochondrion
tr|E9QN12|E9QN12_MOUSE Platelet-derived growth factor receptor beta OS=Mus musculus OX=10090 GN=Pdgfrb PE=1 SV=1;sp|P05622|PGFRB_MOUSE Platelet-derived growth factor receptor beta OS=Mus musculus OX=10090 GN=Pdgfrb PE=1 SV=2;sp|P05622-2|PGFRB_MOUSE Isoform	E9QN12;P05622;P05622-2	E9QN12;P05622;P05622-2	Platelet-derived growth factor receptor beta	Pdgfrb	1.93697	1.4406	2.43334	0.467257	1.46	2.9006	integral	NO		PM; Golgi; Endolysosomal; Lysosome	signaling; kinase; transferase; receptor; developmental protein
sp|P57759|ERP29_MOUSE Endoplasmic reticulum resident protein 29 OS=Mus musculus OX=10090 GN=Erp29 PE=1 SV=2	P57759;F8WJI4;F8WIM7;D6RG87	P57759	Endoplasmic reticulum resident protein 29	Erp29	1.93514	0.986718	2.88356	1.25359	3.15044	4.13716	soluble	NO		ER	trafficking; endoplasmic reticulum to Golgi vesicle-mediated transport; chaperone; protein folding; quality control; regulation of ER stress response
sp|Q8BGC4|PTGR3_MOUSE Prostaglandin reductase-3 OS=Mus musculus OX=10090 GN=Zadh2 PE=1 SV=1;tr|A0A494BB38|A0A494BB38_MOUSE Prostaglandin reductase-3 OS=Mus musculus OX=10090 GN=Zadh2 PE=1 SV=1	Q8BGC4;A0A494BB38	Q8BGC4;A0A494BB38	Zinc-binding alcohol dehydrogenase domain-containing protein 2	Zadh2	1.91434	1.61139	2.21729	0.306284	0.912188	2.52358	soluble	NO		Peroxisome
tr|B2RPU8|B2RPU8_MOUSE SCAN domain containing 3 OS=Mus musculus OX=10090 GN=Zbed5 PE=1 SV=1;tr|D3Z5B1|D3Z5B1_MOUSE Zinc finger, BED type-containing 5 (Fragment) OS=Mus musculus OX=10090 GN=Zbed5 PE=4 SV=8;sp|Q9D1L0|CHCH2_MOUSE Coiled-coil-helix-coiled-coil	B2RPU8;D3Z5B1;Q9D1L0	B2RPU8;D3Z5B1;Q9D1L0	Coiled-coil-helix-coiled-coil-helix domain-containing protein 2	Zbed5;Chchd2	1.90877	1.41171	2.40584	-3.32518	-2.33105	-0.919336	soluble	NO		Nucleus
sp|P97431|IRF6_MOUSE Interferon regulatory factor 6 OS=Mus musculus OX=10090 GN=Irf6 PE=1 SV=2	P97431	P97431	Interferon regulatory factor 6	Irf6	1.90627	2.7038	1.10875	-1.31681	-2.91185	-0.208054	soluble	NO		Nucleus	transcription factor
sp|P28798|GRN_MOUSE Progranulin OS=Mus musculus OX=10090 GN=Grn PE=1 SV=2;tr|Q3U9N4|Q3U9N4_MOUSE Progranulin OS=Mus musculus OX=10090 GN=Grn PE=1 SV=1	P28798;Q3U9N4;H3BJE0	P28798;Q3U9N4	Granulins;Acrogranin;Granulin-1;Granulin-2;Granulin-3;Granulin-4;Granulin-5;Granulin-6;Granulin-7	Grn	1.88746	2.33479	1.44014	-1.11555	-2.0102	0.324588	soluble	YES	synapse (GO:0045202); maintenance of synapse structure (GO:0099558)	Endolysosomal; Lysosome	trafficking; regulator of lysosomal function; regulator of protein trafficking to lysosomes; lysosome acidification
tr|D3Z499|D3Z499_MOUSE MAM domain-containing glycosylphosphatidylinositol anchor protein 1 OS=Mus musculus OX=10090 GN=Mdga1 PE=1 SV=1;sp|Q0PMG2|MDGA1_MOUSE MAM domain-containing glycosylphosphatidylinositol anchor protein 1 OS=Mus musculus OX=10090 GN=Mdg	D3Z499;Q0PMG2;E9Q6S8;A0A3Q4EGH1;F7ABV5	D3Z499;Q0PMG2;E9Q6S8	MAM domain-containing glycosylphosphatidylinositol anchor protein 1	Mdga1	1.87835	2.76783	0.988879	-0.514721	-2.29367	0.474159	soluble	YES	regulation of synaptic membrane adhesion (GO:0099179); regulation of presynapse assembly (GO:1905606)	PM; Golgi	regulatory protein; neuromodulation; GABA-ergic synapse; negative regulation of synapse assembly; neuron migration; regulation of presynapse assembly; regulation of synaptic membrane adhesion
tr|D3YZ09|D3YZ09_MOUSE H/ACA ribonucleoprotein complex subunit (Fragment) OS=Mus musculus OX=10090 GN=Gar1 PE=1 SV=1;sp|Q9CY66-3|GAR1_MOUSE Isoform 3 of H/ACA ribonucleoprotein complex subunit 1 OS=Mus musculus OX=10090 GN=Gar1;sp|Q9CY66-2|GAR1_MOUSE Isofo	D3YZ09;Q9CY66-3;Q9CY66-2;Q9CY66;F6SL78	D3YZ09;Q9CY66-3;Q9CY66-2;Q9CY66	H/ACA ribonucleoprotein complex subunit 1	Gar1	1.87798	2.30867	1.44729	-1.9009	-2.76228	-0.45361	soluble	NO		Nucleus	RNA metabolism protein; rRNA modification
sp|Q9DCK3|TSN4_MOUSE Tetraspanin-4 OS=Mus musculus OX=10090 GN=Tspan4 PE=1 SV=1;tr|D3Z0B7|D3Z0B7_MOUSE Tetraspanin (Fragment) OS=Mus musculus OX=10090 GN=Tspan4 PE=1 SV=1;tr|D3Z0T3|D3Z0T3_MOUSE Tetraspanin (Fragment) OS=Mus musculus OX=10090 GN=Tspan4 PE=1	Q9DCK3;D3Z0B7;D3Z0T3	Q9DCK3;D3Z0B7;D3Z0T3	Tetraspanin-4;Tetraspanin	Tspan4	1.86591	2.18864	1.54319	-0.69132	-1.33677	0.851874	integral	NO		PM	Not available
sp|Q9CZ69|CKLF6_MOUSE CKLF-like MARVEL transmembrane domain-containing protein 6 OS=Mus musculus OX=10090 GN=Cmtm6 PE=1 SV=1	Q9CZ69	Q9CZ69	CKLF-like MARVEL transmembrane domain-containing protein 6	Cmtm6	1.86376	1.15562	2.5719	-2.01891	-0.602633	0.552989	integral	NO		Endolysosomal; Endosome	trafficking; endocytic recycling; protein transport; recycling endosomes; early endosomes
tr|B1ATS4|B1ATS4_MOUSE Calcium-transporting ATPase OS=Mus musculus OX=10090 GN=Atp2a3 PE=1 SV=1;tr|B1ATS5|B1ATS5_MOUSE Calcium-transporting ATPase OS=Mus musculus OX=10090 GN=Atp2a3 PE=1 SV=1;tr|E9Q559|E9Q559_MOUSE Calcium-transporting ATPase OS=Mus muscul	B1ATS4;B1ATS5;E9Q559;Q64518-2;Q64518-3;Q64518	B1ATS4;B1ATS5;E9Q559;Q64518-2;Q64518-3;Q64518	Calcium-transporting ATPase;Sarcoplasmic/endoplasmic reticulum calcium ATPase 3	Atp2a3	1.8599	1.28733	2.43247	-2.30912	-1.16399	0.123347	integral	NO		ER	Transporter; Ca2+ ATPase - a3; a.k.a. SERCA3; ER
tr|A0A0A6YX25|A0A0A6YX25_MOUSE VIP36-like protein (Fragment) OS=Mus musculus OX=10090 GN=Lman2l PE=1 SV=1;tr|D3Z4P2|D3Z4P2_MOUSE VIP36-like protein OS=Mus musculus OX=10090 GN=Lman2l PE=1 SV=1;sp|P59481|LMA2L_MOUSE VIP36-like protein OS=Mus musculus OX=100	A0A0A6YX25;D3Z4P2;P59481;F6QN75;J3QNZ7	A0A0A6YX25;D3Z4P2;P59481;F6QN75	VIP36-like protein	Lman2l	1.85216	2.01317	1.69114	1.82587	1.50384	3.51701	integral	NO		ER; Golgi	trafficking; COPII-coated ER to Golgi vesicle-mediated transport; Golgi organization; ER organization
sp|Q9DCL9|PUR6_MOUSE Multifunctional protein ADE2 OS=Mus musculus OX=10090 GN=Paics PE=1 SV=4	Q9DCL9;D3Z6P1;D6RCU8	Q9DCL9	Multifunctional protein ADE2;Phosphoribosylaminoimidazole-succinocarboxamide synthase;Phosphoribosylaminoimidazole carboxylase	Paics	1.85061	2.26562	1.43559	3.74747	2.91744	5.18306	soluble	NO		Cytosol	enzyme; purine biosynthesis
sp|Q9Z0N2|IF2H_MOUSE Eukaryotic translation initiation factor 2 subunit 3, Y-linked OS=Mus musculus OX=10090 GN=Eif2s3y PE=1 SV=2	Q9Z0N2	Q9Z0N2	Eukaryotic translation initiation factor 2 subunit 3, Y-linked	Eif2s3y	1.84803	2.35783	1.33823	-2.34784	-3.36743	-1.00961	soluble	NO		Cytosol	translation; translation initiation factor
sp|Q8C7D2-2|CRBN_MOUSE Isoform 2 of Protein cereblon OS=Mus musculus OX=10090 GN=Crbn;sp|Q8C7D2-3|CRBN_MOUSE Isoform 3 of Protein cereblon OS=Mus musculus OX=10090 GN=Crbn;sp|Q8C7D2|CRBN_MOUSE Protein cereblon OS=Mus musculus OX=10090 GN=Crbn PE=1 SV=1	Q8C7D2-2;Q8C7D2-3;Q8C7D2	Q8C7D2-2;Q8C7D2-3;Q8C7D2	Protein cereblon	Crbn	1.84509	1.84832	1.84187	-1.59329	-1.59974	0.248577	soluble	NO		Cytoplasm; Nucleus	quality control; protein modification; protein ubiquitination; Ubl conjugation pathway; proteasome-mediated ubiquitin-dependent protein catabolic process
tr|A0A140LIU4|A0A140LIU4_MOUSE Cytochrome c oxidase subunit 7A1, mitochondrial OS=Mus musculus OX=10090 GN=Cox7a1 PE=1 SV=1;sp|P56392|CX7A1_MOUSE Cytochrome c oxidase subunit 7A1, mitochondrial OS=Mus musculus OX=10090 GN=Cox7a1 PE=1 SV=1	A0A140LIU4;P56392	A0A140LIU4;P56392	Cytochrome c oxidase subunit 7A1, mitochondrial	Cox7a1	1.84234	2.03394	1.65075	-0.752808	-1.13599	0.897946	integral	NO		Mitochondrion
sp|Q99LJ1|FUCO_MOUSE Tissue alpha-L-fucosidase OS=Mus musculus OX=10090 GN=Fuca1 PE=1 SV=1	Q99LJ1	Q99LJ1	Tissue alpha-L-fucosidase	Fuca1	1.84163	1.29321	2.39004	-1.0253	0.0715255	1.36474	soluble	NO		Endolysosomal; Lysosome	enzyme; lipid metabolism
sp|P50608|FMOD_MOUSE Fibromodulin OS=Mus musculus OX=10090 GN=Fmod PE=2 SV=1	P50608	P50608	Fibromodulin	Fmod	1.83664	1.38267	2.2906	-0.761948	0.145985	1.52866	soluble	NO		Extracellular region or secreted	regulator of fibrils formation
tr|Q3TH01|Q3TH01_MOUSE H-2 class I histocompatibility antigen, K-K alpha chain OS=Mus musculus OX=10090 GN=H2-K1 PE=1 SV=1;sp|P01901|HA1B_MOUSE H-2 class I histocompatibility antigen, K-B alpha chain OS=Mus musculus OX=10090 GN=H2-K1 PE=1 SV=1;tr|A0A494BAT	Q3TH01;P01901;A0A494BAT0;A0A494BA33;G3UXW2;Q8HWB2;E9PWT4;P14428;P14426;P14430;P03991;P14429;P04223;P04223-2;P01900;E9QJR9;P79568;A0A0B4J1G3;A7VMS6;E9Q0G4;Q4KN81;E9PX63;O19441;A0A494B9G2;G3UXE9;A0A494B9G8;L7N260;P01902;P14431;P06339;P01895;P01898;P01895-2	Q3TH01;P01901;A0A494BAT0;A0A494BA33;G3UXW2	H-2 class I histocompatibility antigen, K-B alpha chain	H2-K1	1.83447	2.6613	1.00764	-1.62294	-3.2766	-0.615298	integral	NO		PM; ER; Endolysosomal; Endosome; Golgi	inner ear development; immunity; defense response to bacterium; antigen processing and presentation of endogenous peptide antigen via MHC class Ib; antigen processing and presentation of endogenous peptide antigen via MHC class I via ER pathway, TAP-dependent; antigen processing and presentation of exogenous peptide antigen via MHC class I
sp|Q9QYH6|MAGD1_MOUSE Melanoma-associated antigen D1 OS=Mus musculus OX=10090 GN=Maged1 PE=1 SV=1	Q9QYH6;Q9ER67	Q9QYH6	Melanoma-associated antigen D1	Maged1	1.82393	1.96482	1.68303	-0.927563	-1.20934	0.755471	soluble	NO		Nucleus
sp|Q99J94|SO1A6_MOUSE Solute carrier organic anion transporter family member 1A6 OS=Mus musculus OX=10090 GN=Slco1a6 PE=1 SV=1	Q99J94	Q99J94	Solute carrier organic anion transporter family member 1A6	Slco1a6	1.81657	2.37918	1.25397	-1.28682	-2.41202	-0.0328442	integral	NO		PM	transporter; ion transport
sp|Q8VE88-2|F1142_MOUSE Isoform 2 of Protein FAM114A2 OS=Mus musculus OX=10090 GN=Fam114a2;sp|Q8VE88|F1142_MOUSE Protein FAM114A2 OS=Mus musculus OX=10090 GN=Fam114a2 PE=1 SV=2	Q8VE88-2;Q8VE88	Q8VE88-2;Q8VE88	Protein FAM114A2	Fam114a2	1.81588	2.33306	1.2987	-1.28812	-2.32248	0.0105752	soluble	NO		Not available	Uncharacterized
sp|A2ARA8|ITA8_MOUSE Integrin alpha-8 OS=Mus musculus OX=10090 GN=Itga8 PE=1 SV=1	A2ARA8;G3UYN5	A2ARA8	Integrin alpha-8;Integrin alpha-8 heavy chain;Integrin alpha-8 light chain	Itga8	1.81362	2.89433	0.732904	-1.03827	-3.1997	-0.305362	integral	YES	integral component of postsynaptic density membrane (GO:0099061)	PM; Cell Surface; ER	adhesion; integrin; receptor; differentiation; neurogenesis
sp|O35309|NMI_MOUSE N-myc-interactor OS=Mus musculus OX=10090 GN=Nmi PE=1 SV=1	O35309	O35309	N-myc-interactor	Nmi	1.81221	1.96776	1.65666	-1.31674	-1.62785	0.339912	soluble	NO		Cytoplasm; Nucleus	immunity; regulatory protein; interferon-gamma-mediated signaling pathway
tr|F8WI64|F8WI64_MOUSE Vacuolar protein sorting-associated protein 8 homolog OS=Mus musculus OX=10090 GN=Vps8 PE=1 SV=2;tr|D3YUP0|D3YUP0_MOUSE Vacuolar protein sorting-associated protein 8 homolog OS=Mus musculus OX=10090 GN=Vps8 PE=1 SV=1;sp|Q0P5W1-3|VPS8	F8WI64;D3YUP0;Q0P5W1-3;Q0P5W1;Q0P5W1-2;F6ZLN8	F8WI64;D3YUP0;Q0P5W1-3;Q0P5W1;Q0P5W1-2;F6ZLN8	Vacuolar protein sorting-associated protein 8 homolog	Vps8	1.81188	2.6983	0.925464	-2.19323	-3.96607	-1.26776	soluble	NO		Endolysosomal; Endosome	trafficking; endosomal vesicle fusion; vesicle-mediated protein trafficking of the endocytic membrane transport pathway; proposed to be involved in the Rab5-to-Rab7 endosome conversion; SNARE binding; SNARE-mediated membrane fusion; early endosome
sp|Q61112|CAB45_MOUSE 45 kDa calcium-binding protein OS=Mus musculus OX=10090 GN=Sdf4 PE=1 SV=1;sp|Q61112-2|CAB45_MOUSE Isoform 2 of 45 kDa calcium-binding protein OS=Mus musculus OX=10090 GN=Sdf4	Q61112;Q61112-2	Q61112;Q61112-2	45 kDa calcium-binding protein	Sdf4	1.8056	1.66707	1.94412	-0.767631	-0.490573	1.17649	soluble	NO		ER; Golgi; Endolysosomal; Endosome	calcium-binding protein; calcium-ion regulated exocytosis; cerebellum development; fat cell differentiation; maintenance of synapse structure
sp|Q9EPL2-2|CSTN1_MOUSE Isoform 2 of Calsyntenin-1 OS=Mus musculus OX=10090 GN=Clstn1;sp|Q9EPL2|CSTN1_MOUSE Calsyntenin-1 OS=Mus musculus OX=10090 GN=Clstn1 PE=1 SV=1	Q9EPL2-2;Q9EPL2	Q9EPL2-2;Q9EPL2	Calsyntenin-1;Soluble Alc-alpha;CTF1-alpha	Clstn1	1.80266	1.31116	2.29416	-1.78821	-0.805211	0.505945	integral	YES	postsynaptic endosome (GO:0098845); integral component of postsynaptic density membrane (GO:0099061); integral component of spine apparatus membrane (GO:0099065); regulation of synapse maturation (GO:0090128); neurotransmitter receptor transport to postsynaptic membrane (GO:0098969)	PM; Endolysosomal; Endosome	trafficking; vesicle-mediated transport at the synapse; anterograde transport; positive regulation of synaptic transmission; postsynaptic endosome; integral component of postsynaptic density membrane; integral component of spine apparatus membrane; regulation of synapse maturation; neurotransmitter receptor transport to postsynaptic membrane
tr|Q3TSR0|Q3TSR0_MOUSE Exostosin-like 2 OS=Mus musculus OX=10090 GN=Extl2 PE=1 SV=1;sp|Q9ES89|EXTL2_MOUSE Exostosin-like 2 OS=Mus musculus OX=10090 GN=Extl2 PE=1 SV=1	Q3TSR0;Q9ES89	Q3TSR0;Q9ES89	Exostosin-like 2	Extl2	1.80099	2.26291	1.33907	0.957831	0.0339874	2.2969	integral	NO		Cytosol; ER	enzyme; transferase; protein modification; protein glycosylation
sp|P47199|QOR_MOUSE Quinone oxidoreductase OS=Mus musculus OX=10090 GN=Cryz PE=1 SV=1;tr|A0A0A6YXR4|A0A0A6YXR4_MOUSE Quinone oxidoreductase (Fragment) OS=Mus musculus OX=10090 GN=Cryz PE=1 SV=5;tr|V9GXY8|V9GXY8_MOUSE Quinone oxidoreductase OS=Mus musculus	P47199;A0A0A6YXR4;V9GXY8;A0A0A6YVS7;D3YUG9;D3Z2X0;D3YWU6;D3Z4Q4;A0A0G2JFU5	P47199;A0A0A6YXR4;V9GXY8;A0A0A6YVS7	Quinone oxidoreductase	Cryz	1.79593	0.773652	2.8182	0.87652	2.92106	3.69472	soluble	NO		Cytoplasm	enzyme; oxidoreductase; mRNA binding; NADP binding; NADPH binding
sp|Q99MR3|S12A9_MOUSE Solute carrier family 12 member 9 OS=Mus musculus OX=10090 GN=Slc12a9 PE=1 SV=2	Q99MR3;D3Z362	Q99MR3	Solute carrier family 12 member 9	Slc12a9	1.79051	1.22603	2.35499	-0.765401	0.363557	1.58958	integral	NO		PM	Transporter; K+ Cl- cotransporter; plasma membrane; a.k.a. KCC1
sp|Q8BHD0|RB39A_MOUSE Ras-related protein Rab-39A OS=Mus musculus OX=10090 GN=Rab39a PE=1 SV=1	Q8BHD0	Q8BHD0	Ras-related protein Rab-39A	Rab39a	1.78163	2.26671	1.29655	-1.39336	-2.36352	-0.09681	soluble	NO		Golgi	trafficking; GTPase activity; Small GTPase; Rab GTPase
tr|A0A1D5RM90|A0A1D5RM90_MOUSE Transcription factor 25 OS=Mus musculus OX=10090 GN=Tcf25 PE=1 SV=1;tr|B2ZAC8|B2ZAC8_MOUSE Nuclear localized protein-1 isoform d (Fragment) OS=Mus musculus OX=10090 GN=Tcf25 PE=1 SV=1;sp|Q8R3L2-4|TCF25_MOUSE Isoform 4 of Tran	A0A1D5RM90;B2ZAC8;Q8R3L2-4;Q8R3L2-3;Q8R3L2-2;Q8R3L2-5;Q8R3L2;A0A1D5RLU0	A0A1D5RM90;B2ZAC8;Q8R3L2-4;Q8R3L2-3;Q8R3L2-2;Q8R3L2-5;Q8R3L2	Transcription factor 25	Tcf25	1.77982	2.63463	0.925006	-0.732087	-2.44171	0.192919	soluble	NO		Nucleus
sp|P56371|RAB4A_MOUSE Ras-related protein Rab-4A OS=Mus musculus OX=10090 GN=Rab4a PE=1 SV=2	P56371	P56371	Ras-related protein Rab-4A	Rab4a	1.77719	1.99641	1.55798	4.03196	3.59353	5.58993	soluble	YES	anchored component of synaptic vesicle membrane (GO:0098993)	SV; Endolysosomal; Endosome	trafficking; GTPase activity; Small GTPase; Rab GTPase
tr|A0A0R4J1H0|A0A0R4J1H0_MOUSE E3 ubiquitin-protein ligase MARCHF5 OS=Mus musculus OX=10090 GN=Marchf5 PE=1 SV=1;sp|Q3KNM2|MARH5_MOUSE E3 ubiquitin-protein ligase MARCHF5 OS=Mus musculus OX=10090 GN=Marchf5 PE=1 SV=1	A0A0R4J1H0;Q3KNM2	A0A0R4J1H0;Q3KNM2	E3 ubiquitin-protein ligase MARCH5	Marchf5	1.7767	1.78891	1.7645	-0.699373	-0.723785	1.06512	integral	NO		ER; Mitochondrion	enzyme; E3 ubiquitin-protein ligase; negative regulation of cell aging; positive regulation of mitochondrial fission; protein autoubiquitination; protein localization to mitochondrion; protein polyubiquitination; regulation of mitochondrial fission
sp|Q8BM72|HSP13_MOUSE Heat shock 70 kDa protein 13 OS=Mus musculus OX=10090 GN=Hspa13 PE=1 SV=1	Q8BM72;D3Z0Y0;Q8BM72-2	Q8BM72	Heat shock 70 kDa protein 13	Hspa13	1.7744	1.51732	2.03148	-1.1036	-0.589442	0.927879	soluble	NO		Nucleus	trafficking; Heat shock protein; Hsp70 family chaperone; vesicle-mediated transport; chaperone cofactor-dependent protein refolding; cellular response to unfolded protein
sp|A2AT37|RENT2_MOUSE Regulator of nonsense transcripts 2 OS=Mus musculus OX=10090 GN=Upf2 PE=1 SV=1	A2AT37;F6Q3G7	A2AT37	Regulator of nonsense transcripts 2 (Nonsense mRNA reducing factor 2) (Up-frameshift suppressor 2 homolog) (Upf2)	Upf2	1.77136	2.39186	1.15087	-2.40707	-3.64806	-1.2562	soluble	NO		Cytoplasm	spliced mRNA binding; Nonsense-mediated mRNA decay
tr|D3YTZ7|D3YTZ7_MOUSE Josephin-2 OS=Mus musculus OX=10090 GN=Josd2 PE=1 SV=1;sp|Q9CR30|JOS2_MOUSE Josephin-2 OS=Mus musculus OX=10090 GN=Josd2 PE=1 SV=1	D3YTZ7;Q9CR30;D6RDE6;A0A140LIJ7;A0A0U1RP71;Q8VCY7;A0A140LJD5;A0A0U1RNI9	D3YTZ7;Q9CR30	Josephin-2	Josd2	1.77001	1.47687	2.06314	-1.64035	-1.05408	0.422784	soluble	NO		Cytosol	quality control; Ubl conjugation pathway; protein deubiquitination
tr|A0A494B9Z0|A0A494B9Z0_MOUSE 40S ribosomal protein S30 OS=Mus musculus OX=10090 GN=Fau PE=1 SV=1;tr|A0A494BBA8|A0A494BBA8_MOUSE 40S ribosomal protein S30 OS=Mus musculus OX=10090 GN=Fau PE=1 SV=1;tr|Q642K5|Q642K5_MOUSE 40S ribosomal protein S30 OS=Mus mu	A0A494B9Z0;A0A494BBA8;Q642K5;P62862	A0A494B9Z0;A0A494BBA8;Q642K5;P62862	40S ribosomal protein S30	Fau	1.76847	1.26176	2.27518	2.29099	3.30441	4.56617	soluble	NO		Cytosol; Ribosome	ubiquitin protein ligase binding; protein ubiquitination
sp|Q8BHC4|DCAKD_MOUSE Dephospho-CoA kinase domain-containing protein OS=Mus musculus OX=10090 GN=Dcakd PE=1 SV=1	Q8BHC4;B0QZX9	Q8BHC4	Dephospho-CoA kinase domain-containing protein	Dcakd	1.76675	2.01945	1.51404	1.78284	1.27742	3.29688	soluble	NO		Mitochondrion
sp|Q80UW8|RPAB1_MOUSE DNA-directed RNA polymerases I, II, and III subunit RPABC1 OS=Mus musculus OX=10090 GN=Polr2e PE=1 SV=1	Q80UW8	Q80UW8	DNA-directed RNA polymerases I, II, and III subunit RPABC1	Polr2e	1.76669	2.02942	1.50396	0.519192	-0.00626663	2.02315	soluble	NO		Nucleus	DNA-directed DNA polymerase
sp|Q8K0G5|EIPR1_MOUSE EARP and GARP complex-interacting protein 1 OS=Mus musculus OX=10090 GN=Eipr1 PE=1 SV=2;tr|A0A217FL60|A0A217FL60_MOUSE EARP and GARP complex-interacting protein 1 OS=Mus musculus OX=10090 GN=Eipr1 PE=1 SV=1;tr|A0A1Y7VN36|A0A1Y7VN36_MO	Q8K0G5;A0A217FL60;A0A1Y7VN36	Q8K0G5;A0A217FL60;A0A1Y7VN36	Protein TSSC1	Tssc1	1.76395	1.15361	2.37429	-2.17112	-0.950446	0.203162	soluble	NO		ER; Golgi	trafficking; endocytic recycling; positive regulation of dense core granule transport; positive regulation of endocytic recycling; positive regulation of retrograde transport, endosome to Golgi; protein ubiquitination; regulation of insulin secretion
sp|P11087-2|CO1A1_MOUSE Isoform 2 of Collagen alpha-1(I) chain OS=Mus musculus OX=10090 GN=Col1a1;sp|P11087|CO1A1_MOUSE Collagen alpha-1(I) chain OS=Mus musculus OX=10090 GN=Col1a1 PE=1 SV=4	P11087-2;P11087	P11087-2;P11087	Collagen alpha-1(I) chain	Col1a1	1.76028	2.28673	1.23383	-1.97996	-3.03285	-0.746127	soluble	NO		Extracellular region or secreted	extracellular matrix structural constituent
sp|Q9CQ10|CHMP3_MOUSE Charged multivesicular body protein 3 OS=Mus musculus OX=10090 GN=Chmp3 PE=1 SV=3;tr|A0A0N4SVS3|A0A0N4SVS3_MOUSE Charged multivesicular body protein 3 (Fragment) OS=Mus musculus OX=10090 GN=Chmp3 PE=1 SV=3	Q9CQ10;A0A0N4SVS3	Q9CQ10;A0A0N4SVS3	Charged multivesicular body protein 3	Chmp3	1.75868	2.06608	1.45128	-2.04296	-2.65775	-0.591675	soluble	NO		Endolysosomal; Endosome; Lysosome	trafficking; protein transport; endosome to lysosome transport; endosome transport via multivesicular body sorting pathway; late endosome to vacuole transport
sp|Q7TQD2|TPPP_MOUSE Tubulin polymerization-promoting protein OS=Mus musculus OX=10090 GN=Tppp PE=1 SV=1	Q7TQD2	Q7TQD2	Tubulin polymerization-promoting protein	Tppp	1.75796	1.98333	1.5326	-2.39951	-2.85023	-0.866909	soluble	NO		Cytoskeleton	Microtubule-associated; Tubulin-binding
sp|Q9CQJ8|NDUB9_MOUSE NADH dehydrogenase [ubiquinone] 1 beta subcomplex subunit 9 OS=Mus musculus OX=10090 GN=Ndufb9 PE=1 SV=3	Q9CQJ8	Q9CQJ8	NADH dehydrogenase [ubiquinone] 1 beta subcomplex subunit 9	Ndufb9	1.7418	0.945365	2.53823	-0.10186	1.49101	2.43637	soluble	NO		Mitochondrion
tr|D3YWB9|D3YWB9_MOUSE Contactin-associated protein-like 4 OS=Mus musculus OX=10090 GN=Cntnap4 PE=1 SV=1;sp|Q99P47|CNTP4_MOUSE Contactin-associated protein-like 4 OS=Mus musculus OX=10090 GN=Cntnap4 PE=1 SV=2	D3YWB9;Q99P47;A0A087WPQ7;E9PY62;Q0V8T8-2;Q0V8T8	D3YWB9;Q99P47	Contactin-associated protein-like 4	Cntnap4	1.74108	1.39397	2.08819	-2.46007	-1.76585	-0.371881	integral	YES	integral component of presynaptic membrane (GO:0099056); modulation of chemical synaptic transmission (GO:0050804); regulation of synapse organization (GO:0050807)	PM	presynaptic plasma membrane; dopaminergic synaptic transmission; GABAergic system; a.k.a. Caspr4
sp|Q8BH95|ECHM_MOUSE Enoyl-CoA hydratase, mitochondrial OS=Mus musculus OX=10090 GN=Echs1 PE=1 SV=1	Q8BH95	Q8BH95	Enoyl-CoA hydratase, mitochondrial	Echs1	1.73809	1.03528	2.44091	0.453807	1.85944	2.89472	soluble	NO		Mitochondrion	enzyme; lipid metabolism; fatty acid metabolism
tr|A0A0N4SVC2|A0A0N4SVC2_MOUSE Transformer-2 protein homolog alpha OS=Mus musculus OX=10090 GN=Tra2a PE=1 SV=1;tr|E9QP00|E9QP00_MOUSE Transformer-2 protein homolog alpha OS=Mus musculus OX=10090 GN=Tra2a PE=1 SV=1;sp|Q6PFR5|TRA2A_MOUSE Transformer-2 protei	A0A0N4SVC2;E9QP00;Q6PFR5	A0A0N4SVC2;E9QP00;Q6PFR5	Transformer-2 protein homolog alpha	Tra2a	1.73748	1.42767	2.0473	-1.20011	-0.580477	0.847191	soluble	NO		Nucleus	RNA metabolism protein; positive regulation of gene expression
tr|Q91YS7|Q91YS7_MOUSE Dual-specificity mitogen-activated protein kinase kinase 2 OS=Mus musculus OX=10090 GN=Map2k2 PE=1 SV=1;sp|Q63932|MP2K2_MOUSE Dual specificity mitogen-activated protein kinase kinase 2 OS=Mus musculus OX=10090 GN=Map2k2 PE=1 SV=2;tr|	Q91YS7;Q63932;M0QWN2;A0A1W2P7V9;D3Z446	Q91YS7;Q63932;M0QWN2	Dual specificity mitogen-activated protein kinase kinase 2	Map2k2	1.73683	1.05148	2.42217	0.386529	1.75722	2.8087	soluble	NO		Cytosol	enzyme; kinase
sp|P35276|RAB3D_MOUSE Ras-related protein Rab-3D OS=Mus musculus OX=10090 GN=Rab3d PE=1 SV=1;tr|D3YWL1|D3YWL1_MOUSE Ras-related protein Rab-3D (Fragment) OS=Mus musculus OX=10090 GN=Rab3d PE=1 SV=1;tr|D3YW33|D3YW33_MOUSE Ras-related protein Rab-3D OS=Mus m	P35276;D3YWL1;D3YW33	P35276;D3YWL1;D3YW33	Ras-related protein Rab-3D	Rab3d	1.73582	1.58086	1.89079	1.10994	1.41987	3.00073	soluble	NO		Endolysosomal; Endosome	trafficking; GTPase activity; Small GTPase; Rab GTPase
sp|P49717|MCM4_MOUSE DNA replication licensing factor MCM4 OS=Mus musculus OX=10090 GN=Mcm4 PE=1 SV=1	P49717	P49717	DNA replication licensing factor MCM4	Mcm4	1.73427	2.38866	1.07989	-2.14471	-3.45349	-1.06482	soluble	NO		Nucleus	DNA metabolism protein
sp|Q99J93|IFM2_MOUSE Interferon-induced transmembrane protein 2 OS=Mus musculus OX=10090 GN=Ifitm2 PE=1 SV=1;tr|A0A1B0GT68|A0A1B0GT68_MOUSE Predicted gene 45717 OS=Mus musculus OX=10090 GN=Gm45717 PE=4 SV=1	Q99J93;A0A1B0GT68	Q99J93;A0A1B0GT68	Interferon-induced transmembrane protein 2	Ifitm2	1.73262	1.88675	1.57848	-1.8956	-2.20387	-0.317114	integral	NO		PM	immunity; defense response to virus; negative regulation of biological process; type I interferon signaling pathway
tr|Q8C7J6|Q8C7J6_MOUSE Potassium channel tetramerisation domain-containing 12b OS=Mus musculus OX=10090 GN=Kctd12b PE=1 SV=1	Q8C7J6	Q8C7J6	Potassium channel tetramerisation domain-containing 12b	Kctd12b	1.73239	0.869667	2.59512	-1.13277	0.592683	1.46235	soluble	NO		PM	receptor; G protein-coupled receptor signaling pathway; scaffold/adaptor protein; GABA receptor
sp|P62340|TBPL1_MOUSE TATA box-binding protein-like protein 1 OS=Mus musculus OX=10090 GN=Tbpl1 PE=1 SV=1	P62340	P62340	TATA box-binding protein-like protein 1	Tbpl1	1.72862	1.52416	1.93307	-1.80382	-1.39491	0.129243	soluble	NO		Nucleus	transcription factor; transcription initiation
sp|Q9CYI0|NJMU_MOUSE Protein Njmu-R1 OS=Mus musculus OX=10090 PE=1 SV=2;tr|J3KMQ6|J3KMQ6_MOUSE RIKEN cDNA 5730455P16 gene OS=Mus musculus OX=10090 GN=5730455P16Rik PE=1 SV=1;tr|B1AQG3|B1AQG3_MOUSE RIKEN cDNA 5730455P16 gene (Fragment) OS=Mus musculus OX=10	Q9CYI0;J3KMQ6;B1AQG3	Q9CYI0;J3KMQ6;B1AQG3	Protein Njmu-R1	5730455P16Rik	1.72748	0.988254	2.4667	-2.83642	-1.35798	-0.369726	soluble	NO		Golgi	trafficking; intracellular protein transport; vesicle tethering to Golgi
tr|D3Z6W1|D3Z6W1_MOUSE Microtubule-associated protein 6 OS=Mus musculus OX=10090 GN=Map6 PE=1 SV=1;sp|Q7TSJ2-2|MAP6_MOUSE Isoform 2 of Microtubule-associated protein 6 OS=Mus musculus OX=10090 GN=Map6;sp|Q7TSJ2|MAP6_MOUSE Microtubule-associated protein 6 O	D3Z6W1;Q7TSJ2-2;Q7TSJ2	D3Z6W1;Q7TSJ2-2;Q7TSJ2	Microtubule-associated protein 6	Map6	1.72374	1.58024	1.86723	-1.9754	-1.68842	-0.108174	soluble	NO		Golgi; Cytoskeleton	Microtubule-associated
sp|Q8BW75|AOFB_MOUSE Amine oxidase [flavin-containing] B OS=Mus musculus OX=10090 GN=Maob PE=1 SV=4	Q8BW75;E9Q3X6;E9PVL9	Q8BW75	Amine oxidase [flavin-containing] B	Maob	1.72347	1.77803	1.66891	0.819285	0.710171	2.4882	integral	NO		Mitochondrion	enzyme; oxidoreductase; neurotransmitter catabolic process; hydrogen peroxide biosynthetic process; negative regulation of serotonin secretion
sp|P97742|CPT1A_MOUSE Carnitine O-palmitoyltransferase 1, liver isoform OS=Mus musculus OX=10090 GN=Cpt1a PE=1 SV=4;tr|A0A494BAD3|A0A494BAD3_MOUSE Carnitine O-palmitoyltransferase 1, liver isoform (Fragment) OS=Mus musculus OX=10090 GN=Cpt1a PE=1 SV=1	P97742;A0A494BAD3;A0A494BAC7;A0A494BBF2	P97742;A0A494BAD3	Carnitine O-palmitoyltransferase 1, liver isoform	Cpt1a	1.71186	1.14068	2.28304	-0.453319	0.689046	1.82972	integral	NO		Mitochondrion
sp|P63089|PTN_MOUSE Pleiotrophin OS=Mus musculus OX=10090 GN=Ptn PE=1 SV=1;tr|Q3UZI5|Q3UZI5_MOUSE Pleiotrophin OS=Mus musculus OX=10090 GN=Ptn PE=1 SV=1	P63089;Q3UZI5	P63089;Q3UZI5	Pleiotrophin	Ptn	1.71165	1.29122	2.13209	-0.146854	0.694016	1.98524	soluble	YES	presynapse (GO:0098793); postsynapse (GO:0098794); modulation of chemical synaptic transmission (GO:0050804)	Extracellular region or secreted	secreted neuronal growth factor
sp|Q8VE99|CC115_MOUSE Coiled-coil domain-containing protein 115 OS=Mus musculus OX=10090 GN=Ccdc115 PE=1 SV=1	Q8VE99	Q8VE99	Coiled-coil domain-containing protein 115	Ccdc115	1.70673	2.23384	1.17963	-2.16066	-3.21487	-0.981033	soluble	NO		SV; Endolysosomal; Lysosome; Endosome	accessory component of the proton-transporting vacuolar V-ATPase protein pump
tr|A0A087WQH8|A0A087WQH8_MOUSE Probable UDP-sugar transporter protein SLC35A4 OS=Mus musculus OX=10090 GN=Slc35a4 PE=1 SV=1	A0A087WQH8	A0A087WQH8	Probable UDP-sugar transporter protein SLC35A4	Slc35a4	1.70147	1.97948	1.42347	-0.0612471	-0.617261	1.36222	soluble	NO		Golgi	transporter; carbohydrate transport
tr|Q3TLR8|Q3TLR8_MOUSE Spermine oxidase OS=Mus musculus OX=10090 GN=Smox PE=1 SV=1;sp|Q99K82-8|SMOX_MOUSE Isoform 8 of Spermine oxidase OS=Mus musculus OX=10090 GN=Smox;sp|Q99K82-9|SMOX_MOUSE Isoform 9 of Spermine oxidase OS=Mus musculus OX=10090 GN=Smox;s	Q3TLR8;Q99K82-8;Q99K82-9;Q99K82;Q99K82-2;A2ANQ3;A2ANQ4;Q99K82-4;Q99K82-3;Q99K82-5;Q99K82-7;Q99K82-6;V9GXD6;Q99K82-10;A2AP08;V9GXE5	Q3TLR8;Q99K82-8;Q99K82-9;Q99K82;Q99K82-2;A2ANQ3;A2ANQ4;Q99K82-4;Q99K82-3;Q99K82-5;Q99K82-7;Q99K82-6	Spermine oxidase	Smox	1.69876	1.98661	1.41092	-1.10921	-1.68489	0.301717	soluble	NO		Cytosol	metabolism; polyamine catabolic process; spermine catabolic process
sp|P21956-2|MFGM_MOUSE Isoform 2 of Lactadherin OS=Mus musculus OX=10090 GN=Mfge8;sp|P21956|MFGM_MOUSE Lactadherin OS=Mus musculus OX=10090 GN=Mfge8 PE=1 SV=3	P21956-2;P21956	P21956-2;P21956	Lactadherin	Mfge8	1.6972	1.52102	1.87338	-1.43658	-1.08422	0.436802	soluble	NO		PM	adhesion; binds to phosphatidylserine-enriched cell surface
sp|O89050|MKLN1_MOUSE Muskelin OS=Mus musculus OX=10090 GN=Mkln1 PE=1 SV=1	O89050;F6UW85	O89050	Muskelin	Mkln1	1.69662	2.5652	0.828046	-0.806907	-2.54406	0.0211391	soluble	NO		Cytoplasm	quality control; proteasomal degradation; component of the CTLH E3 ubiquitin-protein ligase; actin cytoskeleton reorganization; cell-matrix adhesion; regulation of cell shape; regulation of receptor internalization
sp|Q9D517|PLCC_MOUSE 1-acyl-sn-glycerol-3-phosphate acyltransferase gamma OS=Mus musculus OX=10090 GN=Agpat3 PE=1 SV=2	Q9D517;D3YUW0;D3Z1M6	Q9D517	1-acyl-sn-glycerol-3-phosphate acyltransferase gamma	Agpat3	1.68911	2.22911	1.14911	3.20532	2.12532	4.35442	integral	NO		ER	enzyme; lipid metabolism; phospholipid biosynthesis
tr|A2AWF8|A2AWF8_MOUSE Receptor-type tyrosine-protein phosphatase eta OS=Mus musculus OX=10090 GN=Ptprj PE=1 SV=1;tr|A2AWF9|A2AWF9_MOUSE Receptor-type tyrosine-protein phosphatase eta OS=Mus musculus OX=10090 GN=Ptprj PE=1 SV=1;tr|E9Q4S7|E9Q4S7_MOUSE Recep	A2AWF8;A2AWF9;E9Q4S7;Q64455	A2AWF8;A2AWF9;E9Q4S7;Q64455	Protein-tyrosine-phosphatase;Receptor-type tyrosine-protein phosphatase eta	Ptprj	1.68898	2.51322	0.864749	-1.2106	-2.85908	-0.345854	integral	NO		PM	enzyme; hydrolase; protein phosphatase; signaling
tr|Q542V3|Q542V3_MOUSE Serine/arginine-rich-splicing factor 4 OS=Mus musculus OX=10090 GN=Srsf4 PE=1 SV=1;sp|Q8VE97|SRSF4_MOUSE Serine/arginine-rich splicing factor 4 OS=Mus musculus OX=10090 GN=Srsf4 PE=2 SV=1	Q542V3;Q8VE97	Q542V3;Q8VE97	Serine/arginine-rich splicing factor 4	Srsf4	1.68328	1.83016	1.5364	-0.237005	-0.530766	1.29939	soluble	NO		Nucleus	RNA splicing factor; alternative mRNA splicing
tr|K3W4Q8|K3W4Q8_MOUSE Basigin OS=Mus musculus OX=10090 GN=Bsg PE=1 SV=1;sp|P18572-2|BASI_MOUSE Isoform 2 of Basigin OS=Mus musculus OX=10090 GN=Bsg;sp|P18572|BASI_MOUSE Basigin OS=Mus musculus OX=10090 GN=Bsg PE=1 SV=2;tr|J3QP71|J3QP71_MOUSE Basigin (Frag	K3W4Q8;P18572-2;P18572;J3QP71	K3W4Q8;P18572-2;P18572;J3QP71	Basigin	Bsg	1.68138	1.18988	2.17287	2.03556	3.01855	4.20842	integral	NO		PM; Cell Surface; ER; Endolysosomal; Endosome; Golgi	signaling; receptor; retinal maturation and development; forms a complex with monocarboxylate transporters (MCTs) in the retina
sp|P59279|RAB2B_MOUSE Ras-related protein Rab-2B OS=Mus musculus OX=10090 GN=Rab2b PE=1 SV=1;tr|Q3TEG7|Q3TEG7_MOUSE Ras-related protein Rab-2B OS=Mus musculus OX=10090 GN=Rab2b PE=1 SV=1	P59279;Q3TEG7	P59279;Q3TEG7	Ras-related protein Rab-2B	Rab2b	1.67717	1.83066	1.52368	-0.430533	-0.737511	1.09314	soluble	NO		Golgi	trafficking; GTPase activity; Small GTPase; Rab GTPase
sp|Q7TSF4|LR75A_MOUSE Leucine-rich repeat-containing protein 75A OS=Mus musculus OX=10090 GN=Lrrc75a PE=1 SV=1;sp|Q7TSF4-2|LR75A_MOUSE Isoform 2 of Leucine-rich repeat-containing protein 75A OS=Mus musculus OX=10090 GN=Lrrc75a	Q7TSF4;Q7TSF4-2	Q7TSF4;Q7TSF4-2	Leucine-rich repeat-containing protein 75A	Lrrc75a	1.67147	2.58969	0.753245	-1.05956	-2.89601	-0.306317	soluble	NO		Cytoplasm	Uncharacterized
tr|D3YTR6|D3YTR6_MOUSE Protein spinster homolog 1 OS=Mus musculus OX=10090 GN=Spns1 PE=1 SV=1;sp|Q8R0G7|SPNS1_MOUSE Protein spinster homolog 1 OS=Mus musculus OX=10090 GN=Spns1 PE=2 SV=1;tr|D6REG2|D6REG2_MOUSE Protein spinster homolog 1 OS=Mus musculus OX=	D3YTR6;Q8R0G7;D6REG2;A0A0U1RNZ2;D3YWA9;D3YWU4;A0A0U1RPY3	D3YTR6;Q8R0G7;D6REG2;A0A0U1RNZ2;D3YWA9	Protein spinster homolog 1	Spns1	1.66878	2.40174	0.935822	-1.27028	-2.7362	-0.334462	integral	NO		Mitochondrion	lipid transport
sp|P04627|ARAF_MOUSE Serine/threonine-protein kinase A-Raf OS=Mus musculus OX=10090 GN=Araf PE=1 SV=2;tr|B1AUN8|B1AUN8_MOUSE Serine/threonine-protein kinase A-Raf (Fragment) OS=Mus musculus OX=10090 GN=Araf PE=1 SV=1;tr|E9Q0P8|E9Q0P8_MOUSE Serine/threonine	P04627;B1AUN8;E9Q0P8;Q8CAD1	P04627;B1AUN8;E9Q0P8;Q8CAD1	Serine/threonine-protein kinase A-Raf	Araf	1.6677	1.73826	1.59714	-1.83876	-1.97988	-0.241617	soluble	NO		Mitochondrion	kinase; engage MAPK pathway; mTOR signaling toward the nucleus
sp|Q6PDS3-2|SARM1_MOUSE Isoform 2 of NAD(+) hydrolase SARM1 OS=Mus musculus OX=10090 GN=Sarm1;sp|Q6PDS3|SARM1_MOUSE NAD(+) hydrolase SARM1 OS=Mus musculus OX=10090 GN=Sarm1 PE=1 SV=1;sp|Q6PDS3-3|SARM1_MOUSE Isoform 3 of NAD(+) hydrolase SARM1 OS=Mus muscul	Q6PDS3-2;Q6PDS3;Q6PDS3-3	Q6PDS3-2;Q6PDS3;Q6PDS3-3	Sterile alpha and TIR motif-containing protein 1	Sarm1	1.66335	2.35487	0.971833	-0.918602	-2.30164	0.0532306	soluble	NO		Cytoplasm; Cytoskeleton; Mitochondrion	differentiation; neurogenesis; regulatory protein
sp|Q8CFE4|SCYL2_MOUSE SCY1-like protein 2 OS=Mus musculus OX=10090 GN=Scyl2 PE=1 SV=1;tr|G5E8J9|G5E8J9_MOUSE SCY1-like protein 2 OS=Mus musculus OX=10090 GN=Scyl2 PE=1 SV=1;tr|Q80UY7|Q80UY7_MOUSE SCY1-like protein 2 (Fragment) OS=Mus musculus OX=10090 GN=S	Q8CFE4;G5E8J9;Q80UY7	Q8CFE4;G5E8J9;Q80UY7	SCY1-like protein 2	Scyl2	1.66226	2.59114	0.733371	-0.918819	-2.77659	-0.185448	soluble	NO		Endolysosomal; Golgi; Cytoplasmic vesicle	trafficking; component of the AP2-containing clathrin coat; clathrin-mediated endocytosis; regulator of clathrin-dependent trafficking at PM, trans-Golgi network and endosomal system; enzyme; kinase
tr|F8WHU5|F8WHU5_MOUSE Sister chromatid cohesion protein PDS5 homolog B OS=Mus musculus OX=10090 GN=Pds5b PE=1 SV=1;sp|Q4VA53|PDS5B_MOUSE Sister chromatid cohesion protein PDS5 homolog B OS=Mus musculus OX=10090 GN=Pds5b PE=1 SV=1;sp|Q4VA53-3|PDS5B_MOUSE I	F8WHU5;Q4VA53;Q4VA53-3;Q4VA53-2	F8WHU5;Q4VA53;Q4VA53-3;Q4VA53-2	Sister chromatid cohesion protein PDS5 homolog B	Pds5b	1.66147	2.49407	0.828863	-1.52324	-3.18845	-0.694378	soluble	NO		Nucleus	chromatin/chromatin-binding, or -regulatory protein
sp|P50428|ARSA_MOUSE Arylsulfatase A OS=Mus musculus OX=10090 GN=Arsa PE=1 SV=2	P50428;F6QGM0	P50428	Arylsulfatase A	Arsa	1.66111	2.34306	0.979158	1.95147	0.587574	2.93063	soluble	NO		ER; Endolysosomal; Lysosome	enzyme; lipid metabolism
sp|Q8C1Y8|CCZ1_MOUSE Vacuolar fusion protein CCZ1 homolog OS=Mus musculus OX=10090 GN=Ccz1 PE=1 SV=1	Q8C1Y8	Q8C1Y8	Vacuolar fusion protein CCZ1 homolog	Ccz1	1.66025	1.84529	1.47521	-0.556431	-0.926506	0.918779	soluble	NO		Endolysosomal; Endosome; Lysosome	autophagy regulator
sp|Q99KI3|EMC3_MOUSE ER membrane protein complex subunit 3 OS=Mus musculus OX=10090 GN=Emc3 PE=1 SV=3	Q99KI3	Q99KI3	ER membrane protein complex subunit 3	Emc3	1.65494	0.819564	2.49031	-1.19304	0.477704	1.29727	integral	NO		ER	tail-anchored membrane protein insertion into ER membrane; newly synthesized protein insertion into ER membrane
sp|Q9DCX2|ATP5H_MOUSE ATP synthase subunit d, mitochondrial OS=Mus musculus OX=10090 GN=Atp5pd PE=1 SV=3;tr|B1ASE2|B1ASE2_MOUSE ATP synthase, H+-transporting, mitochondrial F0 complex, subunit D (Fragment) OS=Mus musculus OX=10090 GN=Atp5h PE=1 SV=1	Q9DCX2;B1ASE2	Q9DCX2;B1ASE2	ATP synthase subunit d, mitochondrial	Atp5h	1.65136	1.05261	2.25011	2.59044	3.78794	4.84055	soluble	NO		Mitochondrion	Transporter; ATP synthase; mitochondrial ATP synthesis coupled proton transport
sp|Q9DAW6|PRP4_MOUSE U4/U6 small nuclear ribonucleoprotein Prp4 OS=Mus musculus OX=10090 GN=Prpf4 PE=1 SV=1	Q9DAW6	Q9DAW6	U4/U6 small nuclear ribonucleoprotein Prp4	Prpf4	1.64737	1.7442	1.55054	-0.924514	-1.11818	0.626023	soluble	NO		Nucleus	RNA splicing factor
sp|P84078|ARF1_MOUSE ADP-ribosylation factor 1 OS=Mus musculus OX=10090 GN=Arf1 PE=1 SV=2;sp|P61205|ARF3_MOUSE ADP-ribosylation factor 3 OS=Mus musculus OX=10090 GN=Arf3 PE=2 SV=2	P84078;P61205	P84078;P61205	ADP-ribosylation factor 1;ADP-ribosylation factor 3	Arf1;Arf3	1.64592	0.768536	2.52331	4.81763	6.5724	7.34094	soluble	YES	postsynaptic density (GO:0014069); postsynaptic actin cytoskeleton organization (GO:0098974)	Golgi	trafficking; GTPase activity; Small GTPase; Arf GTPase; retrograde vesicle-mediated transport Golgi to ER; intracellular protein transport; trans-Golgi network; vesicle budding and uncoating within Golgi
sp|Q8BQ47|CNPY4_MOUSE Protein canopy homolog 4 OS=Mus musculus OX=10090 GN=Cnpy4 PE=1 SV=1;tr|D3Z0T5|D3Z0T5_MOUSE Protein canopy homolog 4 (Fragment) OS=Mus musculus OX=10090 GN=Cnpy4 PE=1 SV=1	Q8BQ47;D3Z0T5	Q8BQ47;D3Z0T5	Protein canopy homolog 4	Cnpy4	1.64065	1.3655	1.91581	-2.10977	-1.55946	-0.193955	soluble	NO		Cell surface	positive regulation of protein localization to plasma membrane; regulation of protein localization
sp|Q9CWZ7|SNAG_MOUSE Gamma-soluble NSF attachment protein OS=Mus musculus OX=10090 GN=Napg PE=1 SV=1;tr|D3Z4B2|D3Z4B2_MOUSE Gamma-soluble NSF attachment protein (Fragment) OS=Mus musculus OX=10090 GN=Napg PE=1 SV=1;tr|A0A494BA20|A0A494BA20_MOUSE Gamma-solu	Q9CWZ7;D3Z4B2;A0A494BA20;A0A494BAE3;A0A494BBF5;A0A494BA49;A0A494BAX2	Q9CWZ7;D3Z4B2;A0A494BA20;A0A494BAE3	Gamma-soluble NSF attachment protein	Napg	1.64027	1.21457	2.06598	0.27457	1.12598	2.34055	soluble	YES	synapse (GO:0045202)	PM	trafficking; SNARE binding; vesicle fusion to plasma membrane; SV exocytosis; intracellular protein transport
sp|Q91XL9|OSBL1_MOUSE Oxysterol-binding protein-related protein 1 OS=Mus musculus OX=10090 GN=Osbpl1a PE=1 SV=2;tr|D3Z754|D3Z754_MOUSE Oxysterol-binding protein (Fragment) OS=Mus musculus OX=10090 GN=Osbpl1a PE=1 SV=2;tr|A0A3Q4EG54|A0A3Q4EG54_MOUSE Oxyster	Q91XL9;D3Z754;A0A3Q4EG54;A0A3Q4EI24;Q3V156;Q91XL9-2;Q91XL9-3;D3Z7I9;A0A3Q4L2S6;D3YZ66;A0A3Q4EG41;Q8K2D2	Q91XL9;D3Z754;A0A3Q4EG54;A0A3Q4EI24;Q3V156;Q91XL9-2;Q91XL9-3;D3Z7I9;A0A3Q4L2S6;D3YZ66	Oxysterol-binding protein-related protein 1;Oxysterol-binding protein	Osbpl1a	1.63147	1.93996	1.32298	-0.376311	-0.993288	0.946674	soluble	NO		Cytosol; Endolysosomal; Endosome	lipid transport; lipid binding; phospholipid binding
tr|E9QMH7|E9QMH7_MOUSE Inhibitor of nuclear factor kappa-B kinase-interacting protein OS=Mus musculus OX=10090 GN=Ikbip PE=1 SV=1;sp|Q9DBZ1|IKIP_MOUSE Inhibitor of nuclear factor kappa-B kinase-interacting protein OS=Mus musculus OX=10090 GN=Ikbip PE=1 SV=	E9QMH7;Q9DBZ1	E9QMH7;Q9DBZ1	Inhibitor of nuclear factor kappa-B kinase-interacting protein	Ikbip	1.61542	2.24502	0.985822	-2.10334	-3.36254	-1.11752	soluble	NO		ER	apoptosis; regulatory protein; alternative splicing; glycoprotein; target of p53/TP53 with pro-apoptotic function
sp|Q61550|RAD21_MOUSE Double-strand-break repair protein rad21 homolog OS=Mus musculus OX=10090 GN=Rad21 PE=1 SV=3	Q61550	Q61550	Double-strand-break repair protein rad21 homolog	Rad21	1.61199	2.34306	0.88093	-1.72335	-3.18548	-0.842419	soluble	NO		Nucleus	apoptosis; regulatory protein; cell cycle; transcription
sp|Q80TJ1-4|CAPS1_MOUSE Isoform 4 of Calcium-dependent secretion activator 1 OS=Mus musculus OX=10090 GN=Cadps;tr|K4DI76|K4DI76_MOUSE Calcium-dependent secretion activator 1 OS=Mus musculus OX=10090 GN=Cadps PE=1 SV=1;sp|Q80TJ1|CAPS1_MOUSE Calcium-dependen	Q80TJ1-4;K4DI76;Q80TJ1;Q80TJ1-2;J3QJW3;A0A286YDH6;A0A286YE00;Q8BYR5;Q8BYR5-3;E9Q835;A0A0M3HEP6;Q8BYR5-4;E9Q5C0;S4R1C6;Q8BYR5-5;F6SH36;Q8BYR5-2;Q8BYR5-6	Q80TJ1-4;K4DI76;Q80TJ1;Q80TJ1-2;J3QJW3;A0A286YDH6	Calcium-dependent secretion activator 1	Cadps	1.60997	2.43958	0.780369	-0.65958	-2.31879	0.120789	soluble	YES	presynapse (GO:0098793); extrinsic component of neuronal dense core vesicle membrane (GO:0098674); synaptic vesicle priming (GO:0016082); presynaptic dense core vesicle exocytosis (GO:0099525)	SV	trafficking; exocytosis; calcium-binding protein; calcium-mediated exocytosis; synaptic vesicle priming; protein transport; neurotransmitter release; presynaptic dense core vesicle exocytosis
sp|P61255|RL26_MOUSE 60S ribosomal protein L26 OS=Mus musculus OX=10090 GN=Rpl26 PE=1 SV=1;tr|B1ARA5|B1ARA5_MOUSE 60S ribosomal protein L26 OS=Mus musculus OX=10090 GN=Rpl26 PE=1 SV=1;tr|B1ARA3|B1ARA3_MOUSE 60S ribosomal protein L26 (Fragment) OS=Mus muscu	P61255;B1ARA5;B1ARA3	P61255;B1ARA5;B1ARA3	60S ribosomal protein L26	Rpl26	1.6097	0.729544	2.48985	3.34704	5.10735	5.83689	soluble	YES	synapse (GO:0045202); translation at presynapse (GO:0140236); translation at postsynapse (GO:0140242); postsynaptic ribosome (SYNGO:postsyn_ribosome); presynaptic ribosome (SYNGO:presyn_ribosome)	Cytosol; Ribosome	structural constituent of ribosome; cytosolic large ribosomal subunit
tr|E9Q238|E9Q238_MOUSE KN motif and ankyrin repeat domains 1 OS=Mus musculus OX=10090 GN=Kank1 PE=1 SV=1;tr|E9Q944|E9Q944_MOUSE KN motif and ankyrin repeat domains 1 (Fragment) OS=Mus musculus OX=10090 GN=Kank1 PE=1 SV=1	E9Q238;E9Q944	E9Q238;E9Q944	KN motif and ankyrin repeat domains 1	Kank1	1.60901	2.25906	0.95897	-2.80283	-4.10292	-1.84386	soluble	NO		Cytoskeleton	Actin dynamics
sp|Q91UZ5|IMPA2_MOUSE Inositol monophosphatase 2 OS=Mus musculus OX=10090 GN=Impa2 PE=1 SV=1	Q91UZ5	Q91UZ5	Inositol monophosphatase 2	Impa2	1.60812	2.06702	1.14922	-1.38944	-2.30723	-0.240219	soluble	NO		Cytoplasm	enzyme; hydrolase; inositol biosynthetic process; inositol metabolic process; inositol phosphate dephosphorylation; phosphatidylinositol phosphate biosynthetic process; signal transduction
sp|Q8C407|YIPF4_MOUSE Protein YIPF4 OS=Mus musculus OX=10090 GN=Yipf4 PE=1 SV=1;sp|Q8C407-2|YIPF4_MOUSE Isoform 2 of Protein YIPF4 OS=Mus musculus OX=10090 GN=Yipf4	Q8C407;Q8C407-2	Q8C407;Q8C407-2	Protein YIPF4	Yipf4	1.60497	2.23476	0.975181	-0.261299	-1.52088	0.713882	integral	NO		Golgi	trafficking; ER to Golgi vesicle-mediated transport; vesicle fusion; Golgi organization; trans-Golgi network
tr|A0A0R4J1H6|A0A0R4J1H6_MOUSE Golgin subfamily A member 3 OS=Mus musculus OX=10090 GN=Golga3 PE=1 SV=1;tr|E9QP99|E9QP99_MOUSE Golgin subfamily A member 3 OS=Mus musculus OX=10090 GN=Golga3 PE=1 SV=1;sp|P55937-1|GOGA3_MOUSE Isoform 1 of Golgin subfamily A	A0A0R4J1H6;E9QP99;P55937-1;P55937	A0A0R4J1H6;E9QP99;P55937-1;P55937	Golgin subfamily A member 3	Golga3	1.59097	2.08872	1.09322	0.788027	-0.207475	1.88124	soluble	NO		Golgi	trafficking; apoptosis; microtubule or microtubule-binding cytoskeletal protein; developmental protein; Golgi positioning
sp|Q9JLC4-2|SORC1_MOUSE Isoform 2 of VPS10 domain-containing receptor SorCS1 OS=Mus musculus OX=10090 GN=Sorcs1;sp|Q9JLC4|SORC1_MOUSE VPS10 domain-containing receptor SorCS1 OS=Mus musculus OX=10090 GN=Sorcs1 PE=1 SV=1;sp|Q9JLC4-4|SORC1_MOUSE Isoform 4 of	Q9JLC4-2;Q9JLC4;Q9JLC4-4;Q9JLC4-3;A0A1B0GT94;E9PYT6;A0A1B0GRN1;E9QQ63;A0A1B0GRB7;E9QQ02;A0A1B0GRC4	Q9JLC4-2;Q9JLC4;Q9JLC4-4;Q9JLC4-3;A0A1B0GT94;E9PYT6;A0A1B0GRN1;E9QQ63;A0A1B0GRB7;E9QQ02;A0A1B0GRC4	VPS10 domain-containing receptor SorCS1	Sorcs1	1.58714	2.37636	0.797916	-0.508709	-2.08715	0.289208	integral	NO		Golgi; PM	trafficking; post-Golgi vesicle-mediated transport
tr|G3UZ30|G3UZ30_MOUSE E3 ubiquitin-protein ligase PPP1R11 (Fragment) OS=Mus musculus OX=10090 GN=Ppp1r11 PE=1 SV=2;tr|A5A4Y9|A5A4Y9_MOUSE E3 ubiquitin-protein ligase PPP1R11 OS=Mus musculus OX=10090 GN=Ppp1r11 PE=1 SV=1;sp|Q8K1L5|PP1RB_MOUSE E3 ubiquitin-	G3UZ30;A5A4Y9;Q8K1L5	G3UZ30;A5A4Y9;Q8K1L5	Protein phosphatase 1 regulatory subunit 11	Ppp1r11	1.58611	1.08532	2.08691	-2.69874	-1.69715	-0.611827	soluble	NO		Nucleus
sp|Q8R5J9|PRAF3_MOUSE PRA1 family protein 3 OS=Mus musculus OX=10090 GN=Arl6ip5 PE=1 SV=2	Q8R5J9	Q8R5J9	PRA1 family protein 3	Arl6ip5	1.57772	1.30774	1.8477	2.59784	3.1378	4.44554	integral	YES	presynaptic cytosol (GO:0099523); regulation of neurotransmitter uptake (GO:0051580)	Cytosol	trafficking; GTPase activity; Small GTPase-related; Arf-like GTPase; regulation of neurotransmitter uptake
sp|Q8R1G6|PDLI2_MOUSE PDZ and LIM domain protein 2 OS=Mus musculus OX=10090 GN=Pdlim2 PE=1 SV=1;tr|E9Q996|E9Q996_MOUSE PDZ and LIM domain protein 2 (Fragment) OS=Mus musculus OX=10090 GN=Pdlim2 PE=1 SV=1	Q8R1G6;E9Q996;A0A087WPL1;F7C957	Q8R1G6;E9Q996	PDZ and LIM domain protein 2	Pdlim2	1.57726	2.14316	1.01136	-1.41815	-2.54995	-0.406789	soluble	NO		Cytoskeleton	Actin-binding
sp|Q61990|PCBP2_MOUSE Poly(rC)-binding protein 2 OS=Mus musculus OX=10090 GN=Pcbp2 PE=1 SV=1;tr|B2M1R7|B2M1R7_MOUSE Poly(rC)-binding protein 2 OS=Mus musculus OX=10090 GN=Pcbp2 PE=1 SV=1;sp|Q61990-3|PCBP2_MOUSE Isoform 3 of Poly(rC)-binding protein 2 OS=Mu	Q61990;B2M1R7;Q61990-3;A0A2R8VI25;A0A2R8W6L5;A0A2R8VI12;A0A2R8VI71;A0A2R8VHG2;A0A2R8VKN0;A0A2R8VI73;A0A2R8VHN3;A0A2R8W6U6;A0A2R8VI15;A0A2R8W6H3;A0A2R8VHI3	Q61990;B2M1R7;Q61990-3;A0A2R8VI25;A0A2R8W6L5;A0A2R8VI12;A0A2R8VI71;A0A2R8VHG2;A0A2R8VKN0;A0A2R8VI73;A0A2R8VHN3	Poly(rC)-binding protein 2	Pcbp2	1.57703	0.883584	2.27048	-1.65777	-0.270873	0.612711	soluble	NO		Nucleus	RNA metabolism protein
sp|Q8K3J1|NDUS8_MOUSE NADH dehydrogenase [ubiquinone] iron-sulfur protein 8, mitochondrial OS=Mus musculus OX=10090 GN=Ndufs8 PE=1 SV=1;tr|A0A494BAW8|A0A494BAW8_MOUSE NADH dehydrogenase [ubiquinone] iron-sulfur protein 8, mitochondrial (Fragment) OS=Mus mu	Q8K3J1;A0A494BAW8	Q8K3J1;A0A494BAW8	NADH dehydrogenase [ubiquinone] iron-sulfur protein 8, mitochondrial	Ndufs8	1.57676	0.789503	2.36402	-1.80102	-0.226504	0.562999	soluble	NO		Mitochondrion
sp|Q8C8R3-4|ANK2_MOUSE Isoform 4 of Ankyrin-2 OS=Mus musculus OX=10090 GN=Ank2;sp|Q8C8R3|ANK2_MOUSE Ankyrin-2 OS=Mus musculus OX=10090 GN=Ank2 PE=1 SV=2;tr|S4R2R5|S4R2R5_MOUSE Ankyrin-2 OS=Mus musculus OX=10090 GN=Ank2 PE=1 SV=3;sp|Q8C8R3-5|ANK2_MOUSE Isof	Q8C8R3-4;Q8C8R3;S4R2R5;Q8C8R3-5;Q8C8R3-3;S4R2Q9	Q8C8R3-4;Q8C8R3;S4R2R5;Q8C8R3-5;Q8C8R3-3	Ankyrin-2	Ank2	1.5738	0.896485	2.25111	-0.667266	0.687363	1.58385	soluble	NO		Cytoskeleton	trafficking; endocytosis; protein transport; cytoskeleton accessory, attaches integral membrane proteins to cytoskeletal elements
sp|P63037|DNJA1_MOUSE DnaJ homolog subfamily A member 1 OS=Mus musculus OX=10090 GN=Dnaja1 PE=1 SV=1;tr|B1AXY1|B1AXY1_MOUSE DnaJ homolog subfamily A member 1 (Fragment) OS=Mus musculus OX=10090 GN=Dnaja1 PE=1 SV=1;tr|B1AXY0|B1AXY0_MOUSE DnaJ homolog subfam	P63037;B1AXY1;B1AXY0;B1AXX9	P63037;B1AXY1;B1AXY0	DnaJ homolog subfamily A member 1	Dnaja1	1.57205	1.65169	1.4924	2.08697	1.92767	3.57937	soluble	NO		Cytosol	chaperone
tr|E9PXV7|E9PXV7_MOUSE Protein diaphanous homolog 1 OS=Mus musculus OX=10090 GN=Diaph1 PE=1 SV=1;tr|E9PV41|E9PV41_MOUSE Protein diaphanous homolog 1 OS=Mus musculus OX=10090 GN=Diaph1 PE=1 SV=1;sp|O08808|DIAP1_MOUSE Protein diaphanous homolog 1 OS=Mus musc	E9PXV7;E9PV41;O08808;F6XC54;D3Z074	E9PXV7;E9PV41;O08808;F6XC54;D3Z074	Protein diaphanous homolog 1	Diap1;Diaph1	1.56007	0.943905	2.17624	-0.937563	0.294767	1.23867	soluble	YES	synaptic vesicle endocytosis (GO:0048488)	Cytoskeleton	Actin-binding; SV endocytosis
tr|Q9CQX6|Q9CQX6_MOUSE Predicted gene 16286 OS=Mus musculus OX=10090 GN=Gm16286 PE=1 SV=1;sp|Q3UX61|NAA11_MOUSE N-alpha-acetyltransferase 11 OS=Mus musculus OX=10090 GN=Naa11 PE=1 SV=1	Q9CQX6;Q3UX61	Q9CQX6;Q3UX61	N-alpha-acetyltransferase 11	Naa11	1.55088	1.95543	1.14632	-3.04155	-3.85066	-1.89523	soluble	NO		Cytosol; Nucleus; Golgi	enzyme; NatA complex; N-terminal peptidyl-glutamic acid acetylation; N-terminal peptidyl-serine acetylation; N-terminal protein amino acid acetylation
sp|P99027|RLA2_MOUSE 60S acidic ribosomal protein P2 OS=Mus musculus OX=10090 GN=Rplp2 PE=1 SV=3;tr|A0A5F8MPY2|A0A5F8MPY2_MOUSE Uncharacterized protein OS=Mus musculus OX=10090 PE=3 SV=1	P99027;A0A5F8MPY2	P99027;A0A5F8MPY2	60S acidic ribosomal protein P2	Rplp2	1.54922	1.77167	1.32677	3.29394	2.84904	4.62071	soluble	YES	synapse (GO:0045202); translation at presynapse (GO:0140236); translation at postsynapse (GO:0140242); postsynaptic ribosome (SYNGO:postsyn_ribosome); presynaptic ribosome (SYNGO:presyn_ribosome)	Cytosol; Ribosome	structural constituent of ribosome; cytosolic large ribosomal subunit
sp|Q9DB25|ALG5_MOUSE Dolichyl-phosphate beta-glucosyltransferase OS=Mus musculus OX=10090 GN=Alg5 PE=1 SV=1	Q9DB25;D6RCG2	Q9DB25	Dolichyl-phosphate beta-glucosyltransferase	Alg5	1.53431	1.09732	1.9713	-1.46219	-0.588211	0.509109	integral	NO		ER	enzyme; protein modification; protein glycosylation; glysosyltransferase
tr|Q91XX1|Q91XX1_MOUSE Protocadherin gamma C3 OS=Mus musculus OX=10090 GN=Pcdhgc3 PE=1 SV=1	Q91XX1	Q91XX1	Protocadherin gamma C3 (Protocadherin gamma subfamily C, 3)	Pcdhgc3	1.52718	2.0703	0.984063	-2.14312	-3.22936	-1.15906	integral	NO		PM	adhesion
sp|Q99LJ6|GPX7_MOUSE Glutathione peroxidase 7 OS=Mus musculus OX=10090 GN=Gpx7 PE=1 SV=1	Q99LJ6	Q99LJ6	Glutathione peroxidase 7	Gpx7	1.52694	1.62984	1.42405	-0.879217	-1.08501	0.544833	soluble	NO		Extracellular region or secreted	enzyme; cellular response to oxidative stress; protects epithelia from hydrogen peroxide-induced oxidative stress
sp|Q8BKG3|PTK7_MOUSE Inactive tyrosine-protein kinase 7 OS=Mus musculus OX=10090 GN=Ptk7 PE=1 SV=1	Q8BKG3	Q8BKG3	Inactive tyrosine-protein kinase 7	Ptk7	1.51768	1.45682	1.57854	-0.72692	-0.605201	0.851621	integral	NO		PM	ahesion; receptor; regulation of Wnt signaling pathway
sp|P68033|ACTC_MOUSE Actin, alpha cardiac muscle 1 OS=Mus musculus OX=10090 GN=Actc1 PE=1 SV=1;sp|P68134|ACTS_MOUSE Actin, alpha skeletal muscle OS=Mus musculus OX=10090 GN=Acta1 PE=1 SV=1	P68033;P68134;A0A1D5RM20	P68033;P68134	Actin, alpha cardiac muscle 1;Actin, alpha skeletal muscle	Actc1;Acta1	1.50984	0.913385	2.1063	5.57071	6.76363	7.67702	soluble	YES	synapse (GO:0045202)	Cytoskeleton	Actin-binding
sp|Q80WS3|FBLL1_MOUSE rRNA/tRNA 2-O-methyltransferase fibrillarin-like protein 1 OS=Mus musculus OX=10090 GN=Fbll1 PE=1 SV=1	Q80WS3	Q80WS3	rRNA/tRNA 2-O-methyltransferase fibrillarin-like protein 1	Fbll1	1.509	1.97681	1.0412	-1.60915	-2.54476	-0.567954	soluble	NO		Nucleus	RNA processing factor; RNA 3'-end processing; histone methylation; rRNA methylation
tr|A0A1L1SSA3|A0A1L1SSA3_MOUSE Eukaryotic translation initiation factor 1b (Fragment) OS=Mus musculus OX=10090 GN=Eif1b PE=1 SV=1;sp|Q9CXU9|EIF1B_MOUSE Eukaryotic translation initiation factor 1b OS=Mus musculus OX=10090 GN=Eif1b PE=1 SV=2;tr|J3QPZ8|J3QPZ8	A0A1L1SSA3;Q9CXU9;J3QPZ8	A0A1L1SSA3;Q9CXU9;J3QPZ8	Eukaryotic translation initiation factor 1b	Eif1b;Eif1	1.50719	2.04362	0.970757	-1.5111	-2.58397	-0.540348	soluble	NO		Cytosol	translation; translation initiation factor
tr|A0A1L1SRW2|A0A1L1SRW2_MOUSE Ubiquitin-like protein 7 (Fragment) OS=Mus musculus OX=10090 GN=Ubl7 PE=1 SV=1;tr|A0A1L1STF2|A0A1L1STF2_MOUSE Ubiquitin-like protein 7 (Fragment) OS=Mus musculus OX=10090 GN=Ubl7 PE=1 SV=1;tr|A0A1L1SRT5|A0A1L1SRT5_MOUSE Ubiqu	A0A1L1SRW2;A0A1L1STF2;A0A1L1SRT5;Q91W67;A0A1L1SRT4;A0A1L1SRB5;A0A1L1SU68	A0A1L1SRW2;A0A1L1STF2;A0A1L1SRT5;Q91W67;A0A1L1SRT4;A0A1L1SRB5;A0A1L1SU68	Ubiquitin-like protein 7	Ubl7	1.50706	1.88302	1.1311	-0.349924	-1.10185	0.781176	soluble	NO		Cytosol	quality control; protein modification; protein ubiquitination; ubiquitin-dependent protein catabolic process
sp|Q9D6K8|FUND2_MOUSE FUN14 domain-containing protein 2 OS=Mus musculus OX=10090 GN=Fundc2 PE=1 SV=1	Q9D6K8;Q9D9Q3	Q9D6K8	FUN14 domain-containing protein 2	Fundc2	1.50582	1.23762	1.77402	-0.748638	-0.212236	1.02538	soluble	NO		Mitochondrion; Nucleus	phosphatidylinositol-3,4,5-trisphosphate binding; autophagy of mitochondrion; cellular triglyceride homeostasis; transcription; transcription regulation
sp|Q9CPN8|IF2B3_MOUSE Insulin-like growth factor 2 mRNA-binding protein 3 OS=Mus musculus OX=10090 GN=Igf2bp3 PE=1 SV=1	Q9CPN8	Q9CPN8	Insulin-like growth factor 2 mRNA-binding protein 3	Igf2bp3	1.49146	1.85041	1.1325	-1.09091	-1.80882	0.0415958	soluble	NO		Nucleus
sp|O88477|IF2B1_MOUSE Insulin-like growth factor 2 mRNA-binding protein 1 OS=Mus musculus OX=10090 GN=Igf2bp1 PE=1 SV=1	O88477	O88477	Insulin-like growth factor 2 mRNA-binding protein 1	Igf2bp1	1.48947	1.97248	1.00646	-2.13089	-3.09691	-1.12442	soluble	NO		Nucleus
sp|Q9D1G1|RAB1B_MOUSE Ras-related protein Rab-1B OS=Mus musculus OX=10090 GN=Rab1b PE=1 SV=1;tr|A0A494B945|A0A494B945_MOUSE Ras-related protein Rab-1B (Fragment) OS=Mus musculus OX=10090 GN=Rab1b PE=1 SV=1;tr|A0A494BA38|A0A494BA38_MOUSE Ras-related protein	Q9D1G1;A0A494B945;A0A494BA38;A0A494BBL7	Q9D1G1;A0A494B945;A0A494BA38;A0A494BBL7	Ras-related protein Rab-1B	Rab1b	1.48319	0.785359	2.18103	2.19383	3.5895	4.37486	soluble	YES	synapse (GO:0045202)	Endolysosomal; Lysosome	trafficking; GTPase activity; Small GTPase; Rab GTPase; endomembrane system; autophagy; autophagosome assembly; proteolysis; intracellular protein transport
tr|D3YWK1|D3YWK1_MOUSE WD repeat domain phosphoinositide-interacting protein 2 OS=Mus musculus OX=10090 GN=Wipi2 PE=1 SV=1;sp|Q80W47|WIPI2_MOUSE WD repeat domain phosphoinositide-interacting protein 2 OS=Mus musculus OX=10090 GN=Wipi2 PE=1 SV=1	D3YWK1;Q80W47	D3YWK1;Q80W47	WD repeat domain phosphoinositide-interacting protein 2	Wipi2	1.47715	1.92578	1.02852	-1.63817	-2.53543	-0.609648	soluble	NO		Cytosol	autophagy; quality control; autophagosome assembly; protein lipidation involved in autophagosome assembly; protein localization to phagophore assembly site
sp|Q99PU5|ACBG1_MOUSE Long-chain-fatty-acid--CoA ligase ACSBG1 OS=Mus musculus OX=10090 GN=Acsbg1 PE=1 SV=1	Q99PU5;D3Z1Z2;D3Z2G8	Q99PU5	Long-chain-fatty-acid--CoA ligase ACSBG1	Acsbg1	1.47297	1.63278	1.31316	-1.4447	-1.76432	-0.131538	soluble	NO		ER; PM; cytoplasmic vesicle	enzyme, lipid metabolism; fatty acid metabolism
sp|Q9R0M6|RAB9A_MOUSE Ras-related protein Rab-9A OS=Mus musculus OX=10090 GN=Rab9a PE=1 SV=1;tr|A2AFP5|A2AFP5_MOUSE RAB9, member RAS oncogene family (Fragment) OS=Mus musculus OX=10090 GN=Rab9 PE=1 SV=1	Q9R0M6;A2AFP5;A2AFP4	Q9R0M6;A2AFP5	Ras-related protein Rab-9A	Rab9a;Rab9	1.47254	1.32338	1.6217	0.825147	1.12347	2.44685	soluble	NO		Endolysosomal; Endosome	trafficking; GTPase activity; Small GTPase; Rab GTPase; late endosome
sp|Q8BPN8-2|DMXL2_MOUSE Isoform 2 of DmX-like protein 2 OS=Mus musculus OX=10090 GN=Dmxl2;sp|Q8BPN8|DMXL2_MOUSE DmX-like protein 2 OS=Mus musculus OX=10090 GN=Dmxl2 PE=1 SV=3;tr|B0V2P5|B0V2P5_MOUSE DmX-like protein 2 OS=Mus musculus OX=10090 GN=Dmxl2 PE=1	Q8BPN8-2;Q8BPN8;B0V2P5;F6RYL8;B0V2P6;Q8BPN8-3	Q8BPN8-2;Q8BPN8;B0V2P5;F6RYL8	DmX-like protein 2	Dmxl2	1.46401	1.7339	1.19413	-0.600578	-1.14035	0.593552	soluble	YES	synaptic vesicle (GO:0008021); neuronal dense core vesicle (GO:0098992); regulation of proton loading (GO:1901546)	SV	SV membrane; transporter; vacuolar acidification; V-ATPase regulation
sp|Q9WUA6-2|AKT3_MOUSE Isoform 2 of RAC-gamma serine/threonine-protein kinase OS=Mus musculus OX=10090 GN=Akt3;sp|Q9WUA6|AKT3_MOUSE RAC-gamma serine/threonine-protein kinase OS=Mus musculus OX=10090 GN=Akt3 PE=1 SV=1	Q9WUA6-2;Q9WUA6	Q9WUA6-2;Q9WUA6	RAC-gamma serine/threonine-protein kinase	Akt3	1.45218	0.963375	1.94098	-2.48675	-1.50914	-0.545768	soluble	NO		Cytoplasm	enzyme; kinase, serine/threonine-protein kinase; transferase; ATP-binding; nucleotide binding
tr|F6TKE8|F6TKE8_MOUSE Ly6/PLAUR domain-containing protein 1 (Fragment) OS=Mus musculus OX=10090 GN=Lypd1 PE=1 SV=2;tr|E0CXP0|E0CXP0_MOUSE Ly6/PLAUR domain-containing protein 1 OS=Mus musculus OX=10090 GN=Lypd1 PE=1 SV=1;sp|Q8BLC3|LYPD1_MOUSE Ly6/PLAUR dom	F6TKE8;E0CXP0;Q8BLC3	F6TKE8;E0CXP0;Q8BLC3	Ly6/PLAUR domain-containing protein 1	Lypd1	1.44266	1.57273	1.3126	-2.04262	-2.30274	-0.730015	soluble	NO		PM	GPI-anchor; glycoprotein; lipoprotein; signaling; acetylcholine receptor signaling pathway; negative regulation of protein localization to plasma membrane; synaptic transmission, cholinergic; synapse
sp|Q8BRF7|SCFD1_MOUSE Sec1 family domain-containing protein 1 OS=Mus musculus OX=10090 GN=Scfd1 PE=1 SV=1;sp|Q8BRF7-3|SCFD1_MOUSE Isoform 3 of Sec1 family domain-containing protein 1 OS=Mus musculus OX=10090 GN=Scfd1;sp|Q8BRF7-2|SCFD1_MOUSE Isoform 2 of Se	Q8BRF7;Q8BRF7-3;Q8BRF7-2;A0A1W2P6R7	Q8BRF7;Q8BRF7-3;Q8BRF7-2	Sec1 family domain-containing protein 1	Scfd1	1.43717	0.972587	1.90176	-0.241973	0.687204	1.65979	soluble	NO		Golgi	trafficking; membrane trafficking regulatory protein; endoplasmic reticulum to Golgi vesicle-mediated transport; syntaxin binding
sp|O09111|NDUBB_MOUSE NADH dehydrogenase [ubiquinone] 1 beta subcomplex subunit 11, mitochondrial OS=Mus musculus OX=10090 GN=Ndufb11 PE=1 SV=2	O09111	O09111	NADH dehydrogenase [ubiquinone] 1 beta subcomplex subunit 11, mitochondrial	Ndufb11	1.41719	0.909112	1.92527	-0.74441	0.271751	1.18086	integral	NO		Mitochondrion
sp|O35682|MYADM_MOUSE Myeloid-associated differentiation marker OS=Mus musculus OX=10090 GN=Myadm PE=1 SV=2;tr|A0A0N4SW94|A0A0N4SW94_MOUSE Myeloid-associated differentiation marker (Fragment) OS=Mus musculus OX=10090 GN=Myadm PE=1 SV=1	O35682;A0A0N4SW94	O35682;A0A0N4SW94	Myeloid-associated differentiation marker	Myadm	1.41238	0.761411	2.06335	-0.231214	1.07073	1.83214	integral	NO		Cytoskeleton	signaling; negative regulation of actin filament polymerization; membrane raft organization
sp|A6H6A9|RBG1L_MOUSE Rab GTPase-activating protein 1-like OS=Mus musculus OX=10090 GN=Rabgap1l PE=1 SV=1	A6H6A9;A6H6A9-2	A6H6A9	Rab GTPase-activating protein 1-like	Rabgap1l	1.409	2.01433	0.803672	-1.37218	-2.58284	-0.568508	soluble	NO		Golgi; Endolysosomal; Endosome	trafficking; GTPase-activating protein; Rab22a inactivator; endocytosis; protein transport; small GTPase related; recruited by ANK2 to phosphatidylinositol 3-phosphate (PI3P)-positive early endosomes
sp|Q8BGX0-3|TRI23_MOUSE Isoform 3 of E3 ubiquitin-protein ligase TRIM23 OS=Mus musculus OX=10090 GN=Trim23;sp|Q8BGX0-2|TRI23_MOUSE Isoform 2 of E3 ubiquitin-protein ligase TRIM23 OS=Mus musculus OX=10090 GN=Trim23;sp|Q8BGX0|TRI23_MOUSE E3 ubiquitin-protein	Q8BGX0-3;Q8BGX0-2;Q8BGX0	Q8BGX0-3;Q8BGX0-2;Q8BGX0	E3 ubiquitin-protein ligase TRIM23	Trim23	1.40385	0.793483	2.01421	-2.0578	-0.837074	-0.0435911	soluble	NO		Endolysosomal; Lysosome	trafficking; vesicle-mediated transport; E3 ubiquitin-protein ligase
tr|A0A1L1STK0|A0A1L1STK0_MOUSE Glycerophosphodiester phosphodiesterase domain-containing protein 5 OS=Mus musculus OX=10090 GN=Gdpd5 PE=1 SV=1;sp|Q640M6|GDPD5_MOUSE Glycerophosphodiester phosphodiesterase domain-containing protein 5 OS=Mus musculus OX=1009	A0A1L1STK0;Q640M6	A0A1L1STK0;Q640M6	Glycerophosphodiester phosphodiesterase domain-containing protein 5	Gdpd5	1.39975	1.66185	1.13766	-0.672807	-1.197	0.464852	integral	NO		PM; ER	enzyme; lipid metabolism; neurogenesis
sp|E9QAT4-2|SC16A_MOUSE Isoform 2 of Protein transport protein Sec16A OS=Mus musculus OX=10090 GN=Sec16a;sp|E9QAT4|SC16A_MOUSE Protein transport protein Sec16A OS=Mus musculus OX=10090 GN=Sec16a PE=1 SV=1;tr|F7BPW6|F7BPW6_MOUSE Protein transport protein se	E9QAT4-2;E9QAT4;F7BPW6	E9QAT4-2;E9QAT4;F7BPW6	Protein transport protein Sec16A (SEC16 homolog A) (p250)	Sec16a	1.3975	1.78022	1.01478	-2.51465	-3.28009	-1.49986	soluble	NO		ER; Golgi	trafficking; endoplasmic reticulum to Golgi vesicle-mediated transport; endoplasmic reticulum exit site; Golgi organization; protein localization to endoplasmic reticulum
sp|Q71FD7|FBLI1_MOUSE Filamin-binding LIM protein 1 OS=Mus musculus OX=10090 GN=Fblim1 PE=1 SV=2	Q71FD7;A2ADE7;A2ADE5;A2ADE6;A2ADF4;A2ADF3;A2ADF2;A2ADF1;A2ADE8;A2ADE9	Q71FD7	Filamin-binding LIM protein 1	Fblim1	1.39423	1.36583	1.42262	-0.450663	-0.393867	0.971958	soluble	NO		Cytoskeleton	cell-cell adhesion; anchoring site for cell-ECM adhesion proteins and filamin-containing actin filaments
sp|Q8BW41-2|PMGT2_MOUSE Isoform 2 of Protein O-linked-mannose beta-1,4-N-acetylglucosaminyltransferase 2 OS=Mus musculus OX=10090 GN=Pomgnt2;sp|Q8BW41|PMGT2_MOUSE Protein O-linked-mannose beta-1,4-N-acetylglucosaminyltransferase 2 OS=Mus musculus OX=10090	Q8BW41-2;Q8BW41;A0A1L1SV90	Q8BW41-2;Q8BW41	Protein O-linked-mannose beta-1,4-N-acetylglucosaminyltransferase 2	Pomgnt2	1.37695	1.81185	0.942042	0.062683	-0.807123	1.00473	integral	NO		ER	enzyme; protein modification; glycoprotein; glycosyltransferase; neuron migration; protein O-linked glycosylation; protein O-linked mannosylation
tr|E9Q0G1|E9Q0G1_MOUSE Density-regulated protein (Fragment) OS=Mus musculus OX=10090 GN=Denr PE=1 SV=8;sp|Q9CQJ6|DENR_MOUSE Density-regulated protein OS=Mus musculus OX=10090 GN=Denr PE=1 SV=1	E9Q0G1;Q9CQJ6	E9Q0G1;Q9CQJ6	Density-regulated protein	Denr	1.36802	1.84558	0.890463	-0.991416	-1.94653	-0.100953	soluble	NO		Cytosol	translation; protein biosynthesis; initiation factor; promotes recruitment of aminoacetyled initiator tRNA to P site of 40S ribosomes; may be involved in the translation of target mRNAs by scanning and recognition of the initiation codon
sp|Q8R2Z5|VWA1_MOUSE von Willebrand factor A domain-containing protein 1 OS=Mus musculus OX=10090 GN=Vwa1 PE=1 SV=1	Q8R2Z5;Q8R2Z5-2	Q8R2Z5	von Willebrand factor A domain-containing protein 1	Vwa1	1.36742	1.88942	0.845418	-2.07466	-3.11866	-1.22924	soluble	NO		Extracellular region or secreted; Mitochondrion	extracellular matrix organization
sp|O08734|BAK_MOUSE Bcl-2 homologous antagonist/killer OS=Mus musculus OX=10090 GN=Bak1 PE=1 SV=3;tr|F7CUQ1|F7CUQ1_MOUSE Bcl-2 homologous antagonist/killer OS=Mus musculus OX=10090 GN=Bak1 PE=1 SV=2;tr|Q91WX5|Q91WX5_MOUSE Bak1 protein OS=Mus musculus OX=10	O08734;F7CUQ1;Q91WX5	O08734;F7CUQ1;Q91WX5	Bcl-2 homologous antagonist/killer	Bak1	1.36464	1.79057	0.9387	-1.36872	-2.22059	-0.430016	integral	NO		Mitochondrion	apoptosis
sp|O35114|SCRB2_MOUSE Lysosome membrane protein 2 OS=Mus musculus OX=10090 GN=Scarb2 PE=1 SV=3	O35114	O35114	Lysosome membrane protein 2	Scarb2	1.35962	1.55882	1.16042	1.42506	1.02666	2.58548	integral	NO		Endolysosomal; Lysosome	receptor; cargo receptor activity; aminophospholipid transport; protein targeting to lysosome; receptor-mediated endocytosis
tr|K4DI58|K4DI58_MOUSE Cell adhesion molecule 3 OS=Mus musculus OX=10090 GN=Cadm3 PE=1 SV=1;sp|Q99N28|CADM3_MOUSE Cell adhesion molecule 3 OS=Mus musculus OX=10090 GN=Cadm3 PE=1 SV=1	K4DI58;Q99N28	K4DI58;Q99N28	Cell adhesion molecule 3	Cadm3	1.3582	1.20912	1.50727	0.652137	0.950292	2.15941	integral	YES	integral component of presynaptic membrane (GO:0099056)	PM	adhesion; integral component of presynaptic membrane; a.k.a. synCAM3
sp|P35585|AP1M1_MOUSE AP-1 complex subunit mu-1 OS=Mus musculus OX=10090 GN=Ap1m1 PE=1 SV=3	P35585;D3YZ71;S4R1Q4;A0A1D5RLW6;A0A1D5RLL9;A0A1D5RMJ1	P35585	AP-1 complex subunit mu-1	Ap1m1	1.34594	0.745812	1.94606	1.14318	2.34343	3.08924	soluble	NO		Golgi; Endolysosomal; Endosome	trafficking; AP-1 complex
sp|Q8VC03|EMAL3_MOUSE Echinoderm microtubule-associated protein-like 3 OS=Mus musculus OX=10090 GN=Eml3 PE=1 SV=1;tr|A0A286YDN1|A0A286YDN1_MOUSE Echinoderm microtubule-associated protein-like 3 OS=Mus musculus OX=10090 GN=Eml3 PE=1 SV=1	Q8VC03;A0A286YDN1;A0A286YCM4	Q8VC03;A0A286YDN1	Echinoderm microtubule-associated protein-like 3	Eml3	1.34241	1.4892	1.19561	-1.5831	-1.87669	-0.387492	soluble	NO		Cytoskeleton	Microtubule-associated
sp|Q923G2|RPAB3_MOUSE DNA-directed RNA polymerases I, II, and III subunit RPABC3 OS=Mus musculus OX=10090 GN=Polr2h PE=1 SV=3;tr|A0A338P6B4|A0A338P6B4_MOUSE DNA-directed RNA polymerases I, II, and III subunit RPABC3 (Fragment) OS=Mus musculus OX=10090 GN=P	Q923G2;A0A338P6B4;A0A338P6I2;A0A338P6M3	Q923G2;A0A338P6B4;A0A338P6I2	DNA-directed RNA polymerases I, II, and III subunit RPABC3	Polr2h	1.33936	1.8322	0.846515	1.25578	0.270096	2.1023	soluble	NO		Nucleus	DNA-directed DNA polymerase
tr|A0A1W2P7I9|A0A1W2P7I9_MOUSE Phospholipid phosphatase 2 OS=Mus musculus OX=10090 GN=Plpp2 PE=4 SV=1;tr|G3XA61|G3XA61_MOUSE Phospholipid phosphatase 2 OS=Mus musculus OX=10090 GN=Plpp2 PE=4 SV=1;sp|Q9DAX2|PLPP2_MOUSE Phospholipid phosphatase 2 OS=Mus musc	A0A1W2P7I9;G3XA61;Q9DAX2	A0A1W2P7I9;G3XA61;Q9DAX2	Lipid phosphate phosphohydrolase 2	Ppap2c	1.32826	1.9499	0.706626	-1.57827	-2.82154	-0.871649	integral	NO		PM; ER; Endolysosomal; Endosome	enzyme; lipid metabolism; ceramide metabolic process; phospholipid dephosphorylation; phospholipid metabolic process; regulation of cell cycle G1/S phase transition; signal transduction; sphingosine metabolic process
sp|P43406|ITAV_MOUSE Integrin alpha-V OS=Mus musculus OX=10090 GN=Itgav PE=1 SV=2;tr|A2AKI5|A2AKI5_MOUSE Integrin alpha-V OS=Mus musculus OX=10090 GN=Itgav PE=1 SV=1	P43406;A2AKI5;B7ZCI9;F6W6Q6;F6RWM8	P43406;A2AKI5	Integrin alpha-V;Integrin alpha-V heavy chain;Integrin alpha-V light chain	Itgav	1.32522	0.701161	1.94928	0.00369526	1.25182	1.95298	integral	NO		PM; Cell Surface	adhesion; integrin
sp|Q80X95|RRAGA_MOUSE Ras-related GTP-binding protein A OS=Mus musculus OX=10090 GN=Rraga PE=1 SV=1	Q80X95;G3UYP1	Q80X95	Ras-related GTP-binding protein A	Rraga	1.31513	1.10316	1.5271	0.289772	0.713716	1.81688	soluble	NO		Endolysosomal; Lysosome	trafficking; GTPase activity; Small GTPase; autophagy; regulation of autophagy; positive regulation of TOR signaling
tr|D3YYR5|D3YYR5_MOUSE P2X purinoceptor 4 OS=Mus musculus OX=10090 GN=P2rx4 PE=1 SV=2;tr|Q9Z256|Q9Z256_MOUSE P2X purinoceptor OS=Mus musculus OX=10090 GN=P2rx4 PE=1 SV=1;tr|D3Z5U5|D3Z5U5_MOUSE P2X purinoceptor OS=Mus musculus OX=10090 GN=P2rx4 PE=1 SV=2;tr	D3YYR5;Q9Z256;D3Z5U5;Q9Z257;Q9JJX6-4;Q9JJX6-2;Q9JJX6-3;Q9JJX6;A0A0G2JEP2	D3YYR5;Q9Z256;D3Z5U5;Q9Z257;Q9JJX6-4;Q9JJX6-2;Q9JJX6-3;Q9JJX6	P2X purinoceptor;P2X purinoceptor 4	P2rx4	1.30915	1.20477	1.41353	-2.51947	-2.3107	-1.10593	integral	NO		PM	transporter; channel; ion channel; ligand-gated ion channel; signaling; calcium ion transport
sp|Q3USB7|PLCL1_MOUSE Inactive phospholipase C-like protein 1 OS=Mus musculus OX=10090 GN=Plcl1 PE=1 SV=3	Q3USB7	Q3USB7	Inactive phospholipase C-like protein 1	Plcl1	1.30892	1.71748	0.90036	-1.1832	-2.00032	-0.282843	soluble	NO		Cytoplasm; PM	enzyme; gamma-aminobutyric acid signaling pathway; lipid metabolic process; phosphatidylinositol-mediated signaling; positive regulation of receptor binding; regulation of peptidyl-serine phosphorylation; regulation of synaptic transmission, GABAergic
sp|Q8BH24|TM9S4_MOUSE Transmembrane 9 superfamily member 4 OS=Mus musculus OX=10090 GN=Tm9sf4 PE=1 SV=1	Q8BH24	Q8BH24	Transmembrane 9 superfamily member 4	Tm9sf4	1.2976	1.76093	0.83426	-0.410431	-1.3371	0.423828	integral	NO		ER; Golgi	Transporter; V-ATPase complex accessory; regulates the assembly of V-ATPase complex
sp|Q9D7S7-2|RL22L_MOUSE Isoform 2 of 60S ribosomal protein L22-like 1 OS=Mus musculus OX=10090 GN=Rpl22l1;sp|Q9D7S7|RL22L_MOUSE 60S ribosomal protein L22-like 1 OS=Mus musculus OX=10090 GN=Rpl22l1 PE=1 SV=1	Q9D7S7-2;Q9D7S7	Q9D7S7-2;Q9D7S7	60S ribosomal protein L22-like 1	Rpl22l1	1.28924	1.0146	1.56388	2.01695	2.56623	3.58083	soluble	NO		Cytosol; Ribosome	structural constituent of ribosome; cytosolic large ribosomal subunit; RNA binding
sp|Q99P72-5|RTN4_MOUSE Isoform B of Reticulon-4 OS=Mus musculus OX=10090 GN=Rtn4	Q99P72-5	Q99P72-5	Reticulon-4	Rtn4	1.2873	0.861467	1.71313	-1.36873	-0.517065	0.344403	integral	NO		ER; PM	neuron differentiation; cellular component assembly; brain development; endoplasmic reticulum tubular network organization
tr|Q3LRV6|Q3LRV6_MOUSE Chloride channel protein OS=Mus musculus OX=10090 GN=Clcn4 PE=1 SV=1;tr|A0A1B0GT29|A0A1B0GT29_MOUSE Chloride channel protein OS=Mus musculus OX=10090 GN=Clcn4 PE=1 SV=1;sp|Q61418|CLCN4_MOUSE H(+)/Cl(-) exchange transporter 4 OS=Mus m	Q3LRV6;A0A1B0GT29;Q61418;A0A1B0GRR0	Q3LRV6;A0A1B0GT29;Q61418;A0A1B0GRR0	Chloride channel protein;H(+)/Cl(-) exchange transporter 4	Clcn4-2;Clcn4	1.28518	1.8224	0.747952	-1.87437	-2.94882	-1.12642	integral	NO		Endolysosomal; Endosome; Lysosome	channel; ion channel; H+/Cl-exchanger
sp|P83741-6|WNK1_MOUSE Isoform 6 of Serine/threonine-protein kinase WNK1 OS=Mus musculus OX=10090 GN=Wnk1;sp|P83741-4|WNK1_MOUSE Isoform 4 of Serine/threonine-protein kinase WNK1 OS=Mus musculus OX=10090 GN=Wnk1;sp|P83741-5|WNK1_MOUSE Isoform 5 of Serine/t	P83741-6;P83741-4;P83741-5;P83741;P83741-2;P83741-3;V9GXP7;V9GWU7;Q80UE6;Q80XP9-2;Q80XP9;F7CC62;P83741-7	P83741-6;P83741-4;P83741-5;P83741;P83741-2;P83741-3;V9GXP7;V9GWU7;Q80UE6;Q80XP9-2;Q80XP9	Serine/threonine-protein kinase WNK1;Serine/threonine-protein kinase WNK4;Serine/threonine-protein kinase WNK3	Wnk1;Wnk3;Wnk4	1.27736	1.30788	1.24684	0.903183	0.842139	2.15002	soluble	YES	modulation of chemical synaptic transmission (GO:0050804)	Cytosol	enzyme; kinase; modulation of chemical synaptic transmission
sp|Q9CQI7|RU2B_MOUSE U2 small nuclear ribonucleoprotein B OS=Mus musculus OX=10090 GN=Snrpb2 PE=1 SV=1;tr|A2CES4|A2CES4_MOUSE U2 small nuclear ribonucleoprotein B (Fragment) OS=Mus musculus OX=10090 GN=Snrpb2 PE=1 SV=1	Q9CQI7;A2CES4	Q9CQI7;A2CES4	U2 small nuclear ribonucleoprotein B	Snrpb2	1.27672	0.751346	1.80209	-0.779254	0.271487	1.02283	soluble	NO		Nucleus	RNA splicing factor; mRNA splicing
sp|Q3TYD4-2|ARSG_MOUSE Isoform 2 of Arylsulfatase G OS=Mus musculus OX=10090 GN=Arsg;sp|Q3TYD4|ARSG_MOUSE Arylsulfatase G OS=Mus musculus OX=10090 GN=Arsg PE=2 SV=1	Q3TYD4-2;Q3TYD4	Q3TYD4-2;Q3TYD4	Arylsulfatase G	Arsg	1.27503	1.53679	1.01328	-1.061	-1.58451	-0.0477152	soluble	NO		Endolysosomal; Lysosome	enzyme; lipid metabolism; glycosphingolipid metabolism
sp|P62342|SELT_MOUSE Thioredoxin reductase-like selenoprotein T OS=Mus musculus OX=10090 GN=Selenot PE=1 SV=2	P62342	P62342	Selenoprotein T	Selenot	1.27364	1.65353	0.893749	-0.397315	-1.1571	0.496434	integral	NO		ER	cell redox homeostasis; cellular oxidant detoxification; glucose homeostasis; positive regulation of cytosolic calcium ion concentration
tr|A0A087WQS2|A0A087WQS2_MOUSE Basic leucine zipper and W2 domain-containing protein 1 OS=Mus musculus OX=10090 GN=Bzw1 PE=1 SV=1;sp|Q9CQC6|BZW1_MOUSE Basic leucine zipper and W2 domain-containing protein 1 OS=Mus musculus OX=10090 GN=Bzw1 PE=1 SV=1;tr|A0A	A0A087WQS2;Q9CQC6;A0A087WPF9;A0A087WS48	A0A087WQS2;Q9CQC6;A0A087WPF9	Basic leucine zipper and W2 domain-containing protein 1	Bzw1	1.26999	1.76858	0.771397	-1.66114	-2.65833	-0.889748	soluble	NO		Cytoplasm	translation regulation; regulation of translational initiation
tr|D3Z730|D3Z730_MOUSE Eukaryotic translation initiation factor 4E type 2 OS=Mus musculus OX=10090 GN=Eif4e2 PE=1 SV=1;tr|Q3UUT0|Q3UUT0_MOUSE Eukaryotic translation initiation factor 4E type 2 OS=Mus musculus OX=10090 GN=Eif4e2 PE=1 SV=1;tr|G3X9H1|G3X9H1_M	D3Z730;Q3UUT0;G3X9H1;D3Z729;Q0P688;D3YUV9;Q8BMB3;M0QWD1	D3Z730;Q3UUT0;G3X9H1;D3Z729;Q0P688;D3YUV9;Q8BMB3;M0QWD1	Eukaryotic translation initiation factor 4E type 2	Eif4e2	1.26343	1.12787	1.39899	-2.39917	-2.12804	-1.00018	soluble	NO		Cytosol	translation; translation initiation factor
sp|Q9ERY9|ERG28_MOUSE Ergosterol biosynthetic protein 28 homolog OS=Mus musculus OX=10090 GN=Erg28 PE=2 SV=1;tr|D3YUR8|D3YUR8_MOUSE Ergosterol biosynthetic protein 28 homolog (Fragment) OS=Mus musculus OX=10090 GN=Erg28 PE=1 SV=1	Q9ERY9;D3YUR8	Q9ERY9;D3YUR8	Probable ergosterol biosynthetic protein 28	Erg28	1.26307	1.55975	0.966383	-1.28873	-1.8821	-0.322352	integral	NO		ER	enzyme; lipid biosynthesis; lipid metabolism; steroid biosynthesis; steroid metabolism; sterol biosynthesis; sterol metabolism
sp|Q6NVG1|LPCT4_MOUSE Lysophospholipid acyltransferase LPCAT4 OS=Mus musculus OX=10090 GN=Lpcat4 PE=1 SV=1	Q6NVG1	Q6NVG1	Lysophospholipid acyltransferase LPCAT4	Lpcat4	1.2588	1.47228	1.04531	-1.07682	-1.50379	-0.0315119	integral	NO		ER	enzyme; transferase; acyltransferase; lipid biosynthesis; lipid metabolism; phospholipid biosynthesis; phospholipid metabolism
tr|Q3TWV4|Q3TWV4_MOUSE AP-2 complex subunit mu OS=Mus musculus OX=10090 GN=Ap2m1 PE=1 SV=1;sp|P84091|AP2M1_MOUSE AP-2 complex subunit mu OS=Mus musculus OX=10090 GN=Ap2m1 PE=1 SV=1	Q3TWV4;P84091;A0A338P798;A0A338P6T4	Q3TWV4;P84091	AP-2 complex subunit mu	Ap2m1	1.25819	0.819379	1.697	2.36229	3.23991	4.05929	soluble	YES	extrinsic component of presynaptic endocytic zone membrane (GO:0098894); synaptic vesicle endocytosis (GO:0048488); postsynaptic neurotransmitter receptor endocytosis (GO:0098884)	SV	trafficking; AP-2 complex; SV endocytosis
sp|Q924X2|CPT1B_MOUSE Carnitine O-palmitoyltransferase 1, muscle isoform OS=Mus musculus OX=10090 GN=Cpt1b PE=1 SV=1	Q924X2;F6QXT4	Q924X2	Carnitine O-palmitoyltransferase 1, muscle isoform	Cpt1b	1.25399	1.47599	1.03199	-0.640172	-1.08417	0.391819	integral	NO		Mitochondrion
tr|A0A087WQ70|A0A087WQ70_MOUSE Glia-derived nexin (Fragment) OS=Mus musculus OX=10090 GN=Serpine2 PE=1 SV=1;sp|Q07235|GDN_MOUSE Glia-derived nexin OS=Mus musculus OX=10090 GN=Serpine2 PE=1 SV=2	A0A087WQ70;Q07235;A0A087WQM1;A2RSF9	A0A087WQ70;Q07235	Glia-derived nexin	Serpine2	1.25353	1.75772	0.74934	-1.46046	-2.46884	-0.711124	soluble	NO		PM	development; neurogenesis; differentiation
sp|Q61655|DD19A_MOUSE ATP-dependent RNA helicase DDX19A OS=Mus musculus OX=10090 GN=Ddx19a PE=1 SV=2;tr|Q8R3C7|Q8R3C7_MOUSE DEAD (Asp-Glu-Ala-Asp) box polypeptide 19b OS=Mus musculus OX=10090 GN=Ddx19b PE=1 SV=1;tr|Q8BZY3|Q8BZY3_MOUSE DEAD (Asp-Glu-Ala-Asp	Q61655;Q8R3C7;Q8BZY3;Q9QY15	Q61655;Q8R3C7;Q8BZY3	ATP-dependent RNA helicase DDX19A	Ddx19a;Ddx19b	1.24965	1.02658	1.47272	-1.30997	-0.863836	0.162748	soluble	NO		Nucleus	enzyme; ATP-dependent RNA helicase; mRNA export from nucleus
sp|A2A5R2|BIG2_MOUSE Brefeldin A-inhibited guanine nucleotide-exchange protein 2 OS=Mus musculus OX=10090 GN=Arfgef2 PE=1 SV=1	A2A5R2;F6YCJ0	A2A5R2	Brefeldin A-inhibited guanine nucleotide-exchange protein 2	Arfgef2	1.2489	1.45227	1.04553	-0.146746	-0.553493	0.898781	soluble	YES	presynapse (GO:0098793); postsynapse (GO:0098794)	Golgi; Endolysosomal; Endosome	trafficking; protein transport; trafficking from the trans-Golgi network to endosomes; required for membrane association of the AP-1 complex and GGA1; recycling of the transferrin receptor from recycling endosomes to the plasma membrane; exocytosis; regulation of ARF protein signal transduction
tr|E9Q8N1|E9Q8N1_MOUSE Titin OS=Mus musculus OX=10090 GN=Ttn PE=1 SV=1;tr|E9Q8K5|E9Q8K5_MOUSE Titin OS=Mus musculus OX=10090 GN=Ttn PE=1 SV=1;tr|A0A5K1VVQ9|A0A5K1VVQ9_MOUSE Titin OS=Mus musculus OX=10090 GN=Ttn PE=1 SV=1;sp|A2ASS6|TITIN_MOUSE Titin OS=Mus	E9Q8N1;E9Q8K5;A0A5K1VVQ9;A2ASS6;A0A5K1VVQ1;A2ASS6-2;A2AT68;F7CR78;A2AT64;A2AT67;A2AT66;A2AT65;F6RSJ3;A2AT70;A2ASS6-3	E9Q8N1;E9Q8K5;A0A5K1VVQ9;A2ASS6;A0A5K1VVQ1;A2ASS6-2	Titin	Ttn	1.24578	0.847245	1.64431	-4.2909	-3.49383	-2.64658	soluble	NO		Cytoskeleton	Actin-binding
sp|Q91X91|NADC_MOUSE Nicotinate-nucleotide pyrophosphorylase [carboxylating] OS=Mus musculus OX=10090 GN=Qprt PE=1 SV=1	Q91X91	Q91X91	Nicotinate-nucleotide pyrophosphorylase [carboxylating]	Qprt	1.24546	0.765272	1.72565	0.275504	1.23588	2.00115	soluble	NO		Cytoplasm	enzyme; metabolism; NAD biosynthetic process; quinolinate catabolic process; quinolinate metabolic process
sp|Q8BGR2|LRC8D_MOUSE Volume-regulated anion channel subunit LRRC8D OS=Mus musculus OX=10090 GN=Lrrc8d PE=1 SV=1	Q8BGR2;D3YV62;D3Z5Q6;D3Z6C1	Q8BGR2	Volume-regulated anion channel subunit LRRC8D	Lrrc8d	1.24241	0.721263	1.76356	-0.53901	0.503285	1.22455	integral	NO		ER	integral component of membrane; ion channel complex; anion transmembrane transport; aspartate transmembrane transport; cellular response to osmotic stress
sp|Q9CV28-2|MINY3_MOUSE Isoform 2 of Ubiquitin carboxyl-terminal hydrolase MINDY-3 OS=Mus musculus OX=10090 GN=MINDY3;sp|Q9CV28|MINY3_MOUSE Ubiquitin carboxyl-terminal hydrolase MINDY-3 OS=Mus musculus OX=10090 GN=MINDY3 PE=1 SV=2;tr|D6REU0|D6REU0_MOUSE MI	Q9CV28-2;Q9CV28;D6REU0;F7BWU4;D6RCI2;A0A0A6YWB5;D6RGU8;D6RG90;D3Z0Z1;D6RGT9	Q9CV28-2;Q9CV28;D6REU0;F7BWU4;D6RCI2;A0A0A6YWB5;D6RGU8;D6RG90;D3Z0Z1;D6RGT9	Protein FAM188A	Fam188a	1.2419	1.14102	1.34278	-2.12489	-1.92312	-0.782109	soluble	NO		Nucleus	enzyme; protease; apoptosis; Ubl conjugation pathway
tr|D3YY50|D3YY50_MOUSE Copper homeostasis protein cutC homolog (Fragment) OS=Mus musculus OX=10090 GN=Cutc PE=1 SV=1;tr|F8WHX2|F8WHX2_MOUSE Copper homeostasis protein cutC homolog OS=Mus musculus OX=10090 GN=Cutc PE=1 SV=1;sp|Q9D8X1|CUTC_MOUSE Copper homeo	D3YY50;F8WHX2;Q9D8X1	D3YY50;F8WHX2;Q9D8X1	Copper homeostasis protein cutC homolog	Cutc	1.23469	1.33021	1.13917	-0.00698401	-0.198027	1.13219	soluble	NO		Cytoplasm	copper ion homeostasis
sp|Q9ESP1|SDF2L_MOUSE Stromal cell-derived factor 2-like protein 1 OS=Mus musculus OX=10090 GN=Sdf2l1 PE=1 SV=2	Q9ESP1	Q9ESP1	Stromal cell-derived factor 2-like protein 1	Sdf2l1	1.23339	1.13883	1.32795	0.0294196	0.218532	1.35737	soluble	NO		ER; Golgi	quality control; chaperone; cellular response to misfolded protein; chaperone cofactor-dependent protein refolding; ER-associated misfolded protein catabolic process; regulation of apoptotic process; response to endoplasmic reticulum stress
sp|P09242|PPBT_MOUSE Alkaline phosphatase, tissue-nonspecific isozyme OS=Mus musculus OX=10090 GN=Alpl PE=1 SV=2	P09242;E9Q7P8;B1AXF5;B1AXF6	P09242	Alkaline phosphatase, tissue-nonspecific isozyme	Alpl	1.22317	1.13678	1.30956	1.8001	1.97288	3.10966	soluble	NO		Mitochondrion	enzyme; hydrolase; alkaline phosphatase; biomineralization
tr|A2A9Q2|A2A9Q2_MOUSE Nardilysin, N-arginine dibasic convertase, NRD convertase 1 OS=Mus musculus OX=10090 GN=Nrd1 PE=1 SV=1;sp|Q8BHG1|NRDC_MOUSE Nardilysin OS=Mus musculus OX=10090 GN=Nrdc PE=1 SV=1;tr|A6PWC3|A6PWC3_MOUSE Nardilysin, N-arginine dibasic c	A2A9Q2;Q8BHG1;A6PWC3;Q3V3G9	A2A9Q2;Q8BHG1;A6PWC3	Nardilysin	Nrd1	1.21291	0.811225	1.61459	0.955985	1.75935	2.57058	soluble	NO		Mitochondrion	enzyme; positive regulation of membrane protein ectodomain proteolysis; regulation of endopeptidase activity
sp|Q9EP82|WDR4_MOUSE tRNA (guanine-N(7)-)-methyltransferase non-catalytic subunit WDR4 OS=Mus musculus OX=10090 GN=Wdr4 PE=1 SV=2;tr|A0A494B9R5|A0A494B9R5_MOUSE tRNA (guanine-N(7)-)-methyltransferase non-catalytic subunit WDR4 (Fragment) OS=Mus musculus OX	Q9EP82;A0A494B9R5;E9Q156;A0A494BBN7	Q9EP82;A0A494B9R5;E9Q156	tRNA (guanine-N(7)-)-methyltransferase non-catalytic subunit WDR4;tRNA (guanine-N(7)-)-methyltransferase non-catalytic subunit Wdr4	Wdr4	1.19848	1.07801	1.31895	-1.15719	-0.916244	0.161763	soluble	NO		Nucleus	RNA processing factor
tr|Q9DBX5|Q9DBX5_MOUSE Phospholipase A2 OS=Mus musculus OX=10090 GN=Pla2g4a PE=1 SV=1;sp|P47713|PA24A_MOUSE Cytosolic phospholipase A2 OS=Mus musculus OX=10090 GN=Pla2g4a PE=1 SV=1	Q9DBX5;P47713	Q9DBX5;P47713	Cytosolic phospholipase A2;Phospholipase A2;Lysophospholipase	Pla2g4a	1.19393	1.38843	0.999438	-2.04085	-2.42985	-1.04142	soluble	NO		Nucleus
tr|E9Q512|E9Q512_MOUSE Thyroid hormone receptor interactor 11 OS=Mus musculus OX=10090 GN=Trip11 PE=1 SV=1;tr|H3BJG4|H3BJG4_MOUSE Thyroid hormone receptor interactor 11 (Fragment) OS=Mus musculus OX=10090 GN=Trip11 PE=1 SV=1	E9Q512;H3BJG4;Q8BVJ9;H3BJH8;H3BJU5	E9Q512;H3BJG4	Thyroid hormone receptor interactor 11	Trip11	1.18443	1.19733	1.17152	-2.72744	-2.75326	-1.55593	soluble	NO		Golgi	trafficking; Small GTPase; Actin-binding; ER to Golgi vesicle-mediated transport; Golgi organization
sp|Q91VD9|NDUS1_MOUSE NADH-ubiquinone oxidoreductase 75 kDa subunit, mitochondrial OS=Mus musculus OX=10090 GN=Ndufs1 PE=1 SV=2	Q91VD9;A0A087WQR0;A0A087WSU3;A0A087WQ77;A0A087WP77;A0A087WR47	Q91VD9	NADH-ubiquinone oxidoreductase 75 kDa subunit, mitochondrial	Ndufs1	1.1717	1.30926	1.03413	2.97168	2.69655	4.00581	soluble	NO		Mitochondrion
sp|P07742|RIR1_MOUSE Ribonucleoside-diphosphate reductase large subunit OS=Mus musculus OX=10090 GN=Rrm1 PE=1 SV=2	P07742;A0A1B0GSB1	P07742	Ribonucleoside-diphosphate reductase large subunit	Rrm1	1.17067	1.47163	0.869714	-2.14825	-2.75017	-1.27854	soluble	NO		Cytoplasm; Mitochondrion	regulatory protein; DNA repair; mitochondrial DNA replication; cell cycle
sp|P56391|CX6B1_MOUSE Cytochrome c oxidase subunit 6B1 OS=Mus musculus OX=10090 GN=Cox6b1 PE=1 SV=2;tr|A0A140LIU3|A0A140LIU3_MOUSE Cytochrome c oxidase subunit 6B1 OS=Mus musculus OX=10090 GN=Cox6b1 PE=1 SV=1	P56391;A0A140LIU3	P56391;A0A140LIU3	Cytochrome c oxidase subunit 6B1	Cox6b1	1.1688	1.28889	1.04871	3.06612	2.82594	4.11483	soluble	NO		Mitochondrion
sp|Q9CQB5|CISD2_MOUSE CDGSH iron-sulfur domain-containing protein 2 OS=Mus musculus OX=10090 GN=Cisd2 PE=1 SV=1;tr|D3Z3X4|D3Z3X4_MOUSE CDGSH iron-sulfur domain-containing protein 2 OS=Mus musculus OX=10090 GN=Cisd2 PE=1 SV=1	Q9CQB5;D3Z3X4	Q9CQB5;D3Z3X4	CDGSH iron-sulfur domain-containing protein 2	Cisd2	1.16778	0.834434	1.50113	0.904893	1.57159	2.40602	integral	NO		ER	autophagy regulator
sp|Q60771|CLD11_MOUSE Claudin-11 OS=Mus musculus OX=10090 GN=Cldn11 PE=1 SV=1	Q60771	Q60771	Claudin-11	Cldn11	1.1629	0.855968	1.46984	0.601726	1.21559	2.07156	integral	NO		PM; Cell Surface	adhesion
tr|Q8BGJ5|Q8BGJ5_MOUSE Polypyrimidine tract-binding protein 1 OS=Mus musculus OX=10090 GN=Ptbp1 PE=1 SV=1;tr|Q922I7|Q922I7_MOUSE Polypyrimidine tract-binding protein 1 OS=Mus musculus OX=10090 GN=Ptbp1 PE=1 SV=1;tr|Q8CB58|Q8CB58_MOUSE Polypyrimidine tract-	Q8BGJ5;Q922I7;Q8CB58;P17225;E9QMW9;F7DCW4;F7AXP1;E9Q0W3;E9Q279	Q8BGJ5;Q922I7;Q8CB58;P17225;E9QMW9	Polypyrimidine tract-binding protein 1	Ptbp1	1.14591	1.3269	0.964929	4.69608	4.33411	5.66101	soluble	NO		Nucleus	RNA processing factor
tr|D3YZJ1|D3YZJ1_MOUSE Sequestosome-1 OS=Mus musculus OX=10090 GN=Sqstm1 PE=1 SV=1;sp|Q64337-2|SQSTM_MOUSE Isoform 2 of Sequestosome-1 OS=Mus musculus OX=10090 GN=Sqstm1;sp|Q64337|SQSTM_MOUSE Sequestosome-1 OS=Mus musculus OX=10090 GN=Sqstm1 PE=1 SV=1	D3YZJ1;Q64337-2;Q64337	D3YZJ1;Q64337-2;Q64337	Sequestosome-1	Sqstm1	1.14428	1.55111	0.737455	-0.447169	-1.26082	0.290285	soluble	NO		Endolysosomal; Lysosome	autophagy; quality control
tr|Q5NCM6|Q5NCM6_MOUSE Epsin-2 OS=Mus musculus OX=10090 GN=Epn2 PE=1 SV=1;tr|Q5NCM5|Q5NCM5_MOUSE Epsin-2 OS=Mus musculus OX=10090 GN=Epn2 PE=1 SV=1;tr|J3QNT7|J3QNT7_MOUSE Epsin-2 OS=Mus musculus OX=10090 GN=Epn2 PE=1 SV=1;sp|Q8CHU3-2|EPN2_MOUSE Isoform 2 o	Q5NCM6;Q5NCM5;J3QNT7;Q8CHU3-2;Q8CHU3;F7CUV7;A8Y5D4	Q5NCM6;Q5NCM5;J3QNT7;Q8CHU3-2;Q8CHU3	Epsin-2	Epn2	1.14057	0.870394	1.41074	-1.64232	-1.10198	-0.231582	soluble	NO		cytoplasmic vesicle; Endolysosomal; Endosome	trafficking; endocytosis; vesicle budding from membrane; role in the formation of clathrin-coated invaginations; binds AP-2 and clathrin
sp|Q7TNV1|TLC3B_MOUSE Ceramide synthase OS=Mus musculus OX=10090 GN=Tlcd3b PE=1 SV=2;sp|Q7TNV1-3|TLC3B_MOUSE Isoform 3 of Ceramide synthase OS=Mus musculus OX=10090 GN=Tlcd3b	Q7TNV1;Q7TNV1-3;Q7TNV1-2;A0A0U1RP88	Q7TNV1;Q7TNV1-3	Protein FAM57B	Fam57b	1.13394	1.10562	1.16226	-0.559708	-0.503062	0.602554	integral	NO		ER; Golgi	enzyme; lipid metabolism; lipid biosynthesis
sp|Q80ZI6|LRSM1_MOUSE E3 ubiquitin-protein ligase LRSAM1 OS=Mus musculus OX=10090 GN=Lrsam1 PE=1 SV=1	Q80ZI6	Q80ZI6	E3 ubiquitin-protein ligase LRSAM1	Lrsam1	1.13335	1.47563	0.791065	-2.52643	-3.211	-1.73537	soluble	NO		Cytoplasm	enzyme; transferase; quality control; protein modification; E3 ubiquitin-protein ligase; autophagy; negative regulation of endocytosis; positive regulation of autophagosome assembly; protein autoubiquitination; protein catabolic process; protein polyubiquitination; ubiquitin-dependent endocytosis
sp|Q80ZJ6|ZER1_MOUSE Protein zer-1 homolog OS=Mus musculus OX=10090 GN=Zer1 PE=1 SV=1;sp|Q80ZJ6-2|ZER1_MOUSE Isoform 2 of Protein zer-1 homolog OS=Mus musculus OX=10090 GN=Zer1;sp|Q80ZJ6-3|ZER1_MOUSE Isoform 3 of Protein zer-1 homolog OS=Mus musculus OX=10	Q80ZJ6;Q80ZJ6-2;Q80ZJ6-3	Q80ZJ6;Q80ZJ6-2;Q80ZJ6-3	Protein zer-1 homolog	Zer1	1.12622	0.855971	1.39647	-2.34721	-1.80671	-0.950744	soluble	NO		Not available	quality control; positive regulation of proteasomal ubiquitin-dependent protein catabolic process; protein quality control for misfolded or incompletely synthesized proteins
sp|P50171|DHB8_MOUSE Estradiol 17-beta-dehydrogenase 8 OS=Mus musculus OX=10090 GN=Hsd17b8 PE=1 SV=2;sp|P50171-2|DHB8_MOUSE Isoform Long of Estradiol 17-beta-dehydrogenase 8 OS=Mus musculus OX=10090 GN=Hsd17b8;tr|G3UX44|G3UX44_MOUSE H2-K region-expressed g	P50171;P50171-2;G3UX44;A0A494BA51;A0A494BAF4	P50171;P50171-2;G3UX44	Estradiol 17-beta-dehydrogenase 8	Hsd17b8;H2-Ke6	1.12125	0.948264	1.29424	-1.07687	-0.730903	0.217362	soluble	NO		Mitochondrion
tr|A0A140T8J4|A0A140T8J4_MOUSE Heme-binding protein 1 OS=Mus musculus OX=10090 GN=Hebp1 PE=1 SV=1;sp|Q9R257|HEBP1_MOUSE Heme-binding protein 1 OS=Mus musculus OX=10090 GN=Hebp1 PE=1 SV=2	A0A140T8J4;Q9R257	A0A140T8J4;Q9R257	Heme-binding protein 1	Hebp1	1.11894	1.08538	1.15249	-2.27533	-2.20822	-1.12284	soluble	NO		Cytoplasm	enzyme; heme binding; heme metabolic process
sp|Q62283|TSN7_MOUSE Tetraspanin-7 OS=Mus musculus OX=10090 GN=Tspan7 PE=1 SV=2;tr|Q3UHG5|Q3UHG5_MOUSE Tetraspanin OS=Mus musculus OX=10090 GN=Tspan7 PE=1 SV=1	Q62283;Q3UHG5	Q62283;Q3UHG5	Tetraspanin-7;Tetraspanin	Tspan7	1.1168	0.978043	1.25555	0.245353	0.52286	1.5009	integral	YES	regulation of postsynaptic neurotransmitter receptor endocytosis (GO:0099149)	PM	Not available; may be involved in cell proliferation and cell motility
sp|P12960|CNTN1_MOUSE Contactin-1 OS=Mus musculus OX=10090 GN=Cntn1 PE=1 SV=1	P12960	P12960	Contactin-1	Cntn1	1.09086	0.902051	1.27966	0.259355	0.636961	1.53901	soluble	YES	anchored component of postsynaptic membrane (GO:0099025); anchored component of presynaptic membrane (GO:0099026)	PM; Cell Surface	adhesion
sp|P35979|RL12_MOUSE 60S ribosomal protein L12 OS=Mus musculus OX=10090 GN=Rpl12 PE=1 SV=2	P35979;A0A0A6YVW4	P35979	60S ribosomal protein L12	Rpl12	1.08624	1.13565	1.03683	5.72367	5.62485	6.7605	soluble	YES	synapse (GO:0045202); postsynaptic density (GO:0014069); translation at presynapse (GO:0140236); translation at postsynapse (GO:0140242); postsynaptic ribosome (SYNGO:postsyn_ribosome); presynaptic ribosome (SYNGO:presyn_ribosome)	Cytosol; Ribosome	structural constituent of ribosome; cytosolic large ribosomal subunit; rRNA binding; translational elongation
sp|Q3TZZ7|ESYT2_MOUSE Extended synaptotagmin-2 OS=Mus musculus OX=10090 GN=Esyt2 PE=1 SV=1	Q3TZZ7;Q3TZZ7-2;A0A1Y7VM39;A0A1Y7VNA1	Q3TZZ7	Extended synaptotagmin-2	Esyt2	1.06882	0.948828	1.18882	-0.726967	-0.486973	0.461855	integral	NO		ER	trafficking; intrinsic to endoplasmic reticulum membrane; calcium-dependent phospholipid binding; phosphatidylinositol binding; lipid transport; endocytosis; ER-plasma membrane tethering
sp|Q8BMS1|ECHA_MOUSE Trifunctional enzyme subunit alpha, mitochondrial OS=Mus musculus OX=10090 GN=Hadha PE=1 SV=1	Q8BMS1	Q8BMS1	Trifunctional enzyme subunit alpha, mitochondrial;Long-chain enoyl-CoA hydratase;Long chain 3-hydroxyacyl-CoA dehydrogenase	Hadha	1.05917	1.21738	0.900952	3.63383	3.3174	4.53478	soluble	NO		Mitochondrion
sp|Q505D1|ANR28_MOUSE Serine/threonine-protein phosphatase 6 regulatory ankyrin repeat subunit A OS=Mus musculus OX=10090 GN=Ankrd28 PE=1 SV=1;tr|A0A2I3BQ07|A0A2I3BQ07_MOUSE Serine/threonine-protein phosphatase 6 regulatory ankyrin repeat subunit A OS=Mus	Q505D1;A0A2I3BQ07;A0A2I3BQJ1;A0A2I3BRN1	Q505D1;A0A2I3BQ07;A0A2I3BQJ1	Serine/threonine-protein phosphatase 6 regulatory ankyrin repeat subunit A	Ankrd28	1.04137	1.25533	0.827412	-1.51997	-1.94789	-0.692557	soluble	NO		Nucleus	enzyme; PP6-mediated dephosphorylation of NFKBIE
[truncated: 24 more rows]

## Sheet: By Group
	Protein Identity					Protein rank	y axis	x axis	Average log2 iBAQ values			UniProt	SynGO		Functional annotation
[truncated: 1,144 more rows]

[truncated: 2 more sheets: Numbers, Table1]
